# Supplementary material for: An influential meal: host plant dependent transcriptional variation in the beet armyworm, Spodoptera exigua (Lepidoptera: Noctuidae)
Source: BMC Genomics. 2019 Nov 13;20:845. doi: 10.1186/s12864-019-6081-7 (PMC6854893; doi:10.1186/s12864-019-6081-7)
Supplement: Supplementary file 1 — Additional file 1: Table S1. Overview of the results of the feeding assays. [file 12864_2019_6081_MOESM1_ESM.xlsx]

## Sheet: Blad1
Supplementary Table 1. Overview of the results of the Spodoptera exigua feeding assays.
Diet / plant host species	Weight (mg)	Devlopmental time (days)	Growth rate (mg/day)
Artificial diet	2001	5	0.4002
Artificial diet	2499	5	0.4998
Artificial diet	2.32	5	0.4640
Artificial diet	2304	5	0.4608
Artificial diet	2646	5	0.5292
Artificial diet	2006	5	0.4012
Artificial diet	2576	5	0.5152
Artificial diet	2033	5	0.4066
Artificial diet	2492	5	0.4984
Artificial diet	1777	5	0.3554
Artificial diet	2075	5	0.4150
Artificial diet	2422	5	0.4844
Artificial diet	2353	5	0.4706
Artificial diet	2351	5	0.4702
Artificial diet	1204	5	0.2408
Artificial diet	2131	5	0.4262
Artificial diet	1636	5	0.3272
Artificial diet	2267	5	0.4534
Artificial diet	1653	5	0.3306
Artificial diet	2264	5	0.4528
Artificial diet	3244	5	0.6488
Artificial diet	2863	5	0.5726
Artificial diet	1903	5	0.3806
Artificial diet	1.86	5	0.3720
Artificial diet	1629	5	0.3258
Artificial diet	1.63	5	0.3260
Artificial diet	1434	5	0.2868
Artificial diet	1828	5	0.3656
Artificial diet	1736	5	0.3472
Artificial diet	1747	5	0.3494
Artificial diet	2174	5	0.4348
Artificial diet	1713	5	0.3426
Artificial diet	2688	5	0.5376
Artificial diet	2058	5	0.4116
Artificial diet	2992	5	0.5984
Artificial diet	2748	5	0.5496
Artificial diet	2304	5	0.4608
Artificial diet	2444	5	0.4888
Artificial diet	3033	5	0.6066
Artificial diet	2166	5	0.4332
Artificial diet	2216	5	0.4432
Artificial diet	1698	5	0.3396
Artificial diet	2318	5	0.4636
Artificial diet	2375	5	0.4750
Artificial diet	2095	5	0.4190
Artificial diet	2542	5	0.5084
Artificial diet	1785	5	0.3570
Artificial diet	2128	5	0.4256
Artificial diet	2725	5	0.5450
Artificial diet	2451	5	0.4902
Artificial diet	2206	5	0.4412
Artificial diet	2476	5	0.4952
Artificial diet	2902	5	0.5804
Artificial diet	1794	5	0.3588
Artificial diet	2955	5	0.5910
Artificial diet	2203	5	0.4406
Artificial diet	1822	5	0.3644
Artificial diet	3008	5	0.6016
Artificial diet	2722	5	0.5444
Artificial diet	2675	5	0.5350
Artificial diet	2561	5	0.5122
Artificial diet	1341	5	0.2682
Artificial diet	2144	5	0.4288
Artificial diet	1924	5	0.3848
Artificial diet	2166	5	0.4332
Artificial diet	2178	5	0.4356
Artificial diet	1.22	5	0.2440
Artificial diet	2272	5	0.4544
Artificial diet	2466	5	0.4932
Artificial diet	2362	5	0.4724
Artificial diet	1044	5	0.2088
Artificial diet	1955	5	0.3910
Artificial diet	2266	5	0.4532
Artificial diet	2455	5	0.4910
Artificial diet	2177	5	0.4354
Artificial diet	1.87	5	0.3740
Artificial diet	2251	5	0.4502
Artificial diet	1998	5	0.3996
Artificial diet	1797	5	0.3594
Artificial diet	2222	5	0.4444
Artificial diet	2219	5	0.4438
Artificial diet	0.789	5	0.1578
Artificial diet	2.54	5	0.5080
Artificial diet	2445	5	0.4890
Artificial diet	2402	5	0.4804
Artificial diet	2343	5	0.4686
Artificial diet	2.34	5	0.4680
Artificial diet	2241	5	0.4482
Artificial diet	2157	5	0.4314
Artificial diet	2168	5	0.4336
Artificial diet	2163	5	0.4326
Artificial diet	2071	5	0.4142
Artificial diet	2876	5	0.5752
Artificial diet	1993	5	0.3986
Artificial diet	1913	5	0.3826
Artificial diet	3057	5	0.6114
Artificial diet	2513	5	0.5026
Artificial diet	2074	5	0.4148
Artificial diet	1791	5	0.3582
Artificial diet	2041	5	0.4082
Artificial diet	2.03	5	0.4060
Artificial diet	2082	5	0.4164
Artificial diet	2458	5	0.4916
Artificial diet	1638	5	0.3276
Artificial diet	1977	5	0.3954
Artificial diet	1.03	5	0.2060
Artificial diet	1902	5	0.3804
Artificial diet	2166	5	0.4332
Artificial diet	2.18	5	0.4360
Artificial diet	2411	5	0.4822
Artificial diet	1769	5	0.3538
Artificial diet	2517	5	0.5034
Artificial diet	2971	5	0.5942
Artificial diet	1887	5	0.3774
Artificial diet	2258	5	0.4516
Artificial diet	2207	5	0.4414
Artificial diet	2163	5	0.4326
Artificial diet	2.35	5	0.4700
Artificial diet	1979	5	0.3958
Artificial diet	1791	5	0.3582
Artificial diet	1.79	5	0.3580
Artificial diet	2802	5	0.5604
Artificial diet	2041	5	0.4082
Artificial diet	2244	5	0.4488
Artificial diet	2246	5	0.4492
Artificial diet	1364	5	0.2728
Artificial diet	2366	5	0.4732
Artificial diet	2153	5	0.4306
Artificial diet	0.964	5	0.1928
Artificial diet	1.63	5	0.3260
Artificial diet	2.32	5	0.4640
Artificial diet	2.35	5	0.4700
Artificial diet	2394	5	0.4788
Artificial diet	2254	5	0.4508
Brassica oleracea	2253	7	0.3219
Brassica oleracea	1.79	7	0.2557
Brassica oleracea	2.51	7	0.3586
Brassica oleracea	1416	7	0.2023
Brassica oleracea	3358	7	0.4797
Brassica oleracea	1466	7	0.2094
Brassica oleracea	1279	7	0.1827
Brassica oleracea	2874	7	0.4106
Brassica oleracea	1256	7	0.1794
Brassica oleracea	1.23	7	0.1757
Brassica oleracea	1.68	7	0.2400
Brassica oleracea	1578	7	0.2254
Brassica oleracea	1463	7	0.2090
Brassica oleracea	1883	7	0.2690
Brassica oleracea	1702	7	0.2431
Brassica oleracea	1413	7	0.2019
Brassica oleracea	0.849	7	0.1213
Brassica oleracea	1831	7	0.2616
Brassica oleracea	1198	7	0.1711
Brassica oleracea	1236	7	0.1766
Brassica oleracea	1255	7	0.1793
Brassica oleracea	1.52	7	0.2171
Brassica oleracea	1398	7	0.1997
Brassica oleracea	1946	7	0.2780
Brassica oleracea	1012	7	0.1446
Brassica oleracea	0.969	7	0.1384
Brassica oleracea	0.952	7	0.1360
Brassica oleracea	0.732	7	0.1046
Brassica oleracea	0.908	7	0.1297
Brassica oleracea	0.809	7	0.1156
Brassica oleracea	0.746	7	0.1066
Brassica oleracea	1145	7	0.1636
Brassica oleracea	0.925	7	0.1321
Brassica oleracea	1245	7	0.1779
Brassica oleracea	0.944	7	0.1349
Brassica oleracea	0.72	7	0.1029
Brassica oleracea	1251	7	0.1787
Brassica oleracea	1605	7	0.2293
Brassica oleracea	0.725	7	0.1036
Brassica oleracea	2625	7	0.3750
Brassica oleracea	0.755	7	0.1079
Brassica oleracea	0.667	7	0.0953
Brassica oleracea	0.495	7	0.0707
Brassica oleracea	0.855	7	0.1221
Brassica oleracea	0.772	7	0.1103
Brassica oleracea	1176	7	0.1680
Brassica oleracea	1133	7	0.1619
Brassica oleracea	1025	7	0.1464
Brassica oleracea	1195	7	0.1707
Brassica oleracea	0.807	7	0.1153
Brassica oleracea	0.95	7	0.1357
Brassica oleracea	0.352	7	0.0503
Brassica oleracea	0.665	7	0.0950
Brassica oleracea	1104	7	0.1577
Brassica oleracea	0.35	7	0.0500
Brassica oleracea	0.707	7	0.1010
Brassica oleracea	0.362	7	0.0517
Brassica oleracea	0.392	7	0.0560
Brassica oleracea	0.246	7	0.0351
Brassica oleracea	0.621	7	0.0887
Brassica oleracea	0.712	7	0.1017
Brassica oleracea	1039	7	0.1484
Brassica oleracea	0.903	7	0.1290
Brassica oleracea	0.483	7	0.0690
Brassica oleracea	0.438	7	0.0626
Brassica oleracea	0.994	7	0.1420
Brassica oleracea	0.567	7	0.0810
Brassica oleracea	0.134	7	0.0191
Brassica oleracea	1015	7	0.1450
Brassica oleracea	1038	7	0.1483
Brassica oleracea	0.455	7	0.0650
Brassica oleracea	0.965	7	0.1379
Brassica oleracea	0.665	7	0.0950
Brassica oleracea	1409	7	0.2013
Brassica oleracea	0.729	7	0.1041
Brassica oleracea	0.92	7	0.1314
Brassica oleracea	1505	7	0.2150
Brassica oleracea	1033	7	0.1476
Brassica oleracea	1037	7	0.1481
Brassica oleracea	1069	7	0.1527
Brassica oleracea	0.618	7	0.0883
Brassica oleracea	0.323	7	0.0461
Brassica oleracea	0.795	7	0.1136
Brassica oleracea	0.814	7	0.1163
Brassica oleracea	0.884	7	0.1263
Brassica oleracea	1052	7	0.1503
Brassica oleracea	0.865	7	0.1236
Brassica oleracea	0.892	7	0.1274
Brassica oleracea	0.824	7	0.1177
Brassica oleracea	1051	7	0.1501
Brassica oleracea	0.804	7	0.1149
Brassica oleracea	1042	7	0.1489
Nicotiana tabacum	0.933	9	0.1037
Nicotiana tabacum	1057	9	0.1174
Nicotiana tabacum	1562	9	0.1736
Nicotiana tabacum	1069	9	0.1188
Nicotiana tabacum	2103	9	0.2337
Nicotiana tabacum	1278	9	0.1420
Nicotiana tabacum	0.31	9	0.0344
Nicotiana tabacum	1406	9	0.1562
Nicotiana tabacum	0.644	9	0.0716
Nicotiana tabacum	0.257	9	0.0286
Nicotiana tabacum	0.413	9	0.0459
Nicotiana tabacum	0.493	9	0.0548
Nicotiana tabacum	0.346	9	0.0384
Nicotiana tabacum	1132	9	0.1258
Nicotiana tabacum	2.04	9	0.2267
Nicotiana tabacum	0.696	9	0.0773
Nicotiana tabacum	0.634	9	0.0704
Nicotiana tabacum	0.77	9	0.0856
Nicotiana tabacum	1784	9	0.1982
Nicotiana tabacum	1708	9	0.1898
Nicotiana tabacum	1496	9	0.1662
Nicotiana tabacum	1565	9	0.1739
Nicotiana tabacum	0.845	9	0.0939
Nicotiana tabacum	1368	9	0.1520
Nicotiana tabacum	1076	9	0.1196
Nicotiana tabacum	1231	9	0.1368
Nicotiana tabacum	0.939	9	0.1043
Nicotiana tabacum	1133	9	0.1259
Nicotiana tabacum	0.586	9	0.0651
Nicotiana tabacum	1581	9	0.1757
Nicotiana tabacum	0.654	9	0.0727
Nicotiana tabacum	1001	9	0.1112
Nicotiana tabacum	0.861	9	0.0957
Nicotiana tabacum	0.654	9	0.0727
Nicotiana tabacum	0.654	9	0.0727
Nicotiana tabacum	0.623	9	0.0692
Nicotiana tabacum	0.562	9	0.0624
Nicotiana tabacum	0.651	9	0.0723
Nicotiana tabacum	1.25	9	0.1389
Nicotiana tabacum	1286	9	0.1429
Nicotiana tabacum	1155	9	0.1283
Nicotiana tabacum	2532	9	0.2813
Nicotiana tabacum	1961	9	0.2179
Nicotiana tabacum	1.52	9	0.1689
Nicotiana tabacum	0.773	9	0.0859
Nicotiana tabacum	0.552	9	0.0613
Nicotiana tabacum	0.552	9	0.0613
Nicotiana tabacum	1.02	9	0.1133
Nicotiana tabacum	1383	9	0.1537
Nicotiana tabacum	1167	9	0.1297
Zea mays	1552	6	0.2587
Zea mays	2724	6	0.4540
Zea mays	2237	6	0.3728
Zea mays	5534	6	0.9223
Zea mays	3396	6	0.5660
Zea mays	4097	6	0.6828
Zea mays	2977	6	0.4962
Zea mays	1379	6	0.2298
Zea mays	1988	6	0.3313
Zea mays	1279	6	0.2132
Zea mays	3502	6	0.5837
Zea mays	2702	6	0.4503
Zea mays	2.52	6	0.4200
Zea mays	2835	6	0.4725
Zea mays	3377	6	0.5628
Zea mays	2486	6	0.4143
Zea mays	1929	6	0.3215
Zea mays	2477	6	0.4128
Zea mays	2882	6	0.4803
Zea mays	1737	6	0.2895
Zea mays	2817	6	0.4695
Zea mays	1781	6	0.2968
Zea mays	2643	6	0.4405
Zea mays	2437	6	0.4062
Zea mays	2.27	6	0.3783
Zea mays	1719	6	0.2865
Zea mays	1406	6	0.2343
Zea mays	1.76	6	0.2933
Zea mays	3334	6	0.5557
Zea mays	1712	6	0.2853
Zea mays	1.23	6	0.2050
Zea mays	1356	6	0.2260
Zea mays	2613	6	0.4355
Zea mays	1966	6	0.3277
Zea mays	1616	6	0.2693
Zea mays	1462	6	0.2437
Zea mays	3585	6	0.5975
Zea mays	2458	6	0.4097
Zea mays	2733	6	0.4555
Zea mays	2349	6	0.3915
Zea mays	2295	6	0.3825
Zea mays	3229	6	0.5382
Zea mays	1975	6	0.3292
Zea mays	1688	6	0.2813
Zea mays	2071	6	0.3452
Zea mays	2.16	6	0.3600
Zea mays	2635	6	0.4392
Zea mays	1946	6	0.3243
Zea mays	1993	6	0.3322
Zea mays	1211	6	0.2018
Zea mays	1001	6	0.1668
Zea mays	2126	6	0.3543
Zea mays	1841	6	0.3068
Zea mays	1229	6	0.2048
Zea mays	0.92	6	0.1533
Zea mays	0.886	6	0.1477
Zea mays	1455	6	0.2425
Zea mays	0.775	6	0.1292
Zea mays	2431	6	0.4052
Zea mays	0.731	6	0.1218
Zea mays	1531	6	0.2552
Zea mays	1045	6	0.1742
Zea mays	1955	6	0.3258
Zea mays	1397	6	0.2328
Zea mays	0.782	6	0.1303
Zea mays	1.66	6	0.2767
Zea mays	1889	6	0.3148
Zea mays	1263	6	0.2105
