# Supplementary material for: An influential meal: host plant dependent transcriptional variation in the beet armyworm, Spodoptera exigua (Lepidoptera: Noctuidae)
Source: BMC Genomics. 2019 Nov 13;20:845. doi: 10.1186/s12864-019-6081-7 (PMC6854893; doi:10.1186/s12864-019-6081-7)
Supplement: Supplementary file 2 — Additional file 2: Table S2. Overview feeding assay statistics. [file 12864_2019_6081_MOESM2_ESM.xlsx]

## Sheet: Blad1
Supplementary Table 2. Overview feeding assay statistics.
Initial Kruskal-Wallis test for significance testing - Larvae weight (mg)
Kruskal-Wallis rank sum test
Kruskal-Wallis chi-squared = 167.48, df = 3, p-value < 2.2e-16
Initial Kruskal-Wallis test for significance testing - Larvae growth rate (mg/day)
Kruskal-Wallis rank sum test
Kruskal-Wallis chi-squared = 229.35, df = 3, p-value < 2.2e-16
Post-hoc Dunn test for multiple comparisons - Larvae weight (mg)
p-values adjusted with the Bonferroni method
	Comparison			Z	P.unadj	P.adj
1	Brassica oleracea	-	Artificial diet	-10.9004659	1.15E-21	6.88E-21
2	Brassica oleracea	-	Nicotiana tabacum	0.1222024	9.03E+05	1.00E+06
3	Artificial diet	-	Nicotiana tabacum	9.0355354	1.63E-13	9.79E-13
4	Brassica oleracea	-	Zea mays	-7.8157533	5.46E-09	3.28E-08
5	Artificial diet	-	Zea mays	1.5176580	1.29E+05	7.75E+05
6	Nicotiana tabacum	-	Zea mays	-6.8246079	8.82E-06	5.29E-05
Post-hoc Dunn test for multiple comparisons - Larvae growth rate (mg/day)
p-values adjusted with the Bonferroni method
	Comparison			Z	P.unadj	P.adj
1	Brassica oleracea	-	Artificial diet	-12.479643	9.64E-30	5.79E-29
2	Brassica oleracea	-	Nicotiana tabacum	1.486993	1.37E+05	8.22E+05
3	Artificial diet	-	Nicotiana tabacum	11.772737	5.39E-26	3.24E-25
4	Brassica oleracea	-	Zea mays	-7.270680	3.58E-07	2.15E-06
5	Artificial diet	-	Zea mays	3.539170	4.01E+02	2.41E+03
6	Nicotiana tabacum	-	Zea mays	-7.643847	2.11E-08	1.26E-07
