# Supplementary material for: An influential meal: host plant dependent transcriptional variation in the beet armyworm, Spodoptera exigua (Lepidoptera: Noctuidae)
Source: BMC Genomics. 2019 Nov 13;20:845. doi: 10.1186/s12864-019-6081-7 (PMC6854893; doi:10.1186/s12864-019-6081-7)
Supplement: Supplementary file 3 — Additional file 3: Table S3. Overview of the number of raw reads per library and the final number of reads after trimming, cleaning and contamination checks. [file 12864_2019_6081_MOESM3_ESM.xlsx]

## Sheet: Blad1
Supplementary Table 3. Overview of the number of raw reads per library and the final number of reads after trimming, cleaning and contamination checks.
Illumina sequencing and trimming results
			Trimming		Trimming
Host plant diet	Sample library nr	Raw PE reads	PE reads after trimming and filtering	% survived	Unpaired R1	Unpaired R2
Zea mays	A2	45313783	42326998	93.41%	2113933	502950
Zea mays	A4	46683576	43350531	92.86%	2534202	394791
Zea mays	A5	44340751	40363139	91.03%	3253074	270185
Artificial diet	A15	48129289	44306447	92.06%	3004127	355701
Artificial diet	A17	41819738	38721198	92.59%	2313383	424455
Artificial diet	A19	42754876	39284491	91.88%	2710946	327022
Brassica oleracea	A50_52	50768960	46621076	91.83%	3256158	413650
Brassica oleracea	A51	47947699	44171457	92.12%	2964586	377542
Brassica oleracea	A56_57	43052283	39520530	91.80%	2770413	330123
Nicotiana tabacum	A91	40381837	37660221	93.26%	1959278	449670
Nicotiana tabacum	A92	41132899	37710538	91.68%	2760595	343758
Nicotiana tabacum	A93	42887048	39142347	91.27%	3054764	328196
	Total PE reads:	535212739
Contamination results
Host plant diet	Sample library nr	# R1 reads with susp. hit	# R2 reads with susp. hit	Unique paired read hits (R1+R2 combined)	Total PE reads survived	% survived
Zea mays	A2	170682	181943	190021	42136977	92.99%
Zea mays	A4	142265	152017	169231	43181300	92.50%
Zea mays	A5	99972	123012	133516	40229623	90.73%
Artificial diet	A15	108181	117527	132305	44174142	91.78%
Artificial diet	A17	120346	126978	140488	38580710	92.25%
Artificial diet	A19	104874	110347	124557	39159934	91.59%
Brassica oleracea	A50_52	205672	206952	232837	46388239	91.37%
Brassica oleracea	A51	208748	221108	244300	43927157	91.61%
Brassica oleracea	A56_57	117059	124075	139433	39381097	91.47%
Nicotiana tabacum	A91	175235	184971	193885	37466336	92.78%
Nicotiana tabacum	A92	206943	212516	225558	37484980	91.13%
Nicotiana tabacum	A93	183493	188219	202454	38939893	90.80%
				Total:	491050388
Number of contigs after assembly
Trinity assembly
293,038 contigs
Final transcriptome assembly after contamination filtering
251,722 isoforms
210,101 genes
