# Supplementary material for: An influential meal: host plant dependent transcriptional variation in the beet armyworm, Spodoptera exigua (Lepidoptera: Noctuidae)
Source: BMC Genomics. 2019 Nov 13;20:845. doi: 10.1186/s12864-019-6081-7 (PMC6854893; doi:10.1186/s12864-019-6081-7)
Supplement: Supplementary file 4 — Additional file 4: Table S4. Trinotate annotation report. [file 12864_2019_6081_MOESM4_ESM.xlsx]

## Sheet: Suppl_tab4_trinotate_annotation
Supplementary Table 4. Trinotate annotation report.
gene ID	transcript ID	sprot_Top_BLASTX_hit	protein ID	Protein coord.	sprot_Top_BLASTP_hit	Pfam	SignalP	TmHMM	eggnog	Kegg	gene_ontology_blast	gene_ontology_pfam
TRINITY_DN80520_c0_g1	TRINITY_DN80520_c0_g1_i1	ZZZ3_MOUSE^ZZZ3_MOUSE^Q:286-1188,H:487-848^33.514%ID^E:2.43e-40^RecName: Full=ZZ-type zinc finger-containing protein 3;^Eukaryota; Metazoa; Chordata; Craniata; Vertebrata; Euteleostomi; Mammalia; Eutheria; Euarchontoglires; Glires; Rodentia; Myomorpha; Muroidea; Muridae; Murinae; Mus; Mus	TRINITY_DN80520_c0_g1_i1.p1	268-1242[+]	ZZZ3_MOUSE^ZZZ3_MOUSE^Q:7-307,H:487-848^33.514%ID^E:4.15e-49^RecName: Full=ZZ-type zinc finger-containing protein 3;^Eukaryota; Metazoa; Chordata; Craniata; Vertebrata; Euteleostomi; Mammalia; Eutheria; Euarchontoglires; Glires; Rodentia; Myomorpha; Muroidea; Muridae; Murinae; Mus; Mus	PF00249.30^Myb_DNA-binding^Myb-like DNA-binding domain^139-187^E:4.1e-08	.	.	ENOG410ZINA^zinc finger, ZZ-type containing 3	KEGG:mmu:108946	GO:0005671^cellular_component^Ada2/Gcn5/Ada3 transcription activator complex`GO:0005730^cellular_component^nucleolus`GO:0005634^cellular_component^nucleus`GO:0003677^molecular_function^DNA binding`GO:0008270^molecular_function^zinc ion binding`GO:0006355^biological_process^regulation of transcription, DNA-templated`GO:0006351^biological_process^transcription, DNA-templated	.
TRINITY_DN36486_c1_g1	TRINITY_DN36486_c1_g1_i2	ZXDC_MOUSE^ZXDC_MOUSE^Q:168-401,H:366-442^43.75%ID^E:6.33e-09^RecName: Full=Zinc finger protein ZXDC;^Eukaryota; Metazoa; Chordata; Craniata; Vertebrata; Euteleostomi; Mammalia; Eutheria; Euarchontoglires; Glires; Rodentia; Myomorpha; Muroidea; Muridae; Murinae; Mus; Mus	TRINITY_DN36486_c1_g1_i2.p1	372-1031[+]	.	.	.	.	.	.	.	.
TRINITY_DN88215_c0_g1	TRINITY_DN88215_c0_g1_i1	ZWIP3_ARATH^ZWIP3_ARATH^Q:11-298,H:219-314^80.208%ID^E:4.62e-56^RecName: Full=Zinc finger protein WIP3;^Eukaryota; Viridiplantae; Streptophyta; Embryophyta; Tracheophyta; Spermatophyta; Magnoliophyta; eudicotyledons; Gunneridae; Pentapetalae; rosids; malvids; Brassicales; Brassicaceae; Camelineae; Arabidopsis	TRINITY_DN88215_c0_g1_i1.p1	2-298[+]	ZWIP3_ARATH^ZWIP3_ARATH^Q:4-99,H:219-314^80.208%ID^E:4.16e-56^RecName: Full=Zinc finger protein WIP3;^Eukaryota; Viridiplantae; Streptophyta; Embryophyta; Tracheophyta; Spermatophyta; Magnoliophyta; eudicotyledons; Gunneridae; Pentapetalae; rosids; malvids; Brassicales; Brassicaceae; Camelineae; Arabidopsis	.	.	.	COG5048^Zinc finger protein	KEGG:ath:AT1G08290	GO:0005634^cellular_component^nucleus`GO:0003700^molecular_function^DNA-binding transcription factor activity`GO:0046872^molecular_function^metal ion binding`GO:0003676^molecular_function^nucleic acid binding`GO:0006355^biological_process^regulation of transcription, DNA-templated`GO:0006351^biological_process^transcription, DNA-templated	.
TRINITY_DN36741_c0_g1	TRINITY_DN36741_c0_g1_i1	ZW10_PONAB^ZW10_PONAB^Q:268-2361,H:18-779^21.677%ID^E:4.82e-28^RecName: Full=Centromere/kinetochore protein zw10 homolog;^Eukaryota; Metazoa; Chordata; Craniata; Vertebrata; Euteleostomi; Mammalia; Eutheria; Euarchontoglires; Primates; Haplorrhini; Catarrhini; Hominidae; Pongo	TRINITY_DN36741_c0_g1_i1.p1	178-2364[+]	ZW10_HUMAN^ZW10_HUMAN^Q:31-728,H:18-779^20.964%ID^E:3.37e-28^RecName: Full=Centromere/kinetochore protein zw10 homolog;^Eukaryota; Metazoa; Chordata; Craniata; Vertebrata; Euteleostomi; Mammalia; Eutheria; Euarchontoglires; Primates; Haplorrhini; Catarrhini; Hominidae; Homo	PF06248.12^Zw10^Centromere/kinetochore Zw10^29-568^E:3.1e-52	.	.	ENOG410XQ7J^ZW10, kinetochore associated, homolog (Drosophila)	KEGG:hsa:9183`KO:K11578	GO:0000777^cellular_component^condensed chromosome kinetochore`GO:0005829^cellular_component^cytosol`GO:0070939^cellular_component^Dsl1/NZR complex`GO:0005783^cellular_component^endoplasmic reticulum`GO:0005789^cellular_component^endoplasmic reticulum membrane`GO:0000776^cellular_component^kinetochore`GO:0005828^cellular_component^kinetochore microtubule`GO:0016020^cellular_component^membrane`GO:…	GO:0000278^biological_process^mitotic cell cycle`GO:0000775^cellular_component^chromosome, centromeric region`GO:0005634^cellular_component^nucleus
TRINITY_DN151309_c0_g1	TRINITY_DN151309_c0_g1_i1	ZW10_DROPS^ZW10_DROPS^Q:4-93,H:576-605^63.333%ID^E:9.18e-05^RecName: Full=Centromere/kinetochore protein zw10;^Eukaryota; Metazoa; Ecdysozoa; Arthropoda; Hexapoda; Insecta; Pterygota; Neoptera; Holometabola; Diptera; Brachycera; Muscomorpha; Ephydroidea; Drosophilidae; Drosophila; Sophophora	.	.	.	.	.	.	.	KEGG:dpo:Dpse_GA22111`KO:K11578	GO:0036063^cellular_component^acroblast`GO:0000777^cellular_component^condensed chromosome kinetochore`GO:0005795^cellular_component^Golgi stack`GO:0005828^cellular_component^kinetochore microtubule`GO:0005634^cellular_component^nucleus`GO:1990423^cellular_component^RZZ complex`GO:0051233^cellular_component^spindle midzone`GO:0017137^molecular_function^Rab GTPase binding`GO:0036090^biological_pro…	.
TRINITY_DN50884_c1_g1	TRINITY_DN50884_c1_g1_i1	ZUFSP_HUMAN^ZUFSP_HUMAN^Q:674-3,H:155-378^29.461%ID^E:5.53e-17^RecName: Full=Ubiquitin carboxyl-terminal hydrolase ZUFSP;^Eukaryota; Metazoa; Chordata; Craniata; Vertebrata; Euteleostomi; Mammalia; Eutheria; Euarchontoglires; Primates; Haplorrhini; Catarrhini; Hominidae; Homo	TRINITY_DN50884_c1_g1_i1.p1	3-710[-]	ZUFSP_HUMAN^ZUFSP_HUMAN^Q:13-236,H:155-378^30.705%ID^E:1.45e-27^RecName: Full=Ubiquitin carboxyl-terminal hydrolase ZUFSP;^Eukaryota; Metazoa; Chordata; Craniata; Vertebrata; Euteleostomi; Mammalia; Eutheria; Euarchontoglires; Primates; Haplorrhini; Catarrhini; Hominidae; Homo	PF00096.25^zf-C2H2^Zinc finger, C2H2 type^12-35^E:0.009`PF13913.5^zf-C2HC_2^zinc-finger of a C2HC-type^13-32^E:0.037`PF07910.12^Peptidase_C78^Peptidase family C78^198-233^E:1.2e-12	.	.	ENOG410XRQT^Zinc finger with UFM1-specific peptidase domain	KEGG:hsa:221302	GO:0046872^molecular_function^metal ion binding`GO:0003676^molecular_function^nucleic acid binding	.
TRINITY_DN50884_c1_g1	TRINITY_DN50884_c1_g1_i2	ZUFSP_HUMAN^ZUFSP_HUMAN^Q:674-3,H:155-378^29.461%ID^E:2.6e-16^RecName: Full=Ubiquitin carboxyl-terminal hydrolase ZUFSP;^Eukaryota; Metazoa; Chordata; Craniata; Vertebrata; Euteleostomi; Mammalia; Eutheria; Euarchontoglires; Primates; Haplorrhini; Catarrhini; Hominidae; Homo	TRINITY_DN50884_c1_g1_i2.p1	3-1664[-]	ZUFSP_HUMAN^ZUFSP_HUMAN^Q:331-554,H:155-378^30.705%ID^E:7.53e-26^RecName: Full=Ubiquitin carboxyl-terminal hydrolase ZUFSP;^Eukaryota; Metazoa; Chordata; Craniata; Vertebrata; Euteleostomi; Mammalia; Eutheria; Euarchontoglires; Primates; Haplorrhini; Catarrhini; Hominidae; Homo	PF13913.5^zf-C2HC_2^zinc-finger of a C2HC-type^331-349^E:0.1`PF07910.12^Peptidase_C78^Peptidase family C78^516-551^E:4e-12	.	.	ENOG410XRQT^Zinc finger with UFM1-specific peptidase domain	KEGG:hsa:221302	GO:0046872^molecular_function^metal ion binding`GO:0003676^molecular_function^nucleic acid binding	.
TRINITY_DN152439_c0_g1	TRINITY_DN152439_c0_g1_i1	ZTP29_ARATH^ZTP29_ARATH^Q:294-34,H:123-209^89.655%ID^E:1.08e-49^RecName: Full=Zinc transporter ZTP29;^Eukaryota; Viridiplantae; Streptophyta; Embryophyta; Tracheophyta; Spermatophyta; Magnoliophyta; eudicotyledons; Gunneridae; Pentapetalae; rosids; malvids; Brassicales; Brassicaceae; Camelineae; Arabidopsis	.	.	.	.	.	.	COG0428^zinc transporter	KEGG:ath:AT3G20870`KO:K07238	GO:0005789^cellular_component^endoplasmic reticulum membrane`GO:0016021^cellular_component^integral component of membrane`GO:0016020^cellular_component^membrane`GO:0005385^molecular_function^zinc ion transmembrane transporter activity`GO:0071577^biological_process^zinc ion transmembrane transport	.
TRINITY_DN44681_c0_g1	TRINITY_DN44681_c0_g1_i1	ZSWM8_BOVIN^ZSWM8_BOVIN^Q:8042-7410,H:801-1014^69.626%ID^E:1.15e-82^RecName: Full=Zinc finger SWIM domain-containing protein 8;^Eukaryota; Metazoa; Chordata; Craniata; Vertebrata; Euteleostomi; Mammalia; Eutheria; Laurasiatheria; Cetartiodactyla; Ruminantia; Pecora; Bovidae; Bovinae; Bos`ZSWM8_BOVIN^ZSWM8_BOVIN^Q:6506-5955,H:1232-1410^49.73%ID^E:1.15e-40^RecName: Full=Zinc finger SWIM domain-cont…	TRINITY_DN44681_c0_g1_i1.p1	5943-8378[-]	ZSWM8_BOVIN^ZSWM8_BOVIN^Q:113-323,H:801-1014^69.626%ID^E:5.84e-88^RecName: Full=Zinc finger SWIM domain-containing protein 8;^Eukaryota; Metazoa; Chordata; Craniata; Vertebrata; Euteleostomi; Mammalia; Eutheria; Laurasiatheria; Cetartiodactyla; Ruminantia; Pecora; Bovidae; Bovinae; Bos`ZSWM8_BOVIN^ZSWM8_BOVIN^Q:625-808,H:1232-1410^49.73%ID^E:2.39e-41^RecName: Full=Zinc finger SWIM domain-containi…	.	.	.	ENOG410XPG2^zinc finger SWIM-type containing 8	KEGG:bta:533041	GO:0008270^molecular_function^zinc ion binding	.
TRINITY_DN152135_c0_g1	TRINITY_DN152135_c0_g1_i1	ZSWM5_HUMAN^ZSWM5_HUMAN^Q:84-1,H:1033-1060^64.286%ID^E:0.00024^RecName: Full=Zinc finger SWIM domain-containing protein 5;^Eukaryota; Metazoa; Chordata; Craniata; Vertebrata; Euteleostomi; Mammalia; Eutheria; Euarchontoglires; Primates; Haplorrhini; Catarrhini; Hominidae; Homo	.	.	.	.	.	.	ENOG410XPZG^Zinc finger, SWIM-type containing	KEGG:hsa:57643	GO:0005615^cellular_component^extracellular space`GO:0008270^molecular_function^zinc ion binding	.
TRINITY_DN21113_c0_g1	TRINITY_DN21113_c0_g1_i1	ZSWM4_HUMAN^ZSWM4_HUMAN^Q:525-1559,H:35-378^60.807%ID^E:2.52e-116^RecName: Full=Zinc finger SWIM domain-containing protein 4;^Eukaryota; Metazoa; Chordata; Craniata; Vertebrata; Euteleostomi; Mammalia; Eutheria; Euarchontoglires; Primates; Haplorrhini; Catarrhini; Hominidae; Homo`ZSWM4_HUMAN^ZSWM4_HUMAN^Q:2340-4154,H:396-989^49.271%ID^E:7.34e-88^RecName: Full=Zinc finger SWIM domain-containing pr…	TRINITY_DN21113_c0_g1_i1.p1	339-4157[+]	ZSWM5_HUMAN^ZSWM5_HUMAN^Q:690-1272,H:601-1185^53.333%ID^E:0^RecName: Full=Zinc finger SWIM domain-containing protein 5;^Eukaryota; Metazoa; Chordata; Craniata; Vertebrata; Euteleostomi; Mammalia; Eutheria; Euarchontoglires; Primates; Haplorrhini; Catarrhini; Hominidae; Homo`ZSWM5_HUMAN^ZSWM5_HUMAN^Q:124-407,H:178-458^62.324%ID^E:2.38e-110^RecName: Full=Zinc finger SWIM domain-containing protein 5…	PF04434.16^SWIM^SWIM zinc finger^168-203^E:0.008	.	.	ENOG410XPZG^Zinc finger, SWIM-type containing	KEGG:hsa:57643	GO:0005615^cellular_component^extracellular space`GO:0008270^molecular_function^zinc ion binding	GO:0008270^molecular_function^zinc ion binding
TRINITY_DN36554_c0_g1	TRINITY_DN36554_c0_g1_i1	ZSCA2_HUMAN^ZSCA2_HUMAN^Q:2404-1445,H:222-495^28.086%ID^E:4.67e-21^RecName: Full=Zinc finger and SCAN domain-containing protein 2;^Eukaryota; Metazoa; Chordata; Craniata; Vertebrata; Euteleostomi; Mammalia; Eutheria; Euarchontoglires; Primates; Haplorrhini; Catarrhini; Hominidae; Homo`ZSCA2_HUMAN^ZSCA2_HUMAN^Q:2599-1490,H:224-563^24.297%ID^E:1.01e-14^RecName: Full=Zinc finger and SCAN domain-cont…	TRINITY_DN36554_c0_g1_i1.p1	1148-3511[-]	ZNF84_HUMAN^ZNF84_HUMAN^Q:292-674,H:224-604^25.18%ID^E:2.36e-25^RecName: Full=Zinc finger protein 84;^Eukaryota; Metazoa; Chordata; Craniata; Vertebrata; Euteleostomi; Mammalia; Eutheria; Euarchontoglires; Primates; Haplorrhini; Catarrhini; Hominidae; Homo`ZNF84_HUMAN^ZNF84_HUMAN^Q:303-688,H:263-730^25%ID^E:1.08e-21^RecName: Full=Zinc finger protein 84;^Eukaryota; Metazoa; Chordata; Craniata; Ver…	PF00096.25^zf-C2H2^Zinc finger, C2H2 type^303-325^E:0.00047`PF00096.25^zf-C2H2^Zinc finger, C2H2 type^400-423^E:0.0061`PF00096.25^zf-C2H2^Zinc finger, C2H2 type^575-597^E:0.00057`PF13912.5^zf-C2H2_6^C2H2-type zinc finger^575-599^E:0.0027`PF13912.5^zf-C2H2_6^C2H2-type zinc finger^750-770^E:0.084	.	.	COG5048^Zinc finger protein	KEGG:hsa:7637`KO:K09228	GO:0005634^cellular_component^nucleus`GO:0003677^molecular_function^DNA binding`GO:0000981^molecular_function^RNA polymerase II transcription factor activity, sequence-specific DNA binding`GO:0008270^molecular_function^zinc ion binding`GO:0006351^biological_process^transcription, DNA-templated	.
TRINITY_DN36554_c0_g1	TRINITY_DN36554_c0_g1_i2	ZSCA2_HUMAN^ZSCA2_HUMAN^Q:2404-1445,H:222-495^28.086%ID^E:4.53e-21^RecName: Full=Zinc finger and SCAN domain-containing protein 2;^Eukaryota; Metazoa; Chordata; Craniata; Vertebrata; Euteleostomi; Mammalia; Eutheria; Euarchontoglires; Primates; Haplorrhini; Catarrhini; Hominidae; Homo`ZSCA2_HUMAN^ZSCA2_HUMAN^Q:2599-1490,H:224-563^24.297%ID^E:9.85e-15^RecName: Full=Zinc finger and SCAN domain-cont…	TRINITY_DN36554_c0_g1_i2.p1	1148-3511[-]	ZNF84_HUMAN^ZNF84_HUMAN^Q:292-674,H:224-604^25.18%ID^E:2.36e-25^RecName: Full=Zinc finger protein 84;^Eukaryota; Metazoa; Chordata; Craniata; Vertebrata; Euteleostomi; Mammalia; Eutheria; Euarchontoglires; Primates; Haplorrhini; Catarrhini; Hominidae; Homo`ZNF84_HUMAN^ZNF84_HUMAN^Q:303-688,H:263-730^25%ID^E:1.08e-21^RecName: Full=Zinc finger protein 84;^Eukaryota; Metazoa; Chordata; Craniata; Ver…	PF00096.25^zf-C2H2^Zinc finger, C2H2 type^303-325^E:0.00047`PF00096.25^zf-C2H2^Zinc finger, C2H2 type^400-423^E:0.0061`PF00096.25^zf-C2H2^Zinc finger, C2H2 type^575-597^E:0.00057`PF13912.5^zf-C2H2_6^C2H2-type zinc finger^575-599^E:0.0027`PF13912.5^zf-C2H2_6^C2H2-type zinc finger^750-770^E:0.084	.	.	COG5048^Zinc finger protein	KEGG:hsa:7637`KO:K09228	GO:0005634^cellular_component^nucleus`GO:0003677^molecular_function^DNA binding`GO:0000981^molecular_function^RNA polymerase II transcription factor activity, sequence-specific DNA binding`GO:0008270^molecular_function^zinc ion binding`GO:0006351^biological_process^transcription, DNA-templated	.
TRINITY_DN49266_c1_g2	TRINITY_DN49266_c1_g2_i2	ZSC26_MOUSE^ZSC26_MOUSE^Q:530-351,H:404-463^50%ID^E:3.75e-12^RecName: Full=Zinc finger and SCAN domain-containing protein 26;^Eukaryota; Metazoa; Chordata; Craniata; Vertebrata; Euteleostomi; Mammalia; Eutheria; Euarchontoglires; Glires; Rodentia; Myomorpha; Muroidea; Muridae; Murinae; Mus; Mus`ZSC26_MOUSE^ZSC26_MOUSE^Q:530-366,H:292-346^38.182%ID^E:1.57e-05^RecName: Full=Zinc finger and SCAN dom…	.	.	.	.	.	.	COG5048^Zinc finger protein	KEGG:mmu:432731`KO:K09230	GO:0005829^cellular_component^cytosol`GO:0005654^cellular_component^nucleoplasm`GO:0003700^molecular_function^DNA-binding transcription factor activity`GO:0046872^molecular_function^metal ion binding`GO:0003676^molecular_function^nucleic acid binding`GO:0006351^biological_process^transcription, DNA-templated	.
TRINITY_DN49266_c1_g2	TRINITY_DN49266_c1_g2_i1	ZSC26_BOVIN^ZSC26_BOVIN^Q:531-358,H:417-474^55.172%ID^E:2.68e-13^RecName: Full=Zinc finger and SCAN domain-containing protein 26;^Eukaryota; Metazoa; Chordata; Craniata; Vertebrata; Euteleostomi; Mammalia; Eutheria; Laurasiatheria; Cetartiodactyla; Ruminantia; Pecora; Bovidae; Bovinae; Bos`ZSC26_BOVIN^ZSC26_BOVIN^Q:531-367,H:305-359^38.182%ID^E:6.38e-06^RecName: Full=Zinc finger and SCAN domain-c…	.	.	.	.	.	.	COG5048^Zinc finger protein	KEGG:bta:512445`KO:K09230	GO:0005634^cellular_component^nucleus`GO:0003700^molecular_function^DNA-binding transcription factor activity`GO:0046872^molecular_function^metal ion binding`GO:0003676^molecular_function^nucleic acid binding`GO:0006351^biological_process^transcription, DNA-templated	.
TRINITY_DN24582_c0_g1	TRINITY_DN24582_c0_g1_i1	ZSC22_HUMAN^ZSC22_HUMAN^Q:944-270,H:267-484^34.211%ID^E:3.18e-30^RecName: Full=Zinc finger and SCAN domain-containing protein 22;^Eukaryota; Metazoa; Chordata; Craniata; Vertebrata; Euteleostomi; Mammalia; Eutheria; Euarchontoglires; Primates; Haplorrhini; Catarrhini; Hominidae; Homo`ZSC22_HUMAN^ZSC22_HUMAN^Q:866-252,H:263-461^31.25%ID^E:6.41e-22^RecName: Full=Zinc finger and SCAN domain-containi…	TRINITY_DN24582_c0_g1_i1.p1	189-1346[-]	ZSC22_HUMAN^ZSC22_HUMAN^Q:135-359,H:267-484^34.211%ID^E:2.01e-31^RecName: Full=Zinc finger and SCAN domain-containing protein 22;^Eukaryota; Metazoa; Chordata; Craniata; Vertebrata; Euteleostomi; Mammalia; Eutheria; Euarchontoglires; Primates; Haplorrhini; Catarrhini; Hominidae; Homo`ZSC22_HUMAN^ZSC22_HUMAN^Q:161-365,H:263-461^31.25%ID^E:7.65e-23^RecName: Full=Zinc finger and SCAN domain-containi…	PF16622.4^zf-C2H2_11^zinc-finger C2H2-type^133-160^E:1.7e-07`PF13913.5^zf-C2HC_2^zinc-finger of a C2HC-type^135-150^E:0.6`PF00096.25^zf-C2H2^Zinc finger, C2H2 type^137-159^E:0.0023`PF13912.5^zf-C2H2_6^C2H2-type zinc finger^167-189^E:0.0012`PF00096.25^zf-C2H2^Zinc finger, C2H2 type^168-186^E:0.00035`PF12874.6^zf-met^Zinc-finger of C2H2 type^168-186^E:0.00039`PF00096.25^zf-C2H2^Zinc finger, C2H2 ty…	.	.	COG5048^Zinc finger protein	KEGG:hsa:342945`KO:K09230	GO:0005634^cellular_component^nucleus`GO:0003677^molecular_function^DNA binding`GO:0046872^molecular_function^metal ion binding`GO:0000981^molecular_function^RNA polymerase II transcription factor activity, sequence-specific DNA binding`GO:0006351^biological_process^transcription, DNA-templated	.
TRINITY_DN24582_c0_g1	TRINITY_DN24582_c0_g1_i2	ZSC22_HUMAN^ZSC22_HUMAN^Q:944-270,H:267-484^34.211%ID^E:1.01e-29^RecName: Full=Zinc finger and SCAN domain-containing protein 22;^Eukaryota; Metazoa; Chordata; Craniata; Vertebrata; Euteleostomi; Mammalia; Eutheria; Euarchontoglires; Primates; Haplorrhini; Catarrhini; Hominidae; Homo`ZSC22_HUMAN^ZSC22_HUMAN^Q:857-252,H:266-461^31.707%ID^E:1.46e-21^RecName: Full=Zinc finger and SCAN domain-contain…	TRINITY_DN24582_c0_g1_i2.p1	189-1193[-]	ZSC22_HUMAN^ZSC22_HUMAN^Q:84-308,H:267-484^34.211%ID^E:1.27e-31^RecName: Full=Zinc finger and SCAN domain-containing protein 22;^Eukaryota; Metazoa; Chordata; Craniata; Vertebrata; Euteleostomi; Mammalia; Eutheria; Euarchontoglires; Primates; Haplorrhini; Catarrhini; Hominidae; Homo`ZSC22_HUMAN^ZSC22_HUMAN^Q:110-314,H:263-461^31.25%ID^E:5.83e-23^RecName: Full=Zinc finger and SCAN domain-containin…	PF16622.4^zf-C2H2_11^zinc-finger C2H2-type^82-109^E:1.4e-07`PF13913.5^zf-C2HC_2^zinc-finger of a C2HC-type^84-99^E:0.5`PF00096.25^zf-C2H2^Zinc finger, C2H2 type^86-108^E:0.0019`PF13912.5^zf-C2H2_6^C2H2-type zinc finger^116-138^E:0.001`PF00096.25^zf-C2H2^Zinc finger, C2H2 type^117-135^E:0.00029`PF12874.6^zf-met^Zinc-finger of C2H2 type^117-135^E:0.00032`PF00096.25^zf-C2H2^Zinc finger, C2H2 type^20…	.	.	COG5048^Zinc finger protein	KEGG:hsa:342945`KO:K09230	GO:0005634^cellular_component^nucleus`GO:0003677^molecular_function^DNA binding`GO:0046872^molecular_function^metal ion binding`GO:0000981^molecular_function^RNA polymerase II transcription factor activity, sequence-specific DNA binding`GO:0006351^biological_process^transcription, DNA-templated	.
TRINITY_DN35482_c0_g1	TRINITY_DN35482_c0_g1_i1	ZSC22_HUMAN^ZSC22_HUMAN^Q:1140-1042,H:342-374^66.667%ID^E:8.49e-07^RecName: Full=Zinc finger and SCAN domain-containing protein 22;^Eukaryota; Metazoa; Chordata; Craniata; Vertebrata; Euteleostomi; Mammalia; Eutheria; Euarchontoglires; Primates; Haplorrhini; Catarrhini; Hominidae; Homo`ZSC22_HUMAN^ZSC22_HUMAN^Q:1140-1042,H:370-402^51.515%ID^E:0.000479^RecName: Full=Zinc finger and SCAN domain-con…	.	.	.	.	.	.	COG5048^Zinc finger protein	KEGG:hsa:342945`KO:K09230	GO:0005634^cellular_component^nucleus`GO:0003677^molecular_function^DNA binding`GO:0046872^molecular_function^metal ion binding`GO:0000981^molecular_function^RNA polymerase II transcription factor activity, sequence-specific DNA binding`GO:0006351^biological_process^transcription, DNA-templated	.
TRINITY_DN41842_c0_g1	TRINITY_DN41842_c0_g1_i1	ZSC20_MOUSE^ZSC20_MOUSE^Q:857-165,H:755-972^29.787%ID^E:2.94e-12^RecName: Full=Zinc finger and SCAN domain-containing protein 20;^Eukaryota; Metazoa; Chordata; Craniata; Vertebrata; Euteleostomi; Mammalia; Eutheria; Euarchontoglires; Glires; Rodentia; Myomorpha; Muroidea; Muridae; Murinae; Mus; Mus	TRINITY_DN41842_c0_g1_i1.p1	135-1061[-]	ZSC20_MOUSE^ZSC20_MOUSE^Q:69-299,H:755-972^29.787%ID^E:6.32e-13^RecName: Full=Zinc finger and SCAN domain-containing protein 20;^Eukaryota; Metazoa; Chordata; Craniata; Vertebrata; Euteleostomi; Mammalia; Eutheria; Euarchontoglires; Glires; Rodentia; Myomorpha; Muroidea; Muridae; Murinae; Mus; Mus	PF13912.5^zf-C2H2_6^C2H2-type zinc finger^242-253^E:0.013`PF00096.25^zf-C2H2^Zinc finger, C2H2 type^273-296^E:0.006	.	.	COG5048^Zinc finger protein	KEGG:mmu:269585`KO:K09230	GO:0005634^cellular_component^nucleus`GO:0003700^molecular_function^DNA-binding transcription factor activity`GO:0046872^molecular_function^metal ion binding`GO:0003676^molecular_function^nucleic acid binding`GO:0006351^biological_process^transcription, DNA-templated	.
TRINITY_DN48872_c0_g1	TRINITY_DN48872_c0_g1_i2	ZSC12_MOUSE^ZSC12_MOUSE^Q:530-1144,H:226-433^35.545%ID^E:6.35e-21^RecName: Full=Zinc finger and SCAN domain-containing protein 12;^Eukaryota; Metazoa; Chordata; Craniata; Vertebrata; Euteleostomi; Mammalia; Eutheria; Euarchontoglires; Glires; Rodentia; Myomorpha; Muroidea; Muridae; Murinae; Mus; Mus	TRINITY_DN48872_c0_g1_i2.p1	152-1204[+]	ZN287_PONPY^ZN287_PONPY^Q:169-334,H:587-751^37.059%ID^E:5.09e-22^RecName: Full=Zinc finger protein 287;^Eukaryota; Metazoa; Chordata; Craniata; Vertebrata; Euteleostomi; Mammalia; Eutheria; Euarchontoglires; Primates; Haplorrhini; Catarrhini; Hominidae; Pongo`ZN287_PONPY^ZN287_PONPY^Q:169-326,H:419-576^36.196%ID^E:8.23e-18^RecName: Full=Zinc finger protein 287;^Eukaryota; Metazoa; Chordata; Crani…	PF07776.14^zf-AD^Zinc-finger associated domain (zf-AD)^44-113^E:3.9e-11`PF13912.5^zf-C2H2_6^C2H2-type zinc finger^195-205^E:0.089`PF00096.25^zf-C2H2^Zinc finger, C2H2 type^223-245^E:0.0019`PF00096.25^zf-C2H2^Zinc finger, C2H2 type^307-330^E:0.0043`PF13912.5^zf-C2H2_6^C2H2-type zinc finger^307-331^E:0.00017	.	.	.	.	GO:0005634^cellular_component^nucleus`GO:0003677^molecular_function^DNA binding`GO:0003700^molecular_function^DNA-binding transcription factor activity`GO:0046872^molecular_function^metal ion binding`GO:0006351^biological_process^transcription, DNA-templated	GO:0008270^molecular_function^zinc ion binding`GO:0005634^cellular_component^nucleus
TRINITY_DN48755_c0_g1	TRINITY_DN48755_c0_g1_i1	ZSC10_MOUSE^ZSC10_MOUSE^Q:609-1349,H:550-775^33.603%ID^E:8.82e-38^RecName: Full=Zinc finger and SCAN domain-containing protein 10;^Eukaryota; Metazoa; Chordata; Craniata; Vertebrata; Euteleostomi; Mammalia; Eutheria; Euarchontoglires; Glires; Rodentia; Myomorpha; Muroidea; Muridae; Murinae; Mus; Mus`ZSC10_MOUSE^ZSC10_MOUSE^Q:708-1343,H:478-712^33.617%ID^E:2.62e-26^RecName: Full=Zinc finger and SC…	TRINITY_DN48755_c0_g1_i1.p1	360-1934[+]	ZSC10_MOUSE^ZSC10_MOUSE^Q:84-330,H:550-775^33.603%ID^E:7.03e-40^RecName: Full=Zinc finger and SCAN domain-containing protein 10;^Eukaryota; Metazoa; Chordata; Craniata; Vertebrata; Euteleostomi; Mammalia; Eutheria; Euarchontoglires; Glires; Rodentia; Myomorpha; Muroidea; Muridae; Murinae; Mus; Mus`ZSC10_MOUSE^ZSC10_MOUSE^Q:117-328,H:478-712^33.617%ID^E:8.03e-28^RecName: Full=Zinc finger and SCAN …	PF00096.25^zf-C2H2^Zinc finger, C2H2 type^145-167^E:0.00044`PF00096.25^zf-C2H2^Zinc finger, C2H2 type^173-195^E:0.013`PF00096.25^zf-C2H2^Zinc finger, C2H2 type^201-223^E:0.00037`PF13912.5^zf-C2H2_6^C2H2-type zinc finger^201-219^E:0.03`PF00096.25^zf-C2H2^Zinc finger, C2H2 type^229-251^E:4.7e-07`PF13894.5^zf-C2H2_4^C2H2-type zinc finger^229-251^E:0.00014`PF13912.5^zf-C2H2_6^C2H2-type zinc finger^22…	.	.	COG5048^Zinc finger protein	KEGG:mmu:332221`KO:K09230	GO:0005634^cellular_component^nucleus`GO:0003700^molecular_function^DNA-binding transcription factor activity`GO:0046872^molecular_function^metal ion binding`GO:0043565^molecular_function^sequence-specific DNA binding`GO:0045892^biological_process^negative regulation of transcription, DNA-templated`GO:0048863^biological_process^stem cell differentiation`GO:0006351^biological_process^transcription…	.
TRINITY_DN48952_c0_g1	TRINITY_DN48952_c0_g1_i1	ZSC10_MOUSE^ZSC10_MOUSE^Q:336-1220,H:515-747^23.333%ID^E:3.88e-06^RecName: Full=Zinc finger and SCAN domain-containing protein 10;^Eukaryota; Metazoa; Chordata; Craniata; Vertebrata; Euteleostomi; Mammalia; Eutheria; Euarchontoglires; Glires; Rodentia; Myomorpha; Muroidea; Muridae; Murinae; Mus; Mus	TRINITY_DN48952_c0_g1_i1.p1	174-1292[+]	ZSC10_MOUSE^ZSC10_MOUSE^Q:55-349,H:515-747^23.333%ID^E:8.22e-07^RecName: Full=Zinc finger and SCAN domain-containing protein 10;^Eukaryota; Metazoa; Chordata; Craniata; Vertebrata; Euteleostomi; Mammalia; Eutheria; Euarchontoglires; Glires; Rodentia; Myomorpha; Muroidea; Muridae; Murinae; Mus; Mus	PF00096.25^zf-C2H2^Zinc finger, C2H2 type^166-187^E:0.019	.	.	COG5048^Zinc finger protein	KEGG:mmu:332221`KO:K09230	GO:0005634^cellular_component^nucleus`GO:0003700^molecular_function^DNA-binding transcription factor activity`GO:0046872^molecular_function^metal ion binding`GO:0043565^molecular_function^sequence-specific DNA binding`GO:0045892^biological_process^negative regulation of transcription, DNA-templated`GO:0048863^biological_process^stem cell differentiation`GO:0006351^biological_process^transcription…	.
TRINITY_DN48825_c2_g2	TRINITY_DN48825_c2_g2_i6	ZSC10_MOUSE^ZSC10_MOUSE^Q:1184-1603,H:393-563^30.409%ID^E:5.12e-17^RecName: Full=Zinc finger and SCAN domain-containing protein 10;^Eukaryota; Metazoa; Chordata; Craniata; Vertebrata; Euteleostomi; Mammalia; Eutheria; Euarchontoglires; Glires; Rodentia; Myomorpha; Muroidea; Muridae; Murinae; Mus; Mus`ZSC10_MOUSE^ZSC10_MOUSE^Q:1725-1889,H:604-658^34.545%ID^E:5.12e-17^RecName: Full=Zinc finger and …	TRINITY_DN48825_c2_g2_i6.p1	158-1906[+]	ZFP26_MOUSE^ZFP26_MOUSE^Q:243-567,H:470-799^28.125%ID^E:1.28e-25^RecName: Full=Zinc finger protein 26;^Eukaryota; Metazoa; Chordata; Craniata; Vertebrata; Euteleostomi; Mammalia; Eutheria; Euarchontoglires; Glires; Rodentia; Myomorpha; Muroidea; Muridae; Murinae; Mus; Mus`ZFP26_MOUSE^ZFP26_MOUSE^Q:243-514,H:330-591^28.261%ID^E:5.37e-25^RecName: Full=Zinc finger protein 26;^Eukaryota; Metazoa; Cho…	PF13894.5^zf-C2H2_4^C2H2-type zinc finger^355-376^E:0.00098`PF00096.25^zf-C2H2^Zinc finger, C2H2 type^355-376^E:0.00089`PF12874.6^zf-met^Zinc-finger of C2H2 type^355-373^E:0.0017`PF13912.5^zf-C2H2_6^C2H2-type zinc finger^355-376^E:0.027	.	.	COG5048^Zinc finger protein	KEGG:mmu:22688`KO:K09228	GO:0005634^cellular_component^nucleus`GO:0003677^molecular_function^DNA binding`GO:0003700^molecular_function^DNA-binding transcription factor activity`GO:0046872^molecular_function^metal ion binding`GO:0006355^biological_process^regulation of transcription, DNA-templated	.
TRINITY_DN40669_c0_g1	TRINITY_DN40669_c0_g1_i1	ZRAB2_PONAB^ZRAB2_PONAB^Q:6233-5859,H:6-127^64%ID^E:1.32e-45^RecName: Full=Zinc finger Ran-binding domain-containing protein 2;^Eukaryota; Metazoa; Chordata; Craniata; Vertebrata; Euteleostomi; Mammalia; Eutheria; Euarchontoglires; Primates; Haplorrhini; Catarrhini; Hominidae; Pongo	TRINITY_DN40669_c0_g1_i1.p1	1653-6227[-]	ZRAB2_PONAB^ZRAB2_PONAB^Q:1-123,H:8-127^65.041%ID^E:1.26e-46^RecName: Full=Zinc finger Ran-binding domain-containing protein 2;^Eukaryota; Metazoa; Chordata; Craniata; Vertebrata; Euteleostomi; Mammalia; Eutheria; Euarchontoglires; Primates; Haplorrhini; Catarrhini; Hominidae; Pongo	PF00641.17^zf-RanBP^Zn-finger in Ran binding protein and others^4-32^E:0.00021`PF00641.17^zf-RanBP^Zn-finger in Ran binding protein and others^61-88^E:1.3e-05	.	.	ENOG4111QXA^Zinc finger, RAN-binding domain containing 2	KEGG:pon:100174707	GO:0005634^cellular_component^nucleus`GO:0046872^molecular_function^metal ion binding`GO:0003723^molecular_function^RNA binding`GO:0006397^biological_process^mRNA processing`GO:0008380^biological_process^RNA splicing	.
TRINITY_DN40669_c0_g1	TRINITY_DN40669_c0_g1_i2	ZRAB2_PONAB^ZRAB2_PONAB^Q:2672-2298,H:6-127^64%ID^E:9.51e-45^RecName: Full=Zinc finger Ran-binding domain-containing protein 2;^Eukaryota; Metazoa; Chordata; Craniata; Vertebrata; Euteleostomi; Mammalia; Eutheria; Euarchontoglires; Primates; Haplorrhini; Catarrhini; Hominidae; Pongo	TRINITY_DN40669_c0_g1_i2.p1	1653-2666[-]	ZRAB2_PIG^ZRAB2_PIG^Q:1-123,H:8-127^65.041%ID^E:2.82e-49^RecName: Full=Zinc finger Ran-binding domain-containing protein 2;^Eukaryota; Metazoa; Chordata; Craniata; Vertebrata; Euteleostomi; Mammalia; Eutheria; Laurasiatheria; Cetartiodactyla; Suina; Suidae; Sus	PF00641.17^zf-RanBP^Zn-finger in Ran binding protein and others^4-32^E:3.5e-05`PF00641.17^zf-RanBP^Zn-finger in Ran binding protein and others^61-88^E:2.2e-06	.	.	ENOG4111QXA^Zinc finger, RAN-binding domain containing 2	KEGG:ssc:733651	GO:0005654^cellular_component^nucleoplasm`GO:0046872^molecular_function^metal ion binding`GO:0003723^molecular_function^RNA binding`GO:0006397^biological_process^mRNA processing`GO:0008380^biological_process^RNA splicing	.
TRINITY_DN16190_c0_g1	TRINITY_DN16190_c0_g1_i1	ZPR1_YEAST^ZPR1_YEAST^Q:8-85,H:310-335^73.077%ID^E:7.81e-08^RecName: Full=Zinc finger protein ZPR1;^Eukaryota; Fungi; Dikarya; Ascomycota; Saccharomycotina; Saccharomycetes; Saccharomycetales; Saccharomycetaceae; Saccharomyces	.	.	.	.	.	.	.	KEGG:sce:YGR211W`KO:K06874	GO:0005737^cellular_component^cytoplasm`GO:0005634^cellular_component^nucleus`GO:0061770^molecular_function^translation elongation factor binding`GO:0008270^molecular_function^zinc ion binding`GO:0009267^biological_process^cellular response to starvation`GO:0000086^biological_process^G2/M transition of mitotic cell cycle`GO:0009749^biological_process^response to glucose	.
TRINITY_DN174258_c0_g1	TRINITY_DN174258_c0_g1_i1	ZPR1_SCHPO^ZPR1_SCHPO^Q:365-433,H:274-296^78.261%ID^E:4.18e-06^RecName: Full=Zinc finger protein zpr1;^Eukaryota; Fungi; Dikarya; Ascomycota; Taphrinomycotina; Schizosaccharomycetes; Schizosaccharomycetales; Schizosaccharomycetaceae; Schizosaccharomyces	.	.	.	.	.	.	.	KEGG:spo:SPAC15A10.04c`KO:K06874	GO:0005737^cellular_component^cytoplasm`GO:0005829^cellular_component^cytosol`GO:0005634^cellular_component^nucleus`GO:0008270^molecular_function^zinc ion binding`GO:0002181^biological_process^cytoplasmic translation	.
TRINITY_DN31512_c0_g1	TRINITY_DN31512_c0_g1_i2	ZPR1_PAPAN^ZPR1_PAPAN^Q:86-3,H:58-85^71.429%ID^E:5.83e-09^RecName: Full=Zinc finger protein ZPR1;^Eukaryota; Metazoa; Chordata; Craniata; Vertebrata; Euteleostomi; Mammalia; Eutheria; Euarchontoglires; Primates; Haplorrhini; Catarrhini; Cercopithecidae; Cercopithecinae; Papio	.	.	.	.	.	.	.	.	GO:0030424^cellular_component^axon`GO:0015030^cellular_component^Cajal body`GO:0005737^cellular_component^cytoplasm`GO:0097504^cellular_component^Gemini of coiled bodies`GO:0030426^cellular_component^growth cone`GO:0043025^cellular_component^neuronal cell body`GO:0005730^cellular_component^nucleolus`GO:0005654^cellular_component^nucleoplasm`GO:0005634^cellular_component^nucleus`GO:0043204^cellula…	.
TRINITY_DN31512_c0_g1	TRINITY_DN31512_c0_g1_i3	ZPR1_PAPAN^ZPR1_PAPAN^Q:86-3,H:58-85^71.429%ID^E:1.52e-08^RecName: Full=Zinc finger protein ZPR1;^Eukaryota; Metazoa; Chordata; Craniata; Vertebrata; Euteleostomi; Mammalia; Eutheria; Euarchontoglires; Primates; Haplorrhini; Catarrhini; Cercopithecidae; Cercopithecinae; Papio	.	.	.	.	.	.	.	.	GO:0030424^cellular_component^axon`GO:0015030^cellular_component^Cajal body`GO:0005737^cellular_component^cytoplasm`GO:0097504^cellular_component^Gemini of coiled bodies`GO:0030426^cellular_component^growth cone`GO:0043025^cellular_component^neuronal cell body`GO:0005730^cellular_component^nucleolus`GO:0005654^cellular_component^nucleoplasm`GO:0005634^cellular_component^nucleus`GO:0043204^cellula…	.
TRINITY_DN102917_c0_g1	TRINITY_DN102917_c0_g1_i1	ZPR1_HUMAN^ZPR1_HUMAN^Q:1633-302,H:49-451^47.545%ID^E:1.1e-139^RecName: Full=Zinc finger protein ZPR1;^Eukaryota; Metazoa; Chordata; Craniata; Vertebrata; Euteleostomi; Mammalia; Eutheria; Euarchontoglires; Primates; Haplorrhini; Catarrhini; Hominidae; Homo`ZPR1_HUMAN^ZPR1_HUMAN^Q:967-326,H:29-234^33.18%ID^E:6.89e-32^RecName: Full=Zinc finger protein ZPR1;^Eukaryota; Metazoa; Chordata; Craniata; …	TRINITY_DN102917_c0_g1_i1.p1	281-1714[-]	ZPR1_HUMAN^ZPR1_HUMAN^Q:9-471,H:31-451^47.222%ID^E:9.47e-145^RecName: Full=Zinc finger protein ZPR1;^Eukaryota; Metazoa; Chordata; Craniata; Vertebrata; Euteleostomi; Mammalia; Eutheria; Euarchontoglires; Primates; Haplorrhini; Catarrhini; Hominidae; Homo`ZPR1_HUMAN^ZPR1_HUMAN^Q:250-463,H:29-234^33.18%ID^E:9.53e-33^RecName: Full=Zinc finger protein ZPR1;^Eukaryota; Metazoa; Chordata; Craniata; Ve…	PF03367.12^zf-ZPR1^ZPR1 zinc-finger domain^28-186^E:1.9e-53`PF03367.12^zf-ZPR1^ZPR1 zinc-finger domain^277-433^E:2.7e-52	.	.	COG1779^zinc ion binding	KEGG:hsa:8882`KO:K06874	GO:0030424^cellular_component^axon`GO:0015030^cellular_component^Cajal body`GO:0005737^cellular_component^cytoplasm`GO:0097504^cellular_component^Gemini of coiled bodies`GO:0030426^cellular_component^growth cone`GO:0043025^cellular_component^neuronal cell body`GO:0005730^cellular_component^nucleolus`GO:0005654^cellular_component^nucleoplasm`GO:0005634^cellular_component^nucleus`GO:0043204^cellula…	GO:0008270^molecular_function^zinc ion binding
TRINITY_DN202208_c0_g1	TRINITY_DN202208_c0_g1_i1	ZP3R_MOUSE^ZP3R_MOUSE^Q:58-186,H:479-526^39.583%ID^E:0.000293^RecName: Full=Zona pellucida sperm-binding protein 3 receptor;^Eukaryota; Metazoa; Chordata; Craniata; Vertebrata; Euteleostomi; Mammalia; Eutheria; Euarchontoglires; Glires; Rodentia; Myomorpha; Muroidea; Muridae; Murinae; Mus; Mus	TRINITY_DN202208_c0_g1_i1.p1	1-429[+]	ZP3R_MOUSE^ZP3R_MOUSE^Q:20-62,H:479-526^39.583%ID^E:0.000264^RecName: Full=Zona pellucida sperm-binding protein 3 receptor;^Eukaryota; Metazoa; Chordata; Craniata; Vertebrata; Euteleostomi; Mammalia; Eutheria; Euarchontoglires; Glires; Rodentia; Myomorpha; Muroidea; Muridae; Murinae; Mus; Mus	PF00084.19^Sushi^Sushi repeat (SCR repeat)^18-50^E:4.8e-05`PF00089.25^Trypsin^Trypsin^64-111^E:3.1e-06	.	.	ENOG410XPJ1^c-type lectin domain family	.	GO:0043160^cellular_component^acrosomal lumen`GO:0043159^cellular_component^acrosomal matrix`GO:0001669^cellular_component^acrosomal vesicle`GO:0044297^cellular_component^cell body`GO:0002081^cellular_component^outer acrosomal membrane`GO:0005886^cellular_component^plasma membrane`GO:0002199^cellular_component^zona pellucida receptor complex`GO:0007339^biological_process^binding of sperm to zona …	GO:0004252^molecular_function^serine-type endopeptidase activity`GO:0006508^biological_process^proteolysis
TRINITY_DN146625_c0_g1	TRINITY_DN146625_c0_g1_i1	ZP1_RABIT^ZP1_RABIT^Q:283-56,H:456-535^30%ID^E:0.000472^RecName: Full=Zona pellucida sperm-binding protein 1;^Eukaryota; Metazoa; Chordata; Craniata; Vertebrata; Euteleostomi; Mammalia; Eutheria; Euarchontoglires; Glires; Lagomorpha; Leporidae; Oryctolagus	.	.	.	.	.	.	ENOG4111H75^zona pellucida glycoprotein	KEGG:ocu:100354409`KO:K19926	GO:0005576^cellular_component^extracellular region`GO:0016021^cellular_component^integral component of membrane`GO:0005886^cellular_component^plasma membrane`GO:0007338^biological_process^single fertilization	.
TRINITY_DN224446_c0_g1	TRINITY_DN224446_c0_g1_i1	ZOX_PHAVU^ZOX_PHAVU^Q:1-240,H:252-327^61.25%ID^E:3.25e-24^RecName: Full=Zeatin O-xylosyltransferase;^Eukaryota; Viridiplantae; Streptophyta; Embryophyta; Tracheophyta; Spermatophyta; Magnoliophyta; eudicotyledons; Gunneridae; Pentapetalae; rosids; fabids; Fabales; Fabaceae; Papilionoideae; Phaseoleae; Phaseolus	.	.	.	.	.	.	.	KEGG:pvu:PHAVU_007G251000g`KO:K13494	GO:0016758^molecular_function^transferase activity, transferring hexosyl groups`GO:0050404^molecular_function^zeatin O-beta-D-xylosyltransferase activity`GO:0009690^biological_process^cytokinin metabolic process`GO:0006486^biological_process^protein glycosylation	.
TRINITY_DN201515_c0_g1	TRINITY_DN201515_c0_g1_i1	ZOG_PHALU^ZOG_PHALU^Q:762-4,H:198-450^57.255%ID^E:8.36e-103^RecName: Full=Zeatin O-glucosyltransferase;^Eukaryota; Viridiplantae; Streptophyta; Embryophyta; Tracheophyta; Spermatophyta; Magnoliophyta; eudicotyledons; Gunneridae; Pentapetalae; rosids; fabids; Fabales; Fabaceae; Papilionoideae; Phaseoleae; Phaseolus	TRINITY_DN201515_c0_g1_i1.p1	1-780[-]	ZOG_PHALU^ZOG_PHALU^Q:7-259,H:198-450^57.255%ID^E:7.52e-103^RecName: Full=Zeatin O-glucosyltransferase;^Eukaryota; Viridiplantae; Streptophyta; Embryophyta; Tracheophyta; Spermatophyta; Magnoliophyta; eudicotyledons; Gunneridae; Pentapetalae; rosids; fabids; Fabales; Fabaceae; Papilionoideae; Phaseoleae; Phaseolus	PF00201.17^UDPGT^UDP-glucoronosyl and UDP-glucosyl transferase^71-229^E:1.1e-22	.	.	.	KEGG:ag:AAD04166`KO:K13492	GO:0050403^molecular_function^trans-zeatin O-beta-D-glucosyltransferase activity`GO:0050404^molecular_function^zeatin O-beta-D-xylosyltransferase activity`GO:0009690^biological_process^cytokinin metabolic process`GO:0048439^biological_process^flower morphogenesis`GO:0009965^biological_process^leaf morphogenesis`GO:0045926^biological_process^negative regulation of growth`GO:0006486^biological_proc…	GO:0016758^molecular_function^transferase activity, transferring hexosyl groups`GO:0008152^biological_process^metabolic process
TRINITY_DN54888_c0_g1	TRINITY_DN54888_c0_g1_i1	ZOG_PHALU^ZOG_PHALU^Q:442-149,H:358-459^60.784%ID^E:3.69e-35^RecName: Full=Zeatin O-glucosyltransferase;^Eukaryota; Viridiplantae; Streptophyta; Embryophyta; Tracheophyta; Spermatophyta; Magnoliophyta; eudicotyledons; Gunneridae; Pentapetalae; rosids; fabids; Fabales; Fabaceae; Papilionoideae; Phaseoleae; Phaseolus	.	.	.	.	.	.	.	KEGG:ag:AAD04166`KO:K13492	GO:0050403^molecular_function^trans-zeatin O-beta-D-glucosyltransferase activity`GO:0050404^molecular_function^zeatin O-beta-D-xylosyltransferase activity`GO:0009690^biological_process^cytokinin metabolic process`GO:0048439^biological_process^flower morphogenesis`GO:0009965^biological_process^leaf morphogenesis`GO:0045926^biological_process^negative regulation of growth`GO:0006486^biological_proc…	.
TRINITY_DN182604_c0_g1	TRINITY_DN182604_c0_g1_i1	ZOG_PHALU^ZOG_PHALU^Q:438-1,H:20-160^43.836%ID^E:2.11e-25^RecName: Full=Zeatin O-glucosyltransferase;^Eukaryota; Viridiplantae; Streptophyta; Embryophyta; Tracheophyta; Spermatophyta; Magnoliophyta; eudicotyledons; Gunneridae; Pentapetalae; rosids; fabids; Fabales; Fabaceae; Papilionoideae; Phaseoleae; Phaseolus	TRINITY_DN182604_c0_g1_i1.p1	1-573[-]	ZOG_PHALU^ZOG_PHALU^Q:40-191,H:14-160^44.079%ID^E:7.55e-28^RecName: Full=Zeatin O-glucosyltransferase;^Eukaryota; Viridiplantae; Streptophyta; Embryophyta; Tracheophyta; Spermatophyta; Magnoliophyta; eudicotyledons; Gunneridae; Pentapetalae; rosids; fabids; Fabales; Fabaceae; Papilionoideae; Phaseoleae; Phaseolus	.	.	.	.	KEGG:ag:AAD04166`KO:K13492	GO:0050403^molecular_function^trans-zeatin O-beta-D-glucosyltransferase activity`GO:0050404^molecular_function^zeatin O-beta-D-xylosyltransferase activity`GO:0009690^biological_process^cytokinin metabolic process`GO:0048439^biological_process^flower morphogenesis`GO:0009965^biological_process^leaf morphogenesis`GO:0045926^biological_process^negative regulation of growth`GO:0006486^biological_proc…	.
TRINITY_DN7478_c0_g1	TRINITY_DN7478_c0_g1_i1	ZOG_PHALU^ZOG_PHALU^Q:3-338,H:326-437^69.643%ID^E:7.95e-53^RecName: Full=Zeatin O-glucosyltransferase;^Eukaryota; Viridiplantae; Streptophyta; Embryophyta; Tracheophyta; Spermatophyta; Magnoliophyta; eudicotyledons; Gunneridae; Pentapetalae; rosids; fabids; Fabales; Fabaceae; Papilionoideae; Phaseoleae; Phaseolus	TRINITY_DN7478_c0_g1_i1.p1	3-338[+]	ZOG_PHALU^ZOG_PHALU^Q:1-112,H:326-437^69.643%ID^E:7.16e-53^RecName: Full=Zeatin O-glucosyltransferase;^Eukaryota; Viridiplantae; Streptophyta; Embryophyta; Tracheophyta; Spermatophyta; Magnoliophyta; eudicotyledons; Gunneridae; Pentapetalae; rosids; fabids; Fabales; Fabaceae; Papilionoideae; Phaseoleae; Phaseolus	PF00201.17^UDPGT^UDP-glucoronosyl and UDP-glucosyl transferase^6-62^E:1e-14	.	.	.	KEGG:ag:AAD04166`KO:K13492	GO:0050403^molecular_function^trans-zeatin O-beta-D-glucosyltransferase activity`GO:0050404^molecular_function^zeatin O-beta-D-xylosyltransferase activity`GO:0009690^biological_process^cytokinin metabolic process`GO:0048439^biological_process^flower morphogenesis`GO:0009965^biological_process^leaf morphogenesis`GO:0045926^biological_process^negative regulation of growth`GO:0006486^biological_proc…	GO:0016758^molecular_function^transferase activity, transferring hexosyl groups`GO:0008152^biological_process^metabolic process
TRINITY_DN232734_c0_g1	TRINITY_DN232734_c0_g1_i1	ZOG_PHALU^ZOG_PHALU^Q:270-1,H:165-253^40.86%ID^E:2.01e-12^RecName: Full=Zeatin O-glucosyltransferase;^Eukaryota; Viridiplantae; Streptophyta; Embryophyta; Tracheophyta; Spermatophyta; Magnoliophyta; eudicotyledons; Gunneridae; Pentapetalae; rosids; fabids; Fabales; Fabaceae; Papilionoideae; Phaseoleae; Phaseolus	.	.	.	.	.	.	.	KEGG:ag:AAD04166`KO:K13492	GO:0050403^molecular_function^trans-zeatin O-beta-D-glucosyltransferase activity`GO:0050404^molecular_function^zeatin O-beta-D-xylosyltransferase activity`GO:0009690^biological_process^cytokinin metabolic process`GO:0048439^biological_process^flower morphogenesis`GO:0009965^biological_process^leaf morphogenesis`GO:0045926^biological_process^negative regulation of growth`GO:0006486^biological_proc…	.
TRINITY_DN9761_c0_g1	TRINITY_DN9761_c0_g1_i1	ZO28_XENLA^ZO28_XENLA^Q:516-725,H:210-279^36.62%ID^E:5.18e-05^RecName: Full=Oocyte zinc finger protein XlCOF28;^Eukaryota; Metazoa; Chordata; Craniata; Vertebrata; Euteleostomi; Amphibia; Batrachia; Anura; Pipoidea; Pipidae; Xenopodinae; Xenopus; Xenopus	.	.	.	.	.	.	.	.	GO:0005634^cellular_component^nucleus`GO:0003677^molecular_function^DNA binding`GO:0046872^molecular_function^metal ion binding`GO:0006355^biological_process^regulation of transcription, DNA-templated`GO:0006351^biological_process^transcription, DNA-templated	.
TRINITY_DN44292_c0_g2	TRINITY_DN44292_c0_g2_i1	ZO28_XENLA^ZO28_XENLA^Q:2-262,H:110-196^41.379%ID^E:2.44e-17^RecName: Full=Oocyte zinc finger protein XlCOF28;^Eukaryota; Metazoa; Chordata; Craniata; Vertebrata; Euteleostomi; Amphibia; Batrachia; Anura; Pipoidea; Pipidae; Xenopodinae; Xenopus; Xenopus`ZO28_XENLA^ZO28_XENLA^Q:23-262,H:332-411^40%ID^E:8.58e-12^RecName: Full=Oocyte zinc finger protein XlCOF28;^Eukaryota; Metazoa; Chordata; Craniat…	TRINITY_DN44292_c0_g2_i1.p1	2-301[+]	ZO28_XENLA^ZO28_XENLA^Q:1-87,H:110-196^41.379%ID^E:1.12e-18^RecName: Full=Oocyte zinc finger protein XlCOF28;^Eukaryota; Metazoa; Chordata; Craniata; Vertebrata; Euteleostomi; Amphibia; Batrachia; Anura; Pipoidea; Pipidae; Xenopodinae; Xenopus; Xenopus`ZO28_XENLA^ZO28_XENLA^Q:8-87,H:332-411^40%ID^E:3.35e-13^RecName: Full=Oocyte zinc finger protein XlCOF28;^Eukaryota; Metazoa; Chordata; Craniata; …	PF00096.25^zf-C2H2^Zinc finger, C2H2 type^9-31^E:0.0024`PF00096.25^zf-C2H2^Zinc finger, C2H2 type^37-59^E:1.2e-05`PF13894.5^zf-C2H2_4^C2H2-type zinc finger^37-59^E:0.0002`PF12874.6^zf-met^Zinc-finger of C2H2 type^37-59^E:0.00069`PF13912.5^zf-C2H2_6^C2H2-type zinc finger^37-60^E:2.5e-05`PF13912.5^zf-C2H2_6^C2H2-type zinc finger^64-88^E:0.0012`PF00096.25^zf-C2H2^Zinc finger, C2H2 type^65-87^E:1.9e-…	.	.	.	.	GO:0005634^cellular_component^nucleus`GO:0003677^molecular_function^DNA binding`GO:0046872^molecular_function^metal ion binding`GO:0006355^biological_process^regulation of transcription, DNA-templated`GO:0006351^biological_process^transcription, DNA-templated	.
TRINITY_DN50182_c1_g1	TRINITY_DN50182_c1_g1_i6	ZO22_XENLA^ZO22_XENLA^Q:453-76,H:258-378^30.709%ID^E:1.84e-10^RecName: Full=Oocyte zinc finger protein XlCOF22;^Eukaryota; Metazoa; Chordata; Craniata; Vertebrata; Euteleostomi; Amphibia; Batrachia; Anura; Pipoidea; Pipidae; Xenopodinae; Xenopus; Xenopus`ZO22_XENLA^ZO22_XENLA^Q:453-91,H:314-430^25.203%ID^E:1.12e-05^RecName: Full=Oocyte zinc finger protein XlCOF22;^Eukaryota; Metazoa; Chordata; Cr…	TRINITY_DN50182_c1_g1_i6.p1	55-531[-]	ZN282_HUMAN^ZN282_HUMAN^Q:1-147,H:511-652^28.188%ID^E:1.59e-10^RecName: Full=Zinc finger protein 282;^Eukaryota; Metazoa; Chordata; Craniata; Vertebrata; Euteleostomi; Mammalia; Eutheria; Euarchontoglires; Primates; Haplorrhini; Catarrhini; Hominidae; Homo	PF12171.7^zf-C2H2_jaz^Zinc-finger double-stranded RNA-binding^62-88^E:5.1e-06`PF00096.25^zf-C2H2^Zinc finger, C2H2 type^62-83^E:0.0016`PF12874.6^zf-met^Zinc-finger of C2H2 type^62-82^E:0.029	.	.	COG5048^Zinc finger protein	KEGG:hsa:8427`KO:K09228	GO:0005634^cellular_component^nucleus`GO:0003677^molecular_function^DNA binding`GO:0000981^molecular_function^RNA polymerase II transcription factor activity, sequence-specific DNA binding`GO:0008270^molecular_function^zinc ion binding`GO:0045892^biological_process^negative regulation of transcription, DNA-templated`GO:0006355^biological_process^regulation of transcription, DNA-templated`GO:00063…	.
TRINITY_DN51216_c1_g1	TRINITY_DN51216_c1_g1_i3	ZO2_MOUSE^ZO2_MOUSE^Q:4202-2484,H:286-872^37.521%ID^E:4.09e-97^RecName: Full=Tight junction protein ZO-2;^Eukaryota; Metazoa; Chordata; Craniata; Vertebrata; Euteleostomi; Mammalia; Eutheria; Euarchontoglires; Glires; Rodentia; Myomorpha; Muroidea; Muridae; Murinae; Mus; Mus`ZO2_MOUSE^ZO2_MOUSE^Q:4508-4245,H:6-93^57.955%ID^E:2.31e-21^RecName: Full=Tight junction protein ZO-2;^Eukaryota; Metazoa; …	TRINITY_DN51216_c1_g1_i3.p1	2346-4598[-]	ZO2_MOUSE^ZO2_MOUSE^Q:133-709,H:286-876^37.198%ID^E:1.65e-106^RecName: Full=Tight junction protein ZO-2;^Eukaryota; Metazoa; Chordata; Craniata; Vertebrata; Euteleostomi; Mammalia; Eutheria; Euarchontoglires; Glires; Rodentia; Myomorpha; Muroidea; Muridae; Murinae; Mus; Mus`ZO2_MOUSE^ZO2_MOUSE^Q:31-120,H:6-95^57.778%ID^E:8.05e-23^RecName: Full=Tight junction protein ZO-2;^Eukaryota; Metazoa; Chor…	PF00595.23^PDZ^PDZ domain (Also known as DHR or GLGF)^36-118^E:1.8e-18`PF00595.23^PDZ^PDZ domain (Also known as DHR or GLGF)^323-394^E:1.4e-11`PF07653.16^SH3_2^Variant SH3 domain^414-475^E:3.3e-06`PF00625.20^Guanylate_kin^Guanylate kinase^590-691^E:4.8e-10	.	.	ENOG410XQP3^Tight junction protein	KEGG:mmu:21873`KO:K06098	GO:0005923^cellular_component^bicellular tight junction`GO:0030054^cellular_component^cell junction`GO:0009986^cellular_component^cell surface`GO:0005911^cellular_component^cell-cell junction`GO:0005829^cellular_component^cytosol`GO:0005921^cellular_component^gap junction`GO:0005654^cellular_component^nucleoplasm`GO:0005634^cellular_component^nucleus`GO:0070160^cellular_component^occluding juncti…	GO:0005515^molecular_function^protein binding
TRINITY_DN51216_c1_g1	TRINITY_DN51216_c1_g1_i2	ZO2_MOUSE^ZO2_MOUSE^Q:3488-1752,H:286-878^37.48%ID^E:1.18e-97^RecName: Full=Tight junction protein ZO-2;^Eukaryota; Metazoa; Chordata; Craniata; Vertebrata; Euteleostomi; Mammalia; Eutheria; Euarchontoglires; Glires; Rodentia; Myomorpha; Muroidea; Muridae; Murinae; Mus; Mus`ZO2_MOUSE^ZO2_MOUSE^Q:3794-3531,H:6-93^57.955%ID^E:2.03e-21^RecName: Full=Tight junction protein ZO-2;^Eukaryota; Metazoa; C…	TRINITY_DN51216_c1_g1_i2.p1	876-3884[-]	ZO1_CANLF^ZO1_CANLF^Q:318-704,H:422-803^45.758%ID^E:1.41e-98^RecName: Full=Tight junction protein ZO-1 {ECO:0000250|UniProtKB:Q07157};^Eukaryota; Metazoa; Chordata; Craniata; Vertebrata; Euteleostomi; Mammalia; Eutheria; Laurasiatheria; Carnivora; Caniformia; Canidae; Canis`ZO1_CANLF^ZO1_CANLF^Q:26-121,H:14-109^61.458%ID^E:4.49e-30^RecName: Full=Tight junction protein ZO-1 {ECO:0000250|UniProtKB:…	PF00595.23^PDZ^PDZ domain (Also known as DHR or GLGF)^36-118^E:2.7e-18`PF00595.23^PDZ^PDZ domain (Also known as DHR or GLGF)^323-394^E:2e-11`PF07653.16^SH3_2^Variant SH3 domain^414-475^E:4.8e-06`PF00625.20^Guanylate_kin^Guanylate kinase^590-691^E:6.8e-10	.	.	ENOG410XQP3^Tight junction protein	KEGG:cfa:403752`KO:K05701	GO:0005923^cellular_component^bicellular tight junction`GO:0009986^cellular_component^cell surface`GO:0005911^cellular_component^cell-cell junction`GO:0031410^cellular_component^cytoplasmic vesicle`GO:0005921^cellular_component^gap junction`GO:0005886^cellular_component^plasma membrane`GO:0005516^molecular_function^calmodulin binding`GO:0070830^biological_process^bicellular tight junction assembl…	GO:0005515^molecular_function^protein binding
TRINITY_DN51216_c1_g1	TRINITY_DN51216_c1_g1_i4	ZO2_HUMAN^ZO2_HUMAN^Q:512-303,H:821-889^41.429%ID^E:3.29e-10^RecName: Full=Tight junction protein ZO-2;^Eukaryota; Metazoa; Chordata; Craniata; Vertebrata; Euteleostomi; Mammalia; Eutheria; Euarchontoglires; Primates; Haplorrhini; Catarrhini; Hominidae; Homo	TRINITY_DN51216_c1_g1_i4.p1	3-524[-]	ZO2_HUMAN^ZO2_HUMAN^Q:5-104,H:821-910^35%ID^E:1.71e-11^RecName: Full=Tight junction protein ZO-2;^Eukaryota; Metazoa; Chordata; Craniata; Vertebrata; Euteleostomi; Mammalia; Eutheria; Euarchontoglires; Primates; Haplorrhini; Catarrhini; Hominidae; Homo	.	.	.	ENOG410XQP3^Tight junction protein	KEGG:hsa:9414`KO:K06098	GO:0005912^cellular_component^adherens junction`GO:0005923^cellular_component^bicellular tight junction`GO:0030054^cellular_component^cell junction`GO:0005829^cellular_component^cytosol`GO:0005654^cellular_component^nucleoplasm`GO:0005886^cellular_component^plasma membrane`GO:0045296^molecular_function^cadherin binding`GO:0004385^molecular_function^guanylate kinase activity`GO:0030674^molecular_f…	.
TRINITY_DN51216_c1_g1	TRINITY_DN51216_c1_g1_i5	ZO2_HUMAN^ZO2_HUMAN^Q:287-60,H:821-895^40.789%ID^E:5.83e-12^RecName: Full=Tight junction protein ZO-2;^Eukaryota; Metazoa; Chordata; Craniata; Vertebrata; Euteleostomi; Mammalia; Eutheria; Euarchontoglires; Primates; Haplorrhini; Catarrhini; Hominidae; Homo	TRINITY_DN51216_c1_g1_i5.p1	3-299[-]	ZO2_HUMAN^ZO2_HUMAN^Q:5-80,H:821-895^40.789%ID^E:5.24e-12^RecName: Full=Tight junction protein ZO-2;^Eukaryota; Metazoa; Chordata; Craniata; Vertebrata; Euteleostomi; Mammalia; Eutheria; Euarchontoglires; Primates; Haplorrhini; Catarrhini; Hominidae; Homo	.	.	.	ENOG410XQP3^Tight junction protein	KEGG:hsa:9414`KO:K06098	GO:0005912^cellular_component^adherens junction`GO:0005923^cellular_component^bicellular tight junction`GO:0030054^cellular_component^cell junction`GO:0005829^cellular_component^cytosol`GO:0005654^cellular_component^nucleoplasm`GO:0005886^cellular_component^plasma membrane`GO:0045296^molecular_function^cadherin binding`GO:0004385^molecular_function^guanylate kinase activity`GO:0030674^molecular_f…	.
TRINITY_DN33184_c0_g1	TRINITY_DN33184_c0_g1_i2	ZO15_XENLA^ZO15_XENLA^Q:132-335,H:14-80^44.118%ID^E:1.17e-11^RecName: Full=Oocyte zinc finger protein XlCOF15;^Eukaryota; Metazoa; Chordata; Craniata; Vertebrata; Euteleostomi; Amphibia; Batrachia; Anura; Pipoidea; Pipidae; Xenopodinae; Xenopus; Xenopus`ZO15_XENLA^ZO15_XENLA^Q:162-344,H:79-139^39.344%ID^E:4.2e-06^RecName: Full=Oocyte zinc finger protein XlCOF15;^Eukaryota; Metazoa; Chordata; Cran…	TRINITY_DN33184_c0_g1_i2.p1	42-437[+]	MECOM_HUMAN^MECOM_HUMAN^Q:31-105,H:889-965^38.961%ID^E:1.56e-13^RecName: Full=MDS1 and EVI1 complex locus protein {ECO:0000305};^Eukaryota; Metazoa; Chordata; Craniata; Vertebrata; Euteleostomi; Mammalia; Eutheria; Euarchontoglires; Primates; Haplorrhini; Catarrhini; Hominidae; Homo`MECOM_HUMAN^MECOM_HUMAN^Q:52-98,H:263-309^46.809%ID^E:2.18e-07^RecName: Full=MDS1 and EVI1 complex locus protein {E…	PF13894.5^zf-C2H2_4^C2H2-type zinc finger^53-74^E:0.00071`PF00096.25^zf-C2H2^Zinc finger, C2H2 type^54-74^E:0.0019`PF13912.5^zf-C2H2_6^C2H2-type zinc finger^54-75^E:0.0014`PF00096.25^zf-C2H2^Zinc finger, C2H2 type^80-103^E:4.1e-06`PF13894.5^zf-C2H2_4^C2H2-type zinc finger^80-103^E:0.00035`PF12874.6^zf-met^Zinc-finger of C2H2 type^80-100^E:0.023	.	.	COG5048^Zinc finger protein	KEGG:hsa:2122`KO:K04462	GO:0005829^cellular_component^cytosol`GO:0016607^cellular_component^nuclear speck`GO:0005654^cellular_component^nucleoplasm`GO:0005634^cellular_component^nucleus`GO:0003677^molecular_function^DNA binding`GO:0003700^molecular_function^DNA-binding transcription factor activity`GO:0018024^molecular_function^histone-lysine N-methyltransferase activity`GO:0046872^molecular_function^metal ion binding`G…	.
TRINITY_DN51216_c1_g1	TRINITY_DN51216_c1_g1_i1	ZO1_CANLF^ZO1_CANLF^Q:2951-1773,H:422-803^44.304%ID^E:2.07e-93^RecName: Full=Tight junction protein ZO-1 {ECO:0000250|UniProtKB:Q07157};^Eukaryota; Metazoa; Chordata; Craniata; Vertebrata; Euteleostomi; Mammalia; Eutheria; Laurasiatheria; Carnivora; Caniformia; Canidae; Canis	TRINITY_DN51216_c1_g1_i1.p1	876-3017[-]	ZO1_MOUSE^ZO1_MOUSE^Q:23-415,H:423-804^45.063%ID^E:1.57e-99^RecName: Full=Tight junction protein ZO-1;^Eukaryota; Metazoa; Chordata; Craniata; Vertebrata; Euteleostomi; Mammalia; Eutheria; Euarchontoglires; Glires; Rodentia; Myomorpha; Muroidea; Muridae; Murinae; Mus; Mus	PF00595.23^PDZ^PDZ domain (Also known as DHR or GLGF)^28-105^E:1.6e-07`PF07653.16^SH3_2^Variant SH3 domain^125-186^E:3.1e-06`PF00625.20^Guanylate_kin^Guanylate kinase^301-402^E:4.4e-10	.	.	ENOG410XQP3^Tight junction protein	KEGG:mmu:21872`KO:K05701	GO:0005912^cellular_component^adherens junction`GO:0043296^cellular_component^apical junction complex`GO:0045177^cellular_component^apical part of cell`GO:0016324^cellular_component^apical plasma membrane`GO:0016327^cellular_component^apicolateral plasma membrane`GO:0016323^cellular_component^basolateral plasma membrane`GO:0005923^cellular_component^bicellular tight junction`GO:0030054^cellular_c…	GO:0005515^molecular_function^protein binding
TRINITY_DN51216_c1_g2	TRINITY_DN51216_c1_g2_i1	ZO1_CANLF^ZO1_CANLF^Q:1222-1443,H:1691-1769^45.57%ID^E:2.82e-11^RecName: Full=Tight junction protein ZO-1 {ECO:0000250|UniProtKB:Q07157};^Eukaryota; Metazoa; Chordata; Craniata; Vertebrata; Euteleostomi; Mammalia; Eutheria; Laurasiatheria; Carnivora; Caniformia; Canidae; Canis	TRINITY_DN51216_c1_g2_i1.p1	3-1226[+]	.	.	.	.	.	.	.	.
TRINITY_DN51216_c1_g2	TRINITY_DN51216_c1_g2_i2	ZO1_CANLF^ZO1_CANLF^Q:1222-1443,H:1691-1769^45.57%ID^E:2.81e-11^RecName: Full=Tight junction protein ZO-1 {ECO:0000250|UniProtKB:Q07157};^Eukaryota; Metazoa; Chordata; Craniata; Vertebrata; Euteleostomi; Mammalia; Eutheria; Laurasiatheria; Carnivora; Caniformia; Canidae; Canis	TRINITY_DN51216_c1_g2_i2.p1	3-1226[+]	.	.	.	.	.	.	.	.
TRINITY_DN130518_c0_g1	TRINITY_DN130518_c0_g1_i1	ZNUA_BACSU^ZNUA_BACSU^Q:48-230,H:33-93^34.426%ID^E:4.19e-07^RecName: Full=High-affinity zinc uptake system binding-protein ZnuA;^Bacteria; Firmicutes; Bacilli; Bacillales; Bacillaceae; Bacillus	.	.	.	.	.	.	COG0803^periplasmic solute binding protein	KEGG:bsu:BSU02850`KO:K09815	GO:0005886^cellular_component^plasma membrane`GO:0046872^molecular_function^metal ion binding`GO:0007155^biological_process^cell adhesion`GO:0006829^biological_process^zinc ion transport	.
TRINITY_DN50296_c0_g1	TRINITY_DN50296_c0_g1_i1	ZNTD_DICDI^ZNTD_DICDI^Q:975-1394,H:547-683^31.915%ID^E:1.78e-08^RecName: Full=Protein zntD;^Eukaryota; Amoebozoa; Mycetozoa; Dictyostelids; Dictyosteliales; Dictyosteliaceae; Dictyostelium	TRINITY_DN50296_c0_g1_i1.p1	516-1412[+]	S39A3_RAT^S39A3_RAT^Q:23-286,H:29-309^30.241%ID^E:3.26e-22^RecName: Full=Zinc transporter ZIP3;^Eukaryota; Metazoa; Chordata; Craniata; Vertebrata; Euteleostomi; Mammalia; Eutheria; Euarchontoglires; Glires; Rodentia; Myomorpha; Muroidea; Muridae; Murinae; Rattus	PF02535.21^Zip^ZIP Zinc transporter^6-288^E:5.1e-52	.	ExpAA=156.37^PredHel=8^Topology=o4-26i38-60o70-92i142-164o168-190i203-225o235-257i270-292o	ENOG4111GP2^zinc transporter	KEGG:rno:314637`KO:K14709	GO:0016021^cellular_component^integral component of membrane`GO:0016020^cellular_component^membrane`GO:0005385^molecular_function^zinc ion transmembrane transporter activity`GO:0000902^biological_process^cell morphogenesis`GO:0048701^biological_process^embryonic cranial skeleton morphogenesis`GO:0001701^biological_process^in utero embryonic development`GO:0060173^biological_process^limb developme…	GO:0046873^molecular_function^metal ion transmembrane transporter activity`GO:0030001^biological_process^metal ion transport`GO:0055085^biological_process^transmembrane transport`GO:0016020^cellular_component^membrane
TRINITY_DN10505_c0_g1	TRINITY_DN10505_c0_g1_i1	ZNT9_XENLA^ZNT9_XENLA^Q:5328-3922,H:85-559^51.357%ID^E:5.85e-156^RecName: Full=Zinc transporter 9;^Eukaryota; Metazoa; Chordata; Craniata; Vertebrata; Euteleostomi; Amphibia; Batrachia; Anura; Pipoidea; Pipidae; Xenopodinae; Xenopus; Xenopus	TRINITY_DN10505_c0_g1_i1.p1	112-1872[+]	UFSP2_DROME^UFSP2_DROME^Q:1-581,H:1-602^39.152%ID^E:2.09e-146^RecName: Full=Probable Ufm1-specific protease 2;^Eukaryota; Metazoa; Ecdysozoa; Arthropoda; Hexapoda; Insecta; Pterygota; Neoptera; Holometabola; Diptera; Brachycera; Muscomorpha; Ephydroidea; Drosophilidae; Drosophila; Sophophora	PF07910.12^Peptidase_C78^Peptidase family C78^395-578^E:5.3e-51	.	.	ENOG410XTJE^ufm1-specific peptidase	KEGG:dme:Dmel_CG16979`KO:K01376	GO:0012505^cellular_component^endomembrane system`GO:0016790^molecular_function^thiolester hydrolase activity`GO:0071567^molecular_function^UFM1 hydrolase activity`GO:0006508^biological_process^proteolysis	.
TRINITY_DN161857_c0_g1	TRINITY_DN161857_c0_g1_i1	ZNT9_DANRE^ZNT9_DANRE^Q:275-352,H:252-277^73.077%ID^E:5.85e-06^RecName: Full=Zinc transporter 9;^Eukaryota; Metazoa; Chordata; Craniata; Vertebrata; Euteleostomi; Actinopterygii; Neopterygii; Teleostei; Ostariophysi; Cypriniformes; Cyprinidae; Danio	.	.	.	.	.	.	COG0053^cation diffusion facilitator family transporter	KEGG:dre:497184`KO:K14696	GO:0031410^cellular_component^cytoplasmic vesicle`GO:0005783^cellular_component^endoplasmic reticulum`GO:0016021^cellular_component^integral component of membrane`GO:0005634^cellular_component^nucleus`GO:0005385^molecular_function^zinc ion transmembrane transporter activity`GO:0006882^biological_process^cellular zinc ion homeostasis`GO:0006355^biological_process^regulation of transcription, DNA-t…	.
TRINITY_DN38522_c0_g3	TRINITY_DN38522_c0_g3_i1	ZNT7_MOUSE^ZNT7_MOUSE^Q:75-1,H:136-160^76%ID^E:0.000483^RecName: Full=Zinc transporter 7;^Eukaryota; Metazoa; Chordata; Craniata; Vertebrata; Euteleostomi; Mammalia; Eutheria; Euarchontoglires; Glires; Rodentia; Myomorpha; Muroidea; Muridae; Murinae; Mus; Mus	.	.	.	.	.	.	COG1230^cation diffusion facilitator family transporter	KEGG:mmu:66500`KO:K14692	GO:0005737^cellular_component^cytoplasm`GO:0031410^cellular_component^cytoplasmic vesicle`GO:0005794^cellular_component^Golgi apparatus`GO:0000139^cellular_component^Golgi membrane`GO:0016021^cellular_component^integral component of membrane`GO:0016020^cellular_component^membrane`GO:0048471^cellular_component^perinuclear region of cytoplasm`GO:0031982^cellular_component^vesicle`GO:0008270^molecul…	.
TRINITY_DN38522_c0_g1	TRINITY_DN38522_c0_g1_i2	ZNT7_BOVIN^ZNT7_BOVIN^Q:75-4,H:136-159^79.167%ID^E:0.000279^RecName: Full=Zinc transporter 7;^Eukaryota; Metazoa; Chordata; Craniata; Vertebrata; Euteleostomi; Mammalia; Eutheria; Laurasiatheria; Cetartiodactyla; Ruminantia; Pecora; Bovidae; Bovinae; Bos	.	.	.	.	.	.	COG1230^cation diffusion facilitator family transporter	KEGG:bta:613851`KO:K14692	GO:0031410^cellular_component^cytoplasmic vesicle`GO:0005794^cellular_component^Golgi apparatus`GO:0016021^cellular_component^integral component of membrane`GO:0016020^cellular_component^membrane`GO:0048471^cellular_component^perinuclear region of cytoplasm`GO:0005385^molecular_function^zinc ion transmembrane transporter activity`GO:0061088^biological_process^regulation of sequestering of zinc io…	.
TRINITY_DN102999_c0_g1	TRINITY_DN102999_c0_g1_i2	ZNT5_MOUSE^ZNT5_MOUSE^Q:2661-1702,H:401-723^46.44%ID^E:1.3e-71^RecName: Full=Zinc transporter 5;^Eukaryota; Metazoa; Chordata; Craniata; Vertebrata; Euteleostomi; Mammalia; Eutheria; Euarchontoglires; Glires; Rodentia; Myomorpha; Muroidea; Muridae; Murinae; Mus; Mus	TRINITY_DN102999_c0_g1_i2.p1	1687-2727[-]	ZNT7_CHICK^ZNT7_CHICK^Q:1-342,H:1-374^56.053%ID^E:7.27e-147^RecName: Full=Zinc transporter 7;^Eukaryota; Metazoa; Chordata; Craniata; Vertebrata; Euteleostomi; Archelosauria; Archosauria; Dinosauria; Saurischia; Theropoda; Coelurosauria; Aves; Neognathae; Galloanserae; Galliformes; Phasianidae; Phasianinae; Gallus	PF01545.20^Cation_efflux^Cation efflux family^39-264^E:3.2e-51	.	ExpAA=125.22^PredHel=6^Topology=i38-60o70-89i106-128o143-160i206-228o238-256i	COG1230^cation diffusion facilitator family transporter	KEGG:gga:424464`KO:K14692	GO:0005794^cellular_component^Golgi apparatus`GO:0016021^cellular_component^integral component of membrane`GO:0016020^cellular_component^membrane`GO:0005385^molecular_function^zinc ion transmembrane transporter activity`GO:0061088^biological_process^regulation of sequestering of zinc ion`GO:0010043^biological_process^response to zinc ion	GO:0008324^molecular_function^cation transmembrane transporter activity`GO:0006812^biological_process^cation transport`GO:0055085^biological_process^transmembrane transport`GO:0016021^cellular_component^integral component of membrane
TRINITY_DN102999_c0_g1	TRINITY_DN102999_c0_g1_i1	ZNT5_MOUSE^ZNT5_MOUSE^Q:2631-1672,H:401-723^46.44%ID^E:1.17e-71^RecName: Full=Zinc transporter 5;^Eukaryota; Metazoa; Chordata; Craniata; Vertebrata; Euteleostomi; Mammalia; Eutheria; Euarchontoglires; Glires; Rodentia; Myomorpha; Muroidea; Muridae; Murinae; Mus; Mus	TRINITY_DN102999_c0_g1_i1.p1	1657-2697[-]	ZNT7_CHICK^ZNT7_CHICK^Q:1-342,H:1-374^56.053%ID^E:7.27e-147^RecName: Full=Zinc transporter 7;^Eukaryota; Metazoa; Chordata; Craniata; Vertebrata; Euteleostomi; Archelosauria; Archosauria; Dinosauria; Saurischia; Theropoda; Coelurosauria; Aves; Neognathae; Galloanserae; Galliformes; Phasianidae; Phasianinae; Gallus	PF01545.20^Cation_efflux^Cation efflux family^39-264^E:3.2e-51	.	ExpAA=125.22^PredHel=6^Topology=i38-60o70-89i106-128o143-160i206-228o238-256i	COG1230^cation diffusion facilitator family transporter	KEGG:gga:424464`KO:K14692	GO:0005794^cellular_component^Golgi apparatus`GO:0016021^cellular_component^integral component of membrane`GO:0016020^cellular_component^membrane`GO:0005385^molecular_function^zinc ion transmembrane transporter activity`GO:0061088^biological_process^regulation of sequestering of zinc ion`GO:0010043^biological_process^response to zinc ion	GO:0008324^molecular_function^cation transmembrane transporter activity`GO:0006812^biological_process^cation transport`GO:0055085^biological_process^transmembrane transport`GO:0016021^cellular_component^integral component of membrane
TRINITY_DN148522_c0_g1	TRINITY_DN148522_c0_g1_i1	ZNT3_BOVIN^ZNT3_BOVIN^Q:3-152,H:330-379^52%ID^E:1.04e-10^RecName: Full=Zinc transporter 3;^Eukaryota; Metazoa; Chordata; Craniata; Vertebrata; Euteleostomi; Mammalia; Eutheria; Laurasiatheria; Cetartiodactyla; Ruminantia; Pecora; Bovidae; Bovinae; Bos	.	.	.	.	.	.	COG1230^cation diffusion facilitator family transporter	KEGG:bta:512803`KO:K14690	GO:0030054^cellular_component^cell junction`GO:0031410^cellular_component^cytoplasmic vesicle`GO:0016021^cellular_component^integral component of membrane`GO:0031902^cellular_component^late endosome membrane`GO:0005765^cellular_component^lysosomal membrane`GO:0043005^cellular_component^neuron projection`GO:0005886^cellular_component^plasma membrane`GO:0008021^cellular_component^synaptic vesicle`G…	.
TRINITY_DN49914_c0_g1	TRINITY_DN49914_c0_g1_i1	ZNT2_MOUSE^ZNT2_MOUSE^Q:481-1530,H:70-366^39.429%ID^E:2.35e-74^RecName: Full=Zinc transporter 2;^Eukaryota; Metazoa; Chordata; Craniata; Vertebrata; Euteleostomi; Mammalia; Eutheria; Euarchontoglires; Glires; Rodentia; Myomorpha; Muroidea; Muridae; Murinae; Mus; Mus	TRINITY_DN49914_c0_g1_i1.p1	256-1557[+]	ZNT2_MOUSE^ZNT2_MOUSE^Q:65-425,H:59-366^39.058%ID^E:5.87e-81^RecName: Full=Zinc transporter 2;^Eukaryota; Metazoa; Chordata; Craniata; Vertebrata; Euteleostomi; Mammalia; Eutheria; Euarchontoglires; Glires; Rodentia; Myomorpha; Muroidea; Muridae; Murinae; Mus; Mus	PF01545.20^Cation_efflux^Cation efflux family^76-336^E:2.1e-44	.	ExpAA=124.93^PredHel=6^Topology=i76-98o108-126i143-165o180-202i277-299o314-336i	COG1230^cation diffusion facilitator family transporter	KEGG:mmu:230810`KO:K14689	GO:0005737^cellular_component^cytoplasm`GO:0031410^cellular_component^cytoplasmic vesicle`GO:0016021^cellular_component^integral component of membrane`GO:0043231^cellular_component^intracellular membrane-bounded organelle`GO:0005770^cellular_component^late endosome`GO:0005886^cellular_component^plasma membrane`GO:0005774^cellular_component^vacuolar membrane`GO:0005385^molecular_function^zinc ion …	GO:0008324^molecular_function^cation transmembrane transporter activity`GO:0006812^biological_process^cation transport`GO:0055085^biological_process^transmembrane transport`GO:0016021^cellular_component^integral component of membrane
TRINITY_DN187843_c0_g1	TRINITY_DN187843_c0_g1_i1	ZNT2_MOUSE^ZNT2_MOUSE^Q:350-279,H:64-87^66.667%ID^E:0.000489^RecName: Full=Zinc transporter 2;^Eukaryota; Metazoa; Chordata; Craniata; Vertebrata; Euteleostomi; Mammalia; Eutheria; Euarchontoglires; Glires; Rodentia; Myomorpha; Muroidea; Muridae; Murinae; Mus; Mus	.	.	.	.	.	.	COG1230^cation diffusion facilitator family transporter	KEGG:mmu:230810`KO:K14689	GO:0005737^cellular_component^cytoplasm`GO:0031410^cellular_component^cytoplasmic vesicle`GO:0016021^cellular_component^integral component of membrane`GO:0043231^cellular_component^intracellular membrane-bounded organelle`GO:0005770^cellular_component^late endosome`GO:0005886^cellular_component^plasma membrane`GO:0005774^cellular_component^vacuolar membrane`GO:0005385^molecular_function^zinc ion …	.
TRINITY_DN157340_c0_g1	TRINITY_DN157340_c0_g1_i1	ZNT2_HUMAN^ZNT2_HUMAN^Q:1-90,H:209-238^66.667%ID^E:5.65e-06^RecName: Full=Zinc transporter 2;^Eukaryota; Metazoa; Chordata; Craniata; Vertebrata; Euteleostomi; Mammalia; Eutheria; Euarchontoglires; Primates; Haplorrhini; Catarrhini; Hominidae; Homo	.	.	.	.	.	.	.	KEGG:hsa:7780`KO:K14689	GO:0005737^cellular_component^cytoplasm`GO:0016021^cellular_component^integral component of membrane`GO:0043231^cellular_component^intracellular membrane-bounded organelle`GO:0005770^cellular_component^late endosome`GO:0005765^cellular_component^lysosomal membrane`GO:0005886^cellular_component^plasma membrane`GO:0005385^molecular_function^zinc ion transmembrane transporter activity`GO:0061090^bio…	.
TRINITY_DN2020_c0_g1	TRINITY_DN2020_c0_g1_i1	ZNT1_MACFA^ZNT1_MACFA^Q:1480-1905,H:315-445^32.394%ID^E:1.89e-17^RecName: Full=Zinc transporter 1;^Eukaryota; Metazoa; Chordata; Craniata; Vertebrata; Euteleostomi; Mammalia; Eutheria; Euarchontoglires; Primates; Haplorrhini; Catarrhini; Cercopithecidae; Cercopithecinae; Macaca	TRINITY_DN2020_c0_g1_i1.p1	862-1941[+]	ZNT1_HUMAN^ZNT1_HUMAN^Q:207-348,H:317-447^32.394%ID^E:9.13e-19^RecName: Full=Zinc transporter 1;^Eukaryota; Metazoa; Chordata; Craniata; Vertebrata; Euteleostomi; Mammalia; Eutheria; Euarchontoglires; Primates; Haplorrhini; Catarrhini; Hominidae; Homo	PF01545.20^Cation_efflux^Cation efflux family^16-234^E:1.2e-16	.	ExpAA=74.94^PredHel=3^Topology=o15-32i92-114o124-146i	COG1230^cation diffusion facilitator family transporter	KEGG:hsa:7779`KO:K14688	GO:0005737^cellular_component^cytoplasm`GO:0005783^cellular_component^endoplasmic reticulum`GO:0005794^cellular_component^Golgi apparatus`GO:0016021^cellular_component^integral component of membrane`GO:0031965^cellular_component^nuclear membrane`GO:0005886^cellular_component^plasma membrane`GO:0030315^cellular_component^T-tubule`GO:0019855^molecular_function^calcium channel inhibitor activity`GO:…	GO:0008324^molecular_function^cation transmembrane transporter activity`GO:0006812^biological_process^cation transport`GO:0055085^biological_process^transmembrane transport`GO:0016021^cellular_component^integral component of membrane
TRINITY_DN51103_c0_g1	TRINITY_DN51103_c0_g1_i3	ZNT1_HUMAN^ZNT1_HUMAN^Q:504-1706,H:1-463^37.395%ID^E:2.18e-64^RecName: Full=Zinc transporter 1;^Eukaryota; Metazoa; Chordata; Craniata; Vertebrata; Euteleostomi; Mammalia; Eutheria; Euarchontoglires; Primates; Haplorrhini; Catarrhini; Hominidae; Homo	TRINITY_DN51103_c0_g1_i3.p1	504-1832[+]	ZRC1_YEAST^ZRC1_YEAST^Q:4-350,H:2-374^42.063%ID^E:1.09e-91^RecName: Full=Zinc/cadmium resistance protein;^Eukaryota; Fungi; Dikarya; Ascomycota; Saccharomycotina; Saccharomycetes; Saccharomycetales; Saccharomycetaceae; Saccharomyces	PF01545.20^Cation_efflux^Cation efflux family^13-271^E:1.2e-51	.	ExpAA=111.55^PredHel=5^Topology=i12-34o70-92i113-132o212-234i241-263o	.	KEGG:sce:YMR243C`KO:K14688	GO:0000324^cellular_component^fungal-type vacuole`GO:0016021^cellular_component^integral component of membrane`GO:0031966^cellular_component^mitochondrial membrane`GO:0005385^molecular_function^zinc ion transmembrane transporter activity`GO:0006882^biological_process^cellular zinc ion homeostasis`GO:0061088^biological_process^regulation of sequestering of zinc ion`GO:0046686^biological_process^re…	GO:0008324^molecular_function^cation transmembrane transporter activity`GO:0006812^biological_process^cation transport`GO:0055085^biological_process^transmembrane transport`GO:0016021^cellular_component^integral component of membrane
TRINITY_DN51103_c0_g1	TRINITY_DN51103_c0_g1_i2	ZNT1_HUMAN^ZNT1_HUMAN^Q:504-1661,H:1-448^37.744%ID^E:8.35e-62^RecName: Full=Zinc transporter 1;^Eukaryota; Metazoa; Chordata; Craniata; Vertebrata; Euteleostomi; Mammalia; Eutheria; Euarchontoglires; Primates; Haplorrhini; Catarrhini; Hominidae; Homo	TRINITY_DN51103_c0_g1_i2.p1	504-1703[+]	ZRC1_YEAST^ZRC1_YEAST^Q:5-350,H:3-374^42.175%ID^E:1.21e-91^RecName: Full=Zinc/cadmium resistance protein;^Eukaryota; Fungi; Dikarya; Ascomycota; Saccharomycotina; Saccharomycetes; Saccharomycetales; Saccharomycetaceae; Saccharomyces	PF01545.20^Cation_efflux^Cation efflux family^13-271^E:8.9e-52	.	ExpAA=112.05^PredHel=5^Topology=i12-34o70-92i113-132o212-234i241-263o	.	KEGG:sce:YMR243C`KO:K14688	GO:0000324^cellular_component^fungal-type vacuole`GO:0016021^cellular_component^integral component of membrane`GO:0031966^cellular_component^mitochondrial membrane`GO:0005385^molecular_function^zinc ion transmembrane transporter activity`GO:0006882^biological_process^cellular zinc ion homeostasis`GO:0061088^biological_process^regulation of sequestering of zinc ion`GO:0046686^biological_process^re…	GO:0008324^molecular_function^cation transmembrane transporter activity`GO:0006812^biological_process^cation transport`GO:0055085^biological_process^transmembrane transport`GO:0016021^cellular_component^integral component of membrane
TRINITY_DN51103_c0_g1	TRINITY_DN51103_c0_g1_i4	ZNT1_HUMAN^ZNT1_HUMAN^Q:504-1661,H:1-448^37.744%ID^E:7.53e-61^RecName: Full=Zinc transporter 1;^Eukaryota; Metazoa; Chordata; Craniata; Vertebrata; Euteleostomi; Mammalia; Eutheria; Euarchontoglires; Primates; Haplorrhini; Catarrhini; Hominidae; Homo	TRINITY_DN51103_c0_g1_i4.p1	504-1703[+]	ZRC1_YEAST^ZRC1_YEAST^Q:5-350,H:3-374^42.175%ID^E:1.21e-91^RecName: Full=Zinc/cadmium resistance protein;^Eukaryota; Fungi; Dikarya; Ascomycota; Saccharomycotina; Saccharomycetes; Saccharomycetales; Saccharomycetaceae; Saccharomyces	PF01545.20^Cation_efflux^Cation efflux family^13-271^E:8.9e-52	.	ExpAA=112.05^PredHel=5^Topology=i12-34o70-92i113-132o212-234i241-263o	.	KEGG:sce:YMR243C`KO:K14688	GO:0000324^cellular_component^fungal-type vacuole`GO:0016021^cellular_component^integral component of membrane`GO:0031966^cellular_component^mitochondrial membrane`GO:0005385^molecular_function^zinc ion transmembrane transporter activity`GO:0006882^biological_process^cellular zinc ion homeostasis`GO:0061088^biological_process^regulation of sequestering of zinc ion`GO:0046686^biological_process^re…	GO:0008324^molecular_function^cation transmembrane transporter activity`GO:0006812^biological_process^cation transport`GO:0055085^biological_process^transmembrane transport`GO:0016021^cellular_component^integral component of membrane
TRINITY_DN51103_c0_g1	TRINITY_DN51103_c0_g1_i1	ZNT1_HUMAN^ZNT1_HUMAN^Q:504-1661,H:1-448^37.744%ID^E:1.24e-60^RecName: Full=Zinc transporter 1;^Eukaryota; Metazoa; Chordata; Craniata; Vertebrata; Euteleostomi; Mammalia; Eutheria; Euarchontoglires; Primates; Haplorrhini; Catarrhini; Hominidae; Homo	TRINITY_DN51103_c0_g1_i1.p1	504-1703[+]	ZRC1_YEAST^ZRC1_YEAST^Q:5-350,H:3-374^42.175%ID^E:1.21e-91^RecName: Full=Zinc/cadmium resistance protein;^Eukaryota; Fungi; Dikarya; Ascomycota; Saccharomycotina; Saccharomycetes; Saccharomycetales; Saccharomycetaceae; Saccharomyces	PF01545.20^Cation_efflux^Cation efflux family^13-271^E:8.9e-52	.	ExpAA=112.05^PredHel=5^Topology=i12-34o70-92i113-132o212-234i241-263o	.	KEGG:sce:YMR243C`KO:K14688	GO:0000324^cellular_component^fungal-type vacuole`GO:0016021^cellular_component^integral component of membrane`GO:0031966^cellular_component^mitochondrial membrane`GO:0005385^molecular_function^zinc ion transmembrane transporter activity`GO:0006882^biological_process^cellular zinc ion homeostasis`GO:0061088^biological_process^regulation of sequestering of zinc ion`GO:0046686^biological_process^re…	GO:0008324^molecular_function^cation transmembrane transporter activity`GO:0006812^biological_process^cation transport`GO:0055085^biological_process^transmembrane transport`GO:0016021^cellular_component^integral component of membrane
TRINITY_DN51103_c0_g1	TRINITY_DN51103_c0_g1_i5	ZNT1_HUMAN^ZNT1_HUMAN^Q:504-1661,H:1-448^37.744%ID^E:1.24e-60^RecName: Full=Zinc transporter 1;^Eukaryota; Metazoa; Chordata; Craniata; Vertebrata; Euteleostomi; Mammalia; Eutheria; Euarchontoglires; Primates; Haplorrhini; Catarrhini; Hominidae; Homo	TRINITY_DN51103_c0_g1_i5.p1	504-1703[+]	ZRC1_YEAST^ZRC1_YEAST^Q:5-350,H:3-374^42.175%ID^E:1.21e-91^RecName: Full=Zinc/cadmium resistance protein;^Eukaryota; Fungi; Dikarya; Ascomycota; Saccharomycotina; Saccharomycetes; Saccharomycetales; Saccharomycetaceae; Saccharomyces	PF01545.20^Cation_efflux^Cation efflux family^13-271^E:8.9e-52	.	ExpAA=112.05^PredHel=5^Topology=i12-34o70-92i113-132o212-234i241-263o	.	KEGG:sce:YMR243C`KO:K14688	GO:0000324^cellular_component^fungal-type vacuole`GO:0016021^cellular_component^integral component of membrane`GO:0031966^cellular_component^mitochondrial membrane`GO:0005385^molecular_function^zinc ion transmembrane transporter activity`GO:0006882^biological_process^cellular zinc ion homeostasis`GO:0061088^biological_process^regulation of sequestering of zinc ion`GO:0046686^biological_process^re…	GO:0008324^molecular_function^cation transmembrane transporter activity`GO:0006812^biological_process^cation transport`GO:0055085^biological_process^transmembrane transport`GO:0016021^cellular_component^integral component of membrane
TRINITY_DN51103_c0_g1	TRINITY_DN51103_c0_g1_i6	ZNT1_HUMAN^ZNT1_HUMAN^Q:504-1661,H:1-448^37.744%ID^E:1.19e-60^RecName: Full=Zinc transporter 1;^Eukaryota; Metazoa; Chordata; Craniata; Vertebrata; Euteleostomi; Mammalia; Eutheria; Euarchontoglires; Primates; Haplorrhini; Catarrhini; Hominidae; Homo	TRINITY_DN51103_c0_g1_i6.p1	504-1703[+]	ZRC1_YEAST^ZRC1_YEAST^Q:5-350,H:3-374^42.175%ID^E:1.21e-91^RecName: Full=Zinc/cadmium resistance protein;^Eukaryota; Fungi; Dikarya; Ascomycota; Saccharomycotina; Saccharomycetes; Saccharomycetales; Saccharomycetaceae; Saccharomyces	PF01545.20^Cation_efflux^Cation efflux family^13-271^E:8.9e-52	.	ExpAA=112.05^PredHel=5^Topology=i12-34o70-92i113-132o212-234i241-263o	.	KEGG:sce:YMR243C`KO:K14688	GO:0000324^cellular_component^fungal-type vacuole`GO:0016021^cellular_component^integral component of membrane`GO:0031966^cellular_component^mitochondrial membrane`GO:0005385^molecular_function^zinc ion transmembrane transporter activity`GO:0006882^biological_process^cellular zinc ion homeostasis`GO:0061088^biological_process^regulation of sequestering of zinc ion`GO:0046686^biological_process^re…	GO:0008324^molecular_function^cation transmembrane transporter activity`GO:0006812^biological_process^cation transport`GO:0055085^biological_process^transmembrane transport`GO:0016021^cellular_component^integral component of membrane
TRINITY_DN50953_c9_g1	TRINITY_DN50953_c9_g1_i2	ZNRF3_XENLA^ZNRF3_XENLA^Q:691-548,H:196-243^41.667%ID^E:3.88e-07^RecName: Full=E3 ubiquitin-protein ligase ZNRF3;^Eukaryota; Metazoa; Chordata; Craniata; Vertebrata; Euteleostomi; Amphibia; Batrachia; Anura; Pipoidea; Pipidae; Xenopodinae; Xenopus; Xenopus	TRINITY_DN50953_c9_g1_i2.p1	536-883[-]	RN215_HUMAN^RN215_HUMAN^Q:69-112,H:323-366^47.727%ID^E:5.45e-10^RecName: Full=RING finger protein 215;^Eukaryota; Metazoa; Chordata; Craniata; Vertebrata; Euteleostomi; Mammalia; Eutheria; Euarchontoglires; Primates; Haplorrhini; Catarrhini; Hominidae; Homo	PF13920.5^zf-C3HC4_3^Zinc finger, C3HC4 type (RING finger)^69-113^E:2.9e-06`PF13639.5^zf-RING_2^Ring finger domain^70-112^E:4.5e-14`PF17123.4^zf-RING_11^RING-like zinc finger^70-98^E:2.3e-10`PF13923.5^zf-C3HC4_2^Zinc finger, C3HC4 type (RING finger)^70-111^E:1.4e-10`PF00097.24^zf-C3HC4^Zinc finger, C3HC4 type (RING finger)^71-111^E:1.2e-08`PF13445.5^zf-RING_UBOX^RING-type zinc-finger^71-109^E:6.1…	.	ExpAA=21.96^PredHel=1^Topology=o15-37i	ENOG41121N2^zinc ion binding	KEGG:hsa:200312	GO:0016021^cellular_component^integral component of membrane`GO:0046872^molecular_function^metal ion binding	GO:0046872^molecular_function^metal ion binding`GO:0008270^molecular_function^zinc ion binding
TRINITY_DN50953_c9_g1	TRINITY_DN50953_c9_g1_i1	ZNRF3_XENLA^ZNRF3_XENLA^Q:293-150,H:196-243^41.667%ID^E:1.91e-07^RecName: Full=E3 ubiquitin-protein ligase ZNRF3;^Eukaryota; Metazoa; Chordata; Craniata; Vertebrata; Euteleostomi; Amphibia; Batrachia; Anura; Pipoidea; Pipidae; Xenopodinae; Xenopus; Xenopus	TRINITY_DN50953_c9_g1_i1.p1	138-485[-]	RN215_HUMAN^RN215_HUMAN^Q:69-112,H:323-366^47.727%ID^E:5.45e-10^RecName: Full=RING finger protein 215;^Eukaryota; Metazoa; Chordata; Craniata; Vertebrata; Euteleostomi; Mammalia; Eutheria; Euarchontoglires; Primates; Haplorrhini; Catarrhini; Hominidae; Homo	PF13920.5^zf-C3HC4_3^Zinc finger, C3HC4 type (RING finger)^69-113^E:2.9e-06`PF13639.5^zf-RING_2^Ring finger domain^70-112^E:4.5e-14`PF17123.4^zf-RING_11^RING-like zinc finger^70-98^E:2.3e-10`PF13923.5^zf-C3HC4_2^Zinc finger, C3HC4 type (RING finger)^70-111^E:1.4e-10`PF00097.24^zf-C3HC4^Zinc finger, C3HC4 type (RING finger)^71-111^E:1.2e-08`PF13445.5^zf-RING_UBOX^RING-type zinc-finger^71-109^E:6.1…	.	ExpAA=21.96^PredHel=1^Topology=o15-37i	ENOG41121N2^zinc ion binding	KEGG:hsa:200312	GO:0016021^cellular_component^integral component of membrane`GO:0046872^molecular_function^metal ion binding	GO:0046872^molecular_function^metal ion binding`GO:0008270^molecular_function^zinc ion binding
TRINITY_DN50457_c0_g1	TRINITY_DN50457_c0_g1_i2	ZNRF2_HUMAN^ZNRF2_HUMAN^Q:108-1,H:153-188^61.111%ID^E:3.78e-08^RecName: Full=E3 ubiquitin-protein ligase ZNRF2;^Eukaryota; Metazoa; Chordata; Craniata; Vertebrata; Euteleostomi; Mammalia; Eutheria; Euarchontoglires; Primates; Haplorrhini; Catarrhini; Hominidae; Homo	.	.	.	.	.	.	ENOG4111V18^zinc and ring finger	KEGG:hsa:223082`KO:K10694	GO:0030054^cellular_component^cell junction`GO:0005737^cellular_component^cytoplasm`GO:0030659^cellular_component^cytoplasmic vesicle membrane`GO:0005829^cellular_component^cytosol`GO:0010008^cellular_component^endosome membrane`GO:0005765^cellular_component^lysosomal membrane`GO:0005886^cellular_component^plasma membrane`GO:0042734^cellular_component^presynaptic membrane`GO:0032991^cellular_comp…	.
TRINITY_DN50457_c0_g1	TRINITY_DN50457_c0_g1_i1	ZNRF2_HUMAN^ZNRF2_HUMAN^Q:108-1,H:153-188^61.111%ID^E:1.8e-08^RecName: Full=E3 ubiquitin-protein ligase ZNRF2;^Eukaryota; Metazoa; Chordata; Craniata; Vertebrata; Euteleostomi; Mammalia; Eutheria; Euarchontoglires; Primates; Haplorrhini; Catarrhini; Hominidae; Homo	.	.	.	.	.	.	ENOG4111V18^zinc and ring finger	KEGG:hsa:223082`KO:K10694	GO:0030054^cellular_component^cell junction`GO:0005737^cellular_component^cytoplasm`GO:0030659^cellular_component^cytoplasmic vesicle membrane`GO:0005829^cellular_component^cytosol`GO:0010008^cellular_component^endosome membrane`GO:0005765^cellular_component^lysosomal membrane`GO:0005886^cellular_component^plasma membrane`GO:0042734^cellular_component^presynaptic membrane`GO:0032991^cellular_comp…	.
TRINITY_DN30474_c1_g1	TRINITY_DN30474_c1_g1_i1	ZNRF2_DANRE^ZNRF2_DANRE^Q:928-1215,H:120-217^72.449%ID^E:2.88e-44^RecName: Full=E3 ubiquitin-protein ligase znrf2;^Eukaryota; Metazoa; Chordata; Craniata; Vertebrata; Euteleostomi; Actinopterygii; Neopterygii; Teleostei; Ostariophysi; Cypriniformes; Cyprinidae; Danio	TRINITY_DN30474_c1_g1_i1.p1	592-1218[+]	ZNRF2_DANRE^ZNRF2_DANRE^Q:72-208,H:85-217^59.712%ID^E:5.8e-51^RecName: Full=E3 ubiquitin-protein ligase znrf2;^Eukaryota; Metazoa; Chordata; Craniata; Vertebrata; Euteleostomi; Actinopterygii; Neopterygii; Teleostei; Ostariophysi; Cypriniformes; Cyprinidae; Danio	PF13639.5^zf-RING_2^Ring finger domain^164-203^E:8.9e-10`PF13445.5^zf-RING_UBOX^RING-type zinc-finger^165-203^E:0.00081	.	.	.	KEGG:dre:767761`KO:K10694	GO:0030054^cellular_component^cell junction`GO:0010008^cellular_component^endosome membrane`GO:0005765^cellular_component^lysosomal membrane`GO:0042734^cellular_component^presynaptic membrane`GO:0046872^molecular_function^metal ion binding`GO:0061630^molecular_function^ubiquitin protein ligase activity`GO:0043161^biological_process^proteasome-mediated ubiquitin-dependent protein catabolic process…	.
TRINITY_DN30474_c1_g1	TRINITY_DN30474_c1_g1_i2	ZNRF2_DANRE^ZNRF2_DANRE^Q:802-1059,H:132-217^77.907%ID^E:7.98e-43^RecName: Full=E3 ubiquitin-protein ligase znrf2;^Eukaryota; Metazoa; Chordata; Craniata; Vertebrata; Euteleostomi; Actinopterygii; Neopterygii; Teleostei; Ostariophysi; Cypriniformes; Cyprinidae; Danio	TRINITY_DN30474_c1_g1_i2.p1	610-1062[+]	ZNRF2_DANRE^ZNRF2_DANRE^Q:65-150,H:132-217^77.907%ID^E:1.15e-48^RecName: Full=E3 ubiquitin-protein ligase znrf2;^Eukaryota; Metazoa; Chordata; Craniata; Vertebrata; Euteleostomi; Actinopterygii; Neopterygii; Teleostei; Ostariophysi; Cypriniformes; Cyprinidae; Danio	PF13639.5^zf-RING_2^Ring finger domain^106-145^E:5.1e-10`PF13445.5^zf-RING_UBOX^RING-type zinc-finger^107-145^E:0.00046	.	.	.	KEGG:dre:767761`KO:K10694	GO:0030054^cellular_component^cell junction`GO:0010008^cellular_component^endosome membrane`GO:0005765^cellular_component^lysosomal membrane`GO:0042734^cellular_component^presynaptic membrane`GO:0046872^molecular_function^metal ion binding`GO:0061630^molecular_function^ubiquitin protein ligase activity`GO:0043161^biological_process^proteasome-mediated ubiquitin-dependent protein catabolic process…	.
TRINITY_DN30474_c1_g1	TRINITY_DN30474_c1_g1_i3	ZNRF2_DANRE^ZNRF2_DANRE^Q:248-505,H:132-217^77.907%ID^E:6.5e-44^RecName: Full=E3 ubiquitin-protein ligase znrf2;^Eukaryota; Metazoa; Chordata; Craniata; Vertebrata; Euteleostomi; Actinopterygii; Neopterygii; Teleostei; Ostariophysi; Cypriniformes; Cyprinidae; Danio	TRINITY_DN30474_c1_g1_i3.p2	179-508[+]	ZNRF2_DANRE^ZNRF2_DANRE^Q:24-109,H:132-217^77.907%ID^E:3.21e-47^RecName: Full=E3 ubiquitin-protein ligase znrf2;^Eukaryota; Metazoa; Chordata; Craniata; Vertebrata; Euteleostomi; Actinopterygii; Neopterygii; Teleostei; Ostariophysi; Cypriniformes; Cyprinidae; Danio	PF13639.5^zf-RING_2^Ring finger domain^65-104^E:2.7e-10`PF13445.5^zf-RING_UBOX^RING-type zinc-finger^66-104^E:0.00025	.	.	.	KEGG:dre:767761`KO:K10694	GO:0030054^cellular_component^cell junction`GO:0010008^cellular_component^endosome membrane`GO:0005765^cellular_component^lysosomal membrane`GO:0042734^cellular_component^presynaptic membrane`GO:0046872^molecular_function^metal ion binding`GO:0061630^molecular_function^ubiquitin protein ligase activity`GO:0043161^biological_process^proteasome-mediated ubiquitin-dependent protein catabolic process…	.
TRINITY_DN39332_c0_g1	TRINITY_DN39332_c0_g1_i1	ZNRF1_XENTR^ZNRF1_XENTR^Q:251-3,H:56-135^28.916%ID^E:0.000293^RecName: Full=E3 ubiquitin-protein ligase ZNRF1;^Eukaryota; Metazoa; Chordata; Craniata; Vertebrata; Euteleostomi; Amphibia; Batrachia; Anura; Pipoidea; Pipidae; Xenopodinae; Xenopus; Silurana	.	.	.	.	.	.	ENOG4111V18^zinc and ring finger	KEGG:xtr:549731`KO:K10694	GO:0005768^cellular_component^endosome`GO:0005764^cellular_component^lysosome`GO:0016020^cellular_component^membrane`GO:0046872^molecular_function^metal ion binding`GO:0061630^molecular_function^ubiquitin protein ligase activity`GO:0004842^molecular_function^ubiquitin-protein transferase activity`GO:0043161^biological_process^proteasome-mediated ubiquitin-dependent protein catabolic process`GO:00…	.
TRINITY_DN44347_c0_g1	TRINITY_DN44347_c0_g1_i1	ZNRF1_XENTR^ZNRF1_XENTR^Q:1-102,H:150-183^79.412%ID^E:2.21e-08^RecName: Full=E3 ubiquitin-protein ligase ZNRF1;^Eukaryota; Metazoa; Chordata; Craniata; Vertebrata; Euteleostomi; Amphibia; Batrachia; Anura; Pipoidea; Pipidae; Xenopodinae; Xenopus; Silurana	.	.	.	.	.	.	ENOG4111V18^zinc and ring finger	KEGG:xtr:549731`KO:K10694	GO:0005768^cellular_component^endosome`GO:0005764^cellular_component^lysosome`GO:0016020^cellular_component^membrane`GO:0046872^molecular_function^metal ion binding`GO:0061630^molecular_function^ubiquitin protein ligase activity`GO:0004842^molecular_function^ubiquitin-protein transferase activity`GO:0043161^biological_process^proteasome-mediated ubiquitin-dependent protein catabolic process`GO:00…	.
TRINITY_DN13298_c0_g1	TRINITY_DN13298_c0_g1_i1	ZNRF1_XENLA^ZNRF1_XENLA^Q:92-3,H:140-169^73.333%ID^E:1.63e-05^RecName: Full=E3 ubiquitin-protein ligase ZNRF1;^Eukaryota; Metazoa; Chordata; Craniata; Vertebrata; Euteleostomi; Amphibia; Batrachia; Anura; Pipoidea; Pipidae; Xenopodinae; Xenopus; Xenopus	.	.	.	.	.	.	.	KEGG:xla:380496`KO:K10694	GO:0005768^cellular_component^endosome`GO:0005764^cellular_component^lysosome`GO:0016020^cellular_component^membrane`GO:0046872^molecular_function^metal ion binding`GO:0004842^molecular_function^ubiquitin-protein transferase activity`GO:0043161^biological_process^proteasome-mediated ubiquitin-dependent protein catabolic process`GO:0070936^biological_process^protein K48-linked ubiquitination	.
TRINITY_DN172659_c0_g1	TRINITY_DN172659_c0_g1_i1	ZNHI3_MACMU^ZNHI3_MACMU^Q:189-572,H:3-146^36.111%ID^E:6.36e-22^RecName: Full=Zinc finger HIT domain-containing protein 3;^Eukaryota; Metazoa; Chordata; Craniata; Vertebrata; Euteleostomi; Mammalia; Eutheria; Euarchontoglires; Primates; Haplorrhini; Catarrhini; Cercopithecidae; Cercopithecinae; Macaca	TRINITY_DN172659_c0_g1_i1.p1	183-578[+]	ZNHI3_MACMU^ZNHI3_MACMU^Q:3-130,H:3-146^35.862%ID^E:5.69e-25^RecName: Full=Zinc finger HIT domain-containing protein 3;^Eukaryota; Metazoa; Chordata; Craniata; Vertebrata; Euteleostomi; Mammalia; Eutheria; Euarchontoglires; Primates; Haplorrhini; Catarrhini; Cercopithecidae; Cercopithecinae; Macaca	PF04438.15^zf-HIT^HIT zinc finger^2-28^E:1e-07	.	.	ENOG41123YY^zinc finger, HIT-type containing 3	.	GO:0005737^cellular_component^cytoplasm`GO:0005634^cellular_component^nucleus`GO:0046872^molecular_function^metal ion binding	.
TRINITY_DN78975_c0_g1	TRINITY_DN78975_c0_g1_i1	ZNHI1_MOUSE^ZNHI1_MOUSE^Q:526-960,H:10-154^52.055%ID^E:4e-38^RecName: Full=Zinc finger HIT domain-containing protein 1;^Eukaryota; Metazoa; Chordata; Craniata; Vertebrata; Euteleostomi; Mammalia; Eutheria; Euarchontoglires; Glires; Rodentia; Myomorpha; Muroidea; Muridae; Murinae; Mus; Mus	TRINITY_DN78975_c0_g1_i1.p1	505-963[+]	ZNHI1_MOUSE^ZNHI1_MOUSE^Q:8-152,H:10-154^52.055%ID^E:1.84e-45^RecName: Full=Zinc finger HIT domain-containing protein 1;^Eukaryota; Metazoa; Chordata; Craniata; Vertebrata; Euteleostomi; Mammalia; Eutheria; Euarchontoglires; Glires; Rodentia; Myomorpha; Muroidea; Muridae; Murinae; Mus; Mus	PF04438.15^zf-HIT^HIT zinc finger^112-139^E:4.7e-10	.	.	ENOG4111HZU^zinc finger, HIT-type containing 1	KEGG:mmu:70103`KO:K11663	GO:0005654^cellular_component^nucleoplasm`GO:0005634^cellular_component^nucleus`GO:0000812^cellular_component^Swr1 complex`GO:0003682^molecular_function^chromatin binding`GO:0042826^molecular_function^histone deacetylase binding`GO:0046872^molecular_function^metal ion binding`GO:0031491^molecular_function^nucleosome binding`GO:0043486^biological_process^histone exchange`GO:0070317^biological_proc…	.
TRINITY_DN18953_c0_g1	TRINITY_DN18953_c0_g1_i2	ZNHI1_HUMAN^ZNHI1_HUMAN^Q:71-3,H:112-134^78.261%ID^E:0.000337^RecName: Full=Zinc finger HIT domain-containing protein 1;^Eukaryota; Metazoa; Chordata; Craniata; Vertebrata; Euteleostomi; Mammalia; Eutheria; Euarchontoglires; Primates; Haplorrhini; Catarrhini; Hominidae; Homo	.	.	.	.	.	.	ENOG4111HZU^zinc finger, HIT-type containing 1	KEGG:hsa:10467`KO:K11663	GO:0005654^cellular_component^nucleoplasm`GO:0005634^cellular_component^nucleus`GO:0000812^cellular_component^Swr1 complex`GO:0042826^molecular_function^histone deacetylase binding`GO:0046872^molecular_function^metal ion binding`GO:0031491^molecular_function^nucleosome binding`GO:0043486^biological_process^histone exchange`GO:0031063^biological_process^regulation of histone deacetylation	.
TRINITY_DN172758_c0_g1	TRINITY_DN172758_c0_g1_i1	ZNHI1_HUMAN^ZNHI1_HUMAN^Q:17-412,H:1-154^69.481%ID^E:2.28e-56^RecName: Full=Zinc finger HIT domain-containing protein 1;^Eukaryota; Metazoa; Chordata; Craniata; Vertebrata; Euteleostomi; Mammalia; Eutheria; Euarchontoglires; Primates; Haplorrhini; Catarrhini; Hominidae; Homo	TRINITY_DN172758_c0_g1_i1.p1	2-415[+]	ZNHI1_HUMAN^ZNHI1_HUMAN^Q:6-137,H:1-154^69.481%ID^E:2.93e-57^RecName: Full=Zinc finger HIT domain-containing protein 1;^Eukaryota; Metazoa; Chordata; Craniata; Vertebrata; Euteleostomi; Mammalia; Eutheria; Euarchontoglires; Primates; Haplorrhini; Catarrhini; Hominidae; Homo	PF04438.15^zf-HIT^HIT zinc finger^96-124^E:6.6e-12	.	.	ENOG4111HZU^zinc finger, HIT-type containing 1	KEGG:hsa:10467`KO:K11663	GO:0005654^cellular_component^nucleoplasm`GO:0005634^cellular_component^nucleus`GO:0000812^cellular_component^Swr1 complex`GO:0042826^molecular_function^histone deacetylase binding`GO:0046872^molecular_function^metal ion binding`GO:0031491^molecular_function^nucleosome binding`GO:0043486^biological_process^histone exchange`GO:0031063^biological_process^regulation of histone deacetylation	.
TRINITY_DN47912_c2_g1	TRINITY_DN47912_c2_g1_i5	ZNFX1_MOUSE^ZNFX1_MOUSE^Q:4079-2085,H:917-1562^39.914%ID^E:3.28e-119^RecName: Full=NFX1-type zinc finger-containing protein 1;^Eukaryota; Metazoa; Chordata; Craniata; Vertebrata; Euteleostomi; Mammalia; Eutheria; Euarchontoglires; Glires; Rodentia; Myomorpha; Muroidea; Muridae; Murinae; Mus; Mus`ZNFX1_MOUSE^ZNFX1_MOUSE^Q:6590-4569,H:71-730^30.229%ID^E:2.98e-72^RecName: Full=NFX1-type zinc finger-…	TRINITY_DN47912_c2_g1_i5.p1	1392-6713[-]	ZNFX1_MOUSE^ZNFX1_MOUSE^Q:879-1543,H:917-1562^39.914%ID^E:3.09e-130^RecName: Full=NFX1-type zinc finger-containing protein 1;^Eukaryota; Metazoa; Chordata; Craniata; Vertebrata; Euteleostomi; Mammalia; Eutheria; Euarchontoglires; Glires; Rodentia; Myomorpha; Muroidea; Muridae; Murinae; Mus; Mus`ZNFX1_MOUSE^ZNFX1_MOUSE^Q:42-733,H:71-748^30.168%ID^E:2.13e-74^RecName: Full=NFX1-type zinc finger-cont…	PF13086.5^AAA_11^AAA domain^582-711^E:1.2e-10`PF13086.5^AAA_11^AAA domain^935-995^E:1.4e-09`PF13087.5^AAA_12^AAA domain^1009-1192^E:3e-37	.	.	COG1112^Helicase	KEGG:mmu:98999	GO:0005634^cellular_component^nucleus`GO:0003700^molecular_function^DNA-binding transcription factor activity`GO:0008270^molecular_function^zinc ion binding	.
TRINITY_DN47912_c2_g1	TRINITY_DN47912_c2_g1_i1	ZNFX1_MOUSE^ZNFX1_MOUSE^Q:4006-2993,H:917-1250^47.041%ID^E:2.02e-76^RecName: Full=NFX1-type zinc finger-containing protein 1;^Eukaryota; Metazoa; Chordata; Craniata; Vertebrata; Euteleostomi; Mammalia; Eutheria; Euarchontoglires; Glires; Rodentia; Myomorpha; Muroidea; Muridae; Murinae; Mus; Mus`ZNFX1_MOUSE^ZNFX1_MOUSE^Q:2277-451,H:1311-1902^34.029%ID^E:6.84e-75^RecName: Full=NFX1-type zinc finger…	TRINITY_DN47912_c2_g1_i1.p2	433-2802[-]	ZNFX1_MOUSE^ZNFX1_MOUSE^Q:176-784,H:1311-1902^34.029%ID^E:3.74e-90^RecName: Full=NFX1-type zinc finger-containing protein 1;^Eukaryota; Metazoa; Chordata; Craniata; Vertebrata; Euteleostomi; Mammalia; Eutheria; Euarchontoglires; Glires; Rodentia; Myomorpha; Muroidea; Muridae; Murinae; Mus; Mus`ZNFX1_MOUSE^ZNFX1_MOUSE^Q:3-198,H:1315-1550^31.579%ID^E:1.34e-07^RecName: Full=NFX1-type zinc finger-con…	.	.	.	COG1112^Helicase	KEGG:mmu:98999	GO:0005634^cellular_component^nucleus`GO:0003700^molecular_function^DNA-binding transcription factor activity`GO:0008270^molecular_function^zinc ion binding	.
TRINITY_DN47912_c2_g1	TRINITY_DN47912_c2_g1_i9	ZNFX1_MOUSE^ZNFX1_MOUSE^Q:4005-2209,H:917-1550^41.331%ID^E:3.76e-119^RecName: Full=NFX1-type zinc finger-containing protein 1;^Eukaryota; Metazoa; Chordata; Craniata; Vertebrata; Euteleostomi; Mammalia; Eutheria; Euarchontoglires; Glires; Rodentia; Myomorpha; Muroidea; Muridae; Murinae; Mus; Mus`ZNFX1_MOUSE^ZNFX1_MOUSE^Q:2277-451,H:1311-1902^34.24%ID^E:7.85e-83^RecName: Full=NFX1-type zinc finger…	TRINITY_DN47912_c2_g1_i9.p1	433-6273[-]	ZNFX1_HUMAN^ZNFX1_HUMAN^Q:38-1355,H:180-1558^34.316%ID^E:0^RecName: Full=NFX1-type zinc finger-containing protein 1;^Eukaryota; Metazoa; Chordata; Craniata; Vertebrata; Euteleostomi; Mammalia; Eutheria; Euarchontoglires; Primates; Haplorrhini; Catarrhini; Hominidae; Homo`ZNFX1_HUMAN^ZNFX1_HUMAN^Q:757-1337,H:924-1562^40.644%ID^E:1.14e-122^RecName: Full=NFX1-type zinc finger-containing protein 1;^E…	PF13086.5^AAA_11^AAA domain^460-589^E:1.4e-10`PF13086.5^AAA_11^AAA domain^813-873^E:1.5e-09`PF13087.5^AAA_12^AAA domain^887-1070^E:3.4e-37	.	.	COG1112^Helicase	KEGG:hsa:57169	GO:0005634^cellular_component^nucleus`GO:0003723^molecular_function^RNA binding`GO:0000981^molecular_function^RNA polymerase II transcription factor activity, sequence-specific DNA binding`GO:0008270^molecular_function^zinc ion binding	.
TRINITY_DN47912_c2_g1	TRINITY_DN47912_c2_g1_i2	ZNFX1_MOUSE^ZNFX1_MOUSE^Q:4005-2209,H:917-1550^41.331%ID^E:2.39e-119^RecName: Full=NFX1-type zinc finger-containing protein 1;^Eukaryota; Metazoa; Chordata; Craniata; Vertebrata; Euteleostomi; Mammalia; Eutheria; Euarchontoglires; Glires; Rodentia; Myomorpha; Muroidea; Muridae; Murinae; Mus; Mus`ZNFX1_MOUSE^ZNFX1_MOUSE^Q:2277-451,H:1311-1902^34.24%ID^E:4.17e-83^RecName: Full=NFX1-type zinc finger…	TRINITY_DN47912_c2_g1_i2.p1	433-6639[-]	ZNFX1_HUMAN^ZNFX1_HUMAN^Q:48-1477,H:58-1558^33.076%ID^E:0^RecName: Full=NFX1-type zinc finger-containing protein 1;^Eukaryota; Metazoa; Chordata; Craniata; Vertebrata; Euteleostomi; Mammalia; Eutheria; Euarchontoglires; Primates; Haplorrhini; Catarrhini; Hominidae; Homo`ZNFX1_HUMAN^ZNFX1_HUMAN^Q:879-1459,H:924-1562^40.644%ID^E:7.08e-123^RecName: Full=NFX1-type zinc finger-containing protein 1;^Eu…	PF13086.5^AAA_11^AAA domain^582-711^E:1.5e-10`PF13086.5^AAA_11^AAA domain^935-995^E:1.6e-09`PF13087.5^AAA_12^AAA domain^1009-1192^E:3.7e-37	.	.	COG1112^Helicase	KEGG:hsa:57169	GO:0005634^cellular_component^nucleus`GO:0003723^molecular_function^RNA binding`GO:0000981^molecular_function^RNA polymerase II transcription factor activity, sequence-specific DNA binding`GO:0008270^molecular_function^zinc ion binding	.
TRINITY_DN47912_c2_g1	TRINITY_DN47912_c2_g1_i6	ZNFX1_MOUSE^ZNFX1_MOUSE^Q:2277-451,H:1311-1902^34.029%ID^E:6.55e-75^RecName: Full=NFX1-type zinc finger-containing protein 1;^Eukaryota; Metazoa; Chordata; Craniata; Vertebrata; Euteleostomi; Mammalia; Eutheria; Euarchontoglires; Glires; Rodentia; Myomorpha; Muroidea; Muridae; Murinae; Mus; Mus`ZNFX1_MOUSE^ZNFX1_MOUSE^Q:4007-3432,H:917-1106^47.396%ID^E:8.29e-71^RecName: Full=NFX1-type zinc finger…	TRINITY_DN47912_c2_g1_i6.p2	433-2802[-]	ZNFX1_MOUSE^ZNFX1_MOUSE^Q:176-784,H:1311-1902^34.029%ID^E:3.74e-90^RecName: Full=NFX1-type zinc finger-containing protein 1;^Eukaryota; Metazoa; Chordata; Craniata; Vertebrata; Euteleostomi; Mammalia; Eutheria; Euarchontoglires; Glires; Rodentia; Myomorpha; Muroidea; Muridae; Murinae; Mus; Mus`ZNFX1_MOUSE^ZNFX1_MOUSE^Q:3-198,H:1315-1550^31.579%ID^E:1.34e-07^RecName: Full=NFX1-type zinc finger-con…	.	.	.	COG1112^Helicase	KEGG:mmu:98999	GO:0005634^cellular_component^nucleus`GO:0003700^molecular_function^DNA-binding transcription factor activity`GO:0008270^molecular_function^zinc ion binding	.
TRINITY_DN47912_c2_g1	TRINITY_DN47912_c2_g1_i3	ZNFX1_MOUSE^ZNFX1_MOUSE^Q:1815-451,H:1456-1902^34.255%ID^E:5.24e-55^RecName: Full=NFX1-type zinc finger-containing protein 1;^Eukaryota; Metazoa; Chordata; Craniata; Vertebrata; Euteleostomi; Mammalia; Eutheria; Euarchontoglires; Glires; Rodentia; Myomorpha; Muroidea; Muridae; Murinae; Mus; Mus	TRINITY_DN47912_c2_g1_i3.p1	433-1812[-]	ZNFX1_MOUSE^ZNFX1_MOUSE^Q:11-454,H:1466-1902^34.205%ID^E:3.64e-70^RecName: Full=NFX1-type zinc finger-containing protein 1;^Eukaryota; Metazoa; Chordata; Craniata; Vertebrata; Euteleostomi; Mammalia; Eutheria; Euarchontoglires; Glires; Rodentia; Myomorpha; Muroidea; Muridae; Murinae; Mus; Mus`ZNFX1_MOUSE^ZNFX1_MOUSE^Q:11-107,H:1325-1449^34.109%ID^E:0.000506^RecName: Full=NFX1-type zinc finger-con…	.	.	.	COG1112^Helicase	KEGG:mmu:98999	GO:0005634^cellular_component^nucleus`GO:0003700^molecular_function^DNA-binding transcription factor activity`GO:0008270^molecular_function^zinc ion binding	.
TRINITY_DN47912_c2_g1	TRINITY_DN47912_c2_g1_i4	ZNFX1_MOUSE^ZNFX1_MOUSE^Q:1572-451,H:1536-1902^31.877%ID^E:2.85e-42^RecName: Full=NFX1-type zinc finger-containing protein 1;^Eukaryota; Metazoa; Chordata; Craniata; Vertebrata; Euteleostomi; Mammalia; Eutheria; Euarchontoglires; Glires; Rodentia; Myomorpha; Muroidea; Muridae; Murinae; Mus; Mus`ZNFX1_MOUSE^ZNFX1_MOUSE^Q:1859-1746,H:1465-1502^52.632%ID^E:8.13e-05^RecName: Full=NFX1-type zinc finge…	TRINITY_DN47912_c2_g1_i4.p3	1558-2049[+]	.	.	.	.	.	.	.	.
TRINITY_DN27012_c0_g1	TRINITY_DN27012_c0_g1_i2	ZNFX1_MOUSE^ZNFX1_MOUSE^Q:107-6,H:1020-1053^64.706%ID^E:1.43e-06^RecName: Full=NFX1-type zinc finger-containing protein 1;^Eukaryota; Metazoa; Chordata; Craniata; Vertebrata; Euteleostomi; Mammalia; Eutheria; Euarchontoglires; Glires; Rodentia; Myomorpha; Muroidea; Muridae; Murinae; Mus; Mus`ZNFX1_MOUSE^ZNFX1_MOUSE^Q:357-268,H:996-1025^76.667%ID^E:3.95e-06^RecName: Full=NFX1-type zinc finger-cont…	.	.	.	.	.	.	COG1112^Helicase	KEGG:mmu:98999	GO:0005634^cellular_component^nucleus`GO:0003700^molecular_function^DNA-binding transcription factor activity`GO:0008270^molecular_function^zinc ion binding	.
TRINITY_DN27012_c0_g1	TRINITY_DN27012_c0_g1_i1	ZNFX1_MOUSE^ZNFX1_MOUSE^Q:107-6,H:1020-1053^64.706%ID^E:1.2e-07^RecName: Full=NFX1-type zinc finger-containing protein 1;^Eukaryota; Metazoa; Chordata; Craniata; Vertebrata; Euteleostomi; Mammalia; Eutheria; Euarchontoglires; Glires; Rodentia; Myomorpha; Muroidea; Muridae; Murinae; Mus; Mus`ZNFX1_MOUSE^ZNFX1_MOUSE^Q:264-148,H:996-1034^61.538%ID^E:2.64e-06^RecName: Full=NFX1-type zinc finger-conta…	.	.	.	.	.	.	COG1112^Helicase	KEGG:mmu:98999	GO:0005634^cellular_component^nucleus`GO:0003700^molecular_function^DNA-binding transcription factor activity`GO:0008270^molecular_function^zinc ion binding	.
TRINITY_DN176264_c0_g1	TRINITY_DN176264_c0_g1_i1	ZNFX1_HUMAN^ZNFX1_HUMAN^Q:94-5,H:1003-1032^76.667%ID^E:5.51e-06^RecName: Full=NFX1-type zinc finger-containing protein 1;^Eukaryota; Metazoa; Chordata; Craniata; Vertebrata; Euteleostomi; Mammalia; Eutheria; Euarchontoglires; Primates; Haplorrhini; Catarrhini; Hominidae; Homo	.	.	.	.	.	.	COG1112^Helicase	KEGG:hsa:57169	GO:0005634^cellular_component^nucleus`GO:0003723^molecular_function^RNA binding`GO:0000981^molecular_function^RNA polymerase II transcription factor activity, sequence-specific DNA binding`GO:0008270^molecular_function^zinc ion binding	.
TRINITY_DN45875_c1_g1	TRINITY_DN45875_c1_g1_i1	ZNFX1_HUMAN^ZNFX1_HUMAN^Q:5359-2066,H:144-1293^31.956%ID^E:1.57e-133^RecName: Full=NFX1-type zinc finger-containing protein 1;^Eukaryota; Metazoa; Chordata; Craniata; Vertebrata; Euteleostomi; Mammalia; Eutheria; Euarchontoglires; Primates; Haplorrhini; Catarrhini; Hominidae; Homo	TRINITY_DN45875_c1_g1_i1.p1	2057-5518[-]	ZNFX1_HUMAN^ZNFX1_HUMAN^Q:13-1151,H:105-1293^31.944%ID^E:2.91e-162^RecName: Full=NFX1-type zinc finger-containing protein 1;^Eukaryota; Metazoa; Chordata; Craniata; Vertebrata; Euteleostomi; Mammalia; Eutheria; Euarchontoglires; Primates; Haplorrhini; Catarrhini; Hominidae; Homo	PF13086.5^AAA_11^AAA domain^497-893^E:2.6e-27`PF13245.5^AAA_19^AAA domain^502-891^E:1.3e-10`PF13087.5^AAA_12^AAA domain^906-1091^E:3.9e-36	.	.	COG1112^Helicase	KEGG:hsa:57169	GO:0005634^cellular_component^nucleus`GO:0003723^molecular_function^RNA binding`GO:0000981^molecular_function^RNA polymerase II transcription factor activity, sequence-specific DNA binding`GO:0008270^molecular_function^zinc ion binding	.
TRINITY_DN5600_c0_g1	TRINITY_DN5600_c0_g1_i1	ZNFX1_HUMAN^ZNFX1_HUMAN^Q:345-428,H:1031-1058^67.857%ID^E:1.85e-05^RecName: Full=NFX1-type zinc finger-containing protein 1;^Eukaryota; Metazoa; Chordata; Craniata; Vertebrata; Euteleostomi; Mammalia; Eutheria; Euarchontoglires; Primates; Haplorrhini; Catarrhini; Hominidae; Homo`ZNFX1_HUMAN^ZNFX1_HUMAN^Q:2-79,H:1006-1031^76.923%ID^E:0.000302^RecName: Full=NFX1-type zinc finger-containing protein …	.	.	.	.	.	.	COG1112^Helicase	KEGG:hsa:57169	GO:0005634^cellular_component^nucleus`GO:0003723^molecular_function^RNA binding`GO:0000981^molecular_function^RNA polymerase II transcription factor activity, sequence-specific DNA binding`GO:0008270^molecular_function^zinc ion binding	.
TRINITY_DN47912_c2_g1	TRINITY_DN47912_c2_g1_i8	ZNFX1_HUMAN^ZNFX1_HUMAN^Q:3244-2210,H:1175-1558^39.447%ID^E:3.31e-53^RecName: Full=NFX1-type zinc finger-containing protein 1;^Eukaryota; Metazoa; Chordata; Craniata; Vertebrata; Euteleostomi; Mammalia; Eutheria; Euarchontoglires; Primates; Haplorrhini; Catarrhini; Hominidae; Homo`ZNFX1_HUMAN^ZNFX1_HUMAN^Q:2245-1292,H:1330-1640^38.941%ID^E:1.51e-48^RecName: Full=NFX1-type zinc finger-containing p…	TRINITY_DN47912_c2_g1_i8.p1	719-3067[-]	ZNFX1_MOUSE^ZNFX1_MOUSE^Q:264-778,H:1311-1804^30.916%ID^E:4.27e-61^RecName: Full=NFX1-type zinc finger-containing protein 1;^Eukaryota; Metazoa; Chordata; Craniata; Vertebrata; Euteleostomi; Mammalia; Eutheria; Euarchontoglires; Glires; Rodentia; Myomorpha; Muroidea; Muridae; Murinae; Mus; Mus`ZNFX1_MOUSE^ZNFX1_MOUSE^Q:1-286,H:1227-1550^35.905%ID^E:2.36e-29^RecName: Full=NFX1-type zinc finger-con…	.	.	.	COG1112^Helicase	KEGG:mmu:98999	GO:0005634^cellular_component^nucleus`GO:0003700^molecular_function^DNA-binding transcription factor activity`GO:0008270^molecular_function^zinc ion binding	.
TRINITY_DN45875_c1_g1	TRINITY_DN45875_c1_g1_i2	ZNFX1_HUMAN^ZNFX1_HUMAN^Q:1595-384,H:142-538^27.83%ID^E:3.81e-30^RecName: Full=NFX1-type zinc finger-containing protein 1;^Eukaryota; Metazoa; Chordata; Craniata; Vertebrata; Euteleostomi; Mammalia; Eutheria; Euarchontoglires; Primates; Haplorrhini; Catarrhini; Hominidae; Homo	TRINITY_DN45875_c1_g1_i2.p1	357-1598[-]	ZNFX1_HUMAN^ZNFX1_HUMAN^Q:2-405,H:142-538^28.538%ID^E:3.07e-31^RecName: Full=NFX1-type zinc finger-containing protein 1;^Eukaryota; Metazoa; Chordata; Craniata; Vertebrata; Euteleostomi; Mammalia; Eutheria; Euarchontoglires; Primates; Haplorrhini; Catarrhini; Hominidae; Homo	.	.	.	COG1112^Helicase	KEGG:hsa:57169	GO:0005634^cellular_component^nucleus`GO:0003723^molecular_function^RNA binding`GO:0000981^molecular_function^RNA polymerase II transcription factor activity, sequence-specific DNA binding`GO:0008270^molecular_function^zinc ion binding	.
TRINITY_DN5600_c0_g1	TRINITY_DN5600_c0_g1_i2	ZNFX1_HUMAN^ZNFX1_HUMAN^Q:148-231,H:1031-1058^67.857%ID^E:2.82e-11^RecName: Full=NFX1-type zinc finger-containing protein 1;^Eukaryota; Metazoa; Chordata; Craniata; Vertebrata; Euteleostomi; Mammalia; Eutheria; Euarchontoglires; Primates; Haplorrhini; Catarrhini; Hominidae; Homo`ZNFX1_HUMAN^ZNFX1_HUMAN^Q:2-76,H:1006-1030^76%ID^E:2.82e-11^RecName: Full=NFX1-type zinc finger-containing protein 1;^E…	.	.	.	.	.	.	COG1112^Helicase	KEGG:hsa:57169	GO:0005634^cellular_component^nucleus`GO:0003723^molecular_function^RNA binding`GO:0000981^molecular_function^RNA polymerase II transcription factor activity, sequence-specific DNA binding`GO:0008270^molecular_function^zinc ion binding	.
TRINITY_DN47912_c2_g1	TRINITY_DN47912_c2_g1_i7	ZNFX1_HUMAN^ZNFX1_HUMAN^Q:1465-431,H:1175-1558^39.447%ID^E:7.95e-53^RecName: Full=NFX1-type zinc finger-containing protein 1;^Eukaryota; Metazoa; Chordata; Craniata; Vertebrata; Euteleostomi; Mammalia; Eutheria; Euarchontoglires; Primates; Haplorrhini; Catarrhini; Hominidae; Homo`ZNFX1_HUMAN^ZNFX1_HUMAN^Q:2264-1839,H:1029-1170^48.592%ID^E:3.41e-35^RecName: Full=NFX1-type zinc finger-containing pr…	TRINITY_DN47912_c2_g1_i7.p1	2-1288[-]	ZNFX1_HUMAN^ZNFX1_HUMAN^Q:1-286,H:1234-1558^35.988%ID^E:1.61e-28^RecName: Full=NFX1-type zinc finger-containing protein 1;^Eukaryota; Metazoa; Chordata; Craniata; Vertebrata; Euteleostomi; Mammalia; Eutheria; Euarchontoglires; Primates; Haplorrhini; Catarrhini; Hominidae; Homo`ZNFX1_HUMAN^ZNFX1_HUMAN^Q:275-428,H:1330-1473^35.714%ID^E:7.6e-15^RecName: Full=NFX1-type zinc finger-containing protein …	.	.	.	COG1112^Helicase	KEGG:hsa:57169	GO:0005634^cellular_component^nucleus`GO:0003723^molecular_function^RNA binding`GO:0000981^molecular_function^RNA polymerase II transcription factor activity, sequence-specific DNA binding`GO:0008270^molecular_function^zinc ion binding	.
TRINITY_DN32203_c0_g1	TRINITY_DN32203_c0_g1_i1	ZNFX1_HUMAN^ZNFX1_HUMAN^Q:1-84,H:1200-1227^64.286%ID^E:0.000355^RecName: Full=NFX1-type zinc finger-containing protein 1;^Eukaryota; Metazoa; Chordata; Craniata; Vertebrata; Euteleostomi; Mammalia; Eutheria; Euarchontoglires; Primates; Haplorrhini; Catarrhini; Hominidae; Homo	.	.	.	.	.	.	COG1112^Helicase	KEGG:hsa:57169	GO:0005634^cellular_component^nucleus`GO:0003723^molecular_function^RNA binding`GO:0000981^molecular_function^RNA polymerase II transcription factor activity, sequence-specific DNA binding`GO:0008270^molecular_function^zinc ion binding	.
TRINITY_DN37554_c1_g1	TRINITY_DN37554_c1_g1_i3	ZNF99_HUMAN^ZNF99_HUMAN^Q:241-2,H:706-785^86.25%ID^E:8.87e-29^RecName: Full=Zinc finger protein 99;^Eukaryota; Metazoa; Chordata; Craniata; Vertebrata; Euteleostomi; Mammalia; Eutheria; Euarchontoglires; Primates; Haplorrhini; Catarrhini; Hominidae; Homo`ZNF99_HUMAN^ZNF99_HUMAN^Q:241-2,H:622-701^83.75%ID^E:2.64e-27^RecName: Full=Zinc finger protein 99;^Eukaryota; Metazoa; Chordata; Craniata; Vert…	.	.	.	.	.	.	.	KEGG:hsa:7652`KO:K09228	GO:0005634^cellular_component^nucleus`GO:0003677^molecular_function^DNA binding`GO:0046872^molecular_function^metal ion binding`GO:0000981^molecular_function^RNA polymerase II transcription factor activity, sequence-specific DNA binding`GO:0006351^biological_process^transcription, DNA-templated	.
TRINITY_DN50610_c0_g2	TRINITY_DN50610_c0_g2_i1	ZNF98_HUMAN^ZNF98_HUMAN^Q:4411-5055,H:324-539^28.452%ID^E:1.22e-09^RecName: Full=Zinc finger protein 98;^Eukaryota; Metazoa; Chordata; Craniata; Vertebrata; Euteleostomi; Mammalia; Eutheria; Euarchontoglires; Primates; Haplorrhini; Catarrhini; Hominidae; Homo`ZNF98_HUMAN^ZNF98_HUMAN^Q:4411-5136,H:240-503^26.449%ID^E:1.46e-09^RecName: Full=Zinc finger protein 98;^Eukaryota; Metazoa; Chordata; Cran…	TRINITY_DN50610_c0_g2_i1.p1	3-3911[+]	.	PF02178.18^AT_hook^AT hook motif^1266-1276^E:0.91	.	.	.	.	.	GO:0003677^molecular_function^DNA binding
TRINITY_DN50610_c0_g2	TRINITY_DN50610_c0_g2_i2	ZNF98_HUMAN^ZNF98_HUMAN^Q:4410-5054,H:324-539^28.452%ID^E:7.77e-10^RecName: Full=Zinc finger protein 98;^Eukaryota; Metazoa; Chordata; Craniata; Vertebrata; Euteleostomi; Mammalia; Eutheria; Euarchontoglires; Primates; Haplorrhini; Catarrhini; Hominidae; Homo`ZNF98_HUMAN^ZNF98_HUMAN^Q:4410-5135,H:240-503^26.087%ID^E:9.22e-10^RecName: Full=Zinc finger protein 98;^Eukaryota; Metazoa; Chordata; Cran…	TRINITY_DN50610_c0_g2_i2.p1	798-6044[+]	ZNF98_HUMAN^ZNF98_HUMAN^Q:1183-1466,H:228-513^25.545%ID^E:3.61e-16^RecName: Full=Zinc finger protein 98;^Eukaryota; Metazoa; Chordata; Craniata; Vertebrata; Euteleostomi; Mammalia; Eutheria; Euarchontoglires; Primates; Haplorrhini; Catarrhini; Hominidae; Homo`ZNF98_HUMAN^ZNF98_HUMAN^Q:1186-1419,H:259-539^25.574%ID^E:2.6e-11^RecName: Full=Zinc finger protein 98;^Eukaryota; Metazoa; Chordata; Crani…	PF02178.18^AT_hook^AT hook motif^1001-1011^E:1.3`PF00096.25^zf-C2H2^Zinc finger, C2H2 type^1204-1225^E:0.0055`PF13912.5^zf-C2H2_6^C2H2-type zinc finger^1352-1374^E:0.035`PF13912.5^zf-C2H2_6^C2H2-type zinc finger^1398-1417^E:0.11	.	.	COG5048^Zinc finger protein	KEGG:hsa:148198`KO:K09228	GO:0005634^cellular_component^nucleus`GO:0003677^molecular_function^DNA binding`GO:0046872^molecular_function^metal ion binding`GO:0000981^molecular_function^RNA polymerase II transcription factor activity, sequence-specific DNA binding`GO:0006351^biological_process^transcription, DNA-templated	GO:0003677^molecular_function^DNA binding
TRINITY_DN47371_c2_g1	TRINITY_DN47371_c2_g1_i1	ZNF98_HUMAN^ZNF98_HUMAN^Q:3250-2735,H:348-514^35.057%ID^E:1.42e-19^RecName: Full=Zinc finger protein 98;^Eukaryota; Metazoa; Chordata; Craniata; Vertebrata; Euteleostomi; Mammalia; Eutheria; Euarchontoglires; Primates; Haplorrhini; Catarrhini; Hominidae; Homo`ZNF98_HUMAN^ZNF98_HUMAN^Q:3250-2735,H:208-374^34.483%ID^E:8.64e-18^RecName: Full=Zinc finger protein 98;^Eukaryota; Metazoa; Chordata; Cran…	TRINITY_DN47371_c2_g1_i1.p1	2543-3727[-]	ZNFP_CHLAE^ZNFP_CHLAE^Q:46-331,H:76-368^28.105%ID^E:9.78e-22^RecName: Full=Zinc finger protein {ECO:0000303|Ref.1};^Eukaryota; Metazoa; Chordata; Craniata; Vertebrata; Euteleostomi; Mammalia; Eutheria; Euarchontoglires; Primates; Haplorrhini; Catarrhini; Cercopithecidae; Cercopithecinae; Chlorocebus`ZNFP_CHLAE^ZNFP_CHLAE^Q:143-326,H:234-419^31.088%ID^E:1.91e-14^RecName: Full=Zinc finger protein {…	PF00096.25^zf-C2H2^Zinc finger, C2H2 type^191-214^E:0.0062`PF00096.25^zf-C2H2^Zinc finger, C2H2 type^221-242^E:0.00093`PF00096.25^zf-C2H2^Zinc finger, C2H2 type^283-303^E:0.0056	.	.	.	.	GO:0005634^cellular_component^nucleus`GO:0003677^molecular_function^DNA binding`GO:0046872^molecular_function^metal ion binding`GO:0006355^biological_process^regulation of transcription, DNA-templated`GO:0006351^biological_process^transcription, DNA-templated	.
TRINITY_DN31937_c0_g1	TRINITY_DN31937_c0_g1_i2	ZNF98_HUMAN^ZNF98_HUMAN^Q:2801-1692,H:181-540^33.073%ID^E:4.68e-51^RecName: Full=Zinc finger protein 98;^Eukaryota; Metazoa; Chordata; Craniata; Vertebrata; Euteleostomi; Mammalia; Eutheria; Euarchontoglires; Primates; Haplorrhini; Catarrhini; Hominidae; Homo`ZNF98_HUMAN^ZNF98_HUMAN^Q:2231-1692,H:166-344^48.333%ID^E:1.34e-45^RecName: Full=Zinc finger protein 98;^Eukaryota; Metazoa; Chordata; Cran…	TRINITY_DN31937_c0_g1_i2.p1	1545-3173[-]	ZN429_HUMAN^ZN429_HUMAN^Q:96-494,H:206-587^33.012%ID^E:5.44e-55^RecName: Full=Zinc finger protein 429;^Eukaryota; Metazoa; Chordata; Craniata; Vertebrata; Euteleostomi; Mammalia; Eutheria; Euarchontoglires; Primates; Haplorrhini; Catarrhini; Hominidae; Homo`ZN429_HUMAN^ZN429_HUMAN^Q:86-496,H:139-617^29.098%ID^E:9.89e-51^RecName: Full=Zinc finger protein 429;^Eukaryota; Metazoa; Chordata; Craniata…	PF00096.25^zf-C2H2^Zinc finger, C2H2 type^126-148^E:0.0078`PF13912.5^zf-C2H2_6^C2H2-type zinc finger^126-148^E:0.08`PF00096.25^zf-C2H2^Zinc finger, C2H2 type^332-354^E:0.015`PF13912.5^zf-C2H2_6^C2H2-type zinc finger^332-356^E:0.01`PF00096.25^zf-C2H2^Zinc finger, C2H2 type^360-382^E:0.0053`PF00096.25^zf-C2H2^Zinc finger, C2H2 type^388-410^E:0.00025`PF00096.25^zf-C2H2^Zinc finger, C2H2 type^416-438…	.	.	COG5048^Zinc finger protein	KEGG:hsa:353088`KO:K09228	GO:0005634^cellular_component^nucleus`GO:0003677^molecular_function^DNA binding`GO:0003700^molecular_function^DNA-binding transcription factor activity`GO:0046872^molecular_function^metal ion binding`GO:0000981^molecular_function^RNA polymerase II transcription factor activity, sequence-specific DNA binding`GO:0006355^biological_process^regulation of transcription, DNA-templated`GO:0006351^biolog…	.
TRINITY_DN31937_c0_g1	TRINITY_DN31937_c0_g1_i3	ZNF98_HUMAN^ZNF98_HUMAN^Q:2801-1692,H:181-540^33.073%ID^E:3.95e-51^RecName: Full=Zinc finger protein 98;^Eukaryota; Metazoa; Chordata; Craniata; Vertebrata; Euteleostomi; Mammalia; Eutheria; Euarchontoglires; Primates; Haplorrhini; Catarrhini; Hominidae; Homo`ZNF98_HUMAN^ZNF98_HUMAN^Q:2231-1692,H:166-344^48.333%ID^E:1.15e-45^RecName: Full=Zinc finger protein 98;^Eukaryota; Metazoa; Chordata; Cran…	TRINITY_DN31937_c0_g1_i3.p1	1545-3173[-]	ZN429_HUMAN^ZN429_HUMAN^Q:96-494,H:206-587^33.012%ID^E:5.44e-55^RecName: Full=Zinc finger protein 429;^Eukaryota; Metazoa; Chordata; Craniata; Vertebrata; Euteleostomi; Mammalia; Eutheria; Euarchontoglires; Primates; Haplorrhini; Catarrhini; Hominidae; Homo`ZN429_HUMAN^ZN429_HUMAN^Q:86-496,H:139-617^29.098%ID^E:9.89e-51^RecName: Full=Zinc finger protein 429;^Eukaryota; Metazoa; Chordata; Craniata…	PF00096.25^zf-C2H2^Zinc finger, C2H2 type^126-148^E:0.0078`PF13912.5^zf-C2H2_6^C2H2-type zinc finger^126-148^E:0.08`PF00096.25^zf-C2H2^Zinc finger, C2H2 type^332-354^E:0.015`PF13912.5^zf-C2H2_6^C2H2-type zinc finger^332-356^E:0.01`PF00096.25^zf-C2H2^Zinc finger, C2H2 type^360-382^E:0.0053`PF00096.25^zf-C2H2^Zinc finger, C2H2 type^388-410^E:0.00025`PF00096.25^zf-C2H2^Zinc finger, C2H2 type^416-438…	.	.	COG5048^Zinc finger protein	KEGG:hsa:353088`KO:K09228	GO:0005634^cellular_component^nucleus`GO:0003677^molecular_function^DNA binding`GO:0003700^molecular_function^DNA-binding transcription factor activity`GO:0046872^molecular_function^metal ion binding`GO:0000981^molecular_function^RNA polymerase II transcription factor activity, sequence-specific DNA binding`GO:0006355^biological_process^regulation of transcription, DNA-templated`GO:0006351^biolog…	.
TRINITY_DN31937_c0_g1	TRINITY_DN31937_c0_g1_i1	ZNF98_HUMAN^ZNF98_HUMAN^Q:2801-1692,H:181-540^33.073%ID^E:3.88e-51^RecName: Full=Zinc finger protein 98;^Eukaryota; Metazoa; Chordata; Craniata; Vertebrata; Euteleostomi; Mammalia; Eutheria; Euarchontoglires; Primates; Haplorrhini; Catarrhini; Hominidae; Homo`ZNF98_HUMAN^ZNF98_HUMAN^Q:2231-1692,H:166-344^48.333%ID^E:1.14e-45^RecName: Full=Zinc finger protein 98;^Eukaryota; Metazoa; Chordata; Cran…	TRINITY_DN31937_c0_g1_i1.p1	1545-3173[-]	ZN429_HUMAN^ZN429_HUMAN^Q:96-494,H:206-587^33.012%ID^E:5.44e-55^RecName: Full=Zinc finger protein 429;^Eukaryota; Metazoa; Chordata; Craniata; Vertebrata; Euteleostomi; Mammalia; Eutheria; Euarchontoglires; Primates; Haplorrhini; Catarrhini; Hominidae; Homo`ZN429_HUMAN^ZN429_HUMAN^Q:86-496,H:139-617^29.098%ID^E:9.89e-51^RecName: Full=Zinc finger protein 429;^Eukaryota; Metazoa; Chordata; Craniata…	PF00096.25^zf-C2H2^Zinc finger, C2H2 type^126-148^E:0.0078`PF13912.5^zf-C2H2_6^C2H2-type zinc finger^126-148^E:0.08`PF00096.25^zf-C2H2^Zinc finger, C2H2 type^332-354^E:0.015`PF13912.5^zf-C2H2_6^C2H2-type zinc finger^332-356^E:0.01`PF00096.25^zf-C2H2^Zinc finger, C2H2 type^360-382^E:0.0053`PF00096.25^zf-C2H2^Zinc finger, C2H2 type^388-410^E:0.00025`PF00096.25^zf-C2H2^Zinc finger, C2H2 type^416-438…	.	.	COG5048^Zinc finger protein	KEGG:hsa:353088`KO:K09228	GO:0005634^cellular_component^nucleus`GO:0003677^molecular_function^DNA binding`GO:0003700^molecular_function^DNA-binding transcription factor activity`GO:0046872^molecular_function^metal ion binding`GO:0000981^molecular_function^RNA polymerase II transcription factor activity, sequence-specific DNA binding`GO:0006355^biological_process^regulation of transcription, DNA-templated`GO:0006351^biolog…	.
TRINITY_DN174666_c0_g1	TRINITY_DN174666_c0_g1_i1	ZNF98_HUMAN^ZNF98_HUMAN^Q:222-55,H:426-481^67.857%ID^E:3.48e-30^RecName: Full=Zinc finger protein 98;^Eukaryota; Metazoa; Chordata; Craniata; Vertebrata; Euteleostomi; Mammalia; Eutheria; Euarchontoglires; Primates; Haplorrhini; Catarrhini; Hominidae; Homo`ZNF98_HUMAN^ZNF98_HUMAN^Q:320-219,H:365-398^61.765%ID^E:3.48e-30^RecName: Full=Zinc finger protein 98;^Eukaryota; Metazoa; Chordata; Craniata;…	TRINITY_DN174666_c0_g1_i1.p1	21-323[-]	ZN626_HUMAN^ZN626_HUMAN^Q:2-89,H:440-527^47.727%ID^E:1.69e-18^RecName: Full=Zinc finger protein 626;^Eukaryota; Metazoa; Chordata; Craniata; Vertebrata; Euteleostomi; Mammalia; Eutheria; Euarchontoglires; Primates; Haplorrhini; Catarrhini; Hominidae; Homo`ZN626_HUMAN^ZN626_HUMAN^Q:1-53,H:243-295^49.057%ID^E:1.64e-09^RecName: Full=Zinc finger protein 626;^Eukaryota; Metazoa; Chordata; Craniata; Ve…	.	.	.	COG5048^Zinc finger protein	KEGG:hsa:199777	GO:0005634^cellular_component^nucleus`GO:0003677^molecular_function^DNA binding`GO:0046872^molecular_function^metal ion binding`GO:0000981^molecular_function^RNA polymerase II transcription factor activity, sequence-specific DNA binding`GO:0006351^biological_process^transcription, DNA-templated	.
TRINITY_DN36608_c1_g1	TRINITY_DN36608_c1_g1_i1	ZNF93_HUMAN^ZNF93_HUMAN^Q:250-146,H:44-78^88.571%ID^E:8.52e-12^RecName: Full=Zinc finger protein 93;^Eukaryota; Metazoa; Chordata; Craniata; Vertebrata; Euteleostomi; Mammalia; Eutheria; Euarchontoglires; Primates; Haplorrhini; Catarrhini; Hominidae; Homo	.	.	.	.	.	.	COG5048^Zinc finger protein	KEGG:hsa:81931`KO:K09228	GO:0005634^cellular_component^nucleus`GO:0003700^molecular_function^DNA-binding transcription factor activity`GO:0000981^molecular_function^RNA polymerase II transcription factor activity, sequence-specific DNA binding`GO:0000976^molecular_function^transcription regulatory region sequence-specific DNA binding`GO:0008270^molecular_function^zinc ion binding`GO:0045892^biological_process^negative re…	.
TRINITY_DN50182_c1_g1	TRINITY_DN50182_c1_g1_i1	ZNF92_HUMAN^ZNF92_HUMAN^Q:677-141,H:284-462^34.615%ID^E:5.14e-21^RecName: Full=Zinc finger protein 92;^Eukaryota; Metazoa; Chordata; Craniata; Vertebrata; Euteleostomi; Mammalia; Eutheria; Euarchontoglires; Primates; Haplorrhini; Catarrhini; Hominidae; Homo`ZNF92_HUMAN^ZNF92_HUMAN^Q:677-78,H:340-539^31.527%ID^E:3.42e-18^RecName: Full=Zinc finger protein 92;^Eukaryota; Metazoa; Chordata; Craniata;…	TRINITY_DN50182_c1_g1_i1.p1	30-1406[-]	ZNF92_HUMAN^ZNF92_HUMAN^Q:244-422,H:284-462^34.615%ID^E:4.11e-21^RecName: Full=Zinc finger protein 92;^Eukaryota; Metazoa; Chordata; Craniata; Vertebrata; Euteleostomi; Mammalia; Eutheria; Euarchontoglires; Primates; Haplorrhini; Catarrhini; Hominidae; Homo`ZNF92_HUMAN^ZNF92_HUMAN^Q:244-443,H:340-539^31.527%ID^E:2.17e-18^RecName: Full=Zinc finger protein 92;^Eukaryota; Metazoa; Chordata; Craniata…	PF13912.5^zf-C2H2_6^C2H2-type zinc finger^245-269^E:0.081`PF13912.5^zf-C2H2_6^C2H2-type zinc finger^274-296^E:0.037`PF00096.25^zf-C2H2^Zinc finger, C2H2 type^358-380^E:0.014`PF13912.5^zf-C2H2_6^C2H2-type zinc finger^358-380^E:0.043	.	.	COG5048^Zinc finger protein	KEGG:hsa:168374	GO:0005634^cellular_component^nucleus`GO:0003677^molecular_function^DNA binding`GO:0003700^molecular_function^DNA-binding transcription factor activity`GO:0000981^molecular_function^RNA polymerase II transcription factor activity, sequence-specific DNA binding`GO:0008270^molecular_function^zinc ion binding`GO:0006351^biological_process^transcription, DNA-templated	.
TRINITY_DN83328_c1_g1	TRINITY_DN83328_c1_g1_i1	ZNF92_HUMAN^ZNF92_HUMAN^Q:247-2,H:337-418^75.61%ID^E:1.91e-34^RecName: Full=Zinc finger protein 92;^Eukaryota; Metazoa; Chordata; Craniata; Vertebrata; Euteleostomi; Mammalia; Eutheria; Euarchontoglires; Primates; Haplorrhini; Catarrhini; Hominidae; Homo`ZNF92_HUMAN^ZNF92_HUMAN^Q:247-11,H:365-443^70.886%ID^E:2.01e-30^RecName: Full=Zinc finger protein 92;^Eukaryota; Metazoa; Chordata; Craniata; Ve…	.	.	.	.	.	.	COG5048^Zinc finger protein	KEGG:hsa:168374	GO:0005634^cellular_component^nucleus`GO:0003677^molecular_function^DNA binding`GO:0003700^molecular_function^DNA-binding transcription factor activity`GO:0000981^molecular_function^RNA polymerase II transcription factor activity, sequence-specific DNA binding`GO:0008270^molecular_function^zinc ion binding`GO:0006351^biological_process^transcription, DNA-templated	.
TRINITY_DN49200_c0_g1	TRINITY_DN49200_c0_g1_i1	ZNF91_HUMAN^ZNF91_HUMAN^Q:872-1936,H:435-763^31.198%ID^E:5.4e-28^RecName: Full=Zinc finger protein 91;^Eukaryota; Metazoa; Chordata; Craniata; Vertebrata; Euteleostomi; Mammalia; Eutheria; Euarchontoglires; Primates; Haplorrhini; Catarrhini; Hominidae; Homo`ZNF91_HUMAN^ZNF91_HUMAN^Q:872-1936,H:575-903^31.111%ID^E:7.6e-24^RecName: Full=Zinc finger protein 91;^Eukaryota; Metazoa; Chordata; Craniata…	TRINITY_DN49200_c0_g1_i1.p1	125-2116[+]	ZN197_HUMAN^ZN197_HUMAN^Q:250-604,H:511-839^32.687%ID^E:3.11e-33^RecName: Full=Zinc finger protein 197;^Eukaryota; Metazoa; Chordata; Craniata; Vertebrata; Euteleostomi; Mammalia; Eutheria; Euarchontoglires; Primates; Haplorrhini; Catarrhini; Hominidae; Homo`ZN197_HUMAN^ZN197_HUMAN^Q:251-569,H:680-976^31.385%ID^E:7.06e-29^RecName: Full=Zinc finger protein 197;^Eukaryota; Metazoa; Chordata; Crania…	PF07776.14^zf-AD^Zinc-finger associated domain (zf-AD)^29-78^E:9.1e-06`PF13912.5^zf-C2H2_6^C2H2-type zinc finger^424-448^E:0.061`PF00096.25^zf-C2H2^Zinc finger, C2H2 type^455-476^E:0.008	.	.	COG5048^Zinc finger protein	KEGG:hsa:10168`KO:K09229	GO:0005634^cellular_component^nucleus`GO:0003677^molecular_function^DNA binding`GO:0003700^molecular_function^DNA-binding transcription factor activity`GO:0046872^molecular_function^metal ion binding`GO:0000981^molecular_function^RNA polymerase II transcription factor activity, sequence-specific DNA binding`GO:0006355^biological_process^regulation of transcription, DNA-templated`GO:0006351^biolog…	GO:0008270^molecular_function^zinc ion binding`GO:0005634^cellular_component^nucleus
TRINITY_DN9761_c0_g1	TRINITY_DN9761_c0_g1_i2	ZNF91_HUMAN^ZNF91_HUMAN^Q:325-2274,H:289-930^24.282%ID^E:3.32e-32^RecName: Full=Zinc finger protein 91;^Eukaryota; Metazoa; Chordata; Craniata; Vertebrata; Euteleostomi; Mammalia; Eutheria; Euarchontoglires; Primates; Haplorrhini; Catarrhini; Hominidae; Homo`ZNF91_HUMAN^ZNF91_HUMAN^Q:328-2271,H:402-1041^24.744%ID^E:3.03e-31^RecName: Full=Zinc finger protein 91;^Eukaryota; Metazoa; Chordata; Crani…	TRINITY_DN9761_c0_g1_i2.p1	130-2391[+]	ZNF91_HUMAN^ZNF91_HUMAN^Q:35-715,H:251-930^24.69%ID^E:1.13e-33^RecName: Full=Zinc finger protein 91;^Eukaryota; Metazoa; Chordata; Craniata; Vertebrata; Euteleostomi; Mammalia; Eutheria; Euarchontoglires; Primates; Haplorrhini; Catarrhini; Hominidae; Homo`ZNF91_HUMAN^ZNF91_HUMAN^Q:67-714,H:402-1041^24.636%ID^E:4.86e-32^RecName: Full=Zinc finger protein 91;^Eukaryota; Metazoa; Chordata; Craniata; …	PF00096.25^zf-C2H2^Zinc finger, C2H2 type^158-180^E:0.0022`PF00096.25^zf-C2H2^Zinc finger, C2H2 type^186-208^E:3e-06`PF13894.5^zf-C2H2_4^C2H2-type zinc finger^186-208^E:7.7e-05`PF00096.25^zf-C2H2^Zinc finger, C2H2 type^576-598^E:5.5e-05`PF12874.6^zf-met^Zinc-finger of C2H2 type^576-595^E:0.001`PF00096.25^zf-C2H2^Zinc finger, C2H2 type^605-628^E:0.00016`PF13912.5^zf-C2H2_6^C2H2-type zinc finger^60…	.	.	COG5048^Zinc finger protein	KEGG:hsa:7644`KO:K09228	GO:0005634^cellular_component^nucleus`GO:0003677^molecular_function^DNA binding`GO:0003700^molecular_function^DNA-binding transcription factor activity`GO:0000981^molecular_function^RNA polymerase II transcription factor activity, sequence-specific DNA binding`GO:0008270^molecular_function^zinc ion binding`GO:0045892^biological_process^negative regulation of transcription, DNA-templated`GO:007089…	.
TRINITY_DN49429_c1_g1	TRINITY_DN49429_c1_g1_i3	ZNF91_HUMAN^ZNF91_HUMAN^Q:303-1397,H:714-1068^35.519%ID^E:2.01e-52^RecName: Full=Zinc finger protein 91;^Eukaryota; Metazoa; Chordata; Craniata; Vertebrata; Euteleostomi; Mammalia; Eutheria; Euarchontoglires; Primates; Haplorrhini; Catarrhini; Hominidae; Homo`ZNF91_HUMAN^ZNF91_HUMAN^Q:282-1397,H:259-620^34.933%ID^E:6.4e-48^RecName: Full=Zinc finger protein 91;^Eukaryota; Metazoa; Chordata; Crania…	TRINITY_DN49429_c1_g1_i3.p1	237-1613[+]	ZN235_HUMAN^ZN235_HUMAN^Q:16-391,H:312-677^34.748%ID^E:1.49e-55^RecName: Full=Zinc finger protein 235;^Eukaryota; Metazoa; Chordata; Craniata; Vertebrata; Euteleostomi; Mammalia; Eutheria; Euarchontoglires; Primates; Haplorrhini; Catarrhini; Hominidae; Homo`ZN235_HUMAN^ZN235_HUMAN^Q:15-358,H:395-729^34.783%ID^E:6.38e-53^RecName: Full=Zinc finger protein 235;^Eukaryota; Metazoa; Chordata; Craniata…	PF00096.25^zf-C2H2^Zinc finger, C2H2 type^108-130^E:0.0035`PF13912.5^zf-C2H2_6^C2H2-type zinc finger^108-127^E:7.7e-06`PF00096.25^zf-C2H2^Zinc finger, C2H2 type^136-158^E:0.0097`PF12874.6^zf-met^Zinc-finger of C2H2 type^167-184^E:0.028`PF00096.25^zf-C2H2^Zinc finger, C2H2 type^196-219^E:0.0013`PF12874.6^zf-met^Zinc-finger of C2H2 type^198-215^E:0.015`PF13894.5^zf-C2H2_4^C2H2-type zinc finger^282-…	.	.	COG5048^Zinc finger protein	KEGG:hsa:9310`KO:K09228	GO:0005634^cellular_component^nucleus`GO:0003677^molecular_function^DNA binding`GO:0003700^molecular_function^DNA-binding transcription factor activity`GO:0046872^molecular_function^metal ion binding`GO:0000981^molecular_function^RNA polymerase II transcription factor activity, sequence-specific DNA binding`GO:0006355^biological_process^regulation of transcription, DNA-templated`GO:0006351^biolog…	.
TRINITY_DN29174_c1_g1	TRINITY_DN29174_c1_g1_i1	ZNF91_HUMAN^ZNF91_HUMAN^Q:3-230,H:129-204^92.105%ID^E:4.18e-29^RecName: Full=Zinc finger protein 91;^Eukaryota; Metazoa; Chordata; Craniata; Vertebrata; Euteleostomi; Mammalia; Eutheria; Euarchontoglires; Primates; Haplorrhini; Catarrhini; Hominidae; Homo	.	.	.	.	.	.	COG5048^Zinc finger protein	KEGG:hsa:7644`KO:K09228	GO:0005634^cellular_component^nucleus`GO:0003677^molecular_function^DNA binding`GO:0003700^molecular_function^DNA-binding transcription factor activity`GO:0000981^molecular_function^RNA polymerase II transcription factor activity, sequence-specific DNA binding`GO:0008270^molecular_function^zinc ion binding`GO:0045892^biological_process^negative regulation of transcription, DNA-templated`GO:007089…	.
TRINITY_DN13498_c0_g1	TRINITY_DN13498_c0_g1_i1	ZNF91_HUMAN^ZNF91_HUMAN^Q:1711-4614,H:228-1155^24.64%ID^E:2.63e-35^RecName: Full=Zinc finger protein 91;^Eukaryota; Metazoa; Chordata; Craniata; Vertebrata; Euteleostomi; Mammalia; Eutheria; Euarchontoglires; Primates; Haplorrhini; Catarrhini; Hominidae; Homo`ZNF91_HUMAN^ZNF91_HUMAN^Q:916-4302,H:209-1152^23.867%ID^E:4.37e-31^RecName: Full=Zinc finger protein 91;^Eukaryota; Metazoa; Chordata; Cran…	TRINITY_DN13498_c0_g1_i1.p1	316-5166[+]	ZN208_HUMAN^ZN208_HUMAN^Q:197-1433,H:196-1274^23.053%ID^E:1.49e-37^RecName: Full=Zinc finger protein 208;^Eukaryota; Metazoa; Chordata; Craniata; Vertebrata; Euteleostomi; Mammalia; Eutheria; Euarchontoglires; Primates; Haplorrhini; Catarrhini; Hominidae; Homo`ZN208_HUMAN^ZN208_HUMAN^Q:202-1406,H:313-1279^22.142%ID^E:5.12e-32^RecName: Full=Zinc finger protein 208;^Eukaryota; Metazoa; Chordata; Cr…	PF07776.14^zf-AD^Zinc-finger associated domain (zf-AD)^8-78^E:5.2e-16`PF13894.5^zf-C2H2_4^C2H2-type zinc finger^202-224^E:0.0014`PF00096.25^zf-C2H2^Zinc finger, C2H2 type^202-224^E:0.00031`PF13912.5^zf-C2H2_6^C2H2-type zinc finger^202-226^E:0.00045`PF00096.25^zf-C2H2^Zinc finger, C2H2 type^253-271^E:0.0065`PF00096.25^zf-C2H2^Zinc finger, C2H2 type^303-325^E:0.0012`PF00096.25^zf-C2H2^Zinc finger, …	.	.	COG5048^Zinc finger protein	KEGG:hsa:7757`KO:K09228	GO:0005634^cellular_component^nucleus`GO:0003677^molecular_function^DNA binding`GO:0000981^molecular_function^RNA polymerase II transcription factor activity, sequence-specific DNA binding`GO:0008270^molecular_function^zinc ion binding`GO:0006351^biological_process^transcription, DNA-templated	GO:0008270^molecular_function^zinc ion binding`GO:0005634^cellular_component^nucleus
TRINITY_DN51249_c0_g1	TRINITY_DN51249_c0_g1_i1	ZNF91_HUMAN^ZNF91_HUMAN^Q:1666-3555,H:548-1158^23.314%ID^E:7.99e-10^RecName: Full=Zinc finger protein 91;^Eukaryota; Metazoa; Chordata; Craniata; Vertebrata; Euteleostomi; Mammalia; Eutheria; Euarchontoglires; Primates; Haplorrhini; Catarrhini; Hominidae; Homo`ZNF91_HUMAN^ZNF91_HUMAN^Q:1804-4293,H:264-1100^21.973%ID^E:2.12e-06^RecName: Full=Zinc finger protein 91;^Eukaryota; Metazoa; Chordata; Cr…	TRINITY_DN51249_c0_g1_i1.p1	199-4827[+]	ZNF91_HUMAN^ZNF91_HUMAN^Q:490-1119,H:548-1158^23.495%ID^E:8.29e-11^RecName: Full=Zinc finger protein 91;^Eukaryota; Metazoa; Chordata; Craniata; Vertebrata; Euteleostomi; Mammalia; Eutheria; Euarchontoglires; Primates; Haplorrhini; Catarrhini; Hominidae; Homo`ZNF91_HUMAN^ZNF91_HUMAN^Q:451-1365,H:231-1100^22.428%ID^E:1.07e-08^RecName: Full=Zinc finger protein 91;^Eukaryota; Metazoa; Chordata; Cran…	.	.	.	COG5048^Zinc finger protein	KEGG:hsa:7644`KO:K09228	GO:0005634^cellular_component^nucleus`GO:0003677^molecular_function^DNA binding`GO:0003700^molecular_function^DNA-binding transcription factor activity`GO:0000981^molecular_function^RNA polymerase II transcription factor activity, sequence-specific DNA binding`GO:0008270^molecular_function^zinc ion binding`GO:0045892^biological_process^negative regulation of transcription, DNA-templated`GO:007089…	.
TRINITY_DN13498_c0_g1	TRINITY_DN13498_c0_g1_i2	ZNF91_HUMAN^ZNF91_HUMAN^Q:1629-4532,H:228-1155^24.64%ID^E:2.58e-35^RecName: Full=Zinc finger protein 91;^Eukaryota; Metazoa; Chordata; Craniata; Vertebrata; Euteleostomi; Mammalia; Eutheria; Euarchontoglires; Primates; Haplorrhini; Catarrhini; Hominidae; Homo`ZNF91_HUMAN^ZNF91_HUMAN^Q:834-4220,H:209-1152^23.867%ID^E:4.29e-31^RecName: Full=Zinc finger protein 91;^Eukaryota; Metazoa; Chordata; Cran…	TRINITY_DN13498_c0_g1_i2.p1	234-5084[+]	ZN208_HUMAN^ZN208_HUMAN^Q:197-1433,H:196-1274^23.053%ID^E:1.49e-37^RecName: Full=Zinc finger protein 208;^Eukaryota; Metazoa; Chordata; Craniata; Vertebrata; Euteleostomi; Mammalia; Eutheria; Euarchontoglires; Primates; Haplorrhini; Catarrhini; Hominidae; Homo`ZN208_HUMAN^ZN208_HUMAN^Q:202-1406,H:313-1279^22.142%ID^E:5.12e-32^RecName: Full=Zinc finger protein 208;^Eukaryota; Metazoa; Chordata; Cr…	PF07776.14^zf-AD^Zinc-finger associated domain (zf-AD)^8-78^E:5.2e-16`PF13894.5^zf-C2H2_4^C2H2-type zinc finger^202-224^E:0.0014`PF00096.25^zf-C2H2^Zinc finger, C2H2 type^202-224^E:0.00031`PF13912.5^zf-C2H2_6^C2H2-type zinc finger^202-226^E:0.00045`PF00096.25^zf-C2H2^Zinc finger, C2H2 type^253-271^E:0.0065`PF00096.25^zf-C2H2^Zinc finger, C2H2 type^303-325^E:0.0012`PF00096.25^zf-C2H2^Zinc finger, …	.	.	COG5048^Zinc finger protein	KEGG:hsa:7757`KO:K09228	GO:0005634^cellular_component^nucleus`GO:0003677^molecular_function^DNA binding`GO:0000981^molecular_function^RNA polymerase II transcription factor activity, sequence-specific DNA binding`GO:0008270^molecular_function^zinc ion binding`GO:0006351^biological_process^transcription, DNA-templated	GO:0008270^molecular_function^zinc ion binding`GO:0005634^cellular_component^nucleus
TRINITY_DN49956_c2_g1	TRINITY_DN49956_c2_g1_i3	ZNF90_HUMAN^ZNF90_HUMAN^Q:571-816,H:489-570^39.286%ID^E:9.73e-06^RecName: Full=Zinc finger protein 90;^Eukaryota; Metazoa; Chordata; Craniata; Vertebrata; Euteleostomi; Mammalia; Eutheria; Euarchontoglires; Primates; Haplorrhini; Catarrhini; Hominidae; Homo`ZNF90_HUMAN^ZNF90_HUMAN^Q:565-816,H:375-458^36.047%ID^E:2.3e-05^RecName: Full=Zinc finger protein 90;^Eukaryota; Metazoa; Chordata; Craniata;…	.	.	.	.	.	.	COG5048^Zinc finger protein	KEGG:hsa:7643`KO:K09228	GO:0005634^cellular_component^nucleus`GO:0003677^molecular_function^DNA binding`GO:0003700^molecular_function^DNA-binding transcription factor activity`GO:0000981^molecular_function^RNA polymerase II transcription factor activity, sequence-specific DNA binding`GO:0008270^molecular_function^zinc ion binding`GO:0006351^biological_process^transcription, DNA-templated	.
TRINITY_DN78195_c1_g1	TRINITY_DN78195_c1_g1_i1	ZNF84_HUMAN^ZNF84_HUMAN^Q:607-1542,H:318-626^40.635%ID^E:1.94e-56^RecName: Full=Zinc finger protein 84;^Eukaryota; Metazoa; Chordata; Craniata; Vertebrata; Euteleostomi; Mammalia; Eutheria; Euarchontoglires; Primates; Haplorrhini; Catarrhini; Hominidae; Homo`ZNF84_HUMAN^ZNF84_HUMAN^Q:607-1542,H:402-710^40%ID^E:1.46e-54^RecName: Full=Zinc finger protein 84;^Eukaryota; Metazoa; Chordata; Craniata; …	TRINITY_DN78195_c1_g1_i1.p2	3390-4295[+]	.	PF15304.5^AKAP2_C^A-kinase anchor protein 2 C-terminus^99-199^E:1.6e-07	.	.	.	.	.	.
TRINITY_DN49768_c2_g1	TRINITY_DN49768_c2_g1_i3	ZNF84_HUMAN^ZNF84_HUMAN^Q:1668-3290,H:207-733^45.102%ID^E:2.08e-147^RecName: Full=Zinc finger protein 84;^Eukaryota; Metazoa; Chordata; Craniata; Vertebrata; Euteleostomi; Mammalia; Eutheria; Euarchontoglires; Primates; Haplorrhini; Catarrhini; Hominidae; Homo`ZNF84_HUMAN^ZNF84_HUMAN^Q:1665-3392,H:179-733^43.056%ID^E:1.52e-144^RecName: Full=Zinc finger protein 84;^Eukaryota; Metazoa; Chordata; Cr…	TRINITY_DN49768_c2_g1_i3.p1	360-3749[+]	ZNF84_HUMAN^ZNF84_HUMAN^Q:437-977,H:207-733^45.102%ID^E:1.15e-153^RecName: Full=Zinc finger protein 84;^Eukaryota; Metazoa; Chordata; Craniata; Vertebrata; Euteleostomi; Mammalia; Eutheria; Euarchontoglires; Primates; Haplorrhini; Catarrhini; Hominidae; Homo`ZNF84_HUMAN^ZNF84_HUMAN^Q:436-1011,H:179-733^43.229%ID^E:8.96e-152^RecName: Full=Zinc finger protein 84;^Eukaryota; Metazoa; Chordata; Crani…	PF00096.25^zf-C2H2^Zinc finger, C2H2 type^437-459^E:0.0097`PF00096.25^zf-C2H2^Zinc finger, C2H2 type^506-528^E:0.0033`PF12874.6^zf-met^Zinc-finger of C2H2 type^506-529^E:0.005`PF00096.25^zf-C2H2^Zinc finger, C2H2 type^534-556^E:0.0044`PF00096.25^zf-C2H2^Zinc finger, C2H2 type^562-584^E:0.0032`PF12874.6^zf-met^Zinc-finger of C2H2 type^563-580^E:0.0068`PF00096.25^zf-C2H2^Zinc finger, C2H2 type^590-…	.	.	COG5048^Zinc finger protein	KEGG:hsa:7637`KO:K09228	GO:0005634^cellular_component^nucleus`GO:0003677^molecular_function^DNA binding`GO:0000981^molecular_function^RNA polymerase II transcription factor activity, sequence-specific DNA binding`GO:0008270^molecular_function^zinc ion binding`GO:0006351^biological_process^transcription, DNA-templated	.
TRINITY_DN49768_c2_g1	TRINITY_DN49768_c2_g1_i9	ZNF84_HUMAN^ZNF84_HUMAN^Q:1656-3278,H:207-733^45.102%ID^E:1.99e-147^RecName: Full=Zinc finger protein 84;^Eukaryota; Metazoa; Chordata; Craniata; Vertebrata; Euteleostomi; Mammalia; Eutheria; Euarchontoglires; Primates; Haplorrhini; Catarrhini; Hominidae; Homo`ZNF84_HUMAN^ZNF84_HUMAN^Q:1653-3380,H:179-733^43.056%ID^E:1.46e-144^RecName: Full=Zinc finger protein 84;^Eukaryota; Metazoa; Chordata; Cr…	TRINITY_DN49768_c2_g1_i9.p1	360-3737[+]	ZNF84_HUMAN^ZNF84_HUMAN^Q:433-973,H:207-733^45.102%ID^E:1.2e-153^RecName: Full=Zinc finger protein 84;^Eukaryota; Metazoa; Chordata; Craniata; Vertebrata; Euteleostomi; Mammalia; Eutheria; Euarchontoglires; Primates; Haplorrhini; Catarrhini; Hominidae; Homo`ZNF84_HUMAN^ZNF84_HUMAN^Q:432-1007,H:179-733^43.229%ID^E:9.97e-152^RecName: Full=Zinc finger protein 84;^Eukaryota; Metazoa; Chordata; Crania…	PF00096.25^zf-C2H2^Zinc finger, C2H2 type^433-455^E:0.0097`PF00096.25^zf-C2H2^Zinc finger, C2H2 type^502-524^E:0.0033`PF12874.6^zf-met^Zinc-finger of C2H2 type^502-525^E:0.0049`PF00096.25^zf-C2H2^Zinc finger, C2H2 type^530-552^E:0.0044`PF00096.25^zf-C2H2^Zinc finger, C2H2 type^558-580^E:0.0032`PF12874.6^zf-met^Zinc-finger of C2H2 type^559-576^E:0.0068`PF00096.25^zf-C2H2^Zinc finger, C2H2 type^586…	.	.	COG5048^Zinc finger protein	KEGG:hsa:7637`KO:K09228	GO:0005634^cellular_component^nucleus`GO:0003677^molecular_function^DNA binding`GO:0000981^molecular_function^RNA polymerase II transcription factor activity, sequence-specific DNA binding`GO:0008270^molecular_function^zinc ion binding`GO:0006351^biological_process^transcription, DNA-templated	.
TRINITY_DN49768_c2_g1	TRINITY_DN49768_c2_g1_i7	ZNF84_HUMAN^ZNF84_HUMAN^Q:1655-2512,H:431-731^44.85%ID^E:1.88e-77^RecName: Full=Zinc finger protein 84;^Eukaryota; Metazoa; Chordata; Craniata; Vertebrata; Euteleostomi; Mammalia; Eutheria; Euarchontoglires; Primates; Haplorrhini; Catarrhini; Hominidae; Homo`ZNF84_HUMAN^ZNF84_HUMAN^Q:1661-2512,H:237-535^44.482%ID^E:4.25e-74^RecName: Full=Zinc finger protein 84;^Eukaryota; Metazoa; Chordata; Crani…	TRINITY_DN49768_c2_g1_i7.p1	359-2512[+]	ZNF84_HUMAN^ZNF84_HUMAN^Q:433-718,H:431-731^44.85%ID^E:1.63e-78^RecName: Full=Zinc finger protein 84;^Eukaryota; Metazoa; Chordata; Craniata; Vertebrata; Euteleostomi; Mammalia; Eutheria; Euarchontoglires; Primates; Haplorrhini; Catarrhini; Hominidae; Homo`ZNF84_HUMAN^ZNF84_HUMAN^Q:435-718,H:237-535^44.482%ID^E:5.32e-75^RecName: Full=Zinc finger protein 84;^Eukaryota; Metazoa; Chordata; Craniata;…	PF00096.25^zf-C2H2^Zinc finger, C2H2 type^433-455^E:0.0058`PF00096.25^zf-C2H2^Zinc finger, C2H2 type^502-524^E:0.002`PF12874.6^zf-met^Zinc-finger of C2H2 type^502-525^E:0.003`PF00096.25^zf-C2H2^Zinc finger, C2H2 type^530-552^E:0.0026`PF00096.25^zf-C2H2^Zinc finger, C2H2 type^558-580^E:0.0019`PF13912.5^zf-C2H2_6^C2H2-type zinc finger^558-568^E:0.1`PF12874.6^zf-met^Zinc-finger of C2H2 type^559-576^…	.	.	COG5048^Zinc finger protein	KEGG:hsa:7637`KO:K09228	GO:0005634^cellular_component^nucleus`GO:0003677^molecular_function^DNA binding`GO:0000981^molecular_function^RNA polymerase II transcription factor activity, sequence-specific DNA binding`GO:0008270^molecular_function^zinc ion binding`GO:0006351^biological_process^transcription, DNA-templated	.
TRINITY_DN49768_c2_g1	TRINITY_DN49768_c2_g1_i4	ZNF84_HUMAN^ZNF84_HUMAN^Q:1608-3230,H:207-733^45.102%ID^E:1.68e-147^RecName: Full=Zinc finger protein 84;^Eukaryota; Metazoa; Chordata; Craniata; Vertebrata; Euteleostomi; Mammalia; Eutheria; Euarchontoglires; Primates; Haplorrhini; Catarrhini; Hominidae; Homo`ZNF84_HUMAN^ZNF84_HUMAN^Q:1605-3332,H:179-733^43.056%ID^E:1.24e-144^RecName: Full=Zinc finger protein 84;^Eukaryota; Metazoa; Chordata; Cr…	TRINITY_DN49768_c2_g1_i4.p1	360-3689[+]	ZNF84_HUMAN^ZNF84_HUMAN^Q:417-957,H:207-733^45.102%ID^E:6.46e-154^RecName: Full=Zinc finger protein 84;^Eukaryota; Metazoa; Chordata; Craniata; Vertebrata; Euteleostomi; Mammalia; Eutheria; Euarchontoglires; Primates; Haplorrhini; Catarrhini; Hominidae; Homo`ZNF84_HUMAN^ZNF84_HUMAN^Q:416-991,H:179-733^43.229%ID^E:5.23e-152^RecName: Full=Zinc finger protein 84;^Eukaryota; Metazoa; Chordata; Crania…	PF00096.25^zf-C2H2^Zinc finger, C2H2 type^417-439^E:0.0095`PF00096.25^zf-C2H2^Zinc finger, C2H2 type^486-508^E:0.0032`PF12874.6^zf-met^Zinc-finger of C2H2 type^486-509^E:0.0049`PF00096.25^zf-C2H2^Zinc finger, C2H2 type^514-536^E:0.0043`PF00096.25^zf-C2H2^Zinc finger, C2H2 type^542-564^E:0.0031`PF12874.6^zf-met^Zinc-finger of C2H2 type^543-560^E:0.0066`PF00096.25^zf-C2H2^Zinc finger, C2H2 type^570…	.	.	COG5048^Zinc finger protein	KEGG:hsa:7637`KO:K09228	GO:0005634^cellular_component^nucleus`GO:0003677^molecular_function^DNA binding`GO:0000981^molecular_function^RNA polymerase II transcription factor activity, sequence-specific DNA binding`GO:0008270^molecular_function^zinc ion binding`GO:0006351^biological_process^transcription, DNA-templated	.
TRINITY_DN49002_c5_g2	TRINITY_DN49002_c5_g2_i1	ZNF83_HUMAN^ZNF83_HUMAN^Q:3500-2520,H:123-430^38.298%ID^E:9.14e-61^RecName: Full=Zinc finger protein 83;^Eukaryota; Metazoa; Chordata; Craniata; Vertebrata; Euteleostomi; Mammalia; Eutheria; Euarchontoglires; Primates; Haplorrhini; Catarrhini; Hominidae; Homo`ZNF83_HUMAN^ZNF83_HUMAN^Q:3500-2520,H:151-486^35.103%ID^E:3.01e-53^RecName: Full=Zinc finger protein 83;^Eukaryota; Metazoa; Chordata; Cran…	TRINITY_DN49002_c5_g2_i1.p1	2439-4010[-]	ZNF83_HUMAN^ZNF83_HUMAN^Q:171-497,H:123-430^38.298%ID^E:1.49e-64^RecName: Full=Zinc finger protein 83;^Eukaryota; Metazoa; Chordata; Craniata; Vertebrata; Euteleostomi; Mammalia; Eutheria; Euarchontoglires; Primates; Haplorrhini; Catarrhini; Hominidae; Homo`ZNF83_HUMAN^ZNF83_HUMAN^Q:134-497,H:112-486^33.421%ID^E:2.87e-56^RecName: Full=Zinc finger protein 83;^Eukaryota; Metazoa; Chordata; Craniata…	PF07776.14^zf-AD^Zinc-finger associated domain (zf-AD)^18-92^E:4.2e-11`PF00096.25^zf-C2H2^Zinc finger, C2H2 type^170-191^E:0.016`PF13912.5^zf-C2H2_6^C2H2-type zinc finger^171-192^E:3.6e-05`PF00096.25^zf-C2H2^Zinc finger, C2H2 type^195-217^E:0.0014`PF00096.25^zf-C2H2^Zinc finger, C2H2 type^244-265^E:0.013`PF13894.5^zf-C2H2_4^C2H2-type zinc finger^244-265^E:0.00093`PF13912.5^zf-C2H2_6^C2H2-type zin…	.	.	COG5048^Zinc finger protein	KEGG:hsa:55769`KO:K09228	GO:0005634^cellular_component^nucleus`GO:0003677^molecular_function^DNA binding`GO:0003700^molecular_function^DNA-binding transcription factor activity`GO:0046872^molecular_function^metal ion binding`GO:0000981^molecular_function^RNA polymerase II transcription factor activity, sequence-specific DNA binding`GO:0006355^biological_process^regulation of transcription, DNA-templated`GO:0006351^biolog…	GO:0008270^molecular_function^zinc ion binding`GO:0005634^cellular_component^nucleus
TRINITY_DN49002_c5_g2	TRINITY_DN49002_c5_g2_i3	ZNF83_HUMAN^ZNF83_HUMAN^Q:3470-2271,H:82-451^35.821%ID^E:3.04e-65^RecName: Full=Zinc finger protein 83;^Eukaryota; Metazoa; Chordata; Craniata; Vertebrata; Euteleostomi; Mammalia; Eutheria; Euarchontoglires; Primates; Haplorrhini; Catarrhini; Hominidae; Homo`ZNF83_HUMAN^ZNF83_HUMAN^Q:3314-2271,H:151-507^35%ID^E:2.83e-57^RecName: Full=Zinc finger protein 83;^Eukaryota; Metazoa; Chordata; Craniata;…	TRINITY_DN49002_c5_g2_i3.p1	2064-3824[-]	ZNF83_HUMAN^ZNF83_HUMAN^Q:119-518,H:82-451^35.572%ID^E:9.99e-69^RecName: Full=Zinc finger protein 83;^Eukaryota; Metazoa; Chordata; Craniata; Vertebrata; Euteleostomi; Mammalia; Eutheria; Euarchontoglires; Primates; Haplorrhini; Catarrhini; Hominidae; Homo`ZNF83_HUMAN^ZNF83_HUMAN^Q:93-518,H:74-507^31.674%ID^E:4.74e-60^RecName: Full=Zinc finger protein 83;^Eukaryota; Metazoa; Chordata; Craniata; V…	PF07776.14^zf-AD^Zinc-finger associated domain (zf-AD)^18-92^E:5e-11`PF00096.25^zf-C2H2^Zinc finger, C2H2 type^170-191^E:0.019`PF13912.5^zf-C2H2_6^C2H2-type zinc finger^171-192^E:4.1e-05`PF00096.25^zf-C2H2^Zinc finger, C2H2 type^195-217^E:0.0016`PF00096.25^zf-C2H2^Zinc finger, C2H2 type^244-265^E:0.015`PF13894.5^zf-C2H2_4^C2H2-type zinc finger^244-265^E:0.0011`PF13912.5^zf-C2H2_6^C2H2-type zinc f…	.	.	COG5048^Zinc finger protein	KEGG:hsa:55769`KO:K09228	GO:0005634^cellular_component^nucleus`GO:0003677^molecular_function^DNA binding`GO:0003700^molecular_function^DNA-binding transcription factor activity`GO:0046872^molecular_function^metal ion binding`GO:0000981^molecular_function^RNA polymerase II transcription factor activity, sequence-specific DNA binding`GO:0006355^biological_process^regulation of transcription, DNA-templated`GO:0006351^biolog…	GO:0008270^molecular_function^zinc ion binding`GO:0005634^cellular_component^nucleus
TRINITY_DN49002_c5_g2	TRINITY_DN49002_c5_g2_i2	ZNF83_HUMAN^ZNF83_HUMAN^Q:3337-2357,H:123-430^38.298%ID^E:8.2e-61^RecName: Full=Zinc finger protein 83;^Eukaryota; Metazoa; Chordata; Craniata; Vertebrata; Euteleostomi; Mammalia; Eutheria; Euarchontoglires; Primates; Haplorrhini; Catarrhini; Hominidae; Homo`ZNF83_HUMAN^ZNF83_HUMAN^Q:3337-2327,H:151-498^35.043%ID^E:1.56e-53^RecName: Full=Zinc finger protein 83;^Eukaryota; Metazoa; Chordata; Crani…	TRINITY_DN49002_c5_g2_i2.p1	2300-3847[-]	ZNF83_HUMAN^ZNF83_HUMAN^Q:119-497,H:82-430^35.696%ID^E:1.01e-64^RecName: Full=Zinc finger protein 83;^Eukaryota; Metazoa; Chordata; Craniata; Vertebrata; Euteleostomi; Mammalia; Eutheria; Euarchontoglires; Primates; Haplorrhini; Catarrhini; Hominidae; Homo`ZNF83_HUMAN^ZNF83_HUMAN^Q:171-507,H:151-498^35.043%ID^E:1.49e-56^RecName: Full=Zinc finger protein 83;^Eukaryota; Metazoa; Chordata; Craniata;…	PF07776.14^zf-AD^Zinc-finger associated domain (zf-AD)^18-92^E:4.1e-11`PF00096.25^zf-C2H2^Zinc finger, C2H2 type^170-191^E:0.016`PF13912.5^zf-C2H2_6^C2H2-type zinc finger^171-192^E:3.6e-05`PF00096.25^zf-C2H2^Zinc finger, C2H2 type^195-217^E:0.0014`PF00096.25^zf-C2H2^Zinc finger, C2H2 type^244-265^E:0.013`PF13894.5^zf-C2H2_4^C2H2-type zinc finger^244-265^E:0.00091`PF13912.5^zf-C2H2_6^C2H2-type zin…	.	.	COG5048^Zinc finger protein	KEGG:hsa:55769`KO:K09228	GO:0005634^cellular_component^nucleus`GO:0003677^molecular_function^DNA binding`GO:0003700^molecular_function^DNA-binding transcription factor activity`GO:0046872^molecular_function^metal ion binding`GO:0000981^molecular_function^RNA polymerase II transcription factor activity, sequence-specific DNA binding`GO:0006355^biological_process^regulation of transcription, DNA-templated`GO:0006351^biolog…	GO:0008270^molecular_function^zinc ion binding`GO:0005634^cellular_component^nucleus
TRINITY_DN49140_c0_g1	TRINITY_DN49140_c0_g1_i1	ZNF77_HUMAN^ZNF77_HUMAN^Q:821-1666,H:268-542^27.365%ID^E:3.6e-25^RecName: Full=Zinc finger protein 77;^Eukaryota; Metazoa; Chordata; Craniata; Vertebrata; Euteleostomi; Mammalia; Eutheria; Euarchontoglires; Primates; Haplorrhini; Catarrhini; Hominidae; Homo`ZNF77_HUMAN^ZNF77_HUMAN^Q:959-1666,H:213-458^28.4%ID^E:2.54e-20^RecName: Full=Zinc finger protein 77;^Eukaryota; Metazoa; Chordata; Craniata;…	TRINITY_DN49140_c0_g1_i1.p1	95-1687[+]	ZNF77_HUMAN^ZNF77_HUMAN^Q:243-524,H:268-542^27.365%ID^E:4.12e-25^RecName: Full=Zinc finger protein 77;^Eukaryota; Metazoa; Chordata; Craniata; Vertebrata; Euteleostomi; Mammalia; Eutheria; Euarchontoglires; Primates; Haplorrhini; Catarrhini; Hominidae; Homo`ZNF77_HUMAN^ZNF77_HUMAN^Q:289-524,H:213-458^28.4%ID^E:2.85e-20^RecName: Full=Zinc finger protein 77;^Eukaryota; Metazoa; Chordata; Craniata; …	PF07776.14^zf-AD^Zinc-finger associated domain (zf-AD)^19-94^E:7.4e-06`PF13912.5^zf-C2H2_6^C2H2-type zinc finger^333-354^E:0.008`PF13912.5^zf-C2H2_6^C2H2-type zinc finger^357-381^E:0.11`PF13894.5^zf-C2H2_4^C2H2-type zinc finger^358-380^E:0.0015`PF00096.25^zf-C2H2^Zinc finger, C2H2 type^445-468^E:0.0077`PF13912.5^zf-C2H2_6^C2H2-type zinc finger^445-470^E:0.0018`PF12874.6^zf-met^Zinc-finger of C2H2…	.	.	COG5048^Zinc finger protein	KEGG:hsa:58492`KO:K09228	GO:0005634^cellular_component^nucleus`GO:0003677^molecular_function^DNA binding`GO:0046872^molecular_function^metal ion binding`GO:0000981^molecular_function^RNA polymerase II transcription factor activity, sequence-specific DNA binding`GO:0006351^biological_process^transcription, DNA-templated	GO:0008270^molecular_function^zinc ion binding`GO:0005634^cellular_component^nucleus
TRINITY_DN46549_c0_g1	TRINITY_DN46549_c0_g1_i2	ZNF76_HUMAN^ZNF76_HUMAN^Q:791-348,H:231-378^42.763%ID^E:1.04e-35^RecName: Full=Zinc finger protein 76;^Eukaryota; Metazoa; Chordata; Craniata; Vertebrata; Euteleostomi; Mammalia; Eutheria; Euarchontoglires; Primates; Haplorrhini; Catarrhini; Hominidae; Homo`ZNF76_HUMAN^ZNF76_HUMAN^Q:731-150,H:161-336^30.693%ID^E:1.3e-17^RecName: Full=Zinc finger protein 76;^Eukaryota; Metazoa; Chordata; Craniata;…	TRINITY_DN46549_c0_g1_i2.p1	3-986[-]	ZNF76_HUMAN^ZNF76_HUMAN^Q:66-213,H:231-378^42.763%ID^E:5.48e-36^RecName: Full=Zinc finger protein 76;^Eukaryota; Metazoa; Chordata; Craniata; Vertebrata; Euteleostomi; Mammalia; Eutheria; Euarchontoglires; Primates; Haplorrhini; Catarrhini; Hominidae; Homo`ZNF76_HUMAN^ZNF76_HUMAN^Q:86-200,H:161-277^36.975%ID^E:5.96e-18^RecName: Full=Zinc finger protein 76;^Eukaryota; Metazoa; Chordata; Craniata; …	PF00096.25^zf-C2H2^Zinc finger, C2H2 type^63-84^E:0.01`PF12874.6^zf-met^Zinc-finger of C2H2 type^63-82^E:0.0023`PF13912.5^zf-C2H2_6^C2H2-type zinc finger^89-112^E:0.0018`PF00096.25^zf-C2H2^Zinc finger, C2H2 type^90-112^E:1.4e-06`PF13894.5^zf-C2H2_4^C2H2-type zinc finger^90-112^E:0.00022`PF00096.25^zf-C2H2^Zinc finger, C2H2 type^118-140^E:2.2e-05`PF13894.5^zf-C2H2_4^C2H2-type zinc finger^118-140^E…	.	.	COG5048^Zinc finger protein	KEGG:hsa:7629`KO:K20828	GO:0005634^cellular_component^nucleus`GO:0046872^molecular_function^metal ion binding`GO:0000981^molecular_function^RNA polymerase II transcription factor activity, sequence-specific DNA binding`GO:0043565^molecular_function^sequence-specific DNA binding`GO:0001228^molecular_function^transcriptional activator activity, RNA polymerase II transcription regulatory region sequence-specific DNA bindin…	.
TRINITY_DN46549_c0_g1	TRINITY_DN46549_c0_g1_i1	ZNF76_HUMAN^ZNF76_HUMAN^Q:758-348,H:242-378^43.262%ID^E:6.52e-33^RecName: Full=Zinc finger protein 76;^Eukaryota; Metazoa; Chordata; Craniata; Vertebrata; Euteleostomi; Mammalia; Eutheria; Euarchontoglires; Primates; Haplorrhini; Catarrhini; Hominidae; Homo`ZNF76_HUMAN^ZNF76_HUMAN^Q:731-150,H:161-336^30.693%ID^E:3.73e-18^RecName: Full=Zinc finger protein 76;^Eukaryota; Metazoa; Chordata; Craniata…	TRINITY_DN46549_c0_g1_i1.p1	3-935[-]	ZNF76_HUMAN^ZNF76_HUMAN^Q:60-196,H:242-378^43.262%ID^E:4.95e-33^RecName: Full=Zinc finger protein 76;^Eukaryota; Metazoa; Chordata; Craniata; Vertebrata; Euteleostomi; Mammalia; Eutheria; Euarchontoglires; Primates; Haplorrhini; Catarrhini; Hominidae; Homo`ZNF76_HUMAN^ZNF76_HUMAN^Q:69-183,H:161-277^36.975%ID^E:3.56e-18^RecName: Full=Zinc finger protein 76;^Eukaryota; Metazoa; Chordata; Craniata; …	PF13912.5^zf-C2H2_6^C2H2-type zinc finger^72-95^E:0.0016`PF00096.25^zf-C2H2^Zinc finger, C2H2 type^73-95^E:1.3e-06`PF13894.5^zf-C2H2_4^C2H2-type zinc finger^73-95^E:0.00021`PF00096.25^zf-C2H2^Zinc finger, C2H2 type^101-123^E:2e-05`PF13894.5^zf-C2H2_4^C2H2-type zinc finger^101-123^E:0.0011`PF13912.5^zf-C2H2_6^C2H2-type zinc finger^101-121^E:0.014`PF00096.25^zf-C2H2^Zinc finger, C2H2 type^129-153^E…	.	.	COG5048^Zinc finger protein	KEGG:hsa:7629`KO:K20828	GO:0005634^cellular_component^nucleus`GO:0046872^molecular_function^metal ion binding`GO:0000981^molecular_function^RNA polymerase II transcription factor activity, sequence-specific DNA binding`GO:0043565^molecular_function^sequence-specific DNA binding`GO:0001228^molecular_function^transcriptional activator activity, RNA polymerase II transcription regulatory region sequence-specific DNA bindin…	.
TRINITY_DN46549_c0_g1	TRINITY_DN46549_c0_g1_i5	ZNF76_HUMAN^ZNF76_HUMAN^Q:1513-1070,H:231-378^42.763%ID^E:1.14e-34^RecName: Full=Zinc finger protein 76;^Eukaryota; Metazoa; Chordata; Craniata; Vertebrata; Euteleostomi; Mammalia; Eutheria; Euarchontoglires; Primates; Haplorrhini; Catarrhini; Hominidae; Homo`ZNF76_HUMAN^ZNF76_HUMAN^Q:1453-872,H:161-336^30.693%ID^E:1.79e-17^RecName: Full=Zinc finger protein 76;^Eukaryota; Metazoa; Chordata; Crani…	TRINITY_DN46549_c0_g1_i5.p1	701-1708[-]	ZNF76_HUMAN^ZNF76_HUMAN^Q:66-213,H:231-378^42.763%ID^E:4.8e-37^RecName: Full=Zinc finger protein 76;^Eukaryota; Metazoa; Chordata; Craniata; Vertebrata; Euteleostomi; Mammalia; Eutheria; Euarchontoglires; Primates; Haplorrhini; Catarrhini; Hominidae; Homo`ZNF76_HUMAN^ZNF76_HUMAN^Q:86-279,H:161-336^30.693%ID^E:8.52e-19^RecName: Full=Zinc finger protein 76;^Eukaryota; Metazoa; Chordata; Craniata; V…	PF00096.25^zf-C2H2^Zinc finger, C2H2 type^63-84^E:0.01`PF12874.6^zf-met^Zinc-finger of C2H2 type^63-82^E:0.0024`PF13912.5^zf-C2H2_6^C2H2-type zinc finger^89-112^E:0.0018`PF00096.25^zf-C2H2^Zinc finger, C2H2 type^90-112^E:1.4e-06`PF13894.5^zf-C2H2_4^C2H2-type zinc finger^90-112^E:0.00023`PF00096.25^zf-C2H2^Zinc finger, C2H2 type^118-140^E:2.2e-05`PF13894.5^zf-C2H2_4^C2H2-type zinc finger^118-140^E…	.	.	COG5048^Zinc finger protein	KEGG:hsa:7629`KO:K20828	GO:0005634^cellular_component^nucleus`GO:0046872^molecular_function^metal ion binding`GO:0000981^molecular_function^RNA polymerase II transcription factor activity, sequence-specific DNA binding`GO:0043565^molecular_function^sequence-specific DNA binding`GO:0001228^molecular_function^transcriptional activator activity, RNA polymerase II transcription regulatory region sequence-specific DNA bindin…	.
TRINITY_DN46549_c0_g1	TRINITY_DN46549_c0_g1_i4	ZNF76_HUMAN^ZNF76_HUMAN^Q:1480-1070,H:242-378^43.262%ID^E:6.36e-32^RecName: Full=Zinc finger protein 76;^Eukaryota; Metazoa; Chordata; Craniata; Vertebrata; Euteleostomi; Mammalia; Eutheria; Euarchontoglires; Primates; Haplorrhini; Catarrhini; Hominidae; Homo`ZNF76_HUMAN^ZNF76_HUMAN^Q:1453-872,H:161-336^31.683%ID^E:5.73e-18^RecName: Full=Zinc finger protein 76;^Eukaryota; Metazoa; Chordata; Crani…	TRINITY_DN46549_c0_g1_i4.p1	701-1657[-]	ZNF76_HUMAN^ZNF76_HUMAN^Q:60-196,H:242-378^43.262%ID^E:3.96e-34^RecName: Full=Zinc finger protein 76;^Eukaryota; Metazoa; Chordata; Craniata; Vertebrata; Euteleostomi; Mammalia; Eutheria; Euarchontoglires; Primates; Haplorrhini; Catarrhini; Hominidae; Homo`ZNF76_HUMAN^ZNF76_HUMAN^Q:69-262,H:161-336^30.693%ID^E:3.47e-19^RecName: Full=Zinc finger protein 76;^Eukaryota; Metazoa; Chordata; Craniata; …	PF13912.5^zf-C2H2_6^C2H2-type zinc finger^72-95^E:0.0017`PF00096.25^zf-C2H2^Zinc finger, C2H2 type^73-95^E:1.4e-06`PF13894.5^zf-C2H2_4^C2H2-type zinc finger^73-95^E:0.00022`PF00096.25^zf-C2H2^Zinc finger, C2H2 type^101-123^E:2.1e-05`PF13894.5^zf-C2H2_4^C2H2-type zinc finger^101-123^E:0.0012`PF13912.5^zf-C2H2_6^C2H2-type zinc finger^101-121^E:0.014`PF00096.25^zf-C2H2^Zinc finger, C2H2 type^129-153…	.	.	COG5048^Zinc finger protein	KEGG:hsa:7629`KO:K20828	GO:0005634^cellular_component^nucleus`GO:0046872^molecular_function^metal ion binding`GO:0000981^molecular_function^RNA polymerase II transcription factor activity, sequence-specific DNA binding`GO:0043565^molecular_function^sequence-specific DNA binding`GO:0001228^molecular_function^transcriptional activator activity, RNA polymerase II transcription regulatory region sequence-specific DNA bindin…	.
TRINITY_DN49376_c0_g1	TRINITY_DN49376_c0_g1_i2	ZNF74_HUMAN^ZNF74_HUMAN^Q:951-592,H:330-445^35.246%ID^E:7.55e-08^RecName: Full=Zinc finger protein 74;^Eukaryota; Metazoa; Chordata; Craniata; Vertebrata; Euteleostomi; Mammalia; Eutheria; Euarchontoglires; Primates; Haplorrhini; Catarrhini; Hominidae; Homo`ZNF74_HUMAN^ZNF74_HUMAN^Q:948-616,H:247-354^28.571%ID^E:5.69e-05^RecName: Full=Zinc finger protein 74;^Eukaryota; Metazoa; Chordata; Craniata…	TRINITY_DN49376_c0_g1_i2.p1	589-1605[-]	ZN112_HUMAN^ZN112_HUMAN^Q:147-338,H:694-862^27.692%ID^E:4e-10^RecName: Full=Zinc finger protein 112;^Eukaryota; Metazoa; Chordata; Craniata; Vertebrata; Euteleostomi; Mammalia; Eutheria; Euarchontoglires; Primates; Haplorrhini; Catarrhini; Hominidae; Homo`ZN112_HUMAN^ZN112_HUMAN^Q:190-330,H:744-883^29.861%ID^E:3.5e-07^RecName: Full=Zinc finger protein 112;^Eukaryota; Metazoa; Chordata; Craniata; …	PF12756.6^zf-C2H2_2^C2H2 type zinc-finger (2 copies)^197-275^E:0.0004`PF13894.5^zf-C2H2_4^C2H2-type zinc finger^248-271^E:0.00025`PF00096.25^zf-C2H2^Zinc finger, C2H2 type^248-271^E:0.0057	.	.	COG5048^Zinc finger protein	KEGG:hsa:7771`KO:K09228	GO:0005634^cellular_component^nucleus`GO:0003677^molecular_function^DNA binding`GO:0003700^molecular_function^DNA-binding transcription factor activity`GO:0046872^molecular_function^metal ion binding`GO:0006355^biological_process^regulation of transcription, DNA-templated`GO:0006351^biological_process^transcription, DNA-templated	.
TRINITY_DN49376_c0_g1	TRINITY_DN49376_c0_g1_i1	ZNF74_HUMAN^ZNF74_HUMAN^Q:929-570,H:330-445^35.246%ID^E:7.35e-08^RecName: Full=Zinc finger protein 74;^Eukaryota; Metazoa; Chordata; Craniata; Vertebrata; Euteleostomi; Mammalia; Eutheria; Euarchontoglires; Primates; Haplorrhini; Catarrhini; Hominidae; Homo`ZNF74_HUMAN^ZNF74_HUMAN^Q:926-594,H:247-354^28.571%ID^E:5.56e-05^RecName: Full=Zinc finger protein 74;^Eukaryota; Metazoa; Chordata; Craniata…	TRINITY_DN49376_c0_g1_i1.p1	567-1583[-]	ZN112_HUMAN^ZN112_HUMAN^Q:147-338,H:694-862^27.692%ID^E:4e-10^RecName: Full=Zinc finger protein 112;^Eukaryota; Metazoa; Chordata; Craniata; Vertebrata; Euteleostomi; Mammalia; Eutheria; Euarchontoglires; Primates; Haplorrhini; Catarrhini; Hominidae; Homo`ZN112_HUMAN^ZN112_HUMAN^Q:190-330,H:744-883^29.861%ID^E:3.5e-07^RecName: Full=Zinc finger protein 112;^Eukaryota; Metazoa; Chordata; Craniata; …	PF12756.6^zf-C2H2_2^C2H2 type zinc-finger (2 copies)^197-275^E:0.0004`PF13894.5^zf-C2H2_4^C2H2-type zinc finger^248-271^E:0.00025`PF00096.25^zf-C2H2^Zinc finger, C2H2 type^248-271^E:0.0057	.	.	COG5048^Zinc finger protein	KEGG:hsa:7771`KO:K09228	GO:0005634^cellular_component^nucleus`GO:0003677^molecular_function^DNA binding`GO:0003700^molecular_function^DNA-binding transcription factor activity`GO:0046872^molecular_function^metal ion binding`GO:0006355^biological_process^regulation of transcription, DNA-templated`GO:0006351^biological_process^transcription, DNA-templated	.
TRINITY_DN216904_c0_g1	TRINITY_DN216904_c0_g1_i1	ZNF73_HUMAN^ZNF73_HUMAN^Q:3-317,H:7-111^93.333%ID^E:9.71e-64^RecName: Full=Zinc finger protein 73;^Eukaryota; Metazoa; Chordata; Craniata; Vertebrata; Euteleostomi; Mammalia; Eutheria; Euarchontoglires; Primates; Haplorrhini; Catarrhini; Hominidae; Homo`ZNF73_HUMAN^ZNF73_HUMAN^Q:117-317,H:213-279^56.716%ID^E:7.17e-16^RecName: Full=Zinc finger protein 73;^Eukaryota; Metazoa; Chordata; Craniata; Ve…	.	.	.	.	.	.	.	.	GO:0005634^cellular_component^nucleus`GO:0003677^molecular_function^DNA binding`GO:0003700^molecular_function^DNA-binding transcription factor activity`GO:0046872^molecular_function^metal ion binding`GO:0006355^biological_process^regulation of transcription, DNA-templated`GO:0006351^biological_process^transcription, DNA-templated	.
TRINITY_DN51098_c1_g1	TRINITY_DN51098_c1_g1_i3	ZNF71_HUMAN^ZNF71_HUMAN^Q:695-1537,H:128-396^29.352%ID^E:1.89e-27^RecName: Full=Endothelial zinc finger protein induced by tumor necrosis factor alpha;^Eukaryota; Metazoa; Chordata; Craniata; Vertebrata; Euteleostomi; Mammalia; Eutheria; Euarchontoglires; Primates; Haplorrhini; Catarrhini; Hominidae; Homo`ZNF71_HUMAN^ZNF71_HUMAN^Q:680-1528,H:207-421^27.465%ID^E:1.38e-23^RecName: Full=Endothelial …	TRINITY_DN51098_c1_g1_i3.p1	98-958[+]	Z780B_HUMAN^Z780B_HUMAN^Q:190-286,H:237-315^29.897%ID^E:8.12e-06^RecName: Full=Zinc finger protein 780B;^Eukaryota; Metazoa; Chordata; Craniata; Vertebrata; Euteleostomi; Mammalia; Eutheria; Euarchontoglires; Primates; Haplorrhini; Catarrhini; Hominidae; Homo`Z780B_HUMAN^Z780B_HUMAN^Q:190-286,H:629-707^29.897%ID^E:4.3e-05^RecName: Full=Zinc finger protein 780B;^Eukaryota; Metazoa; Chordata; Crani…	PF07776.14^zf-AD^Zinc-finger associated domain (zf-AD)^4-72^E:9.2e-08	.	.	COG5048^Zinc finger protein	KEGG:hsa:163131`KO:K09228	GO:0005634^cellular_component^nucleus`GO:0003677^molecular_function^DNA binding`GO:0003700^molecular_function^DNA-binding transcription factor activity`GO:0046872^molecular_function^metal ion binding`GO:0006355^biological_process^regulation of transcription, DNA-templated`GO:0006351^biological_process^transcription, DNA-templated	GO:0008270^molecular_function^zinc ion binding`GO:0005634^cellular_component^nucleus
TRINITY_DN31798_c0_g1	TRINITY_DN31798_c0_g1_i2	ZNF66_HUMAN^ZNF66_HUMAN^Q:500-285,H:285-355^50%ID^E:4.77e-25^RecName: Full=Putative zinc finger protein 66;^Eukaryota; Metazoa; Chordata; Craniata; Vertebrata; Euteleostomi; Mammalia; Eutheria; Euarchontoglires; Primates; Haplorrhini; Catarrhini; Hominidae; Homo`ZNF66_HUMAN^ZNF66_HUMAN^Q:292-140,H:367-417^47.059%ID^E:4.77e-25^RecName: Full=Putative zinc finger protein 66;^Eukaryota; Metazoa; Chor…	TRINITY_DN31798_c0_g1_i2.p1	222-518[+]	.	.	.	.	.	.	.	.
TRINITY_DN47198_c0_g1	TRINITY_DN47198_c0_g1_i2	ZNF57_HUMAN^ZNF57_HUMAN^Q:882-547,H:257-360^31.579%ID^E:2.41e-10^RecName: Full=Zinc finger protein 57;^Eukaryota; Metazoa; Chordata; Craniata; Vertebrata; Euteleostomi; Mammalia; Eutheria; Euarchontoglires; Primates; Haplorrhini; Catarrhini; Hominidae; Homo`ZNF57_HUMAN^ZNF57_HUMAN^Q:882-547,H:313-416^29.825%ID^E:1.01e-08^RecName: Full=Zinc finger protein 57;^Eukaryota; Metazoa; Chordata; Craniata…	.	.	.	.	.	.	COG5048^Zinc finger protein	KEGG:hsa:126295`KO:K09228	GO:0005634^cellular_component^nucleus`GO:0003677^molecular_function^DNA binding`GO:0046872^molecular_function^metal ion binding`GO:0000981^molecular_function^RNA polymerase II transcription factor activity, sequence-specific DNA binding`GO:0006351^biological_process^transcription, DNA-templated	.
TRINITY_DN47198_c0_g1	TRINITY_DN47198_c0_g1_i1	ZNF57_HUMAN^ZNF57_HUMAN^Q:878-543,H:257-360^31.579%ID^E:2.35e-10^RecName: Full=Zinc finger protein 57;^Eukaryota; Metazoa; Chordata; Craniata; Vertebrata; Euteleostomi; Mammalia; Eutheria; Euarchontoglires; Primates; Haplorrhini; Catarrhini; Hominidae; Homo`ZNF57_HUMAN^ZNF57_HUMAN^Q:878-543,H:313-416^29.825%ID^E:9.84e-09^RecName: Full=Zinc finger protein 57;^Eukaryota; Metazoa; Chordata; Craniata…	.	.	.	.	.	.	COG5048^Zinc finger protein	KEGG:hsa:126295`KO:K09228	GO:0005634^cellular_component^nucleus`GO:0003677^molecular_function^DNA binding`GO:0046872^molecular_function^metal ion binding`GO:0000981^molecular_function^RNA polymerase II transcription factor activity, sequence-specific DNA binding`GO:0006351^biological_process^transcription, DNA-templated	.
TRINITY_DN48825_c2_g2	TRINITY_DN48825_c2_g2_i21	ZNF57_HUMAN^ZNF57_HUMAN^Q:875-1717,H:221-497^28.07%ID^E:3.58e-25^RecName: Full=Zinc finger protein 57;^Eukaryota; Metazoa; Chordata; Craniata; Vertebrata; Euteleostomi; Mammalia; Eutheria; Euarchontoglires; Primates; Haplorrhini; Catarrhini; Hominidae; Homo`ZNF57_HUMAN^ZNF57_HUMAN^Q:839-1717,H:131-441^27.077%ID^E:1.06e-21^RecName: Full=Zinc finger protein 57;^Eukaryota; Metazoa; Chordata; Craniat…	TRINITY_DN48825_c2_g2_i21.p1	158-1819[+]	ZFP26_MOUSE^ZFP26_MOUSE^Q:243-519,H:330-602^29.787%ID^E:3.53e-32^RecName: Full=Zinc finger protein 26;^Eukaryota; Metazoa; Chordata; Craniata; Vertebrata; Euteleostomi; Mammalia; Eutheria; Euarchontoglires; Glires; Rodentia; Myomorpha; Muroidea; Muridae; Murinae; Mus; Mus`ZFP26_MOUSE^ZFP26_MOUSE^Q:243-519,H:470-770^31.475%ID^E:9.51e-32^RecName: Full=Zinc finger protein 26;^Eukaryota; Metazoa; Cho…	PF13894.5^zf-C2H2_4^C2H2-type zinc finger^355-376^E:0.00092`PF00096.25^zf-C2H2^Zinc finger, C2H2 type^355-376^E:0.00084`PF12874.6^zf-met^Zinc-finger of C2H2 type^355-373^E:0.0016`PF13912.5^zf-C2H2_6^C2H2-type zinc finger^355-376^E:0.025`PF13912.5^zf-C2H2_6^C2H2-type zinc finger^499-520^E:0.023	.	.	COG5048^Zinc finger protein	KEGG:mmu:22688`KO:K09228	GO:0005634^cellular_component^nucleus`GO:0003677^molecular_function^DNA binding`GO:0003700^molecular_function^DNA-binding transcription factor activity`GO:0046872^molecular_function^metal ion binding`GO:0006355^biological_process^regulation of transcription, DNA-templated	.
TRINITY_DN45788_c0_g1	TRINITY_DN45788_c0_g1_i3	ZNF57_HUMAN^ZNF57_HUMAN^Q:652-1587,H:198-498^25.157%ID^E:1.62e-21^RecName: Full=Zinc finger protein 57;^Eukaryota; Metazoa; Chordata; Craniata; Vertebrata; Euteleostomi; Mammalia; Eutheria; Euarchontoglires; Primates; Haplorrhini; Catarrhini; Hominidae; Homo`ZNF57_HUMAN^ZNF57_HUMAN^Q:568-1479,H:253-523^23.226%ID^E:5.2e-17^RecName: Full=Zinc finger protein 57;^Eukaryota; Metazoa; Chordata; Craniat…	TRINITY_DN45788_c0_g1_i3.p1	217-1644[+]	ZNF57_HUMAN^ZNF57_HUMAN^Q:146-457,H:198-498^25.157%ID^E:1.1e-23^RecName: Full=Zinc finger protein 57;^Eukaryota; Metazoa; Chordata; Craniata; Vertebrata; Euteleostomi; Mammalia; Eutheria; Euarchontoglires; Primates; Haplorrhini; Catarrhini; Hominidae; Homo`ZNF57_HUMAN^ZNF57_HUMAN^Q:118-421,H:253-523^22.903%ID^E:2.48e-18^RecName: Full=Zinc finger protein 57;^Eukaryota; Metazoa; Chordata; Craniata;…	PF07776.14^zf-AD^Zinc-finger associated domain (zf-AD)^7-56^E:8.4e-07	.	.	COG5048^Zinc finger protein	KEGG:hsa:126295`KO:K09228	GO:0005634^cellular_component^nucleus`GO:0003677^molecular_function^DNA binding`GO:0046872^molecular_function^metal ion binding`GO:0000981^molecular_function^RNA polymerase II transcription factor activity, sequence-specific DNA binding`GO:0006351^biological_process^transcription, DNA-templated	GO:0008270^molecular_function^zinc ion binding`GO:0005634^cellular_component^nucleus
TRINITY_DN45788_c0_g1	TRINITY_DN45788_c0_g1_i2	ZNF57_HUMAN^ZNF57_HUMAN^Q:652-1587,H:198-498^25.157%ID^E:1.12e-21^RecName: Full=Zinc finger protein 57;^Eukaryota; Metazoa; Chordata; Craniata; Vertebrata; Euteleostomi; Mammalia; Eutheria; Euarchontoglires; Primates; Haplorrhini; Catarrhini; Hominidae; Homo`ZNF57_HUMAN^ZNF57_HUMAN^Q:568-1479,H:253-523^23.226%ID^E:3.65e-17^RecName: Full=Zinc finger protein 57;^Eukaryota; Metazoa; Chordata; Crania…	TRINITY_DN45788_c0_g1_i2.p1	217-1644[+]	ZNF57_HUMAN^ZNF57_HUMAN^Q:146-457,H:198-498^25.157%ID^E:1.1e-23^RecName: Full=Zinc finger protein 57;^Eukaryota; Metazoa; Chordata; Craniata; Vertebrata; Euteleostomi; Mammalia; Eutheria; Euarchontoglires; Primates; Haplorrhini; Catarrhini; Hominidae; Homo`ZNF57_HUMAN^ZNF57_HUMAN^Q:118-421,H:253-523^22.903%ID^E:2.48e-18^RecName: Full=Zinc finger protein 57;^Eukaryota; Metazoa; Chordata; Craniata;…	PF07776.14^zf-AD^Zinc-finger associated domain (zf-AD)^7-56^E:8.4e-07	.	.	COG5048^Zinc finger protein	KEGG:hsa:126295`KO:K09228	GO:0005634^cellular_component^nucleus`GO:0003677^molecular_function^DNA binding`GO:0046872^molecular_function^metal ion binding`GO:0000981^molecular_function^RNA polymerase II transcription factor activity, sequence-specific DNA binding`GO:0006351^biological_process^transcription, DNA-templated	GO:0008270^molecular_function^zinc ion binding`GO:0005634^cellular_component^nucleus
TRINITY_DN48825_c2_g2	TRINITY_DN48825_c2_g2_i19	ZNF57_HUMAN^ZNF57_HUMAN^Q:387-1229,H:221-497^28.07%ID^E:4.45e-25^RecName: Full=Zinc finger protein 57;^Eukaryota; Metazoa; Chordata; Craniata; Vertebrata; Euteleostomi; Mammalia; Eutheria; Euarchontoglires; Primates; Haplorrhini; Catarrhini; Hominidae; Homo`ZNF57_HUMAN^ZNF57_HUMAN^Q:351-1250,H:131-447^27.108%ID^E:1.11e-21^RecName: Full=Zinc finger protein 57;^Eukaryota; Metazoa; Chordata; Craniat…	TRINITY_DN48825_c2_g2_i19.p1	318-1331[+]	ZFP26_MOUSE^ZFP26_MOUSE^Q:27-303,H:330-602^29.787%ID^E:3.82e-33^RecName: Full=Zinc finger protein 26;^Eukaryota; Metazoa; Chordata; Craniata; Vertebrata; Euteleostomi; Mammalia; Eutheria; Euarchontoglires; Glires; Rodentia; Myomorpha; Muroidea; Muridae; Murinae; Mus; Mus`ZFP26_MOUSE^ZFP26_MOUSE^Q:27-303,H:470-770^31.475%ID^E:9.97e-33^RecName: Full=Zinc finger protein 26;^Eukaryota; Metazoa; Chord…	PF13894.5^zf-C2H2_4^C2H2-type zinc finger^139-160^E:0.0005`PF00096.25^zf-C2H2^Zinc finger, C2H2 type^139-160^E:0.00046`PF12874.6^zf-met^Zinc-finger of C2H2 type^139-157^E:0.0009`PF13912.5^zf-C2H2_6^C2H2-type zinc finger^139-160^E:0.014`PF13912.5^zf-C2H2_6^C2H2-type zinc finger^283-304^E:0.013	.	.	COG5048^Zinc finger protein	KEGG:mmu:22688`KO:K09228	GO:0005634^cellular_component^nucleus`GO:0003677^molecular_function^DNA binding`GO:0003700^molecular_function^DNA-binding transcription factor activity`GO:0046872^molecular_function^metal ion binding`GO:0006355^biological_process^regulation of transcription, DNA-templated	.
TRINITY_DN50756_c0_g1	TRINITY_DN50756_c0_g1_i4	ZNF57_HUMAN^ZNF57_HUMAN^Q:1350-2291,H:196-496^30.503%ID^E:9.57e-30^RecName: Full=Zinc finger protein 57;^Eukaryota; Metazoa; Chordata; Craniata; Vertebrata; Euteleostomi; Mammalia; Eutheria; Euarchontoglires; Primates; Haplorrhini; Catarrhini; Hominidae; Homo`ZNF57_HUMAN^ZNF57_HUMAN^Q:1422-2291,H:134-440^27.019%ID^E:1.27e-19^RecName: Full=Zinc finger protein 57;^Eukaryota; Metazoa; Chordata; Cran…	TRINITY_DN50756_c0_g1_i4.p1	327-2444[+]	ZNF57_HUMAN^ZNF57_HUMAN^Q:342-655,H:196-496^30.503%ID^E:3.41e-30^RecName: Full=Zinc finger protein 57;^Eukaryota; Metazoa; Chordata; Craniata; Vertebrata; Euteleostomi; Mammalia; Eutheria; Euarchontoglires; Primates; Haplorrhini; Catarrhini; Hominidae; Homo`ZNF57_HUMAN^ZNF57_HUMAN^Q:366-655,H:134-440^27.019%ID^E:7.35e-20^RecName: Full=Zinc finger protein 57;^Eukaryota; Metazoa; Chordata; Craniata…	PF07776.14^zf-AD^Zinc-finger associated domain (zf-AD)^14-82^E:7.5e-05`PF12874.6^zf-met^Zinc-finger of C2H2 type^342-364^E:0.033`PF00096.25^zf-C2H2^Zinc finger, C2H2 type^455-477^E:0.0054`PF00096.25^zf-C2H2^Zinc finger, C2H2 type^483-505^E:0.0031`PF12874.6^zf-met^Zinc-finger of C2H2 type^517-536^E:0.061`PF13894.5^zf-C2H2_4^C2H2-type zinc finger^549-572^E:0.00045`PF00096.25^zf-C2H2^Zinc finger, C2…	.	.	COG5048^Zinc finger protein	KEGG:hsa:126295`KO:K09228	GO:0005634^cellular_component^nucleus`GO:0003677^molecular_function^DNA binding`GO:0046872^molecular_function^metal ion binding`GO:0000981^molecular_function^RNA polymerase II transcription factor activity, sequence-specific DNA binding`GO:0006351^biological_process^transcription, DNA-templated	GO:0008270^molecular_function^zinc ion binding`GO:0005634^cellular_component^nucleus
TRINITY_DN50756_c0_g1	TRINITY_DN50756_c0_g1_i2	ZNF57_HUMAN^ZNF57_HUMAN^Q:1350-2291,H:196-496^30.503%ID^E:9.16e-30^RecName: Full=Zinc finger protein 57;^Eukaryota; Metazoa; Chordata; Craniata; Vertebrata; Euteleostomi; Mammalia; Eutheria; Euarchontoglires; Primates; Haplorrhini; Catarrhini; Hominidae; Homo`ZNF57_HUMAN^ZNF57_HUMAN^Q:1422-2291,H:134-440^27.019%ID^E:1.22e-19^RecName: Full=Zinc finger protein 57;^Eukaryota; Metazoa; Chordata; Cran…	TRINITY_DN50756_c0_g1_i2.p1	327-2444[+]	ZNF57_HUMAN^ZNF57_HUMAN^Q:342-655,H:196-496^30.503%ID^E:3.41e-30^RecName: Full=Zinc finger protein 57;^Eukaryota; Metazoa; Chordata; Craniata; Vertebrata; Euteleostomi; Mammalia; Eutheria; Euarchontoglires; Primates; Haplorrhini; Catarrhini; Hominidae; Homo`ZNF57_HUMAN^ZNF57_HUMAN^Q:366-655,H:134-440^27.019%ID^E:7.35e-20^RecName: Full=Zinc finger protein 57;^Eukaryota; Metazoa; Chordata; Craniata…	PF07776.14^zf-AD^Zinc-finger associated domain (zf-AD)^14-82^E:7.5e-05`PF12874.6^zf-met^Zinc-finger of C2H2 type^342-364^E:0.033`PF00096.25^zf-C2H2^Zinc finger, C2H2 type^455-477^E:0.0054`PF00096.25^zf-C2H2^Zinc finger, C2H2 type^483-505^E:0.0031`PF12874.6^zf-met^Zinc-finger of C2H2 type^517-536^E:0.061`PF13894.5^zf-C2H2_4^C2H2-type zinc finger^549-572^E:0.00045`PF00096.25^zf-C2H2^Zinc finger, C2…	.	.	COG5048^Zinc finger protein	KEGG:hsa:126295`KO:K09228	GO:0005634^cellular_component^nucleus`GO:0003677^molecular_function^DNA binding`GO:0046872^molecular_function^metal ion binding`GO:0000981^molecular_function^RNA polymerase II transcription factor activity, sequence-specific DNA binding`GO:0006351^biological_process^transcription, DNA-templated	GO:0008270^molecular_function^zinc ion binding`GO:0005634^cellular_component^nucleus
TRINITY_DN50756_c0_g1	TRINITY_DN50756_c0_g1_i5	ZNF57_HUMAN^ZNF57_HUMAN^Q:1297-2238,H:196-496^30.503%ID^E:9.2e-30^RecName: Full=Zinc finger protein 57;^Eukaryota; Metazoa; Chordata; Craniata; Vertebrata; Euteleostomi; Mammalia; Eutheria; Euarchontoglires; Primates; Haplorrhini; Catarrhini; Hominidae; Homo`ZNF57_HUMAN^ZNF57_HUMAN^Q:1369-2238,H:134-440^27.019%ID^E:1.23e-19^RecName: Full=Zinc finger protein 57;^Eukaryota; Metazoa; Chordata; Crani…	TRINITY_DN50756_c0_g1_i5.p1	274-2391[+]	ZNF57_HUMAN^ZNF57_HUMAN^Q:342-655,H:196-496^30.503%ID^E:3.41e-30^RecName: Full=Zinc finger protein 57;^Eukaryota; Metazoa; Chordata; Craniata; Vertebrata; Euteleostomi; Mammalia; Eutheria; Euarchontoglires; Primates; Haplorrhini; Catarrhini; Hominidae; Homo`ZNF57_HUMAN^ZNF57_HUMAN^Q:366-655,H:134-440^27.019%ID^E:7.35e-20^RecName: Full=Zinc finger protein 57;^Eukaryota; Metazoa; Chordata; Craniata…	PF07776.14^zf-AD^Zinc-finger associated domain (zf-AD)^14-82^E:7.5e-05`PF12874.6^zf-met^Zinc-finger of C2H2 type^342-364^E:0.033`PF00096.25^zf-C2H2^Zinc finger, C2H2 type^455-477^E:0.0054`PF00096.25^zf-C2H2^Zinc finger, C2H2 type^483-505^E:0.0031`PF12874.6^zf-met^Zinc-finger of C2H2 type^517-536^E:0.061`PF13894.5^zf-C2H2_4^C2H2-type zinc finger^549-572^E:0.00045`PF00096.25^zf-C2H2^Zinc finger, C2…	.	.	COG5048^Zinc finger protein	KEGG:hsa:126295`KO:K09228	GO:0005634^cellular_component^nucleus`GO:0003677^molecular_function^DNA binding`GO:0046872^molecular_function^metal ion binding`GO:0000981^molecular_function^RNA polymerase II transcription factor activity, sequence-specific DNA binding`GO:0006351^biological_process^transcription, DNA-templated	GO:0008270^molecular_function^zinc ion binding`GO:0005634^cellular_component^nucleus
TRINITY_DN50756_c0_g1	TRINITY_DN50756_c0_g1_i1	ZNF57_HUMAN^ZNF57_HUMAN^Q:1297-2238,H:196-496^30.503%ID^E:8.78e-30^RecName: Full=Zinc finger protein 57;^Eukaryota; Metazoa; Chordata; Craniata; Vertebrata; Euteleostomi; Mammalia; Eutheria; Euarchontoglires; Primates; Haplorrhini; Catarrhini; Hominidae; Homo`ZNF57_HUMAN^ZNF57_HUMAN^Q:1369-2238,H:134-440^27.019%ID^E:1.18e-19^RecName: Full=Zinc finger protein 57;^Eukaryota; Metazoa; Chordata; Cran…	TRINITY_DN50756_c0_g1_i1.p1	274-2391[+]	ZNF57_HUMAN^ZNF57_HUMAN^Q:342-655,H:196-496^30.503%ID^E:3.41e-30^RecName: Full=Zinc finger protein 57;^Eukaryota; Metazoa; Chordata; Craniata; Vertebrata; Euteleostomi; Mammalia; Eutheria; Euarchontoglires; Primates; Haplorrhini; Catarrhini; Hominidae; Homo`ZNF57_HUMAN^ZNF57_HUMAN^Q:366-655,H:134-440^27.019%ID^E:7.35e-20^RecName: Full=Zinc finger protein 57;^Eukaryota; Metazoa; Chordata; Craniata…	PF07776.14^zf-AD^Zinc-finger associated domain (zf-AD)^14-82^E:7.5e-05`PF12874.6^zf-met^Zinc-finger of C2H2 type^342-364^E:0.033`PF00096.25^zf-C2H2^Zinc finger, C2H2 type^455-477^E:0.0054`PF00096.25^zf-C2H2^Zinc finger, C2H2 type^483-505^E:0.0031`PF12874.6^zf-met^Zinc-finger of C2H2 type^517-536^E:0.061`PF13894.5^zf-C2H2_4^C2H2-type zinc finger^549-572^E:0.00045`PF00096.25^zf-C2H2^Zinc finger, C2…	.	.	COG5048^Zinc finger protein	KEGG:hsa:126295`KO:K09228	GO:0005634^cellular_component^nucleus`GO:0003677^molecular_function^DNA binding`GO:0046872^molecular_function^metal ion binding`GO:0000981^molecular_function^RNA polymerase II transcription factor activity, sequence-specific DNA binding`GO:0006351^biological_process^transcription, DNA-templated	GO:0008270^molecular_function^zinc ion binding`GO:0005634^cellular_component^nucleus
TRINITY_DN45994_c0_g1	TRINITY_DN45994_c0_g1_i3	ZNF45_HUMAN^ZNF45_HUMAN^Q:716-231,H:472-632^39.024%ID^E:1.79e-23^RecName: Full=Zinc finger protein 45;^Eukaryota; Metazoa; Chordata; Craniata; Vertebrata; Euteleostomi; Mammalia; Eutheria; Euarchontoglires; Primates; Haplorrhini; Catarrhini; Hominidae; Homo`ZNF45_HUMAN^ZNF45_HUMAN^Q:716-231,H:304-464^35.976%ID^E:6.92e-18^RecName: Full=Zinc finger protein 45;^Eukaryota; Metazoa; Chordata; Craniata…	TRINITY_DN45994_c0_g1_i3.p1	174-683[-]	MYNN_BOVIN^MYNN_BOVIN^Q:6-159,H:345-498^35.897%ID^E:5.12e-22^RecName: Full=Myoneurin;^Eukaryota; Metazoa; Chordata; Craniata; Vertebrata; Euteleostomi; Mammalia; Eutheria; Laurasiatheria; Cetartiodactyla; Ruminantia; Pecora; Bovidae; Bovinae; Bos`MYNN_BOVIN^MYNN_BOVIN^Q:17-155,H:302-438^32.143%ID^E:1.79e-11^RecName: Full=Myoneurin;^Eukaryota; Metazoa; Chordata; Craniata; Vertebrata; Euteleostomi;…	PF00096.25^zf-C2H2^Zinc finger, C2H2 type^17-39^E:0.022`PF12874.6^zf-met^Zinc-finger of C2H2 type^18-36^E:0.041`PF00096.25^zf-C2H2^Zinc finger, C2H2 type^45-67^E:0.0094`PF00096.25^zf-C2H2^Zinc finger, C2H2 type^73-95^E:5e-05`PF13894.5^zf-C2H2_4^C2H2-type zinc finger^73-95^E:0.00063`PF13912.5^zf-C2H2_6^C2H2-type zinc finger^73-84^E:0.041	.	.	COG5048^Zinc finger protein	KEGG:bta:539376	GO:0005634^cellular_component^nucleus`GO:0003677^molecular_function^DNA binding`GO:0046872^molecular_function^metal ion binding`GO:1990830^biological_process^cellular response to leukemia inhibitory factor`GO:0006355^biological_process^regulation of transcription, DNA-templated`GO:0006351^biological_process^transcription, DNA-templated	.
TRINITY_DN45994_c0_g1	TRINITY_DN45994_c0_g1_i2	ZNF45_HUMAN^ZNF45_HUMAN^Q:716-231,H:472-632^39.024%ID^E:1.41e-23^RecName: Full=Zinc finger protein 45;^Eukaryota; Metazoa; Chordata; Craniata; Vertebrata; Euteleostomi; Mammalia; Eutheria; Euarchontoglires; Primates; Haplorrhini; Catarrhini; Hominidae; Homo`ZNF45_HUMAN^ZNF45_HUMAN^Q:716-231,H:304-464^35.976%ID^E:5.49e-18^RecName: Full=Zinc finger protein 45;^Eukaryota; Metazoa; Chordata; Craniata…	TRINITY_DN45994_c0_g1_i2.p1	174-1373[-]	MYNN_BOVIN^MYNN_BOVIN^Q:134-389,H:254-498^32.046%ID^E:1.02e-24^RecName: Full=Myoneurin;^Eukaryota; Metazoa; Chordata; Craniata; Vertebrata; Euteleostomi; Mammalia; Eutheria; Laurasiatheria; Cetartiodactyla; Ruminantia; Pecora; Bovidae; Bovinae; Bos	PF07776.14^zf-AD^Zinc-finger associated domain (zf-AD)^36-110^E:1.1e-15`PF00096.25^zf-C2H2^Zinc finger, C2H2 type^220-242^E:0.0035`PF12874.6^zf-met^Zinc-finger of C2H2 type^220-240^E:0.042`PF00096.25^zf-C2H2^Zinc finger, C2H2 type^303-325^E:0.00016`PF13912.5^zf-C2H2_6^C2H2-type zinc finger^303-314^E:0.12	.	.	COG5048^Zinc finger protein	KEGG:bta:539376	GO:0005634^cellular_component^nucleus`GO:0003677^molecular_function^DNA binding`GO:0046872^molecular_function^metal ion binding`GO:1990830^biological_process^cellular response to leukemia inhibitory factor`GO:0006355^biological_process^regulation of transcription, DNA-templated`GO:0006351^biological_process^transcription, DNA-templated	GO:0008270^molecular_function^zinc ion binding`GO:0005634^cellular_component^nucleus
TRINITY_DN43205_c0_g1	TRINITY_DN43205_c0_g1_i3	ZNF43_HUMAN^ZNF43_HUMAN^Q:5-1369,H:327-755^28.059%ID^E:1.4e-28^RecName: Full=Zinc finger protein 43;^Eukaryota; Metazoa; Chordata; Craniata; Vertebrata; Euteleostomi; Mammalia; Eutheria; Euarchontoglires; Primates; Haplorrhini; Catarrhini; Hominidae; Homo`ZNF43_HUMAN^ZNF43_HUMAN^Q:353-1369,H:311-615^26.822%ID^E:9.99e-24^RecName: Full=Zinc finger protein 43;^Eukaryota; Metazoa; Chordata; Craniata;…	TRINITY_DN43205_c0_g1_i3.p1	2-1837[+]	ZN675_HUMAN^ZN675_HUMAN^Q:23-456,H:174-557^26.862%ID^E:1.1e-31^RecName: Full=Zinc finger protein 675;^Eukaryota; Metazoa; Chordata; Craniata; Vertebrata; Euteleostomi; Mammalia; Eutheria; Euarchontoglires; Primates; Haplorrhini; Catarrhini; Hominidae; Homo`ZN675_HUMAN^ZN675_HUMAN^Q:119-456,H:142-473^25%ID^E:7.08e-20^RecName: Full=Zinc finger protein 675;^Eukaryota; Metazoa; Chordata; Craniata; Ve…	PF00096.25^zf-C2H2^Zinc finger, C2H2 type^243-266^E:0.0087`PF00096.25^zf-C2H2^Zinc finger, C2H2 type^407-429^E:0.012`PF13912.5^zf-C2H2_6^C2H2-type zinc finger^407-426^E:0.028`PF00096.25^zf-C2H2^Zinc finger, C2H2 type^437-458^E:0.008	.	.	COG5048^Zinc finger protein	KEGG:hsa:171392`KO:K09228	GO:0005634^cellular_component^nucleus`GO:0048471^cellular_component^perinuclear region of cytoplasm`GO:0003677^molecular_function^DNA binding`GO:0000981^molecular_function^RNA polymerase II transcription factor activity, sequence-specific DNA binding`GO:0031625^molecular_function^ubiquitin protein ligase binding`GO:0008270^molecular_function^zinc ion binding`GO:0045453^biological_process^bone res…	.
TRINITY_DN17115_c0_g1	TRINITY_DN17115_c0_g1_i1	ZNF35_HUMAN^ZNF35_HUMAN^Q:1465-731,H:279-523^38.095%ID^E:2.04e-41^RecName: Full=Zinc finger protein 35;^Eukaryota; Metazoa; Chordata; Craniata; Vertebrata; Euteleostomi; Mammalia; Eutheria; Euarchontoglires; Primates; Haplorrhini; Catarrhini; Hominidae; Homo`ZNF35_HUMAN^ZNF35_HUMAN^Q:1462-896,H:336-524^35.204%ID^E:7.08e-25^RecName: Full=Zinc finger protein 35;^Eukaryota; Metazoa; Chordata; Crania…	TRINITY_DN17115_c0_g1_i1.p1	701-1687[-]	ZNF35_HUMAN^ZNF35_HUMAN^Q:75-319,H:279-523^38.095%ID^E:3.34e-44^RecName: Full=Zinc finger protein 35;^Eukaryota; Metazoa; Chordata; Craniata; Vertebrata; Euteleostomi; Mammalia; Eutheria; Euarchontoglires; Primates; Haplorrhini; Catarrhini; Hominidae; Homo`ZNF35_HUMAN^ZNF35_HUMAN^Q:76-264,H:336-524^35.204%ID^E:2.53e-26^RecName: Full=Zinc finger protein 35;^Eukaryota; Metazoa; Chordata; Craniata; …	PF13912.5^zf-C2H2_6^C2H2-type zinc finger^101-113^E:0.068`PF00096.25^zf-C2H2^Zinc finger, C2H2 type^157-179^E:0.02`PF00096.25^zf-C2H2^Zinc finger, C2H2 type^185-208^E:0.019`PF13912.5^zf-C2H2_6^C2H2-type zinc finger^185-209^E:0.0055`PF00096.25^zf-C2H2^Zinc finger, C2H2 type^216-236^E:0.0067`PF00096.25^zf-C2H2^Zinc finger, C2H2 type^242-264^E:0.0001`PF13912.5^zf-C2H2_6^C2H2-type zinc finger^242-265…	.	.	COG5048^Zinc finger protein	KEGG:hsa:7584	GO:0005623^cellular_component^cell`GO:0005634^cellular_component^nucleus`GO:0048471^cellular_component^perinuclear region of cytoplasm`GO:0003677^molecular_function^DNA binding`GO:0003700^molecular_function^DNA-binding transcription factor activity`GO:0046872^molecular_function^metal ion binding`GO:0000981^molecular_function^RNA polymerase II transcription factor activity, sequence-specific DNA b…	.
TRINITY_DN17115_c0_g1	TRINITY_DN17115_c0_g1_i2	ZNF35_HUMAN^ZNF35_HUMAN^Q:1465-731,H:279-523^38.095%ID^E:1.41e-41^RecName: Full=Zinc finger protein 35;^Eukaryota; Metazoa; Chordata; Craniata; Vertebrata; Euteleostomi; Mammalia; Eutheria; Euarchontoglires; Primates; Haplorrhini; Catarrhini; Hominidae; Homo`ZNF35_HUMAN^ZNF35_HUMAN^Q:1462-896,H:336-524^35.204%ID^E:5e-25^RecName: Full=Zinc finger protein 35;^Eukaryota; Metazoa; Chordata; Craniata;…	TRINITY_DN17115_c0_g1_i2.p1	701-2011[-]	ZNF35_HUMAN^ZNF35_HUMAN^Q:183-427,H:279-523^38.095%ID^E:2.44e-43^RecName: Full=Zinc finger protein 35;^Eukaryota; Metazoa; Chordata; Craniata; Vertebrata; Euteleostomi; Mammalia; Eutheria; Euarchontoglires; Primates; Haplorrhini; Catarrhini; Hominidae; Homo`ZNF35_HUMAN^ZNF35_HUMAN^Q:184-372,H:336-524^35.204%ID^E:7.08e-26^RecName: Full=Zinc finger protein 35;^Eukaryota; Metazoa; Chordata; Craniata…	PF07776.14^zf-AD^Zinc-finger associated domain (zf-AD)^3-78^E:1.1e-11`PF13912.5^zf-C2H2_6^C2H2-type zinc finger^209-221^E:0.12`PF13912.5^zf-C2H2_6^C2H2-type zinc finger^293-317^E:0.0079`PF00096.25^zf-C2H2^Zinc finger, C2H2 type^324-344^E:0.0095`PF00096.25^zf-C2H2^Zinc finger, C2H2 type^350-372^E:0.00014`PF13912.5^zf-C2H2_6^C2H2-type zinc finger^350-373^E:0.044`PF13912.5^zf-C2H2_6^C2H2-type zinc f…	.	.	COG5048^Zinc finger protein	KEGG:hsa:7584	GO:0005623^cellular_component^cell`GO:0005634^cellular_component^nucleus`GO:0048471^cellular_component^perinuclear region of cytoplasm`GO:0003677^molecular_function^DNA binding`GO:0003700^molecular_function^DNA-binding transcription factor activity`GO:0046872^molecular_function^metal ion binding`GO:0000981^molecular_function^RNA polymerase II transcription factor activity, sequence-specific DNA b…	GO:0008270^molecular_function^zinc ion binding`GO:0005634^cellular_component^nucleus
TRINITY_DN17115_c0_g1	TRINITY_DN17115_c0_g1_i4	ZNF35_HUMAN^ZNF35_HUMAN^Q:1461-727,H:279-523^38.095%ID^E:2.02e-41^RecName: Full=Zinc finger protein 35;^Eukaryota; Metazoa; Chordata; Craniata; Vertebrata; Euteleostomi; Mammalia; Eutheria; Euarchontoglires; Primates; Haplorrhini; Catarrhini; Hominidae; Homo`ZNF35_HUMAN^ZNF35_HUMAN^Q:1458-892,H:336-524^35.204%ID^E:7.06e-25^RecName: Full=Zinc finger protein 35;^Eukaryota; Metazoa; Chordata; Crania…	TRINITY_DN17115_c0_g1_i4.p1	697-1683[-]	ZNF35_HUMAN^ZNF35_HUMAN^Q:75-319,H:279-523^38.095%ID^E:3.34e-44^RecName: Full=Zinc finger protein 35;^Eukaryota; Metazoa; Chordata; Craniata; Vertebrata; Euteleostomi; Mammalia; Eutheria; Euarchontoglires; Primates; Haplorrhini; Catarrhini; Hominidae; Homo`ZNF35_HUMAN^ZNF35_HUMAN^Q:76-264,H:336-524^35.204%ID^E:2.53e-26^RecName: Full=Zinc finger protein 35;^Eukaryota; Metazoa; Chordata; Craniata; …	PF13912.5^zf-C2H2_6^C2H2-type zinc finger^101-113^E:0.068`PF00096.25^zf-C2H2^Zinc finger, C2H2 type^157-179^E:0.02`PF00096.25^zf-C2H2^Zinc finger, C2H2 type^185-208^E:0.019`PF13912.5^zf-C2H2_6^C2H2-type zinc finger^185-209^E:0.0055`PF00096.25^zf-C2H2^Zinc finger, C2H2 type^216-236^E:0.0067`PF00096.25^zf-C2H2^Zinc finger, C2H2 type^242-264^E:0.0001`PF13912.5^zf-C2H2_6^C2H2-type zinc finger^242-265…	.	.	COG5048^Zinc finger protein	KEGG:hsa:7584	GO:0005623^cellular_component^cell`GO:0005634^cellular_component^nucleus`GO:0048471^cellular_component^perinuclear region of cytoplasm`GO:0003677^molecular_function^DNA binding`GO:0003700^molecular_function^DNA-binding transcription factor activity`GO:0046872^molecular_function^metal ion binding`GO:0000981^molecular_function^RNA polymerase II transcription factor activity, sequence-specific DNA b…	.
TRINITY_DN17115_c0_g1	TRINITY_DN17115_c0_g1_i3	ZNF35_HUMAN^ZNF35_HUMAN^Q:1461-727,H:279-523^38.095%ID^E:1.4e-41^RecName: Full=Zinc finger protein 35;^Eukaryota; Metazoa; Chordata; Craniata; Vertebrata; Euteleostomi; Mammalia; Eutheria; Euarchontoglires; Primates; Haplorrhini; Catarrhini; Hominidae; Homo`ZNF35_HUMAN^ZNF35_HUMAN^Q:1458-892,H:336-524^35.204%ID^E:4.98e-25^RecName: Full=Zinc finger protein 35;^Eukaryota; Metazoa; Chordata; Craniat…	TRINITY_DN17115_c0_g1_i3.p1	697-2007[-]	ZNF35_HUMAN^ZNF35_HUMAN^Q:183-427,H:279-523^38.095%ID^E:2.44e-43^RecName: Full=Zinc finger protein 35;^Eukaryota; Metazoa; Chordata; Craniata; Vertebrata; Euteleostomi; Mammalia; Eutheria; Euarchontoglires; Primates; Haplorrhini; Catarrhini; Hominidae; Homo`ZNF35_HUMAN^ZNF35_HUMAN^Q:184-372,H:336-524^35.204%ID^E:7.08e-26^RecName: Full=Zinc finger protein 35;^Eukaryota; Metazoa; Chordata; Craniata…	PF07776.14^zf-AD^Zinc-finger associated domain (zf-AD)^3-78^E:1.1e-11`PF13912.5^zf-C2H2_6^C2H2-type zinc finger^209-221^E:0.12`PF13912.5^zf-C2H2_6^C2H2-type zinc finger^293-317^E:0.0079`PF00096.25^zf-C2H2^Zinc finger, C2H2 type^324-344^E:0.0095`PF00096.25^zf-C2H2^Zinc finger, C2H2 type^350-372^E:0.00014`PF13912.5^zf-C2H2_6^C2H2-type zinc finger^350-373^E:0.044`PF13912.5^zf-C2H2_6^C2H2-type zinc f…	.	.	COG5048^Zinc finger protein	KEGG:hsa:7584	GO:0005623^cellular_component^cell`GO:0005634^cellular_component^nucleus`GO:0048471^cellular_component^perinuclear region of cytoplasm`GO:0003677^molecular_function^DNA binding`GO:0003700^molecular_function^DNA-binding transcription factor activity`GO:0046872^molecular_function^metal ion binding`GO:0000981^molecular_function^RNA polymerase II transcription factor activity, sequence-specific DNA b…	GO:0008270^molecular_function^zinc ion binding`GO:0005634^cellular_component^nucleus
TRINITY_DN50008_c0_g1	TRINITY_DN50008_c0_g1_i5	ZNF34_HUMAN^ZNF34_HUMAN^Q:317-3,H:307-406^40.952%ID^E:1.68e-18^RecName: Full=Zinc finger protein 34;^Eukaryota; Metazoa; Chordata; Craniata; Vertebrata; Euteleostomi; Mammalia; Eutheria; Euarchontoglires; Primates; Haplorrhini; Catarrhini; Hominidae; Homo`ZNF34_HUMAN^ZNF34_HUMAN^Q:326-3,H:332-434^35.185%ID^E:1.09e-13^RecName: Full=Zinc finger protein 34;^Eukaryota; Metazoa; Chordata; Craniata; Ve…	.	.	.	.	.	.	COG5048^Zinc finger protein	KEGG:hsa:80778`KO:K09228	GO:0005829^cellular_component^cytosol`GO:0005654^cellular_component^nucleoplasm`GO:0003677^molecular_function^DNA binding`GO:0046872^molecular_function^metal ion binding`GO:0000981^molecular_function^RNA polymerase II transcription factor activity, sequence-specific DNA binding`GO:0006351^biological_process^transcription, DNA-templated	.
TRINITY_DN42908_c0_g1	TRINITY_DN42908_c0_g1_i5	ZNF34_BOVIN^ZNF34_BOVIN^Q:1054-143,H:234-536^31.494%ID^E:9.45e-39^RecName: Full=Zinc finger protein 34;^Eukaryota; Metazoa; Chordata; Craniata; Vertebrata; Euteleostomi; Mammalia; Eutheria; Laurasiatheria; Cetartiodactyla; Ruminantia; Pecora; Bovidae; Bovinae; Bos`ZNF34_BOVIN^ZNF34_BOVIN^Q:892-143,H:179-424^30.98%ID^E:6.47e-24^RecName: Full=Zinc finger protein 34;^Eukaryota; Metazoa; Chordata; Cr…	TRINITY_DN42908_c0_g1_i5.p1	92-1639[-]	ZNF34_BOVIN^ZNF34_BOVIN^Q:116-499,H:126-536^26.923%ID^E:7.41e-40^RecName: Full=Zinc finger protein 34;^Eukaryota; Metazoa; Chordata; Craniata; Vertebrata; Euteleostomi; Mammalia; Eutheria; Laurasiatheria; Cetartiodactyla; Ruminantia; Pecora; Bovidae; Bovinae; Bos`ZNF34_BOVIN^ZNF34_BOVIN^Q:395-506,H:181-291^32.479%ID^E:1.17e-05^RecName: Full=Zinc finger protein 34;^Eukaryota; Metazoa; Chordata; Cr…	PF07776.14^zf-AD^Zinc-finger associated domain (zf-AD)^5-72^E:1.4e-07`PF12874.6^zf-met^Zinc-finger of C2H2 type^196-219^E:0.0017`PF12874.6^zf-met^Zinc-finger of C2H2 type^223-240^E:0.055`PF00096.25^zf-C2H2^Zinc finger, C2H2 type^250-273^E:0.0085`PF12874.6^zf-met^Zinc-finger of C2H2 type^250-270^E:0.013`PF00096.25^zf-C2H2^Zinc finger, C2H2 type^311-333^E:0.0011`PF12874.6^zf-met^Zinc-finger of C2H2…	.	.	COG5048^Zinc finger protein	KEGG:bta:615905`KO:K09228	GO:0005634^cellular_component^nucleus`GO:0003677^molecular_function^DNA binding`GO:0046872^molecular_function^metal ion binding`GO:0006355^biological_process^regulation of transcription, DNA-templated`GO:0006351^biological_process^transcription, DNA-templated	GO:0008270^molecular_function^zinc ion binding`GO:0005634^cellular_component^nucleus
TRINITY_DN42099_c0_g1	TRINITY_DN42099_c0_g1_i1	ZNF32_HUMAN^ZNF32_HUMAN^Q:1767-1300,H:51-207^42.038%ID^E:4.52e-33^RecName: Full=Zinc finger protein 32;^Eukaryota; Metazoa; Chordata; Craniata; Vertebrata; Euteleostomi; Mammalia; Eutheria; Euarchontoglires; Primates; Haplorrhini; Catarrhini; Hominidae; Homo`ZNF32_HUMAN^ZNF32_HUMAN^Q:1734-1297,H:124-264^36.986%ID^E:2.92e-26^RecName: Full=Zinc finger protein 32;^Eukaryota; Metazoa; Chordata; Crani…	TRINITY_DN42099_c0_g1_i1.p1	919-2109[-]	ZNF32_HUMAN^ZNF32_HUMAN^Q:111-308,H:47-246^37.811%ID^E:2.18e-35^RecName: Full=Zinc finger protein 32;^Eukaryota; Metazoa; Chordata; Craniata; Vertebrata; Euteleostomi; Mammalia; Eutheria; Euarchontoglires; Primates; Haplorrhini; Catarrhini; Hominidae; Homo`ZNF32_HUMAN^ZNF32_HUMAN^Q:126-271,H:124-264^36.986%ID^E:3.31e-27^RecName: Full=Zinc finger protein 32;^Eukaryota; Metazoa; Chordata; Craniata;…	PF07776.14^zf-AD^Zinc-finger associated domain (zf-AD)^4-75^E:4.1e-16`PF00096.25^zf-C2H2^Zinc finger, C2H2 type^168-190^E:3.8e-05`PF00096.25^zf-C2H2^Zinc finger, C2H2 type^196-218^E:7.4e-05`PF13912.5^zf-C2H2_6^C2H2-type zinc finger^196-218^E:0.064`PF12874.6^zf-met^Zinc-finger of C2H2 type^196-218^E:0.0033`PF00096.25^zf-C2H2^Zinc finger, C2H2 type^224-246^E:2.4e-06`PF13894.5^zf-C2H2_4^C2H2-type zi…	.	.	COG5048^Zinc finger protein	KEGG:hsa:7580	GO:0005634^cellular_component^nucleus`GO:0003677^molecular_function^DNA binding`GO:0046872^molecular_function^metal ion binding`GO:0000981^molecular_function^RNA polymerase II transcription factor activity, sequence-specific DNA binding`GO:0006351^biological_process^transcription, DNA-templated	GO:0008270^molecular_function^zinc ion binding`GO:0005634^cellular_component^nucleus
TRINITY_DN47787_c0_g1	TRINITY_DN47787_c0_g1_i2	ZNF30_HUMAN^ZNF30_HUMAN^Q:3020-2295,H:213-455^34.4%ID^E:1.41e-30^RecName: Full=Zinc finger protein 30;^Eukaryota; Metazoa; Chordata; Craniata; Vertebrata; Euteleostomi; Mammalia; Eutheria; Euarchontoglires; Primates; Haplorrhini; Catarrhini; Hominidae; Homo`ZNF30_HUMAN^ZNF30_HUMAN^Q:3098-2295,H:373-623^28.52%ID^E:1.69e-22^RecName: Full=Zinc finger protein 30;^Eukaryota; Metazoa; Chordata; Craniat…	TRINITY_DN47787_c0_g1_i2.p2	90-1133[-]	ZN710_HUMAN^ZN710_HUMAN^Q:124-336,H:353-566^34.101%ID^E:7.99e-28^RecName: Full=Zinc finger protein 710;^Eukaryota; Metazoa; Chordata; Craniata; Vertebrata; Euteleostomi; Mammalia; Eutheria; Euarchontoglires; Primates; Haplorrhini; Catarrhini; Hominidae; Homo`ZN710_HUMAN^ZN710_HUMAN^Q:23-310,H:321-596^25.168%ID^E:2.67e-13^RecName: Full=Zinc finger protein 710;^Eukaryota; Metazoa; Chordata; Craniat…	PF00096.25^zf-C2H2^Zinc finger, C2H2 type^233-256^E:0.0036`PF13894.5^zf-C2H2_4^C2H2-type zinc finger^289-311^E:0.00091`PF00096.25^zf-C2H2^Zinc finger, C2H2 type^289-308^E:0.00015`PF12874.6^zf-met^Zinc-finger of C2H2 type^289-308^E:0.076`PF13912.5^zf-C2H2_6^C2H2-type zinc finger^290-308^E:0.00032`PF00096.25^zf-C2H2^Zinc finger, C2H2 type^317-340^E:0.00035`PF12874.6^zf-met^Zinc-finger of C2H2 type^…	.	.	COG5048^Zinc finger protein	KEGG:hsa:374655	GO:0005634^cellular_component^nucleus`GO:0003677^molecular_function^DNA binding`GO:0046872^molecular_function^metal ion binding`GO:0000981^molecular_function^RNA polymerase II transcription factor activity, sequence-specific DNA binding`GO:0006351^biological_process^transcription, DNA-templated	.
TRINITY_DN50680_c2_g3	TRINITY_DN50680_c2_g3_i1	ZNF28_HUMAN^ZNF28_HUMAN^Q:1534-941,H:441-628^33.333%ID^E:2.11e-23^RecName: Full=Zinc finger protein 28;^Eukaryota; Metazoa; Chordata; Craniata; Vertebrata; Euteleostomi; Mammalia; Eutheria; Euarchontoglires; Primates; Haplorrhini; Catarrhini; Hominidae; Homo`ZNF28_HUMAN^ZNF28_HUMAN^Q:1552-941,H:267-460^30.732%ID^E:4.66e-19^RecName: Full=Zinc finger protein 28;^Eukaryota; Metazoa; Chordata; Crania…	TRINITY_DN50680_c2_g3_i1.p1	923-1570[-]	ZNF28_HUMAN^ZNF28_HUMAN^Q:13-210,H:441-628^33.333%ID^E:7.92e-26^RecName: Full=Zinc finger protein 28;^Eukaryota; Metazoa; Chordata; Craniata; Vertebrata; Euteleostomi; Mammalia; Eutheria; Euarchontoglires; Primates; Haplorrhini; Catarrhini; Hominidae; Homo`ZNF28_HUMAN^ZNF28_HUMAN^Q:7-210,H:267-460^30.732%ID^E:2.92e-21^RecName: Full=Zinc finger protein 28;^Eukaryota; Metazoa; Chordata; Craniata; V…	PF00096.25^zf-C2H2^Zinc finger, C2H2 type^13-34^E:8.9e-05`PF00096.25^zf-C2H2^Zinc finger, C2H2 type^40-62^E:6.8e-05`PF13894.5^zf-C2H2_4^C2H2-type zinc finger^40-62^E:3.7e-05`PF12874.6^zf-met^Zinc-finger of C2H2 type^40-59^E:0.0036`PF13912.5^zf-C2H2_6^C2H2-type zinc finger^40-62^E:0.00026`PF12874.6^zf-met^Zinc-finger of C2H2 type^72-92^E:0.066`PF00096.25^zf-C2H2^Zinc finger, C2H2 type^101-124^E:0.…	.	.	COG5048^Zinc finger protein	KEGG:hsa:7576	GO:0005634^cellular_component^nucleus`GO:0003677^molecular_function^DNA binding`GO:0003700^molecular_function^DNA-binding transcription factor activity`GO:0046872^molecular_function^metal ion binding`GO:0000981^molecular_function^RNA polymerase II transcription factor activity, sequence-specific DNA binding`GO:0006355^biological_process^regulation of transcription, DNA-templated`GO:0006351^biolog…	.
TRINITY_DN50680_c2_g3	TRINITY_DN50680_c2_g3_i3	ZNF28_HUMAN^ZNF28_HUMAN^Q:1200-607,H:441-628^33.333%ID^E:5.85e-24^RecName: Full=Zinc finger protein 28;^Eukaryota; Metazoa; Chordata; Craniata; Vertebrata; Euteleostomi; Mammalia; Eutheria; Euarchontoglires; Primates; Haplorrhini; Catarrhini; Hominidae; Homo`ZNF28_HUMAN^ZNF28_HUMAN^Q:1218-607,H:267-460^30.732%ID^E:1.69e-19^RecName: Full=Zinc finger protein 28;^Eukaryota; Metazoa; Chordata; Crania…	TRINITY_DN50680_c2_g3_i3.p1	589-1236[-]	ZNF28_HUMAN^ZNF28_HUMAN^Q:13-210,H:441-628^33.333%ID^E:7.92e-26^RecName: Full=Zinc finger protein 28;^Eukaryota; Metazoa; Chordata; Craniata; Vertebrata; Euteleostomi; Mammalia; Eutheria; Euarchontoglires; Primates; Haplorrhini; Catarrhini; Hominidae; Homo`ZNF28_HUMAN^ZNF28_HUMAN^Q:7-210,H:267-460^30.732%ID^E:2.92e-21^RecName: Full=Zinc finger protein 28;^Eukaryota; Metazoa; Chordata; Craniata; V…	PF00096.25^zf-C2H2^Zinc finger, C2H2 type^13-34^E:8.9e-05`PF00096.25^zf-C2H2^Zinc finger, C2H2 type^40-62^E:6.8e-05`PF13894.5^zf-C2H2_4^C2H2-type zinc finger^40-62^E:3.7e-05`PF12874.6^zf-met^Zinc-finger of C2H2 type^40-59^E:0.0036`PF13912.5^zf-C2H2_6^C2H2-type zinc finger^40-62^E:0.00026`PF12874.6^zf-met^Zinc-finger of C2H2 type^72-92^E:0.066`PF00096.25^zf-C2H2^Zinc finger, C2H2 type^101-124^E:0.…	.	.	COG5048^Zinc finger protein	KEGG:hsa:7576	GO:0005634^cellular_component^nucleus`GO:0003677^molecular_function^DNA binding`GO:0003700^molecular_function^DNA-binding transcription factor activity`GO:0046872^molecular_function^metal ion binding`GO:0000981^molecular_function^RNA polymerase II transcription factor activity, sequence-specific DNA binding`GO:0006355^biological_process^regulation of transcription, DNA-templated`GO:0006351^biolog…	.
TRINITY_DN83753_c0_g1	TRINITY_DN83753_c0_g1_i1	ZNF26_HUMAN^ZNF26_HUMAN^Q:646-1470,H:157-415^30.797%ID^E:7.17e-29^RecName: Full=Zinc finger protein 26;^Eukaryota; Metazoa; Chordata; Craniata; Vertebrata; Euteleostomi; Mammalia; Eutheria; Euarchontoglires; Primates; Haplorrhini; Catarrhini; Hominidae; Homo`ZNF26_HUMAN^ZNF26_HUMAN^Q:640-1395,H:225-476^26.692%ID^E:1.82e-21^RecName: Full=Zinc finger protein 26;^Eukaryota; Metazoa; Chordata; Crania…	TRINITY_DN83753_c0_g1_i1.p1	133-1434[+]	ZNF26_HUMAN^ZNF26_HUMAN^Q:172-430,H:157-401^31.538%ID^E:3.95e-31^RecName: Full=Zinc finger protein 26;^Eukaryota; Metazoa; Chordata; Craniata; Vertebrata; Euteleostomi; Mammalia; Eutheria; Euarchontoglires; Primates; Haplorrhini; Catarrhini; Hominidae; Homo`ZNF26_HUMAN^ZNF26_HUMAN^Q:170-421,H:225-476^27.341%ID^E:1.3e-22^RecName: Full=Zinc finger protein 26;^Eukaryota; Metazoa; Chordata; Craniata;…	PF13912.5^zf-C2H2_6^C2H2-type zinc finger^192-214^E:0.11`PF00096.25^zf-C2H2^Zinc finger, C2H2 type^218-240^E:0.0029	.	.	COG5048^Zinc finger protein	KEGG:hsa:7574`KO:K09228	GO:0005634^cellular_component^nucleus`GO:0003677^molecular_function^DNA binding`GO:0003700^molecular_function^DNA-binding transcription factor activity`GO:0046872^molecular_function^metal ion binding`GO:0000981^molecular_function^RNA polymerase II transcription factor activity, sequence-specific DNA binding`GO:0006355^biological_process^regulation of transcription, DNA-templated`GO:0006351^biolog…	.
TRINITY_DN503_c1_g1	TRINITY_DN503_c1_g1_i1	ZNF25_HUMAN^ZNF25_HUMAN^Q:269-3,H:300-388^91.011%ID^E:7.46e-50^RecName: Full=Zinc finger protein 25;^Eukaryota; Metazoa; Chordata; Craniata; Vertebrata; Euteleostomi; Mammalia; Eutheria; Euarchontoglires; Primates; Haplorrhini; Catarrhini; Hominidae; Homo`ZNF25_HUMAN^ZNF25_HUMAN^Q:266-3,H:357-444^68.182%ID^E:8.4e-33^RecName: Full=Zinc finger protein 25;^Eukaryota; Metazoa; Chordata; Craniata; Ver…	.	.	.	.	.	.	COG5048^Zinc finger protein	KEGG:hsa:219749`KO:K09228	GO:0005634^cellular_component^nucleus`GO:0003677^molecular_function^DNA binding`GO:0046872^molecular_function^metal ion binding`GO:0000981^molecular_function^RNA polymerase II transcription factor activity, sequence-specific DNA binding`GO:0006351^biological_process^transcription, DNA-templated	.
TRINITY_DN155923_c0_g1	TRINITY_DN155923_c0_g1_i1	ZNF24_RAT^ZNF24_RAT^Q:396-283,H:312-349^50%ID^E:3.14e-05^RecName: Full=Zinc finger protein 24;^Eukaryota; Metazoa; Chordata; Craniata; Vertebrata; Euteleostomi; Mammalia; Eutheria; Euarchontoglires; Glires; Rodentia; Myomorpha; Muroidea; Muridae; Murinae; Rattus`ZNF24_RAT^ZNF24_RAT^Q:396-277,H:284-323^45%ID^E:0.000155^RecName: Full=Zinc finger protein 24;^Eukaryota; Metazoa; Chordata; Craniata; V…	.	.	.	.	.	.	COG5048^Zinc finger protein	KEGG:rno:360204`KO:K09230	GO:0005634^cellular_component^nucleus`GO:0046872^molecular_function^metal ion binding`GO:0043565^molecular_function^sequence-specific DNA binding`GO:0001228^molecular_function^transcriptional activator activity, RNA polymerase II transcription regulatory region sequence-specific DNA binding`GO:0042552^biological_process^myelination`GO:0045892^biological_process^negative regulation of transcriptio…	.
TRINITY_DN35404_c0_g1	TRINITY_DN35404_c0_g1_i1	ZNF22_MOUSE^ZNF22_MOUSE^Q:1310-1729,H:51-189^46.429%ID^E:8.46e-35^RecName: Full=Zinc finger protein 22;^Eukaryota; Metazoa; Chordata; Craniata; Vertebrata; Euteleostomi; Mammalia; Eutheria; Euarchontoglires; Glires; Rodentia; Myomorpha; Muroidea; Muridae; Murinae; Mus; Mus`ZNF22_MOUSE^ZNF22_MOUSE^Q:1280-1660,H:69-195^42.52%ID^E:2.83e-25^RecName: Full=Zinc finger protein 22;^Eukaryota; Metazoa; Ch…	TRINITY_DN35404_c0_g1_i1.p1	266-1894[+]	ZG57_XENLA^ZG57_XENLA^Q:287-488,H:81-280^39.512%ID^E:8.08e-36^RecName: Full=Gastrula zinc finger protein XlCGF57.1;^Eukaryota; Metazoa; Chordata; Craniata; Vertebrata; Euteleostomi; Amphibia; Batrachia; Anura; Pipoidea; Pipidae; Xenopodinae; Xenopus; Xenopus`ZG57_XENLA^ZG57_XENLA^Q:343-488,H:24-168^44.521%ID^E:1.6e-31^RecName: Full=Gastrula zinc finger protein XlCGF57.1;^Eukaryota; Metazoa; Chord…	PF07776.14^zf-AD^Zinc-finger associated domain (zf-AD)^13-84^E:1.4e-12`PF00096.25^zf-C2H2^Zinc finger, C2H2 type^353-375^E:0.00026`PF13912.5^zf-C2H2_6^C2H2-type zinc finger^381-400^E:0.066`PF00096.25^zf-C2H2^Zinc finger, C2H2 type^409-431^E:0.0036`PF00096.25^zf-C2H2^Zinc finger, C2H2 type^437-459^E:0.00084`PF00096.25^zf-C2H2^Zinc finger, C2H2 type^465-488^E:0.0053`PF12874.6^zf-met^Zinc-finger of …	.	.	.	.	GO:0005634^cellular_component^nucleus`GO:0003677^molecular_function^DNA binding`GO:0046872^molecular_function^metal ion binding`GO:0006355^biological_process^regulation of transcription, DNA-templated`GO:0006351^biological_process^transcription, DNA-templated	GO:0008270^molecular_function^zinc ion binding`GO:0005634^cellular_component^nucleus
TRINITY_DN7212_c0_g2	TRINITY_DN7212_c0_g2_i1	ZNF20_HUMAN^ZNF20_HUMAN^Q:114-1,H:2-39^92.105%ID^E:1.17e-17^RecName: Full=Zinc finger protein 20;^Eukaryota; Metazoa; Chordata; Craniata; Vertebrata; Euteleostomi; Mammalia; Eutheria; Euarchontoglires; Primates; Haplorrhini; Catarrhini; Hominidae; Homo	.	.	.	.	.	.	COG5048^Zinc finger protein	KEGG:hsa:7568`KO:K09228	GO:0005634^cellular_component^nucleus`GO:0003677^molecular_function^DNA binding`GO:0046872^molecular_function^metal ion binding`GO:0000981^molecular_function^RNA polymerase II transcription factor activity, sequence-specific DNA binding`GO:0006351^biological_process^transcription, DNA-templated	.
TRINITY_DN46540_c0_g1	TRINITY_DN46540_c0_g1_i2	ZNF2_MOUSE^ZNF2_MOUSE^Q:826-212,H:199-423^29.386%ID^E:4.05e-18^RecName: Full=Zinc finger protein 2;^Eukaryota; Metazoa; Chordata; Craniata; Vertebrata; Euteleostomi; Mammalia; Eutheria; Euarchontoglires; Glires; Rodentia; Myomorpha; Muroidea; Muridae; Murinae; Mus; Mus`ZNF2_MOUSE^ZNF2_MOUSE^Q:739-347,H:170-305^27.007%ID^E:0.000128^RecName: Full=Zinc finger protein 2;^Eukaryota; Metazoa; Chordata;…	TRINITY_DN46540_c0_g1_i2.p1	149-982[-]	ZNF2_MOUSE^ZNF2_MOUSE^Q:53-257,H:199-423^29.386%ID^E:2.28e-19^RecName: Full=Zinc finger protein 2;^Eukaryota; Metazoa; Chordata; Craniata; Vertebrata; Euteleostomi; Mammalia; Eutheria; Euarchontoglires; Glires; Rodentia; Myomorpha; Muroidea; Muridae; Murinae; Mus; Mus	.	.	.	COG5048^Zinc finger protein	KEGG:mmu:72180`KO:K09228	GO:0005634^cellular_component^nucleus`GO:0003677^molecular_function^DNA binding`GO:0003700^molecular_function^DNA-binding transcription factor activity`GO:0046872^molecular_function^metal ion binding`GO:0006355^biological_process^regulation of transcription, DNA-templated`GO:0006351^biological_process^transcription, DNA-templated	.
TRINITY_DN46540_c0_g1	TRINITY_DN46540_c0_g1_i1	ZNF2_MOUSE^ZNF2_MOUSE^Q:826-212,H:199-423^29.386%ID^E:2.46e-18^RecName: Full=Zinc finger protein 2;^Eukaryota; Metazoa; Chordata; Craniata; Vertebrata; Euteleostomi; Mammalia; Eutheria; Euarchontoglires; Glires; Rodentia; Myomorpha; Muroidea; Muridae; Murinae; Mus; Mus`ZNF2_MOUSE^ZNF2_MOUSE^Q:739-347,H:170-305^27.007%ID^E:8.9e-05^RecName: Full=Zinc finger protein 2;^Eukaryota; Metazoa; Chordata; …	TRINITY_DN46540_c0_g1_i1.p1	149-982[-]	ZNF2_MOUSE^ZNF2_MOUSE^Q:53-257,H:199-423^29.386%ID^E:1.4e-19^RecName: Full=Zinc finger protein 2;^Eukaryota; Metazoa; Chordata; Craniata; Vertebrata; Euteleostomi; Mammalia; Eutheria; Euarchontoglires; Glires; Rodentia; Myomorpha; Muroidea; Muridae; Murinae; Mus; Mus	.	.	.	COG5048^Zinc finger protein	KEGG:mmu:72180`KO:K09228	GO:0005634^cellular_component^nucleus`GO:0003677^molecular_function^DNA binding`GO:0003700^molecular_function^DNA-binding transcription factor activity`GO:0046872^molecular_function^metal ion binding`GO:0006355^biological_process^regulation of transcription, DNA-templated`GO:0006351^biological_process^transcription, DNA-templated	.
TRINITY_DN44339_c0_g1	TRINITY_DN44339_c0_g1_i4	ZNF2_MOUSE^ZNF2_MOUSE^Q:2483-2788,H:314-413^39.806%ID^E:2.2e-15^RecName: Full=Zinc finger protein 2;^Eukaryota; Metazoa; Chordata; Craniata; Vertebrata; Euteleostomi; Mammalia; Eutheria; Euarchontoglires; Glires; Rodentia; Myomorpha; Muroidea; Muridae; Murinae; Mus; Mus`ZNF2_MOUSE^ZNF2_MOUSE^Q:2510-2809,H:236-335^37.624%ID^E:4.45e-12^RecName: Full=Zinc finger protein 2;^Eukaryota; Metazoa; Chorda…	TRINITY_DN44339_c0_g1_i4.p1	196-2055[+]	ZFP26_MOUSE^ZFP26_MOUSE^Q:335-616,H:378-703^25.364%ID^E:1.37e-13^RecName: Full=Zinc finger protein 26;^Eukaryota; Metazoa; Chordata; Craniata; Vertebrata; Euteleostomi; Mammalia; Eutheria; Euarchontoglires; Glires; Rodentia; Myomorpha; Muroidea; Muridae; Murinae; Mus; Mus`ZFP26_MOUSE^ZFP26_MOUSE^Q:335-616,H:602-815^26.761%ID^E:7.65e-11^RecName: Full=Zinc finger protein 26;^Eukaryota; Metazoa; Cho…	PF05485.11^THAP^THAP domain^5-82^E:8.2e-17`PF12874.6^zf-met^Zinc-finger of C2H2 type^343-363^E:0.0073`PF00096.25^zf-C2H2^Zinc finger, C2H2 type^343-365^E:0.00089`PF13913.5^zf-C2HC_2^zinc-finger of a C2HC-type^344-362^E:0.28	.	.	COG5048^Zinc finger protein	KEGG:mmu:22688`KO:K09228	GO:0005634^cellular_component^nucleus`GO:0003677^molecular_function^DNA binding`GO:0003700^molecular_function^DNA-binding transcription factor activity`GO:0046872^molecular_function^metal ion binding`GO:0006355^biological_process^regulation of transcription, DNA-templated	GO:0003676^molecular_function^nucleic acid binding
TRINITY_DN44339_c0_g1	TRINITY_DN44339_c0_g1_i3	ZNF2_MOUSE^ZNF2_MOUSE^Q:2448-2753,H:314-413^39.806%ID^E:2.17e-15^RecName: Full=Zinc finger protein 2;^Eukaryota; Metazoa; Chordata; Craniata; Vertebrata; Euteleostomi; Mammalia; Eutheria; Euarchontoglires; Glires; Rodentia; Myomorpha; Muroidea; Muridae; Murinae; Mus; Mus`ZNF2_MOUSE^ZNF2_MOUSE^Q:2475-2774,H:236-335^37.624%ID^E:4.38e-12^RecName: Full=Zinc finger protein 2;^Eukaryota; Metazoa; Chord…	TRINITY_DN44339_c0_g1_i3.p2	1112-2020[+]	ZFP26_MOUSE^ZFP26_MOUSE^Q:18-301,H:378-705^25.217%ID^E:4.78e-14^RecName: Full=Zinc finger protein 26;^Eukaryota; Metazoa; Chordata; Craniata; Vertebrata; Euteleostomi; Mammalia; Eutheria; Euarchontoglires; Glires; Rodentia; Myomorpha; Muroidea; Muridae; Murinae; Mus; Mus`ZFP26_MOUSE^ZFP26_MOUSE^Q:18-299,H:602-815^26.761%ID^E:2.01e-11^RecName: Full=Zinc finger protein 26;^Eukaryota; Metazoa; Chord…	PF00096.25^zf-C2H2^Zinc finger, C2H2 type^26-48^E:0.00037`PF12874.6^zf-met^Zinc-finger of C2H2 type^26-46^E:0.0031`PF13913.5^zf-C2HC_2^zinc-finger of a C2HC-type^27-45^E:0.12	.	.	COG5048^Zinc finger protein	KEGG:mmu:22688`KO:K09228	GO:0005634^cellular_component^nucleus`GO:0003677^molecular_function^DNA binding`GO:0003700^molecular_function^DNA-binding transcription factor activity`GO:0046872^molecular_function^metal ion binding`GO:0006355^biological_process^regulation of transcription, DNA-templated	.
TRINITY_DN1036_c0_g1	TRINITY_DN1036_c0_g1_i1	ZNF16_PANPA^ZNF16_PANPA^Q:739-1266,H:273-448^34.27%ID^E:2.01e-20^RecName: Full=Zinc finger protein 16;^Eukaryota; Metazoa; Chordata; Craniata; Vertebrata; Euteleostomi; Mammalia; Eutheria; Euarchontoglires; Primates; Haplorrhini; Catarrhini; Hominidae; Pan`ZNF16_PANPA^ZNF16_PANPA^Q:760-1257,H:504-669^27.976%ID^E:3.15e-15^RecName: Full=Zinc finger protein 16;^Eukaryota; Metazoa; Chordata; Craniata…	TRINITY_DN1036_c0_g1_i1.p2	75-548[+]	.	PF07776.14^zf-AD^Zinc-finger associated domain (zf-AD)^11-88^E:5.2e-17	.	.	.	.	.	GO:0008270^molecular_function^zinc ion binding`GO:0005634^cellular_component^nucleus
TRINITY_DN50110_c3_g1	TRINITY_DN50110_c3_g1_i1	ZNF16_GORGO^ZNF16_GORGO^Q:973-1842,H:190-474^30.1%ID^E:4.84e-27^RecName: Full=Zinc finger protein 16;^Eukaryota; Metazoa; Chordata; Craniata; Vertebrata; Euteleostomi; Mammalia; Eutheria; Euarchontoglires; Primates; Haplorrhini; Catarrhini; Hominidae; Gorilla`ZNF16_GORGO^ZNF16_GORGO^Q:952-1842,H:211-502^27.778%ID^E:5.32e-23^RecName: Full=Zinc finger protein 16;^Eukaryota; Metazoa; Chordata; Crani…	TRINITY_DN50110_c3_g1_i1.p1	286-1896[+]	ZNF16_GORGO^ZNF16_GORGO^Q:230-524,H:190-479^30.263%ID^E:1.32e-28^RecName: Full=Zinc finger protein 16;^Eukaryota; Metazoa; Chordata; Craniata; Vertebrata; Euteleostomi; Mammalia; Eutheria; Euarchontoglires; Primates; Haplorrhini; Catarrhini; Hominidae; Gorilla`ZNF16_GORGO^ZNF16_GORGO^Q:223-529,H:211-511^28.165%ID^E:4.32e-25^RecName: Full=Zinc finger protein 16;^Eukaryota; Metazoa; Chordata; Crani…	PF00096.25^zf-C2H2^Zinc finger, C2H2 type^250-272^E:0.001`PF13894.5^zf-C2H2_4^C2H2-type zinc finger^250-272^E:0.00053`PF00096.25^zf-C2H2^Zinc finger, C2H2 type^446-469^E:3.3e-05`PF00096.25^zf-C2H2^Zinc finger, C2H2 type^480-500^E:0.02`PF13912.5^zf-C2H2_6^C2H2-type zinc finger^506-531^E:0.017	.	.	.	KEGG:ggo:101128383	GO:0005730^cellular_component^nucleolus`GO:0005634^cellular_component^nucleus`GO:0003677^molecular_function^DNA binding`GO:0046872^molecular_function^metal ion binding`GO:0007049^biological_process^cell cycle`GO:0051301^biological_process^cell division`GO:0072707^biological_process^cellular response to sodium dodecyl sulfate`GO:0043066^biological_process^negative regulation of apoptotic process`G…	.
TRINITY_DN50110_c3_g1	TRINITY_DN50110_c3_g1_i2	ZNF16_GORGO^ZNF16_GORGO^Q:973-1842,H:190-474^30.1%ID^E:4.31e-27^RecName: Full=Zinc finger protein 16;^Eukaryota; Metazoa; Chordata; Craniata; Vertebrata; Euteleostomi; Mammalia; Eutheria; Euarchontoglires; Primates; Haplorrhini; Catarrhini; Hominidae; Gorilla`ZNF16_GORGO^ZNF16_GORGO^Q:952-1842,H:211-502^27.778%ID^E:4.82e-23^RecName: Full=Zinc finger protein 16;^Eukaryota; Metazoa; Chordata; Crani…	TRINITY_DN50110_c3_g1_i2.p1	286-1896[+]	ZNF16_GORGO^ZNF16_GORGO^Q:230-524,H:190-479^30.263%ID^E:1.32e-28^RecName: Full=Zinc finger protein 16;^Eukaryota; Metazoa; Chordata; Craniata; Vertebrata; Euteleostomi; Mammalia; Eutheria; Euarchontoglires; Primates; Haplorrhini; Catarrhini; Hominidae; Gorilla`ZNF16_GORGO^ZNF16_GORGO^Q:223-529,H:211-511^28.165%ID^E:4.32e-25^RecName: Full=Zinc finger protein 16;^Eukaryota; Metazoa; Chordata; Crani…	PF00096.25^zf-C2H2^Zinc finger, C2H2 type^250-272^E:0.001`PF13894.5^zf-C2H2_4^C2H2-type zinc finger^250-272^E:0.00053`PF00096.25^zf-C2H2^Zinc finger, C2H2 type^446-469^E:3.3e-05`PF00096.25^zf-C2H2^Zinc finger, C2H2 type^480-500^E:0.02`PF13912.5^zf-C2H2_6^C2H2-type zinc finger^506-531^E:0.017	.	.	.	KEGG:ggo:101128383	GO:0005730^cellular_component^nucleolus`GO:0005634^cellular_component^nucleus`GO:0003677^molecular_function^DNA binding`GO:0046872^molecular_function^metal ion binding`GO:0007049^biological_process^cell cycle`GO:0051301^biological_process^cell division`GO:0072707^biological_process^cellular response to sodium dodecyl sulfate`GO:0043066^biological_process^negative regulation of apoptotic process`G…	.
TRINITY_DN50110_c3_g1	TRINITY_DN50110_c3_g1_i5	ZNF16_GORGO^ZNF16_GORGO^Q:969-1838,H:190-474^30.1%ID^E:5.39e-27^RecName: Full=Zinc finger protein 16;^Eukaryota; Metazoa; Chordata; Craniata; Vertebrata; Euteleostomi; Mammalia; Eutheria; Euarchontoglires; Primates; Haplorrhini; Catarrhini; Hominidae; Gorilla`ZNF16_GORGO^ZNF16_GORGO^Q:948-1838,H:211-502^27.778%ID^E:6.4e-23^RecName: Full=Zinc finger protein 16;^Eukaryota; Metazoa; Chordata; Crania…	TRINITY_DN50110_c3_g1_i5.p1	276-1892[+]	ZNF16_GORGO^ZNF16_GORGO^Q:232-526,H:190-479^30.263%ID^E:1.4e-28^RecName: Full=Zinc finger protein 16;^Eukaryota; Metazoa; Chordata; Craniata; Vertebrata; Euteleostomi; Mammalia; Eutheria; Euarchontoglires; Primates; Haplorrhini; Catarrhini; Hominidae; Gorilla`ZNF16_GORGO^ZNF16_GORGO^Q:225-526,H:211-507^28.296%ID^E:4.6e-25^RecName: Full=Zinc finger protein 16;^Eukaryota; Metazoa; Chordata; Craniat…	PF00096.25^zf-C2H2^Zinc finger, C2H2 type^252-274^E:0.001`PF13894.5^zf-C2H2_4^C2H2-type zinc finger^252-274^E:0.00053`PF00096.25^zf-C2H2^Zinc finger, C2H2 type^448-471^E:3.3e-05`PF00096.25^zf-C2H2^Zinc finger, C2H2 type^482-502^E:0.02`PF13912.5^zf-C2H2_6^C2H2-type zinc finger^508-533^E:0.017	.	.	.	KEGG:ggo:101128383	GO:0005730^cellular_component^nucleolus`GO:0005634^cellular_component^nucleus`GO:0003677^molecular_function^DNA binding`GO:0046872^molecular_function^metal ion binding`GO:0007049^biological_process^cell cycle`GO:0051301^biological_process^cell division`GO:0072707^biological_process^cellular response to sodium dodecyl sulfate`GO:0043066^biological_process^negative regulation of apoptotic process`G…	.
TRINITY_DN49957_c0_g1	TRINITY_DN49957_c0_g1_i3	ZNF16_GORGO^ZNF16_GORGO^Q:737-192,H:329-511^34.043%ID^E:1.42e-19^RecName: Full=Zinc finger protein 16;^Eukaryota; Metazoa; Chordata; Craniata; Vertebrata; Euteleostomi; Mammalia; Eutheria; Euarchontoglires; Primates; Haplorrhini; Catarrhini; Hominidae; Gorilla`ZNF16_GORGO^ZNF16_GORGO^Q:734-192,H:190-371^30.108%ID^E:4.21e-15^RecName: Full=Zinc finger protein 16;^Eukaryota; Metazoa; Chordata; Crani…	TRINITY_DN49957_c0_g1_i3.p1	1396-2571[-]	PRD10_XENTR^PRD10_XENTR^Q:212-391,H:543-710^24.479%ID^E:2.24e-09^RecName: Full=PR domain zinc finger protein 10;^Eukaryota; Metazoa; Chordata; Craniata; Vertebrata; Euteleostomi; Amphibia; Batrachia; Anura; Pipoidea; Pipidae; Xenopodinae; Xenopus; Silurana	PF07776.14^zf-AD^Zinc-finger associated domain (zf-AD)^14-91^E:2.6e-08`PF02178.18^AT_hook^AT hook motif^162-172^E:0.29	.	.	COG5048^Zinc finger protein	KEGG:xtr:100216084	GO:0005634^cellular_component^nucleus`GO:0003677^molecular_function^DNA binding`GO:0046872^molecular_function^metal ion binding`GO:0008168^molecular_function^methyltransferase activity`GO:0006355^biological_process^regulation of transcription, DNA-templated`GO:0006351^biological_process^transcription, DNA-templated	GO:0008270^molecular_function^zinc ion binding`GO:0005634^cellular_component^nucleus`GO:0003677^molecular_function^DNA binding
TRINITY_DN2809_c0_g1	TRINITY_DN2809_c0_g1_i1	ZNF14_MACFA^ZNF14_MACFA^Q:1492-2307,H:302-551^33.577%ID^E:6.94e-30^RecName: Full=Zinc finger protein 14;^Eukaryota; Metazoa; Chordata; Craniata; Vertebrata; Euteleostomi; Mammalia; Eutheria; Euarchontoglires; Primates; Haplorrhini; Catarrhini; Cercopithecidae; Cercopithecinae; Macaca`ZNF14_MACFA^ZNF14_MACFA^Q:1495-2322,H:247-528^31.741%ID^E:1.11e-23^RecName: Full=Zinc finger protein 14;^Eukaryota…	TRINITY_DN2809_c0_g1_i1.p1	328-2460[+]	ZNF14_MACFA^ZNF14_MACFA^Q:389-689,H:302-577^32.343%ID^E:1.43e-31^RecName: Full=Zinc finger protein 14;^Eukaryota; Metazoa; Chordata; Craniata; Vertebrata; Euteleostomi; Mammalia; Eutheria; Euarchontoglires; Primates; Haplorrhini; Catarrhini; Cercopithecidae; Cercopithecinae; Macaca`ZNF14_MACFA^ZNF14_MACFA^Q:458-689,H:270-493^32.618%ID^E:2.65e-24^RecName: Full=Zinc finger protein 14;^Eukaryota; Me…	PF00096.25^zf-C2H2^Zinc finger, C2H2 type^467-490^E:1.9e-05`PF00096.25^zf-C2H2^Zinc finger, C2H2 type^496-517^E:0.015`PF00096.25^zf-C2H2^Zinc finger, C2H2 type^525-547^E:0.007`PF13912.5^zf-C2H2_6^C2H2-type zinc finger^551-576^E:0.0055`PF00096.25^zf-C2H2^Zinc finger, C2H2 type^554-574^E:0.0014`PF00096.25^zf-C2H2^Zinc finger, C2H2 type^583-605^E:0.00028`PF13894.5^zf-C2H2_4^C2H2-type zinc finger^583…	.	.	.	KEGG:mcf:102123624`KO:K09228	GO:0005634^cellular_component^nucleus`GO:0003677^molecular_function^DNA binding`GO:0046872^molecular_function^metal ion binding`GO:0006355^biological_process^regulation of transcription, DNA-templated`GO:0006351^biological_process^transcription, DNA-templated	.
TRINITY_DN50182_c1_g1	TRINITY_DN50182_c1_g1_i9	ZN891_HUMAN^ZN891_HUMAN^Q:566-87,H:357-510^32.919%ID^E:1.53e-17^RecName: Full=Zinc finger protein 891;^Eukaryota; Metazoa; Chordata; Craniata; Vertebrata; Euteleostomi; Mammalia; Eutheria; Euarchontoglires; Primates; Haplorrhini; Catarrhini; Hominidae; Homo`ZN891_HUMAN^ZN891_HUMAN^Q:566-87,H:385-538^31.056%ID^E:6.04e-15^RecName: Full=Zinc finger protein 891;^Eukaryota; Metazoa; Chordata; Craniata…	TRINITY_DN50182_c1_g1_i9.p1	51-620[-]	ZN891_HUMAN^ZN891_HUMAN^Q:19-178,H:357-510^32.919%ID^E:1.88e-17^RecName: Full=Zinc finger protein 891;^Eukaryota; Metazoa; Chordata; Craniata; Vertebrata; Euteleostomi; Mammalia; Eutheria; Euarchontoglires; Primates; Haplorrhini; Catarrhini; Hominidae; Homo`ZN891_HUMAN^ZN891_HUMAN^Q:19-178,H:385-538^31.056%ID^E:6.35e-15^RecName: Full=Zinc finger protein 891;^Eukaryota; Metazoa; Chordata; Craniata…	PF13912.5^zf-C2H2_6^C2H2-type zinc finger^37-60^E:0.014`PF00096.25^zf-C2H2^Zinc finger, C2H2 type^38-60^E:0.0044`PF00096.25^zf-C2H2^Zinc finger, C2H2 type^93-114^E:0.0021`PF12171.7^zf-C2H2_jaz^Zinc-finger double-stranded RNA-binding^93-119^E:6.5e-06`PF12874.6^zf-met^Zinc-finger of C2H2 type^93-113^E:0.044	.	.	COG5048^Zinc finger protein	KEGG:hsa:101060200`KO:K09228	GO:0005634^cellular_component^nucleus`GO:0003677^molecular_function^DNA binding`GO:0046872^molecular_function^metal ion binding`GO:0000981^molecular_function^RNA polymerase II transcription factor activity, sequence-specific DNA binding`GO:0006351^biological_process^transcription, DNA-templated	.
TRINITY_DN37554_c0_g1	TRINITY_DN37554_c0_g1_i2	ZN888_HUMAN^ZN888_HUMAN^Q:3-506,H:467-634^68.452%ID^E:6.29e-72^RecName: Full=Zinc finger protein 888 {ECO:0000305};^Eukaryota; Metazoa; Chordata; Craniata; Vertebrata; Euteleostomi; Mammalia; Eutheria; Euarchontoglires; Primates; Haplorrhini; Catarrhini; Hominidae; Homo`ZN888_HUMAN^ZN888_HUMAN^Q:3-506,H:355-522^65.476%ID^E:2.68e-67^RecName: Full=Zinc finger protein 888 {ECO:0000305};^Eukaryota; M…	.	.	.	.	.	.	.	KEGG:hsa:388559	GO:0005634^cellular_component^nucleus`GO:0003677^molecular_function^DNA binding`GO:0003700^molecular_function^DNA-binding transcription factor activity`GO:0046872^molecular_function^metal ion binding`GO:0006355^biological_process^regulation of transcription, DNA-templated`GO:0006351^biological_process^transcription, DNA-templated	.
TRINITY_DN42878_c1_g2	TRINITY_DN42878_c1_g2_i2	ZN883_HUMAN^ZN883_HUMAN^Q:532-2,H:13-189^74.011%ID^E:1.27e-85^RecName: Full=Zinc finger protein 883;^Eukaryota; Metazoa; Chordata; Craniata; Vertebrata; Euteleostomi; Mammalia; Eutheria; Euarchontoglires; Primates; Haplorrhini; Catarrhini; Hominidae; Homo`ZN883_HUMAN^ZN883_HUMAN^Q:532-2,H:69-273^55.61%ID^E:8.99e-71^RecName: Full=Zinc finger protein 883;^Eukaryota; Metazoa; Chordata; Craniata; Ver…	TRINITY_DN42878_c1_g2_i2.p2	64-447[-]	ZN781_HUMAN^ZN781_HUMAN^Q:2-118,H:146-262^46.154%ID^E:5.47e-15^RecName: Full=Zinc finger protein 781;^Eukaryota; Metazoa; Chordata; Craniata; Vertebrata; Euteleostomi; Mammalia; Eutheria; Euarchontoglires; Primates; Haplorrhini; Catarrhini; Hominidae; Homo`ZN781_HUMAN^ZN781_HUMAN^Q:1-126,H:201-326^38.889%ID^E:5.45e-13^RecName: Full=Zinc finger protein 781;^Eukaryota; Metazoa; Chordata; Craniata; …	.	.	.	COG5048^Zinc finger protein	KEGG:hsa:163115	GO:0005634^cellular_component^nucleus`GO:0003677^molecular_function^DNA binding`GO:0003700^molecular_function^DNA-binding transcription factor activity`GO:0046872^molecular_function^metal ion binding`GO:0000981^molecular_function^RNA polymerase II transcription factor activity, sequence-specific DNA binding`GO:0006355^biological_process^regulation of transcription, DNA-templated`GO:0006351^biolog…	.
TRINITY_DN42878_c1_g2	TRINITY_DN42878_c1_g2_i1	ZN883_HUMAN^ZN883_HUMAN^Q:433-2,H:46-189^78.472%ID^E:2.49e-72^RecName: Full=Zinc finger protein 883;^Eukaryota; Metazoa; Chordata; Craniata; Vertebrata; Euteleostomi; Mammalia; Eutheria; Euarchontoglires; Primates; Haplorrhini; Catarrhini; Hominidae; Homo`ZN883_HUMAN^ZN883_HUMAN^Q:433-2,H:130-301^55.814%ID^E:8.12e-55^RecName: Full=Zinc finger protein 883;^Eukaryota; Metazoa; Chordata; Craniata; V…	TRINITY_DN42878_c1_g2_i1.p2	64-432[-]	ZN781_HUMAN^ZN781_HUMAN^Q:14-113,H:163-262^47%ID^E:8.15e-13^RecName: Full=Zinc finger protein 781;^Eukaryota; Metazoa; Chordata; Craniata; Vertebrata; Euteleostomi; Mammalia; Eutheria; Euarchontoglires; Primates; Haplorrhini; Catarrhini; Hominidae; Homo`ZN781_HUMAN^ZN781_HUMAN^Q:14-117,H:135-238^45.192%ID^E:9.27e-12^RecName: Full=Zinc finger protein 781;^Eukaryota; Metazoa; Chordata; Craniata; Ve…	.	.	.	COG5048^Zinc finger protein	KEGG:hsa:163115	GO:0005634^cellular_component^nucleus`GO:0003677^molecular_function^DNA binding`GO:0003700^molecular_function^DNA-binding transcription factor activity`GO:0046872^molecular_function^metal ion binding`GO:0000981^molecular_function^RNA polymerase II transcription factor activity, sequence-specific DNA binding`GO:0006355^biological_process^regulation of transcription, DNA-templated`GO:0006351^biolog…	.
TRINITY_DN88964_c0_g1	TRINITY_DN88964_c0_g1_i1	ZN880_HUMAN^ZN880_HUMAN^Q:9-149,H:1-47^100%ID^E:1.3e-27^RecName: Full=Zinc finger protein 880;^Eukaryota; Metazoa; Chordata; Craniata; Vertebrata; Euteleostomi; Mammalia; Eutheria; Euarchontoglires; Primates; Haplorrhini; Catarrhini; Hominidae; Homo	.	.	.	.	.	.	COG5048^Zinc finger protein	KEGG:hsa:400713	GO:0005622^cellular_component^intracellular`GO:0003700^molecular_function^DNA-binding transcription factor activity`GO:0046872^molecular_function^metal ion binding`GO:0003676^molecular_function^nucleic acid binding`GO:0000981^molecular_function^RNA polymerase II transcription factor activity, sequence-specific DNA binding`GO:0006355^biological_process^regulation of transcription, DNA-templated	.
TRINITY_DN23310_c0_g1	TRINITY_DN23310_c0_g1_i1	ZN879_MOUSE^ZN879_MOUSE^Q:838-1566,H:259-502^45.492%ID^E:2.03e-65^RecName: Full=Zinc finger protein 879;^Eukaryota; Metazoa; Chordata; Craniata; Vertebrata; Euteleostomi; Mammalia; Eutheria; Euarchontoglires; Glires; Rodentia; Myomorpha; Muroidea; Muridae; Murinae; Mus; Mus`ZN879_MOUSE^ZN879_MOUSE^Q:838-1572,H:315-560^42.276%ID^E:9.71e-59^RecName: Full=Zinc finger protein 879;^Eukaryota; Metazoa;…	TRINITY_DN23310_c0_g1_i1.p1	247-1725[+]	ZN879_MOUSE^ZN879_MOUSE^Q:198-440,H:259-502^45.492%ID^E:1.27e-67^RecName: Full=Zinc finger protein 879;^Eukaryota; Metazoa; Chordata; Craniata; Vertebrata; Euteleostomi; Mammalia; Eutheria; Euarchontoglires; Glires; Rodentia; Myomorpha; Muroidea; Muridae; Murinae; Mus; Mus`ZN879_MOUSE^ZN879_MOUSE^Q:198-442,H:315-560^42.276%ID^E:9.91e-61^RecName: Full=Zinc finger protein 879;^Eukaryota; Metazoa; C…	PF07776.14^zf-AD^Zinc-finger associated domain (zf-AD)^8-81^E:7.1e-15`PF00096.25^zf-C2H2^Zinc finger, C2H2 type^199-218^E:0.0027`PF13912.5^zf-C2H2_6^C2H2-type zinc finger^199-221^E:0.011`PF00096.25^zf-C2H2^Zinc finger, C2H2 type^255-277^E:0.00077`PF00096.25^zf-C2H2^Zinc finger, C2H2 type^283-305^E:0.00025`PF13894.5^zf-C2H2_4^C2H2-type zinc finger^283-305^E:0.00084`PF00096.25^zf-C2H2^Zinc finger, …	.	.	COG5048^Zinc finger protein	KEGG:mmu:214779`KO:K09228	GO:0005634^cellular_component^nucleus`GO:0003677^molecular_function^DNA binding`GO:0003700^molecular_function^DNA-binding transcription factor activity`GO:0046872^molecular_function^metal ion binding`GO:0006355^biological_process^regulation of transcription, DNA-templated`GO:0006351^biological_process^transcription, DNA-templated	GO:0008270^molecular_function^zinc ion binding`GO:0005634^cellular_component^nucleus
TRINITY_DN47491_c1_g1	TRINITY_DN47491_c1_g1_i1	ZN879_HUMAN^ZN879_HUMAN^Q:827-1945,H:184-561^34.085%ID^E:3.07e-46^RecName: Full=Zinc finger protein 879;^Eukaryota; Metazoa; Chordata; Craniata; Vertebrata; Euteleostomi; Mammalia; Eutheria; Euarchontoglires; Primates; Haplorrhini; Catarrhini; Hominidae; Homo`ZN879_HUMAN^ZN879_HUMAN^Q:890-1783,H:288-563^31.27%ID^E:7.49e-23^RecName: Full=Zinc finger protein 879;^Eukaryota; Metazoa; Chordata; Crani…	TRINITY_DN47491_c1_g1_i1.p1	260-2041[+]	ZN879_HUMAN^ZN879_HUMAN^Q:190-562,H:184-561^34.085%ID^E:6.23e-48^RecName: Full=Zinc finger protein 879;^Eukaryota; Metazoa; Chordata; Craniata; Vertebrata; Euteleostomi; Mammalia; Eutheria; Euarchontoglires; Primates; Haplorrhini; Catarrhini; Hominidae; Homo`ZN879_HUMAN^ZN879_HUMAN^Q:211-508,H:288-563^31.27%ID^E:1.12e-23^RecName: Full=Zinc finger protein 879;^Eukaryota; Metazoa; Chordata; Craniat…	PF07776.14^zf-AD^Zinc-finger associated domain (zf-AD)^7-72^E:1.6e-09`PF13912.5^zf-C2H2_6^C2H2-type zinc finger^322-346^E:0.04`PF00096.25^zf-C2H2^Zinc finger, C2H2 type^390-411^E:0.015`PF13912.5^zf-C2H2_6^C2H2-type zinc finger^391-411^E:0.00041`PF00096.25^zf-C2H2^Zinc finger, C2H2 type^485-507^E:0.014`PF00096.25^zf-C2H2^Zinc finger, C2H2 type^513-535^E:0.0031`PF00096.25^zf-C2H2^Zinc finger, C2H2 …	.	.	COG5048^Zinc finger protein	KEGG:hsa:345462`KO:K09228	GO:0005634^cellular_component^nucleus`GO:0003677^molecular_function^DNA binding`GO:0003700^molecular_function^DNA-binding transcription factor activity`GO:0046872^molecular_function^metal ion binding`GO:0000981^molecular_function^RNA polymerase II transcription factor activity, sequence-specific DNA binding`GO:0006355^biological_process^regulation of transcription, DNA-templated`GO:0006351^biolog…	GO:0008270^molecular_function^zinc ion binding`GO:0005634^cellular_component^nucleus
TRINITY_DN50182_c1_g1	TRINITY_DN50182_c1_g1_i8	ZN878_HUMAN^ZN878_HUMAN^Q:861-64,H:168-424^31.599%ID^E:9.7e-27^RecName: Full=Zinc finger protein 878;^Eukaryota; Metazoa; Chordata; Craniata; Vertebrata; Euteleostomi; Mammalia; Eutheria; Euarchontoglires; Primates; Haplorrhini; Catarrhini; Hominidae; Homo`ZN878_HUMAN^ZN878_HUMAN^Q:855-103,H:282-526^30.315%ID^E:1.73e-21^RecName: Full=Zinc finger protein 878;^Eukaryota; Metazoa; Chordata; Craniata…	TRINITY_DN50182_c1_g1_i8.p1	55-954[-]	ZN878_HUMAN^ZN878_HUMAN^Q:32-297,H:168-424^31.599%ID^E:6.06e-27^RecName: Full=Zinc finger protein 878;^Eukaryota; Metazoa; Chordata; Craniata; Vertebrata; Euteleostomi; Mammalia; Eutheria; Euarchontoglires; Primates; Haplorrhini; Catarrhini; Hominidae; Homo`ZN878_HUMAN^ZN878_HUMAN^Q:34-284,H:282-526^30.315%ID^E:1.16e-21^RecName: Full=Zinc finger protein 878;^Eukaryota; Metazoa; Chordata; Craniata…	PF13912.5^zf-C2H2_6^C2H2-type zinc finger^35-59^E:0.064`PF13912.5^zf-C2H2_6^C2H2-type zinc finger^64-86^E:0.022`PF13912.5^zf-C2H2_6^C2H2-type zinc finger^147-170^E:0.026`PF00096.25^zf-C2H2^Zinc finger, C2H2 type^148-170^E:0.0082`PF00096.25^zf-C2H2^Zinc finger, C2H2 type^203-223^E:0.004`PF12171.7^zf-C2H2_jaz^Zinc-finger double-stranded RNA-binding^203-229^E:1.3e-05`PF12874.6^zf-met^Zinc-finger of …	.	.	COG5048^Zinc finger protein	KEGG:hsa:729747`KO:K09228	GO:0005634^cellular_component^nucleus`GO:0046872^molecular_function^metal ion binding`GO:0003676^molecular_function^nucleic acid binding`GO:0000981^molecular_function^RNA polymerase II transcription factor activity, sequence-specific DNA binding`GO:0006351^biological_process^transcription, DNA-templated	.
TRINITY_DN51135_c0_g1	TRINITY_DN51135_c0_g1_i7	ZN878_HUMAN^ZN878_HUMAN^Q:1559-1182,H:143-262^33.071%ID^E:1.86e-10^RecName: Full=Zinc finger protein 878;^Eukaryota; Metazoa; Chordata; Craniata; Vertebrata; Euteleostomi; Mammalia; Eutheria; Euarchontoglires; Primates; Haplorrhini; Catarrhini; Hominidae; Homo`ZN878_HUMAN^ZN878_HUMAN^Q:1559-1149,H:171-328^28.313%ID^E:1.88e-08^RecName: Full=Zinc finger protein 878;^Eukaryota; Metazoa; Chordata; Cr…	TRINITY_DN51135_c0_g1_i7.p1	3-1595[-]	ZNF91_HUMAN^ZNF91_HUMAN^Q:13-531,H:322-803^24.015%ID^E:3.51e-14^RecName: Full=Zinc finger protein 91;^Eukaryota; Metazoa; Chordata; Craniata; Vertebrata; Euteleostomi; Mammalia; Eutheria; Euarchontoglires; Primates; Haplorrhini; Catarrhini; Hominidae; Homo`ZNF91_HUMAN^ZNF91_HUMAN^Q:58-531,H:227-635^23.701%ID^E:6.96e-08^RecName: Full=Zinc finger protein 91;^Eukaryota; Metazoa; Chordata; Craniata; …	PF00096.25^zf-C2H2^Zinc finger, C2H2 type^13-35^E:0.0019`PF00096.25^zf-C2H2^Zinc finger, C2H2 type^473-496^E:0.0019`PF00096.25^zf-C2H2^Zinc finger, C2H2 type^500-522^E:0.0019	.	.	COG5048^Zinc finger protein	KEGG:hsa:7644`KO:K09228	GO:0005634^cellular_component^nucleus`GO:0003677^molecular_function^DNA binding`GO:0003700^molecular_function^DNA-binding transcription factor activity`GO:0000981^molecular_function^RNA polymerase II transcription factor activity, sequence-specific DNA binding`GO:0008270^molecular_function^zinc ion binding`GO:0045892^biological_process^negative regulation of transcription, DNA-templated`GO:007089…	.
TRINITY_DN51588_c0_g2	TRINITY_DN51588_c0_g2_i1	ZN878_HUMAN^ZN878_HUMAN^Q:1441-317,H:188-528^32.718%ID^E:5.67e-47^RecName: Full=Zinc finger protein 878;^Eukaryota; Metazoa; Chordata; Craniata; Vertebrata; Euteleostomi; Mammalia; Eutheria; Euarchontoglires; Primates; Haplorrhini; Catarrhini; Hominidae; Homo`ZN878_HUMAN^ZN878_HUMAN^Q:1324-299,H:142-478^33.056%ID^E:2.55e-41^RecName: Full=Zinc finger protein 878;^Eukaryota; Metazoa; Chordata; Cran…	TRINITY_DN51588_c0_g2_i1.p1	170-1660[-]	ZN878_HUMAN^ZN878_HUMAN^Q:74-448,H:188-528^32.718%ID^E:1.57e-47^RecName: Full=Zinc finger protein 878;^Eukaryota; Metazoa; Chordata; Craniata; Vertebrata; Euteleostomi; Mammalia; Eutheria; Euarchontoglires; Primates; Haplorrhini; Catarrhini; Hominidae; Homo`ZN878_HUMAN^ZN878_HUMAN^Q:74-445,H:160-497^32.447%ID^E:8.63e-42^RecName: Full=Zinc finger protein 878;^Eukaryota; Metazoa; Chordata; Craniata…	PF13912.5^zf-C2H2_6^C2H2-type zinc finger^114-132^E:0.04`PF00096.25^zf-C2H2^Zinc finger, C2H2 type^168-191^E:0.017`PF12874.6^zf-met^Zinc-finger of C2H2 type^238-256^E:0.059`PF00096.25^zf-C2H2^Zinc finger, C2H2 type^311-334^E:0.0014`PF00096.25^zf-C2H2^Zinc finger, C2H2 type^344-365^E:0.0012`PF12874.6^zf-met^Zinc-finger of C2H2 type^345-364^E:0.014`PF00096.25^zf-C2H2^Zinc finger, C2H2 type^371-393^…	.	.	COG5048^Zinc finger protein	KEGG:hsa:729747`KO:K09228	GO:0005634^cellular_component^nucleus`GO:0046872^molecular_function^metal ion binding`GO:0003676^molecular_function^nucleic acid binding`GO:0000981^molecular_function^RNA polymerase II transcription factor activity, sequence-specific DNA binding`GO:0006351^biological_process^transcription, DNA-templated	.
TRINITY_DN86075_c0_g1	TRINITY_DN86075_c0_g1_i1	ZN865_HUMAN^ZN865_HUMAN^Q:45-293,H:563-645^97.59%ID^E:6.53e-42^RecName: Full=Zinc finger protein 865;^Eukaryota; Metazoa; Chordata; Craniata; Vertebrata; Euteleostomi; Mammalia; Eutheria; Euarchontoglires; Primates; Haplorrhini; Catarrhini; Hominidae; Homo`ZN865_HUMAN^ZN865_HUMAN^Q:51-257,H:863-931^47.826%ID^E:9.23e-15^RecName: Full=Zinc finger protein 865;^Eukaryota; Metazoa; Chordata; Craniata;…	.	.	.	.	.	.	COG5048^Zinc finger protein	KEGG:hsa:100507290	GO:0005634^cellular_component^nucleus`GO:0003677^molecular_function^DNA binding`GO:0046872^molecular_function^metal ion binding`GO:0006355^biological_process^regulation of transcription, DNA-templated`GO:0006351^biological_process^transcription, DNA-templated	.
TRINITY_DN34719_c0_g1	TRINITY_DN34719_c0_g1_i2	ZN862_HUMAN^ZN862_HUMAN^Q:654-451,H:1019-1086^30.882%ID^E:3.57e-06^RecName: Full=Zinc finger protein 862;^Eukaryota; Metazoa; Chordata; Craniata; Vertebrata; Euteleostomi; Mammalia; Eutheria; Euarchontoglires; Primates; Haplorrhini; Catarrhini; Hominidae; Homo	.	.	.	.	.	.	COG5048^Zinc finger protein	KEGG:hsa:643641	GO:0005634^cellular_component^nucleus`GO:0046872^molecular_function^metal ion binding`GO:0003676^molecular_function^nucleic acid binding`GO:0046983^molecular_function^protein dimerization activity`GO:0006355^biological_process^regulation of transcription, DNA-templated`GO:0006351^biological_process^transcription, DNA-templated	.
TRINITY_DN181819_c0_g1	TRINITY_DN181819_c0_g1_i1	ZN862_HUMAN^ZN862_HUMAN^Q:309-1,H:595-698^30.841%ID^E:1.78e-05^RecName: Full=Zinc finger protein 862;^Eukaryota; Metazoa; Chordata; Craniata; Vertebrata; Euteleostomi; Mammalia; Eutheria; Euarchontoglires; Primates; Haplorrhini; Catarrhini; Hominidae; Homo	TRINITY_DN181819_c0_g1_i1.p1	1-705[-]	ZN862_HUMAN^ZN862_HUMAN^Q:133-234,H:595-697^30.189%ID^E:6.22e-07^RecName: Full=Zinc finger protein 862;^Eukaryota; Metazoa; Chordata; Craniata; Vertebrata; Euteleostomi; Mammalia; Eutheria; Euarchontoglires; Primates; Haplorrhini; Catarrhini; Hominidae; Homo	PF14291.5^DUF4371^Domain of unknown function (DUF4371)^139-234^E:3.9e-10	.	.	COG5048^Zinc finger protein	KEGG:hsa:643641	GO:0005634^cellular_component^nucleus`GO:0046872^molecular_function^metal ion binding`GO:0003676^molecular_function^nucleic acid binding`GO:0046983^molecular_function^protein dimerization activity`GO:0006355^biological_process^regulation of transcription, DNA-templated`GO:0006351^biological_process^transcription, DNA-templated	.
TRINITY_DN42686_c0_g1	TRINITY_DN42686_c0_g1_i1	ZN862_HUMAN^ZN862_HUMAN^Q:1836-1096,H:595-844^25.391%ID^E:1.58e-11^RecName: Full=Zinc finger protein 862;^Eukaryota; Metazoa; Chordata; Craniata; Vertebrata; Euteleostomi; Mammalia; Eutheria; Euarchontoglires; Primates; Haplorrhini; Catarrhini; Hominidae; Homo	TRINITY_DN42686_c0_g1_i1.p2	228-911[-]	.	PF05699.13^Dimer_Tnp_hAT^hAT family C-terminal dimerisation region^126-178^E:4.2e-05	.	.	.	.	.	GO:0046983^molecular_function^protein dimerization activity
TRINITY_DN171826_c0_g1	TRINITY_DN171826_c0_g1_i1	ZN846_HUMAN^ZN846_HUMAN^Q:853-1404,H:279-468^33.503%ID^E:4.62e-25^RecName: Full=Zinc finger protein 846;^Eukaryota; Metazoa; Chordata; Craniata; Vertebrata; Euteleostomi; Mammalia; Eutheria; Euarchontoglires; Primates; Haplorrhini; Catarrhini; Hominidae; Homo`ZN846_HUMAN^ZN846_HUMAN^Q:925-1404,H:200-356^32.099%ID^E:7.13e-21^RecName: Full=Zinc finger protein 846;^Eukaryota; Metazoa; Chordata; Cran…	TRINITY_DN171826_c0_g1_i1.p1	484-1404[+]	ZN846_HUMAN^ZN846_HUMAN^Q:124-307,H:279-468^32.995%ID^E:2.47e-26^RecName: Full=Zinc finger protein 846;^Eukaryota; Metazoa; Chordata; Craniata; Vertebrata; Euteleostomi; Mammalia; Eutheria; Euarchontoglires; Primates; Haplorrhini; Catarrhini; Hominidae; Homo`ZN846_HUMAN^ZN846_HUMAN^Q:148-307,H:200-356^32.716%ID^E:1.11e-22^RecName: Full=Zinc finger protein 846;^Eukaryota; Metazoa; Chordata; Crania…	PF07776.14^zf-AD^Zinc-finger associated domain (zf-AD)^9-78^E:1.7e-10`PF00096.25^zf-C2H2^Zinc finger, C2H2 type^146-168^E:0.00046`PF00096.25^zf-C2H2^Zinc finger, C2H2 type^201-223^E:0.0059`PF00096.25^zf-C2H2^Zinc finger, C2H2 type^229-251^E:1.1e-06`PF13894.5^zf-C2H2_4^C2H2-type zinc finger^229-251^E:5.4e-05`PF12874.6^zf-met^Zinc-finger of C2H2 type^229-251^E:0.0022`PF00096.25^zf-C2H2^Zinc finger,…	.	.	COG5048^Zinc finger protein	KEGG:hsa:162993`KO:K09228	GO:0005634^cellular_component^nucleus`GO:0003677^molecular_function^DNA binding`GO:0046872^molecular_function^metal ion binding`GO:0000981^molecular_function^RNA polymerase II transcription factor activity, sequence-specific DNA binding`GO:0006351^biological_process^transcription, DNA-templated	GO:0008270^molecular_function^zinc ion binding`GO:0005634^cellular_component^nucleus
TRINITY_DN49797_c0_g1	TRINITY_DN49797_c0_g1_i3	ZN846_HUMAN^ZN846_HUMAN^Q:738-1409,H:255-477^42.857%ID^E:3.42e-50^RecName: Full=Zinc finger protein 846;^Eukaryota; Metazoa; Chordata; Craniata; Vertebrata; Euteleostomi; Mammalia; Eutheria; Euarchontoglires; Primates; Haplorrhini; Catarrhini; Hominidae; Homo`ZN846_HUMAN^ZN846_HUMAN^Q:741-1382,H:200-413^40.654%ID^E:2.96e-47^RecName: Full=Zinc finger protein 846;^Eukaryota; Metazoa; Chordata; Cran…	TRINITY_DN49797_c0_g1_i3.p1	219-1451[+]	ZN846_HUMAN^ZN846_HUMAN^Q:171-397,H:252-477^42.731%ID^E:4.61e-52^RecName: Full=Zinc finger protein 846;^Eukaryota; Metazoa; Chordata; Craniata; Vertebrata; Euteleostomi; Mammalia; Eutheria; Euarchontoglires; Primates; Haplorrhini; Catarrhini; Hominidae; Homo`ZN846_HUMAN^ZN846_HUMAN^Q:175-388,H:200-413^40.654%ID^E:3.49e-49^RecName: Full=Zinc finger protein 846;^Eukaryota; Metazoa; Chordata; Crania…	PF07776.14^zf-AD^Zinc-finger associated domain (zf-AD)^6-74^E:1.4e-07`PF13894.5^zf-C2H2_4^C2H2-type zinc finger^174-196^E:0.0003`PF00096.25^zf-C2H2^Zinc finger, C2H2 type^175-196^E:0.00033`PF00096.25^zf-C2H2^Zinc finger, C2H2 type^201-223^E:0.00035`PF00096.25^zf-C2H2^Zinc finger, C2H2 type^285-307^E:3.9e-05`PF00096.25^zf-C2H2^Zinc finger, C2H2 type^313-335^E:0.015`PF00096.25^zf-C2H2^Zinc finger, …	.	.	COG5048^Zinc finger protein	KEGG:hsa:162993`KO:K09228	GO:0005634^cellular_component^nucleus`GO:0003677^molecular_function^DNA binding`GO:0046872^molecular_function^metal ion binding`GO:0000981^molecular_function^RNA polymerase II transcription factor activity, sequence-specific DNA binding`GO:0006351^biological_process^transcription, DNA-templated	GO:0008270^molecular_function^zinc ion binding`GO:0005634^cellular_component^nucleus
TRINITY_DN49797_c0_g1	TRINITY_DN49797_c0_g1_i2	ZN846_HUMAN^ZN846_HUMAN^Q:512-1183,H:255-477^42.857%ID^E:1.25e-50^RecName: Full=Zinc finger protein 846;^Eukaryota; Metazoa; Chordata; Craniata; Vertebrata; Euteleostomi; Mammalia; Eutheria; Euarchontoglires; Primates; Haplorrhini; Catarrhini; Hominidae; Homo`ZN846_HUMAN^ZN846_HUMAN^Q:515-1156,H:200-413^40.654%ID^E:1.03e-47^RecName: Full=Zinc finger protein 846;^Eukaryota; Metazoa; Chordata; Cran…	TRINITY_DN49797_c0_g1_i2.p1	566-1225[+]	ZN239_HUMAN^ZN239_HUMAN^Q:2-206,H:226-430^44.66%ID^E:1.23e-49^RecName: Full=Zinc finger protein 239;^Eukaryota; Metazoa; Chordata; Craniata; Vertebrata; Euteleostomi; Mammalia; Eutheria; Euarchontoglires; Primates; Haplorrhini; Catarrhini; Hominidae; Homo`ZN239_HUMAN^ZN239_HUMAN^Q:2-206,H:198-402^43.689%ID^E:1.44e-47^RecName: Full=Zinc finger protein 239;^Eukaryota; Metazoa; Chordata; Craniata; V…	PF00096.25^zf-C2H2^Zinc finger, C2H2 type^10-32^E:0.00015`PF00096.25^zf-C2H2^Zinc finger, C2H2 type^38-60^E:0.019`PF12874.6^zf-met^Zinc-finger of C2H2 type^38-58^E:0.066`PF00096.25^zf-C2H2^Zinc finger, C2H2 type^66-88^E:0.013`PF00096.25^zf-C2H2^Zinc finger, C2H2 type^94-116^E:1.8e-05`PF00096.25^zf-C2H2^Zinc finger, C2H2 type^122-144^E:0.0067`PF00096.25^zf-C2H2^Zinc finger, C2H2 type^150-172^E:4.7…	.	.	COG5048^Zinc finger protein	KEGG:hsa:8187	GO:0005634^cellular_component^nucleus`GO:0003677^molecular_function^DNA binding`GO:0003700^molecular_function^DNA-binding transcription factor activity`GO:0046872^molecular_function^metal ion binding`GO:0003723^molecular_function^RNA binding`GO:0000978^molecular_function^RNA polymerase II proximal promoter sequence-specific DNA binding`GO:0000981^molecular_function^RNA polymerase II transcription…	.
TRINITY_DN44339_c0_g1	TRINITY_DN44339_c0_g1_i5	ZN846_HUMAN^ZN846_HUMAN^Q:1867-2988,H:193-527^30.688%ID^E:9.53e-31^RecName: Full=Zinc finger protein 846;^Eukaryota; Metazoa; Chordata; Craniata; Vertebrata; Euteleostomi; Mammalia; Eutheria; Euarchontoglires; Primates; Haplorrhini; Catarrhini; Hominidae; Homo`ZN846_HUMAN^ZN846_HUMAN^Q:1867-2388,H:333-529^28.283%ID^E:2.81e-07^RecName: Full=Zinc finger protein 846;^Eukaryota; Metazoa; Chordata; Cr…	TRINITY_DN44339_c0_g1_i5.p1	196-1194[+]	THAP2_HUMAN^THAP2_HUMAN^Q:1-83,H:1-78^34.94%ID^E:2.18e-08^RecName: Full=THAP domain-containing protein 2;^Eukaryota; Metazoa; Chordata; Craniata; Vertebrata; Euteleostomi; Mammalia; Eutheria; Euarchontoglires; Primates; Haplorrhini; Catarrhini; Hominidae; Homo	PF05485.11^THAP^THAP domain^5-82^E:3.1e-17`PF07776.14^zf-AD^Zinc-finger associated domain (zf-AD)^100-165^E:7.7e-05	.	.	ENOG41122AW^THAP domain containing, apoptosis associated protein 2	KEGG:hsa:83591	GO:0005730^cellular_component^nucleolus`GO:0003677^molecular_function^DNA binding`GO:0046872^molecular_function^metal ion binding`GO:0000981^molecular_function^RNA polymerase II transcription factor activity, sequence-specific DNA binding	GO:0003676^molecular_function^nucleic acid binding`GO:0008270^molecular_function^zinc ion binding`GO:0005634^cellular_component^nucleus
TRINITY_DN44339_c0_g1	TRINITY_DN44339_c0_g1_i1	ZN846_HUMAN^ZN846_HUMAN^Q:1207-2328,H:193-527^30.688%ID^E:5.37e-32^RecName: Full=Zinc finger protein 846;^Eukaryota; Metazoa; Chordata; Craniata; Vertebrata; Euteleostomi; Mammalia; Eutheria; Euarchontoglires; Primates; Haplorrhini; Catarrhini; Hominidae; Homo`ZN846_HUMAN^ZN846_HUMAN^Q:1207-1728,H:333-529^28.283%ID^E:6.6e-08^RecName: Full=Zinc finger protein 846;^Eukaryota; Metazoa; Chordata; Cra…	TRINITY_DN44339_c0_g1_i1.p1	196-2400[+]	ZN846_HUMAN^ZN846_HUMAN^Q:338-711,H:193-527^31.135%ID^E:6.26e-35^RecName: Full=Zinc finger protein 846;^Eukaryota; Metazoa; Chordata; Craniata; Vertebrata; Euteleostomi; Mammalia; Eutheria; Euarchontoglires; Primates; Haplorrhini; Catarrhini; Hominidae; Homo`ZN846_HUMAN^ZN846_HUMAN^Q:335-511,H:330-529^29.353%ID^E:1.95e-10^RecName: Full=Zinc finger protein 846;^Eukaryota; Metazoa; Chordata; Crania…	PF05485.11^THAP^THAP domain^5-82^E:1e-16`PF00096.25^zf-C2H2^Zinc finger, C2H2 type^343-365^E:0.0011`PF12874.6^zf-met^Zinc-finger of C2H2 type^343-363^E:0.0088`PF13913.5^zf-C2HC_2^zinc-finger of a C2HC-type^344-362^E:0.34`PF00096.25^zf-C2H2^Zinc finger, C2H2 type^609-629^E:0.02`PF00096.25^zf-C2H2^Zinc finger, C2H2 type^662-684^E:0.00023`PF13913.5^zf-C2HC_2^zinc-finger of a C2HC-type^663-682^E:0.38…	.	.	COG5048^Zinc finger protein	KEGG:hsa:162993`KO:K09228	GO:0005634^cellular_component^nucleus`GO:0003677^molecular_function^DNA binding`GO:0046872^molecular_function^metal ion binding`GO:0000981^molecular_function^RNA polymerase II transcription factor activity, sequence-specific DNA binding`GO:0006351^biological_process^transcription, DNA-templated	GO:0003676^molecular_function^nucleic acid binding
TRINITY_DN44339_c0_g1	TRINITY_DN44339_c0_g1_i2	ZN846_HUMAN^ZN846_HUMAN^Q:1172-2293,H:193-527^30.688%ID^E:1.85e-31^RecName: Full=Zinc finger protein 846;^Eukaryota; Metazoa; Chordata; Craniata; Vertebrata; Euteleostomi; Mammalia; Eutheria; Euarchontoglires; Primates; Haplorrhini; Catarrhini; Hominidae; Homo`ZN846_HUMAN^ZN846_HUMAN^Q:1172-1693,H:333-529^28.283%ID^E:1.17e-07^RecName: Full=Zinc finger protein 846;^Eukaryota; Metazoa; Chordata; Cr…	TRINITY_DN44339_c0_g1_i2.p1	1112-2365[+]	ZN846_HUMAN^ZN846_HUMAN^Q:21-394,H:193-527^30.688%ID^E:9.26e-36^RecName: Full=Zinc finger protein 846;^Eukaryota; Metazoa; Chordata; Craniata; Vertebrata; Euteleostomi; Mammalia; Eutheria; Euarchontoglires; Primates; Haplorrhini; Catarrhini; Hominidae; Homo`ZN846_HUMAN^ZN846_HUMAN^Q:21-194,H:333-529^29.293%ID^E:1.33e-10^RecName: Full=Zinc finger protein 846;^Eukaryota; Metazoa; Chordata; Craniata…	PF00096.25^zf-C2H2^Zinc finger, C2H2 type^26-48^E:0.00055`PF12874.6^zf-met^Zinc-finger of C2H2 type^26-46^E:0.0044`PF13913.5^zf-C2HC_2^zinc-finger of a C2HC-type^27-45^E:0.18`PF13913.5^zf-C2HC_2^zinc-finger of a C2HC-type^289-309^E:0.52`PF00096.25^zf-C2H2^Zinc finger, C2H2 type^292-312^E:0.01`PF00096.25^zf-C2H2^Zinc finger, C2H2 type^345-367^E:0.00012`PF13913.5^zf-C2HC_2^zinc-finger of a C2HC-typ…	.	.	COG5048^Zinc finger protein	KEGG:hsa:162993`KO:K09228	GO:0005634^cellular_component^nucleus`GO:0003677^molecular_function^DNA binding`GO:0046872^molecular_function^metal ion binding`GO:0000981^molecular_function^RNA polymerase II transcription factor activity, sequence-specific DNA binding`GO:0006351^biological_process^transcription, DNA-templated	.
TRINITY_DN44728_c1_g1	TRINITY_DN44728_c1_g1_i2	ZN845_HUMAN^ZN845_HUMAN^Q:914-513,H:446-575^35.036%ID^E:7.28e-11^RecName: Full=Zinc finger protein 845;^Eukaryota; Metazoa; Chordata; Craniata; Vertebrata; Euteleostomi; Mammalia; Eutheria; Euarchontoglires; Primates; Haplorrhini; Catarrhini; Hominidae; Homo`ZN845_HUMAN^ZN845_HUMAN^Q:911-708,H:391-457^44.118%ID^E:6.12e-10^RecName: Full=Zinc finger protein 845;^Eukaryota; Metazoa; Chordata; Crania…	TRINITY_DN44728_c1_g1_i2.p1	483-875[-]	CRZA_ASPFU^CRZA_ASPFU^Q:11-56,H:549-594^52.174%ID^E:6.91e-12^RecName: Full=C2H2 finger domain transcription factor crzA {ECO:0000305};^Eukaryota; Fungi; Dikarya; Ascomycota; Pezizomycotina; Eurotiomycetes; Eurotiomycetidae; Eurotiales; Aspergillaceae; Aspergillus	PF13894.5^zf-C2H2_4^C2H2-type zinc finger^11-32^E:3.5e-05`PF00096.25^zf-C2H2^Zinc finger, C2H2 type^11-32^E:1.5e-06	.	.	.	KEGG:afm:AFUA_1G06900`KO:K21543	GO:0005737^cellular_component^cytoplasm`GO:0005634^cellular_component^nucleus`GO:0046872^molecular_function^metal ion binding`GO:0003676^molecular_function^nucleic acid binding`GO:0071277^biological_process^cellular response to calcium ion`GO:0048315^biological_process^conidium formation`GO:0009405^biological_process^pathogenesis`GO:0045944^biological_process^positive regulation of transcription …	.
TRINITY_DN55300_c0_g1	TRINITY_DN55300_c0_g1_i1	ZN845_HUMAN^ZN845_HUMAN^Q:2491-410,H:299-924^26.353%ID^E:2.93e-40^RecName: Full=Zinc finger protein 845;^Eukaryota; Metazoa; Chordata; Craniata; Vertebrata; Euteleostomi; Mammalia; Eutheria; Euarchontoglires; Primates; Haplorrhini; Catarrhini; Hominidae; Homo`ZN845_HUMAN^ZN845_HUMAN^Q:2524-701,H:372-964^25.529%ID^E:6.74e-35^RecName: Full=Zinc finger protein 845;^Eukaryota; Metazoa; Chordata; Cran…	TRINITY_DN55300_c0_g1_i1.p1	179-2512[-]	ZN845_HUMAN^ZN845_HUMAN^Q:8-701,H:299-924^26.496%ID^E:2.93e-43^RecName: Full=Zinc finger protein 845;^Eukaryota; Metazoa; Chordata; Craniata; Vertebrata; Euteleostomi; Mammalia; Eutheria; Euarchontoglires; Primates; Haplorrhini; Catarrhini; Hominidae; Homo`ZN845_HUMAN^ZN845_HUMAN^Q:8-604,H:439-964^28.047%ID^E:3.57e-39^RecName: Full=Zinc finger protein 845;^Eukaryota; Metazoa; Chordata; Craniata; …	PF13894.5^zf-C2H2_4^C2H2-type zinc finger^8-31^E:0.0017`PF00096.25^zf-C2H2^Zinc finger, C2H2 type^8-31^E:4.7e-05`PF13912.5^zf-C2H2_6^C2H2-type zinc finger^8-26^E:0.068`PF00096.25^zf-C2H2^Zinc finger, C2H2 type^68-90^E:0.002`PF13894.5^zf-C2H2_4^C2H2-type zinc finger^99-121^E:0.0016`PF00096.25^zf-C2H2^Zinc finger, C2H2 type^99-121^E:0.00042`PF12874.6^zf-met^Zinc-finger of C2H2 type^99-118^E:0.0021`…	.	.	COG5048^Zinc finger protein	KEGG:hsa:91664`KO:K09228	GO:0005634^cellular_component^nucleus`GO:0003677^molecular_function^DNA binding`GO:0046872^molecular_function^metal ion binding`GO:0000981^molecular_function^RNA polymerase II transcription factor activity, sequence-specific DNA binding`GO:0006351^biological_process^transcription, DNA-templated	.
TRINITY_DN41913_c2_g2	TRINITY_DN41913_c2_g2_i1	ZN841_HUMAN^ZN841_HUMAN^Q:385-1665,H:342-753^26.437%ID^E:9.11e-27^RecName: Full=Zinc finger protein 841;^Eukaryota; Metazoa; Chordata; Craniata; Vertebrata; Euteleostomi; Mammalia; Eutheria; Euarchontoglires; Primates; Haplorrhini; Catarrhini; Hominidae; Homo`ZN841_HUMAN^ZN841_HUMAN^Q:427-1683,H:244-619^24.35%ID^E:1.12e-16^RecName: Full=Zinc finger protein 841;^Eukaryota; Metazoa; Chordata; Crani…	TRINITY_DN41913_c2_g2_i1.p1	199-1842[+]	ZN845_HUMAN^ZN845_HUMAN^Q:63-489,H:356-795^27.412%ID^E:9.33e-33^RecName: Full=Zinc finger protein 845;^Eukaryota; Metazoa; Chordata; Craniata; Vertebrata; Euteleostomi; Mammalia; Eutheria; Euarchontoglires; Primates; Haplorrhini; Catarrhini; Hominidae; Homo`ZN845_HUMAN^ZN845_HUMAN^Q:63-489,H:468-879^27.546%ID^E:4.26e-28^RecName: Full=Zinc finger protein 845;^Eukaryota; Metazoa; Chordata; Craniata…	PF00096.25^zf-C2H2^Zinc finger, C2H2 type^126-148^E:0.0068`PF00096.25^zf-C2H2^Zinc finger, C2H2 type^413-436^E:0.00078	.	.	COG5048^Zinc finger protein	KEGG:hsa:91664`KO:K09228	GO:0005634^cellular_component^nucleus`GO:0003677^molecular_function^DNA binding`GO:0046872^molecular_function^metal ion binding`GO:0000981^molecular_function^RNA polymerase II transcription factor activity, sequence-specific DNA binding`GO:0006351^biological_process^transcription, DNA-templated	.
TRINITY_DN51135_c0_g1	TRINITY_DN51135_c0_g1_i4	ZN836_HUMAN^ZN836_HUMAN^Q:635-24,H:437-634^27.619%ID^E:6.36e-09^RecName: Full=Zinc finger protein 836;^Eukaryota; Metazoa; Chordata; Craniata; Vertebrata; Euteleostomi; Mammalia; Eutheria; Euarchontoglires; Primates; Haplorrhini; Catarrhini; Hominidae; Homo`ZN836_HUMAN^ZN836_HUMAN^Q:635-24,H:353-550^28.095%ID^E:3.29e-08^RecName: Full=Zinc finger protein 836;^Eukaryota; Metazoa; Chordata; Craniata…	TRINITY_DN51135_c0_g1_i4.p1	506-1492[-]	.	.	.	.	.	.	.	.
TRINITY_DN51135_c0_g1	TRINITY_DN51135_c0_g1_i3	ZN836_HUMAN^ZN836_HUMAN^Q:635-24,H:437-634^27.619%ID^E:6.17e-09^RecName: Full=Zinc finger protein 836;^Eukaryota; Metazoa; Chordata; Craniata; Vertebrata; Euteleostomi; Mammalia; Eutheria; Euarchontoglires; Primates; Haplorrhini; Catarrhini; Hominidae; Homo`ZN836_HUMAN^ZN836_HUMAN^Q:635-24,H:353-550^28.095%ID^E:3.2e-08^RecName: Full=Zinc finger protein 836;^Eukaryota; Metazoa; Chordata; Craniata;…	TRINITY_DN51135_c0_g1_i3.p1	506-1465[-]	.	.	.	.	.	.	.	.
TRINITY_DN51135_c0_g1	TRINITY_DN51135_c0_g1_i9	ZN836_HUMAN^ZN836_HUMAN^Q:635-24,H:437-634^27.619%ID^E:3.19e-09^RecName: Full=Zinc finger protein 836;^Eukaryota; Metazoa; Chordata; Craniata; Vertebrata; Euteleostomi; Mammalia; Eutheria; Euarchontoglires; Primates; Haplorrhini; Catarrhini; Hominidae; Homo`ZN836_HUMAN^ZN836_HUMAN^Q:635-24,H:353-550^28.095%ID^E:1.7e-08^RecName: Full=Zinc finger protein 836;^Eukaryota; Metazoa; Chordata; Craniata;…	TRINITY_DN51135_c0_g1_i9.p1	506-1114[-]	.	.	.	.	.	.	.	.
TRINITY_DN51135_c0_g1	TRINITY_DN51135_c0_g1_i10	ZN836_HUMAN^ZN836_HUMAN^Q:629-24,H:439-634^27.404%ID^E:7.9e-09^RecName: Full=Zinc finger protein 836;^Eukaryota; Metazoa; Chordata; Craniata; Vertebrata; Euteleostomi; Mammalia; Eutheria; Euarchontoglires; Primates; Haplorrhini; Catarrhini; Hominidae; Homo`ZN836_HUMAN^ZN836_HUMAN^Q:629-24,H:355-550^27.885%ID^E:4.29e-08^RecName: Full=Zinc finger protein 836;^Eukaryota; Metazoa; Chordata; Craniata;…	TRINITY_DN51135_c0_g1_i10.p1	713-1588[-]	.	.	.	.	.	.	.	.
TRINITY_DN51135_c0_g1	TRINITY_DN51135_c0_g1_i6	ZN836_HUMAN^ZN836_HUMAN^Q:629-24,H:439-634^27.404%ID^E:7.7e-09^RecName: Full=Zinc finger protein 836;^Eukaryota; Metazoa; Chordata; Craniata; Vertebrata; Euteleostomi; Mammalia; Eutheria; Euarchontoglires; Primates; Haplorrhini; Catarrhini; Hominidae; Homo`ZN836_HUMAN^ZN836_HUMAN^Q:629-24,H:355-550^27.885%ID^E:4.19e-08^RecName: Full=Zinc finger protein 836;^Eukaryota; Metazoa; Chordata; Craniata;…	TRINITY_DN51135_c0_g1_i6.p1	713-1561[-]	.	.	.	.	.	.	.	.
TRINITY_DN49011_c0_g1	TRINITY_DN49011_c0_g1_i1	ZN836_HUMAN^ZN836_HUMAN^Q:1872-2426,H:298-466^32.258%ID^E:6e-19^RecName: Full=Zinc finger protein 836;^Eukaryota; Metazoa; Chordata; Craniata; Vertebrata; Euteleostomi; Mammalia; Eutheria; Euarchontoglires; Primates; Haplorrhini; Catarrhini; Hominidae; Homo`ZN836_HUMAN^ZN836_HUMAN^Q:1872-2426,H:382-550^32.796%ID^E:1.54e-16^RecName: Full=Zinc finger protein 836;^Eukaryota; Metazoa; Chordata; Crani…	TRINITY_DN49011_c0_g1_i1.p1	450-2450[+]	ZN205_BOVIN^ZN205_BOVIN^Q:463-664,H:346-531^33.005%ID^E:1.05e-18^RecName: Full=Zinc finger protein 205;^Eukaryota; Metazoa; Chordata; Craniata; Vertebrata; Euteleostomi; Mammalia; Eutheria; Laurasiatheria; Cetartiodactyla; Ruminantia; Pecora; Bovidae; Bovinae; Bos	PF02178.18^AT_hook^AT hook motif^100-107^E:1.4`PF02178.18^AT_hook^AT hook motif^142-149^E:1.4`PF02178.18^AT_hook^AT hook motif^221-230^E:0.46`PF13912.5^zf-C2H2_6^C2H2-type zinc finger^518-544^E:0.061`PF00096.25^zf-C2H2^Zinc finger, C2H2 type^578-596^E:0.022`PF00096.25^zf-C2H2^Zinc finger, C2H2 type^635-657^E:0.0015`PF12874.6^zf-met^Zinc-finger of C2H2 type^635-657^E:0.00014	.	.	COG5048^Zinc finger protein	KEGG:bta:514765`KO:K09228	GO:0005634^cellular_component^nucleus`GO:0003677^molecular_function^DNA binding`GO:0046872^molecular_function^metal ion binding`GO:0000122^biological_process^negative regulation of transcription by RNA polymerase II`GO:0006351^biological_process^transcription, DNA-templated	GO:0003677^molecular_function^DNA binding
TRINITY_DN49011_c0_g1	TRINITY_DN49011_c0_g1_i2	ZN836_HUMAN^ZN836_HUMAN^Q:1848-2402,H:298-466^32.258%ID^E:7.76e-19^RecName: Full=Zinc finger protein 836;^Eukaryota; Metazoa; Chordata; Craniata; Vertebrata; Euteleostomi; Mammalia; Eutheria; Euarchontoglires; Primates; Haplorrhini; Catarrhini; Hominidae; Homo`ZN836_HUMAN^ZN836_HUMAN^Q:1848-2402,H:382-550^32.796%ID^E:2e-16^RecName: Full=Zinc finger protein 836;^Eukaryota; Metazoa; Chordata; Crani…	TRINITY_DN49011_c0_g1_i2.p1	450-2426[+]	ZN205_BOVIN^ZN205_BOVIN^Q:455-656,H:346-531^33.005%ID^E:1.19e-18^RecName: Full=Zinc finger protein 205;^Eukaryota; Metazoa; Chordata; Craniata; Vertebrata; Euteleostomi; Mammalia; Eutheria; Laurasiatheria; Cetartiodactyla; Ruminantia; Pecora; Bovidae; Bovinae; Bos	PF02178.18^AT_hook^AT hook motif^100-107^E:1.3`PF02178.18^AT_hook^AT hook motif^142-149^E:1.3`PF02178.18^AT_hook^AT hook motif^221-230^E:0.45`PF13912.5^zf-C2H2_6^C2H2-type zinc finger^510-536^E:0.061`PF00096.25^zf-C2H2^Zinc finger, C2H2 type^570-588^E:0.022`PF00096.25^zf-C2H2^Zinc finger, C2H2 type^627-649^E:0.0015`PF12874.6^zf-met^Zinc-finger of C2H2 type^627-649^E:0.00014	.	.	COG5048^Zinc finger protein	KEGG:bta:514765`KO:K09228	GO:0005634^cellular_component^nucleus`GO:0003677^molecular_function^DNA binding`GO:0046872^molecular_function^metal ion binding`GO:0000122^biological_process^negative regulation of transcription by RNA polymerase II`GO:0006351^biological_process^transcription, DNA-templated	GO:0003677^molecular_function^DNA binding
TRINITY_DN49011_c0_g1	TRINITY_DN49011_c0_g1_i4	ZN836_HUMAN^ZN836_HUMAN^Q:1818-2372,H:298-466^32.258%ID^E:8.42e-19^RecName: Full=Zinc finger protein 836;^Eukaryota; Metazoa; Chordata; Craniata; Vertebrata; Euteleostomi; Mammalia; Eutheria; Euarchontoglires; Primates; Haplorrhini; Catarrhini; Hominidae; Homo`ZN836_HUMAN^ZN836_HUMAN^Q:1818-2372,H:382-550^32.796%ID^E:1.85e-16^RecName: Full=Zinc finger protein 836;^Eukaryota; Metazoa; Chordata; Cr…	TRINITY_DN49011_c0_g1_i4.p1	450-2396[+]	ZN205_BOVIN^ZN205_BOVIN^Q:445-646,H:346-531^33.005%ID^E:7.23e-19^RecName: Full=Zinc finger protein 205;^Eukaryota; Metazoa; Chordata; Craniata; Vertebrata; Euteleostomi; Mammalia; Eutheria; Laurasiatheria; Cetartiodactyla; Ruminantia; Pecora; Bovidae; Bovinae; Bos	PF02178.18^AT_hook^AT hook motif^100-107^E:1.3`PF02178.18^AT_hook^AT hook motif^142-149^E:1.3`PF02178.18^AT_hook^AT hook motif^221-230^E:0.45`PF13912.5^zf-C2H2_6^C2H2-type zinc finger^500-526^E:0.06`PF00096.25^zf-C2H2^Zinc finger, C2H2 type^560-578^E:0.021`PF00096.25^zf-C2H2^Zinc finger, C2H2 type^617-639^E:0.0015`PF12874.6^zf-met^Zinc-finger of C2H2 type^617-639^E:0.00014	.	.	COG5048^Zinc finger protein	KEGG:bta:514765`KO:K09228	GO:0005634^cellular_component^nucleus`GO:0003677^molecular_function^DNA binding`GO:0046872^molecular_function^metal ion binding`GO:0000122^biological_process^negative regulation of transcription by RNA polymerase II`GO:0006351^biological_process^transcription, DNA-templated	GO:0003677^molecular_function^DNA binding
TRINITY_DN49011_c0_g1	TRINITY_DN49011_c0_g1_i3	ZN836_HUMAN^ZN836_HUMAN^Q:1794-2348,H:298-466^32.258%ID^E:9.24e-19^RecName: Full=Zinc finger protein 836;^Eukaryota; Metazoa; Chordata; Craniata; Vertebrata; Euteleostomi; Mammalia; Eutheria; Euarchontoglires; Primates; Haplorrhini; Catarrhini; Hominidae; Homo`ZN836_HUMAN^ZN836_HUMAN^Q:1794-2348,H:382-550^32.796%ID^E:1.9e-16^RecName: Full=Zinc finger protein 836;^Eukaryota; Metazoa; Chordata; Cra…	TRINITY_DN49011_c0_g1_i3.p1	450-2372[+]	ZN205_BOVIN^ZN205_BOVIN^Q:437-638,H:346-531^33.005%ID^E:7.54e-19^RecName: Full=Zinc finger protein 205;^Eukaryota; Metazoa; Chordata; Craniata; Vertebrata; Euteleostomi; Mammalia; Eutheria; Laurasiatheria; Cetartiodactyla; Ruminantia; Pecora; Bovidae; Bovinae; Bos	PF02178.18^AT_hook^AT hook motif^100-107^E:1.3`PF02178.18^AT_hook^AT hook motif^142-149^E:1.3`PF02178.18^AT_hook^AT hook motif^221-230^E:0.44`PF13912.5^zf-C2H2_6^C2H2-type zinc finger^492-518^E:0.059`PF00096.25^zf-C2H2^Zinc finger, C2H2 type^552-570^E:0.021`PF00096.25^zf-C2H2^Zinc finger, C2H2 type^609-631^E:0.0015`PF12874.6^zf-met^Zinc-finger of C2H2 type^609-631^E:0.00014	.	.	COG5048^Zinc finger protein	KEGG:bta:514765`KO:K09228	GO:0005634^cellular_component^nucleus`GO:0003677^molecular_function^DNA binding`GO:0046872^molecular_function^metal ion binding`GO:0000122^biological_process^negative regulation of transcription by RNA polymerase II`GO:0006351^biological_process^transcription, DNA-templated	GO:0003677^molecular_function^DNA binding
TRINITY_DN40254_c1_g1	TRINITY_DN40254_c1_g1_i2	ZN830_DANRE^ZN830_DANRE^Q:230-934,H:15-275^30.515%ID^E:6.13e-31^RecName: Full=Zinc finger protein 830 {ECO:0000250|UniProtKB:Q96NB3};^Eukaryota; Metazoa; Chordata; Craniata; Vertebrata; Euteleostomi; Actinopterygii; Neopterygii; Teleostei; Ostariophysi; Cypriniformes; Cyprinidae; Danio	TRINITY_DN40254_c1_g1_i2.p1	194-1078[+]	ZN830_DANRE^ZN830_DANRE^Q:13-255,H:15-283^30.714%ID^E:6.57e-34^RecName: Full=Zinc finger protein 830 {ECO:0000250|UniProtKB:Q96NB3};^Eukaryota; Metazoa; Chordata; Craniata; Vertebrata; Euteleostomi; Actinopterygii; Neopterygii; Teleostei; Ostariophysi; Cypriniformes; Cyprinidae; Danio	PF12171.7^zf-C2H2_jaz^Zinc-finger double-stranded RNA-binding^45-71^E:1.6e-07`PF12874.6^zf-met^Zinc-finger of C2H2 type^47-70^E:0.0079	.	.	.	KEGG:dre:402963`KO:K13104	GO:0005694^cellular_component^chromosome`GO:0016607^cellular_component^nuclear speck`GO:0005634^cellular_component^nucleus`GO:0003676^molecular_function^nucleic acid binding`GO:0008270^molecular_function^zinc ion binding`GO:0051301^biological_process^cell division`GO:0000278^biological_process^mitotic cell cycle`GO:0007275^biological_process^multicellular organism development	.
TRINITY_DN52556_c0_g1	TRINITY_DN52556_c0_g1_i1	ZN823_HUMAN^ZN823_HUMAN^Q:113-235,H:3-43^95.122%ID^E:8.23e-21^RecName: Full=Zinc finger protein 823;^Eukaryota; Metazoa; Chordata; Craniata; Vertebrata; Euteleostomi; Mammalia; Eutheria; Euarchontoglires; Primates; Haplorrhini; Catarrhini; Hominidae; Homo	.	.	.	.	.	.	COG5048^Zinc finger protein	KEGG:hsa:55552`KO:K09228	GO:0005634^cellular_component^nucleus`GO:0003677^molecular_function^DNA binding`GO:0046872^molecular_function^metal ion binding`GO:0000981^molecular_function^RNA polymerase II transcription factor activity, sequence-specific DNA binding`GO:0006351^biological_process^transcription, DNA-templated	.
TRINITY_DN175800_c0_g1	TRINITY_DN175800_c0_g1_i1	ZN823_HUMAN^ZN823_HUMAN^Q:1-330,H:58-167^89.091%ID^E:2.09e-61^RecName: Full=Zinc finger protein 823;^Eukaryota; Metazoa; Chordata; Craniata; Vertebrata; Euteleostomi; Mammalia; Eutheria; Euarchontoglires; Primates; Haplorrhini; Catarrhini; Hominidae; Homo`ZN823_HUMAN^ZN823_HUMAN^Q:19-330,H:491-586^32.075%ID^E:0.000213^RecName: Full=Zinc finger protein 823;^Eukaryota; Metazoa; Chordata; Craniata; …	TRINITY_DN175800_c0_g1_i1.p1	1-330[+]	ZN823_HUMAN^ZN823_HUMAN^Q:1-110,H:58-167^89.091%ID^E:1.88e-61^RecName: Full=Zinc finger protein 823;^Eukaryota; Metazoa; Chordata; Craniata; Vertebrata; Euteleostomi; Mammalia; Eutheria; Euarchontoglires; Primates; Haplorrhini; Catarrhini; Hominidae; Homo`ZN823_HUMAN^ZN823_HUMAN^Q:7-110,H:491-586^32.075%ID^E:0.000192^RecName: Full=Zinc finger protein 823;^Eukaryota; Metazoa; Chordata; Craniata; V…	.	.	.	COG5048^Zinc finger protein	KEGG:hsa:55552`KO:K09228	GO:0005634^cellular_component^nucleus`GO:0003677^molecular_function^DNA binding`GO:0046872^molecular_function^metal ion binding`GO:0000981^molecular_function^RNA polymerase II transcription factor activity, sequence-specific DNA binding`GO:0006351^biological_process^transcription, DNA-templated	.
TRINITY_DN37936_c0_g1	TRINITY_DN37936_c0_g1_i4	ZN821_HUMAN^ZN821_HUMAN^Q:3183-2956,H:270-345^46.154%ID^E:0.000372^RecName: Full=Zinc finger protein 821;^Eukaryota; Metazoa; Chordata; Craniata; Vertebrata; Euteleostomi; Mammalia; Eutheria; Euarchontoglires; Primates; Haplorrhini; Catarrhini; Hominidae; Homo	TRINITY_DN37936_c0_g1_i4.p1	2833-3405[-]	ZN821_HUMAN^ZN821_HUMAN^Q:92-150,H:287-345^52.459%ID^E:1.62e-05^RecName: Full=Zinc finger protein 821;^Eukaryota; Metazoa; Chordata; Craniata; Vertebrata; Euteleostomi; Mammalia; Eutheria; Euarchontoglires; Primates; Haplorrhini; Catarrhini; Hominidae; Homo	.	.	.	ENOG410Z0QD^zinc finger protein 821	KEGG:hsa:55565	GO:0005634^cellular_component^nucleus`GO:0003700^molecular_function^DNA-binding transcription factor activity`GO:0046872^molecular_function^metal ion binding`GO:0044212^molecular_function^transcription regulatory region DNA binding`GO:0045944^biological_process^positive regulation of transcription by RNA polymerase II`GO:0006351^biological_process^transcription, DNA-templated	.
TRINITY_DN50784_c2_g1	TRINITY_DN50784_c2_g1_i13	ZN814_HUMAN^ZN814_HUMAN^Q:4335-3289,H:352-680^26.301%ID^E:9.89e-18^RecName: Full=Putative uncharacterized zinc finger protein 814;^Eukaryota; Metazoa; Chordata; Craniata; Vertebrata; Euteleostomi; Mammalia; Eutheria; Euarchontoglires; Primates; Haplorrhini; Catarrhini; Hominidae; Homo`ZN814_HUMAN^ZN814_HUMAN^Q:2726-1365,H:237-683^21.774%ID^E:6.75e-12^RecName: Full=Putative uncharacterized zinc fi…	TRINITY_DN50784_c2_g1_i13.p1	1362-2675[-]	Z585B_HUMAN^Z585B_HUMAN^Q:81-429,H:438-736^25.414%ID^E:8.22e-18^RecName: Full=Zinc finger protein 585B;^Eukaryota; Metazoa; Chordata; Craniata; Vertebrata; Euteleostomi; Mammalia; Eutheria; Euarchontoglires; Primates; Haplorrhini; Catarrhini; Hominidae; Homo`Z585B_HUMAN^Z585B_HUMAN^Q:70-429,H:285-652^25.505%ID^E:4.33e-17^RecName: Full=Zinc finger protein 585B;^Eukaryota; Metazoa; Chordata; Crania…	PF12756.6^zf-C2H2_2^C2H2 type zinc-finger (2 copies)^37-104^E:0.00082`PF00096.25^zf-C2H2^Zinc finger, C2H2 type^82-103^E:0.0035`PF13912.5^zf-C2H2_6^C2H2-type zinc finger^83-105^E:0.072`PF00096.25^zf-C2H2^Zinc finger, C2H2 type^289-312^E:0.001`PF00096.25^zf-C2H2^Zinc finger, C2H2 type^411-434^E:0.017	.	.	COG5048^Zinc finger protein	KEGG:hsa:92285`KO:K09228	GO:0005634^cellular_component^nucleus`GO:0003700^molecular_function^DNA-binding transcription factor activity`GO:0046872^molecular_function^metal ion binding`GO:0003676^molecular_function^nucleic acid binding`GO:0006355^biological_process^regulation of transcription, DNA-templated`GO:0006351^biological_process^transcription, DNA-templated	.
TRINITY_DN29560_c0_g1	TRINITY_DN29560_c0_g1_i1	ZN814_HUMAN^ZN814_HUMAN^Q:402-1,H:543-676^84.328%ID^E:7.56e-69^RecName: Full=Putative uncharacterized zinc finger protein 814;^Eukaryota; Metazoa; Chordata; Craniata; Vertebrata; Euteleostomi; Mammalia; Eutheria; Euarchontoglires; Primates; Haplorrhini; Catarrhini; Hominidae; Homo`ZN814_HUMAN^ZN814_HUMAN^Q:402-1,H:403-564^64.815%ID^E:2.23e-60^RecName: Full=Putative uncharacterized zinc finger pro…	TRINITY_DN29560_c0_g1_i1.p2	3-401[-]	ZN781_HUMAN^ZN781_HUMAN^Q:3-122,H:198-317^36.667%ID^E:5.66e-09^RecName: Full=Zinc finger protein 781;^Eukaryota; Metazoa; Chordata; Craniata; Vertebrata; Euteleostomi; Mammalia; Eutheria; Euarchontoglires; Primates; Haplorrhini; Catarrhini; Hominidae; Homo`ZN781_HUMAN^ZN781_HUMAN^Q:3-127,H:170-294^36%ID^E:7.67e-08^RecName: Full=Zinc finger protein 781;^Eukaryota; Metazoa; Chordata; Craniata; Vert…	.	.	.	COG5048^Zinc finger protein	KEGG:hsa:163115	GO:0005634^cellular_component^nucleus`GO:0003677^molecular_function^DNA binding`GO:0003700^molecular_function^DNA-binding transcription factor activity`GO:0046872^molecular_function^metal ion binding`GO:0000981^molecular_function^RNA polymerase II transcription factor activity, sequence-specific DNA binding`GO:0006355^biological_process^regulation of transcription, DNA-templated`GO:0006351^biolog…	.
TRINITY_DN169285_c0_g1	TRINITY_DN169285_c0_g1_i1	ZN808_HUMAN^ZN808_HUMAN^Q:42-434,H:315-445^28.03%ID^E:1.11e-08^RecName: Full=Zinc finger protein 808;^Eukaryota; Metazoa; Chordata; Craniata; Vertebrata; Euteleostomi; Mammalia; Eutheria; Euarchontoglires; Primates; Haplorrhini; Catarrhini; Hominidae; Homo`ZN808_HUMAN^ZN808_HUMAN^Q:39-434,H:482-613^24.812%ID^E:0.00089^RecName: Full=Zinc finger protein 808;^Eukaryota; Metazoa; Chordata; Craniata; …	TRINITY_DN169285_c0_g1_i1.p1	3-503[+]	ZN672_RAT^ZN672_RAT^Q:9-148,H:60-224^29.518%ID^E:8.13e-10^RecName: Full=Zinc finger protein 672;^Eukaryota; Metazoa; Chordata; Craniata; Vertebrata; Euteleostomi; Mammalia; Eutheria; Euarchontoglires; Glires; Rodentia; Myomorpha; Muroidea; Muridae; Murinae; Rattus`ZN672_RAT^ZN672_RAT^Q:2-144,H:274-416^29.452%ID^E:5.8e-07^RecName: Full=Zinc finger protein 672;^Eukaryota; Metazoa; Chordata; Craniat…	PF13913.5^zf-C2HC_2^zinc-finger of a C2HC-type^41-61^E:0.43`PF00096.25^zf-C2H2^Zinc finger, C2H2 type^42-64^E:0.00015`PF13912.5^zf-C2H2_6^C2H2-type zinc finger^42-64^E:0.0021`PF13894.5^zf-C2H2_4^C2H2-type zinc finger^42-64^E:0.00011`PF13912.5^zf-C2H2_6^C2H2-type zinc finger^98-121^E:0.00097`PF00096.25^zf-C2H2^Zinc finger, C2H2 type^100-121^E:0.019`PF12874.6^zf-met^Zinc-finger of C2H2 type^100-116…	.	.	COG5048^Zinc finger protein	KEGG:rno:303165	GO:0005654^cellular_component^nucleoplasm`GO:0003677^molecular_function^DNA binding`GO:0046872^molecular_function^metal ion binding`GO:0006355^biological_process^regulation of transcription, DNA-templated`GO:0006351^biological_process^transcription, DNA-templated	.
TRINITY_DN49272_c0_g1	TRINITY_DN49272_c0_g1_i1	ZN791_PONAB^ZN791_PONAB^Q:1842-778,H:48-381^27.298%ID^E:5.28e-40^RecName: Full=Zinc finger protein 791;^Eukaryota; Metazoa; Chordata; Craniata; Vertebrata; Euteleostomi; Mammalia; Eutheria; Euarchontoglires; Primates; Haplorrhini; Catarrhini; Hominidae; Pongo`ZN791_PONAB^ZN791_PONAB^Q:1686-778,H:269-549^29.373%ID^E:1.03e-34^RecName: Full=Zinc finger protein 791;^Eukaryota; Metazoa; Chordata; Cran…	TRINITY_DN49272_c0_g1_i1.p1	610-2253[-]	ZN791_HUMAN^ZN791_HUMAN^Q:138-492,H:48-381^27.654%ID^E:6e-43^RecName: Full=Zinc finger protein 791;^Eukaryota; Metazoa; Chordata; Craniata; Vertebrata; Euteleostomi; Mammalia; Eutheria; Euarchontoglires; Primates; Haplorrhini; Catarrhini; Hominidae; Homo`ZN791_HUMAN^ZN791_HUMAN^Q:190-492,H:269-549^30.033%ID^E:2.22e-37^RecName: Full=Zinc finger protein 791;^Eukaryota; Metazoa; Chordata; Craniata; …	PF07776.14^zf-AD^Zinc-finger associated domain (zf-AD)^5-81^E:2.1e-09`PF00096.25^zf-C2H2^Zinc finger, C2H2 type^325-346^E:0.0005`PF13894.5^zf-C2H2_4^C2H2-type zinc finger^325-346^E:0.00069`PF12874.6^zf-met^Zinc-finger of C2H2 type^325-344^E:0.0026`PF00096.25^zf-C2H2^Zinc finger, C2H2 type^354-376^E:0.00011`PF00096.25^zf-C2H2^Zinc finger, C2H2 type^410-432^E:0.0029`PF00096.25^zf-C2H2^Zinc finger, …	.	.	COG5048^Zinc finger protein	KEGG:hsa:163049`KO:K09228	GO:0005634^cellular_component^nucleus`GO:0003677^molecular_function^DNA binding`GO:0046872^molecular_function^metal ion binding`GO:0000981^molecular_function^RNA polymerase II transcription factor activity, sequence-specific DNA binding`GO:0006351^biological_process^transcription, DNA-templated	GO:0008270^molecular_function^zinc ion binding`GO:0005634^cellular_component^nucleus
TRINITY_DN49272_c0_g1	TRINITY_DN49272_c0_g1_i2	ZN791_PONAB^ZN791_PONAB^Q:1816-752,H:48-381^27.298%ID^E:5.03e-40^RecName: Full=Zinc finger protein 791;^Eukaryota; Metazoa; Chordata; Craniata; Vertebrata; Euteleostomi; Mammalia; Eutheria; Euarchontoglires; Primates; Haplorrhini; Catarrhini; Hominidae; Pongo`ZN791_PONAB^ZN791_PONAB^Q:1660-752,H:269-549^29.373%ID^E:9.98e-35^RecName: Full=Zinc finger protein 791;^Eukaryota; Metazoa; Chordata; Cran…	TRINITY_DN49272_c0_g1_i2.p1	584-2227[-]	ZN791_HUMAN^ZN791_HUMAN^Q:138-492,H:48-381^27.654%ID^E:6e-43^RecName: Full=Zinc finger protein 791;^Eukaryota; Metazoa; Chordata; Craniata; Vertebrata; Euteleostomi; Mammalia; Eutheria; Euarchontoglires; Primates; Haplorrhini; Catarrhini; Hominidae; Homo`ZN791_HUMAN^ZN791_HUMAN^Q:190-492,H:269-549^30.033%ID^E:2.22e-37^RecName: Full=Zinc finger protein 791;^Eukaryota; Metazoa; Chordata; Craniata; …	PF07776.14^zf-AD^Zinc-finger associated domain (zf-AD)^5-81^E:2.1e-09`PF00096.25^zf-C2H2^Zinc finger, C2H2 type^325-346^E:0.0005`PF13894.5^zf-C2H2_4^C2H2-type zinc finger^325-346^E:0.00069`PF12874.6^zf-met^Zinc-finger of C2H2 type^325-344^E:0.0026`PF00096.25^zf-C2H2^Zinc finger, C2H2 type^354-376^E:0.00011`PF00096.25^zf-C2H2^Zinc finger, C2H2 type^410-432^E:0.0029`PF00096.25^zf-C2H2^Zinc finger, …	.	.	COG5048^Zinc finger protein	KEGG:hsa:163049`KO:K09228	GO:0005634^cellular_component^nucleus`GO:0003677^molecular_function^DNA binding`GO:0046872^molecular_function^metal ion binding`GO:0000981^molecular_function^RNA polymerase II transcription factor activity, sequence-specific DNA binding`GO:0006351^biological_process^transcription, DNA-templated	GO:0008270^molecular_function^zinc ion binding`GO:0005634^cellular_component^nucleus
TRINITY_DN50784_c2_g1	TRINITY_DN50784_c2_g1_i2	ZN786_HUMAN^ZN786_HUMAN^Q:576-25,H:453-630^28.061%ID^E:2.08e-10^RecName: Full=Zinc finger protein 786;^Eukaryota; Metazoa; Chordata; Craniata; Vertebrata; Euteleostomi; Mammalia; Eutheria; Euarchontoglires; Primates; Haplorrhini; Catarrhini; Hominidae; Homo`ZN786_HUMAN^ZN786_HUMAN^Q:312-25,H:393-490^32%ID^E:3.16e-06^RecName: Full=Zinc finger protein 786;^Eukaryota; Metazoa; Chordata; Craniata; Ve…	TRINITY_DN50784_c2_g1_i2.p1	1-1437[-]	ZN786_HUMAN^ZN786_HUMAN^Q:288-471,H:453-630^28.061%ID^E:1.1e-10^RecName: Full=Zinc finger protein 786;^Eukaryota; Metazoa; Chordata; Craniata; Vertebrata; Euteleostomi; Mammalia; Eutheria; Euarchontoglires; Primates; Haplorrhini; Catarrhini; Hominidae; Homo`ZN786_HUMAN^ZN786_HUMAN^Q:376-471,H:393-490^32%ID^E:1.83e-06^RecName: Full=Zinc finger protein 786;^Eukaryota; Metazoa; Chordata; Craniata; V…	PF07776.14^zf-AD^Zinc-finger associated domain (zf-AD)^14-93^E:1.2e-07`PF12756.6^zf-C2H2_2^C2H2 type zinc-finger (2 copies)^381-476^E:0.0011	.	.	COG5048^Zinc finger protein	KEGG:hsa:136051`KO:K09228	GO:0005634^cellular_component^nucleus`GO:0003677^molecular_function^DNA binding`GO:0046872^molecular_function^metal ion binding`GO:0000981^molecular_function^RNA polymerase II transcription factor activity, sequence-specific DNA binding`GO:0006351^biological_process^transcription, DNA-templated	GO:0008270^molecular_function^zinc ion binding`GO:0005634^cellular_component^nucleus
TRINITY_DN124512_c0_g1	TRINITY_DN124512_c0_g1_i1	ZN786_HUMAN^ZN786_HUMAN^Q:169-29,H:189-241^33.962%ID^E:0.000681^RecName: Full=Zinc finger protein 786;^Eukaryota; Metazoa; Chordata; Craniata; Vertebrata; Euteleostomi; Mammalia; Eutheria; Euarchontoglires; Primates; Haplorrhini; Catarrhini; Hominidae; Homo	TRINITY_DN124512_c0_g1_i1.p1	2-298[+]	.	.	.	.	.	.	.	.
TRINITY_DN124512_c0_g1	TRINITY_DN124512_c0_g1_i2	ZN786_HUMAN^ZN786_HUMAN^Q:169-29,H:189-241^33.962%ID^E:0.000529^RecName: Full=Zinc finger protein 786;^Eukaryota; Metazoa; Chordata; Craniata; Vertebrata; Euteleostomi; Mammalia; Eutheria; Euarchontoglires; Primates; Haplorrhini; Catarrhini; Hominidae; Homo	.	.	.	.	.	.	COG5048^Zinc finger protein	KEGG:hsa:136051`KO:K09228	GO:0005634^cellular_component^nucleus`GO:0003677^molecular_function^DNA binding`GO:0046872^molecular_function^metal ion binding`GO:0000981^molecular_function^RNA polymerase II transcription factor activity, sequence-specific DNA binding`GO:0006351^biological_process^transcription, DNA-templated	.
TRINITY_DN51098_c1_g1	TRINITY_DN51098_c1_g1_i8	ZN782_HUMAN^ZN782_HUMAN^Q:943-1569,H:460-660^36.19%ID^E:3.83e-34^RecName: Full=Zinc finger protein 782;^Eukaryota; Metazoa; Chordata; Craniata; Vertebrata; Euteleostomi; Mammalia; Eutheria; Euarchontoglires; Primates; Haplorrhini; Catarrhini; Hominidae; Homo`ZN782_HUMAN^ZN782_HUMAN^Q:806-949,H:383-430^27.083%ID^E:3.83e-34^RecName: Full=Zinc finger protein 782;^Eukaryota; Metazoa; Chordata; Crania…	TRINITY_DN51098_c1_g1_i8.p1	98-958[+]	Z780B_HUMAN^Z780B_HUMAN^Q:190-286,H:237-315^29.897%ID^E:6.91e-06^RecName: Full=Zinc finger protein 780B;^Eukaryota; Metazoa; Chordata; Craniata; Vertebrata; Euteleostomi; Mammalia; Eutheria; Euarchontoglires; Primates; Haplorrhini; Catarrhini; Hominidae; Homo`Z780B_HUMAN^Z780B_HUMAN^Q:190-286,H:629-707^29.897%ID^E:3.63e-05^RecName: Full=Zinc finger protein 780B;^Eukaryota; Metazoa; Chordata; Cran…	PF07776.14^zf-AD^Zinc-finger associated domain (zf-AD)^4-72^E:9.2e-08	.	.	COG5048^Zinc finger protein	KEGG:hsa:163131`KO:K09228	GO:0005634^cellular_component^nucleus`GO:0003677^molecular_function^DNA binding`GO:0003700^molecular_function^DNA-binding transcription factor activity`GO:0046872^molecular_function^metal ion binding`GO:0006355^biological_process^regulation of transcription, DNA-templated`GO:0006351^biological_process^transcription, DNA-templated	GO:0008270^molecular_function^zinc ion binding`GO:0005634^cellular_component^nucleus
TRINITY_DN49576_c0_g1	TRINITY_DN49576_c0_g1_i3	ZN782_HUMAN^ZN782_HUMAN^Q:881-558,H:477-583^43.519%ID^E:5.32e-20^RecName: Full=Zinc finger protein 782;^Eukaryota; Metazoa; Chordata; Craniata; Vertebrata; Euteleostomi; Mammalia; Eutheria; Euarchontoglires; Primates; Haplorrhini; Catarrhini; Hominidae; Homo`ZN782_HUMAN^ZN782_HUMAN^Q:875-558,H:563-667^38.679%ID^E:1.14e-15^RecName: Full=Zinc finger protein 782;^Eukaryota; Metazoa; Chordata; Crania…	TRINITY_DN49576_c0_g1_i3.p1	537-911[-]	ZN782_HUMAN^ZN782_HUMAN^Q:12-118,H:478-583^43.925%ID^E:1.22e-22^RecName: Full=Zinc finger protein 782;^Eukaryota; Metazoa; Chordata; Craniata; Vertebrata; Euteleostomi; Mammalia; Eutheria; Euarchontoglires; Primates; Haplorrhini; Catarrhini; Hominidae; Homo`ZN782_HUMAN^ZN782_HUMAN^Q:12-118,H:562-667^38.318%ID^E:4.44e-18^RecName: Full=Zinc finger protein 782;^Eukaryota; Metazoa; Chordata; Craniata…	PF00096.25^zf-C2H2^Zinc finger, C2H2 type^13-35^E:0.00035`PF13912.5^zf-C2H2_6^C2H2-type zinc finger^13-35^E:0.015`PF12874.6^zf-met^Zinc-finger of C2H2 type^13-32^E:0.0019`PF00096.25^zf-C2H2^Zinc finger, C2H2 type^41-63^E:0.00015`PF00096.25^zf-C2H2^Zinc finger, C2H2 type^69-91^E:0.00037`PF13912.5^zf-C2H2_6^C2H2-type zinc finger^69-91^E:0.003`PF12874.6^zf-met^Zinc-finger of C2H2 type^69-90^E:0.047`…	.	.	COG5048^Zinc finger protein	KEGG:hsa:158431`KO:K09228	GO:0005634^cellular_component^nucleus`GO:0003677^molecular_function^DNA binding`GO:0003700^molecular_function^DNA-binding transcription factor activity`GO:0046872^molecular_function^metal ion binding`GO:0000981^molecular_function^RNA polymerase II transcription factor activity, sequence-specific DNA binding`GO:0006355^biological_process^regulation of transcription, DNA-templated`GO:0006351^biolog…	.
TRINITY_DN1646_c0_g1	TRINITY_DN1646_c0_g1_i1	ZN782_HUMAN^ZN782_HUMAN^Q:880-1665,H:396-645^32.576%ID^E:4.51e-24^RecName: Full=Zinc finger protein 782;^Eukaryota; Metazoa; Chordata; Craniata; Vertebrata; Euteleostomi; Mammalia; Eutheria; Euarchontoglires; Primates; Haplorrhini; Catarrhini; Hominidae; Homo`ZN782_HUMAN^ZN782_HUMAN^Q:868-1641,H:448-694^29.502%ID^E:3.27e-20^RecName: Full=Zinc finger protein 782;^Eukaryota; Metazoa; Chordata; Cran…	TRINITY_DN1646_c0_g1_i1.p1	193-1695[+]	ZSCA2_HUMAN^ZSCA2_HUMAN^Q:132-484,H:134-495^28.084%ID^E:2.46e-25^RecName: Full=Zinc finger and SCAN domain-containing protein 2;^Eukaryota; Metazoa; Chordata; Craniata; Vertebrata; Euteleostomi; Mammalia; Eutheria; Euarchontoglires; Primates; Haplorrhini; Catarrhini; Hominidae; Homo`ZSCA2_HUMAN^ZSCA2_HUMAN^Q:196-483,H:257-550^27.922%ID^E:1.15e-17^RecName: Full=Zinc finger and SCAN domain-containi…	PF07776.14^zf-AD^Zinc-finger associated domain (zf-AD)^6-80^E:6.5e-12`PF00096.25^zf-C2H2^Zinc finger, C2H2 type^352-374^E:0.014	.	.	COG5048^Zinc finger protein	KEGG:hsa:54993`KO:K09230	GO:0005634^cellular_component^nucleus`GO:0003677^molecular_function^DNA binding`GO:0046872^molecular_function^metal ion binding`GO:0000981^molecular_function^RNA polymerase II transcription factor activity, sequence-specific DNA binding`GO:0030154^biological_process^cell differentiation`GO:0007275^biological_process^multicellular organism development`GO:0007283^biological_process^spermatogenesis`…	GO:0008270^molecular_function^zinc ion binding`GO:0005634^cellular_component^nucleus
TRINITY_DN50182_c1_g1	TRINITY_DN50182_c1_g1_i2	ZN782_HUMAN^ZN782_HUMAN^Q:851-102,H:449-692^30.83%ID^E:1.98e-26^RecName: Full=Zinc finger protein 782;^Eukaryota; Metazoa; Chordata; Craniata; Vertebrata; Euteleostomi; Mammalia; Eutheria; Euarchontoglires; Primates; Haplorrhini; Catarrhini; Hominidae; Homo`ZN782_HUMAN^ZN782_HUMAN^Q:851-282,H:505-694^33.161%ID^E:6.92e-20^RecName: Full=Zinc finger protein 782;^Eukaryota; Metazoa; Chordata; Craniat…	TRINITY_DN50182_c1_g1_i2.p1	51-1406[-]	ZN782_HUMAN^ZN782_HUMAN^Q:186-435,H:449-692^30.83%ID^E:1.7e-26^RecName: Full=Zinc finger protein 782;^Eukaryota; Metazoa; Chordata; Craniata; Vertebrata; Euteleostomi; Mammalia; Eutheria; Euarchontoglires; Primates; Haplorrhini; Catarrhini; Hominidae; Homo`ZN782_HUMAN^ZN782_HUMAN^Q:186-435,H:393-636^29.921%ID^E:1.07e-21^RecName: Full=Zinc finger protein 782;^Eukaryota; Metazoa; Chordata; Craniata…	PF13912.5^zf-C2H2_6^C2H2-type zinc finger^187-211^E:0.08`PF13912.5^zf-C2H2_6^C2H2-type zinc finger^216-238^E:0.036`PF00096.25^zf-C2H2^Zinc finger, C2H2 type^300-322^E:0.014`PF13912.5^zf-C2H2_6^C2H2-type zinc finger^300-322^E:0.043`PF00096.25^zf-C2H2^Zinc finger, C2H2 type^355-375^E:0.0064`PF12171.7^zf-C2H2_jaz^Zinc-finger double-stranded RNA-binding^355-381^E:2.1e-05	.	.	COG5048^Zinc finger protein	KEGG:hsa:158431`KO:K09228	GO:0005634^cellular_component^nucleus`GO:0003677^molecular_function^DNA binding`GO:0003700^molecular_function^DNA-binding transcription factor activity`GO:0046872^molecular_function^metal ion binding`GO:0000981^molecular_function^RNA polymerase II transcription factor activity, sequence-specific DNA binding`GO:0006355^biological_process^regulation of transcription, DNA-templated`GO:0006351^biolog…	.
TRINITY_DN50182_c1_g1	TRINITY_DN50182_c1_g1_i4	ZN782_HUMAN^ZN782_HUMAN^Q:851-102,H:449-692^30.435%ID^E:3.98e-26^RecName: Full=Zinc finger protein 782;^Eukaryota; Metazoa; Chordata; Craniata; Vertebrata; Euteleostomi; Mammalia; Eutheria; Euarchontoglires; Primates; Haplorrhini; Catarrhini; Hominidae; Homo`ZN782_HUMAN^ZN782_HUMAN^Q:851-282,H:505-694^32.642%ID^E:1.08e-19^RecName: Full=Zinc finger protein 782;^Eukaryota; Metazoa; Chordata; Crania…	TRINITY_DN50182_c1_g1_i4.p1	51-1580[-]	ZN782_HUMAN^ZN782_HUMAN^Q:244-493,H:449-692^30.83%ID^E:2.41e-26^RecName: Full=Zinc finger protein 782;^Eukaryota; Metazoa; Chordata; Craniata; Vertebrata; Euteleostomi; Mammalia; Eutheria; Euarchontoglires; Primates; Haplorrhini; Catarrhini; Hominidae; Homo`ZN782_HUMAN^ZN782_HUMAN^Q:244-493,H:393-636^29.921%ID^E:1.15e-21^RecName: Full=Zinc finger protein 782;^Eukaryota; Metazoa; Chordata; Craniat…	PF13912.5^zf-C2H2_6^C2H2-type zinc finger^245-269^E:0.092`PF13912.5^zf-C2H2_6^C2H2-type zinc finger^274-296^E:0.042`PF00096.25^zf-C2H2^Zinc finger, C2H2 type^358-380^E:0.016`PF13912.5^zf-C2H2_6^C2H2-type zinc finger^358-380^E:0.049`PF00096.25^zf-C2H2^Zinc finger, C2H2 type^413-433^E:0.0075`PF12171.7^zf-C2H2_jaz^Zinc-finger double-stranded RNA-binding^413-439^E:2.4e-05	.	.	COG5048^Zinc finger protein	KEGG:hsa:158431`KO:K09228	GO:0005634^cellular_component^nucleus`GO:0003677^molecular_function^DNA binding`GO:0003700^molecular_function^DNA-binding transcription factor activity`GO:0046872^molecular_function^metal ion binding`GO:0000981^molecular_function^RNA polymerase II transcription factor activity, sequence-specific DNA binding`GO:0006355^biological_process^regulation of transcription, DNA-templated`GO:0006351^biolog…	.
TRINITY_DN49027_c0_g1	TRINITY_DN49027_c0_g1_i1	ZN782_HUMAN^ZN782_HUMAN^Q:803-255,H:400-580^35.676%ID^E:1.26e-17^RecName: Full=Zinc finger protein 782;^Eukaryota; Metazoa; Chordata; Craniata; Vertebrata; Euteleostomi; Mammalia; Eutheria; Euarchontoglires; Primates; Haplorrhini; Catarrhini; Hominidae; Homo`ZN782_HUMAN^ZN782_HUMAN^Q:740-237,H:534-697^32.143%ID^E:1.95e-13^RecName: Full=Zinc finger protein 782;^Eukaryota; Metazoa; Chordata; Crania…	TRINITY_DN49027_c0_g1_i1.p1	222-1397[-]	PRD16_MOUSE^PRD16_MOUSE^Q:216-381,H:278-442^31.138%ID^E:2.16e-20^RecName: Full=PR domain zinc finger protein 16 {ECO:0000305};^Eukaryota; Metazoa; Chordata; Craniata; Vertebrata; Euteleostomi; Mammalia; Eutheria; Euarchontoglires; Glires; Rodentia; Myomorpha; Muroidea; Muridae; Murinae; Mus; Mus`PRD16_MOUSE^PRD16_MOUSE^Q:275-386,H:227-361^24.444%ID^E:1.42e-05^RecName: Full=PR domain zinc finger p…	PF07776.14^zf-AD^Zinc-finger associated domain (zf-AD)^12-90^E:1.3e-08`PF00096.25^zf-C2H2^Zinc finger, C2H2 type^364-386^E:0.0029	.	.	COG5048^Zinc finger protein	KEGG:mmu:70673`KO:K22410	GO:0016235^cellular_component^aggresome`GO:0005829^cellular_component^cytosol`GO:0005654^cellular_component^nucleoplasm`GO:0005634^cellular_component^nucleus`GO:0017053^cellular_component^transcriptional repressor complex`GO:0033613^molecular_function^activating transcription factor binding`GO:0046872^molecular_function^metal ion binding`GO:0043565^molecular_function^sequence-specific DNA binding…	GO:0008270^molecular_function^zinc ion binding`GO:0005634^cellular_component^nucleus
TRINITY_DN51098_c1_g1	TRINITY_DN51098_c1_g1_i5	ZN782_HUMAN^ZN782_HUMAN^Q:686-1570,H:389-659^31.757%ID^E:4.98e-42^RecName: Full=Zinc finger protein 782;^Eukaryota; Metazoa; Chordata; Craniata; Vertebrata; Euteleostomi; Mammalia; Eutheria; Euarchontoglires; Primates; Haplorrhini; Catarrhini; Hominidae; Homo`ZN782_HUMAN^ZN782_HUMAN^Q:806-1570,H:383-631^32.422%ID^E:2.27e-35^RecName: Full=Zinc finger protein 782;^Eukaryota; Metazoa; Chordata; Cran…	TRINITY_DN51098_c1_g1_i5.p1	98-1630[+]	PRDM9_MOUSE^PRDM9_MOUSE^Q:185-502,H:520-813^32.075%ID^E:9.54e-48^RecName: Full=Histone-lysine N-methyltransferase PRDM9;^Eukaryota; Metazoa; Chordata; Craniata; Vertebrata; Euteleostomi; Mammalia; Eutheria; Euarchontoglires; Glires; Rodentia; Myomorpha; Muroidea; Muridae; Murinae; Mus; Mus`PRDM9_MOUSE^PRDM9_MOUSE^Q:162-502,H:436-757^31.085%ID^E:3.62e-42^RecName: Full=Histone-lysine N-methyltransf…	PF07776.14^zf-AD^Zinc-finger associated domain (zf-AD)^4-72^E:2.3e-07`PF00096.25^zf-C2H2^Zinc finger, C2H2 type^332-354^E:0.019`PF00096.25^zf-C2H2^Zinc finger, C2H2 type^423-444^E:0.013`PF00096.25^zf-C2H2^Zinc finger, C2H2 type^450-472^E:0.001`PF13894.5^zf-C2H2_4^C2H2-type zinc finger^450-472^E:0.0011`PF12874.6^zf-met^Zinc-finger of C2H2 type^450-471^E:0.007`PF00096.25^zf-C2H2^Zinc finger, C2H2 t…	.	.	COG5048^Zinc finger protein	.	GO:0005694^cellular_component^chromosome`GO:0005654^cellular_component^nucleoplasm`GO:0042800^molecular_function^histone methyltransferase activity (H3-K4 specific)`GO:0018024^molecular_function^histone-lysine N-methyltransferase activity`GO:0046872^molecular_function^metal ion binding`GO:0010844^molecular_function^recombination hotspot binding`GO:0043565^molecular_function^sequence-specific DNA …	GO:0008270^molecular_function^zinc ion binding`GO:0005634^cellular_component^nucleus
TRINITY_DN48949_c1_g2	TRINITY_DN48949_c1_g2_i2	ZN782_HUMAN^ZN782_HUMAN^Q:393-806,H:534-664^33.333%ID^E:2.3e-10^RecName: Full=Zinc finger protein 782;^Eukaryota; Metazoa; Chordata; Craniata; Vertebrata; Euteleostomi; Mammalia; Eutheria; Euarchontoglires; Primates; Haplorrhini; Catarrhini; Hominidae; Homo`ZN782_HUMAN^ZN782_HUMAN^Q:393-806,H:562-692^31.159%ID^E:1.89e-08^RecName: Full=Zinc finger protein 782;^Eukaryota; Metazoa; Chordata; Craniat…	TRINITY_DN48949_c1_g2_i2.p1	282-833[+]	ZN282_HUMAN^ZN282_HUMAN^Q:34-180,H:514-652^32.653%ID^E:1.08e-12^RecName: Full=Zinc finger protein 282;^Eukaryota; Metazoa; Chordata; Craniata; Vertebrata; Euteleostomi; Mammalia; Eutheria; Euarchontoglires; Primates; Haplorrhini; Catarrhini; Hominidae; Homo	PF00096.25^zf-C2H2^Zinc finger, C2H2 type^38-61^E:0.0019`PF00096.25^zf-C2H2^Zinc finger, C2H2 type^129-150^E:0.011`PF13912.5^zf-C2H2_6^C2H2-type zinc finger^156-181^E:0.013`PF00096.25^zf-C2H2^Zinc finger, C2H2 type^157-180^E:0.001`PF12874.6^zf-met^Zinc-finger of C2H2 type^157-176^E:0.0045	.	.	COG5048^Zinc finger protein	KEGG:hsa:8427`KO:K09228	GO:0005634^cellular_component^nucleus`GO:0003677^molecular_function^DNA binding`GO:0000981^molecular_function^RNA polymerase II transcription factor activity, sequence-specific DNA binding`GO:0008270^molecular_function^zinc ion binding`GO:0045892^biological_process^negative regulation of transcription, DNA-templated`GO:0006355^biological_process^regulation of transcription, DNA-templated`GO:00063…	.
TRINITY_DN48949_c1_g2	TRINITY_DN48949_c1_g2_i1	ZN782_HUMAN^ZN782_HUMAN^Q:393-806,H:534-664^33.333%ID^E:2.28e-10^RecName: Full=Zinc finger protein 782;^Eukaryota; Metazoa; Chordata; Craniata; Vertebrata; Euteleostomi; Mammalia; Eutheria; Euarchontoglires; Primates; Haplorrhini; Catarrhini; Hominidae; Homo`ZN782_HUMAN^ZN782_HUMAN^Q:393-806,H:562-692^31.159%ID^E:1.87e-08^RecName: Full=Zinc finger protein 782;^Eukaryota; Metazoa; Chordata; Crania…	TRINITY_DN48949_c1_g2_i1.p1	282-833[+]	ZN282_HUMAN^ZN282_HUMAN^Q:34-180,H:514-652^32.653%ID^E:1.08e-12^RecName: Full=Zinc finger protein 282;^Eukaryota; Metazoa; Chordata; Craniata; Vertebrata; Euteleostomi; Mammalia; Eutheria; Euarchontoglires; Primates; Haplorrhini; Catarrhini; Hominidae; Homo	PF00096.25^zf-C2H2^Zinc finger, C2H2 type^38-61^E:0.0019`PF00096.25^zf-C2H2^Zinc finger, C2H2 type^129-150^E:0.011`PF13912.5^zf-C2H2_6^C2H2-type zinc finger^156-181^E:0.013`PF00096.25^zf-C2H2^Zinc finger, C2H2 type^157-180^E:0.001`PF12874.6^zf-met^Zinc-finger of C2H2 type^157-176^E:0.0045	.	.	COG5048^Zinc finger protein	KEGG:hsa:8427`KO:K09228	GO:0005634^cellular_component^nucleus`GO:0003677^molecular_function^DNA binding`GO:0000981^molecular_function^RNA polymerase II transcription factor activity, sequence-specific DNA binding`GO:0008270^molecular_function^zinc ion binding`GO:0045892^biological_process^negative regulation of transcription, DNA-templated`GO:0006355^biological_process^regulation of transcription, DNA-templated`GO:00063…	.
TRINITY_DN36726_c0_g1	TRINITY_DN36726_c0_g1_i1	ZN782_HUMAN^ZN782_HUMAN^Q:1021-1869,H:422-698^32.394%ID^E:6.12e-40^RecName: Full=Zinc finger protein 782;^Eukaryota; Metazoa; Chordata; Craniata; Vertebrata; Euteleostomi; Mammalia; Eutheria; Euarchontoglires; Primates; Haplorrhini; Catarrhini; Hominidae; Homo`ZN782_HUMAN^ZN782_HUMAN^Q:766-1692,H:423-696^27.097%ID^E:3.76e-25^RecName: Full=Zinc finger protein 782;^Eukaryota; Metazoa; Chordata; Cra…	TRINITY_DN36726_c0_g1_i1.p1	172-1998[+]	ZN782_HUMAN^ZN782_HUMAN^Q:284-566,H:422-698^32.394%ID^E:5.13e-41^RecName: Full=Zinc finger protein 782;^Eukaryota; Metazoa; Chordata; Craniata; Vertebrata; Euteleostomi; Mammalia; Eutheria; Euarchontoglires; Primates; Haplorrhini; Catarrhini; Hominidae; Homo`ZN782_HUMAN^ZN782_HUMAN^Q:199-507,H:423-696^27.097%ID^E:1e-25^RecName: Full=Zinc finger protein 782;^Eukaryota; Metazoa; Chordata; Craniata;…	PF07776.14^zf-AD^Zinc-finger associated domain (zf-AD)^8-79^E:3.5e-10`PF00096.25^zf-C2H2^Zinc finger, C2H2 type^401-424^E:0.0022`PF12874.6^zf-met^Zinc-finger of C2H2 type^401-421^E:0.00067`PF00096.25^zf-C2H2^Zinc finger, C2H2 type^458-480^E:6.7e-05`PF13912.5^zf-C2H2_6^C2H2-type zinc finger^458-482^E:0.00017`PF13912.5^zf-C2H2_6^C2H2-type zinc finger^512-535^E:0.011`PF00096.25^zf-C2H2^Zinc finger, …	.	.	COG5048^Zinc finger protein	KEGG:hsa:158431`KO:K09228	GO:0005634^cellular_component^nucleus`GO:0003677^molecular_function^DNA binding`GO:0003700^molecular_function^DNA-binding transcription factor activity`GO:0046872^molecular_function^metal ion binding`GO:0000981^molecular_function^RNA polymerase II transcription factor activity, sequence-specific DNA binding`GO:0006355^biological_process^regulation of transcription, DNA-templated`GO:0006351^biolog…	GO:0008270^molecular_function^zinc ion binding`GO:0005634^cellular_component^nucleus
TRINITY_DN42095_c0_g1	TRINITY_DN42095_c0_g1_i2	ZN778_HUMAN^ZN778_HUMAN^Q:523-116,H:370-504^32.847%ID^E:9.76e-17^RecName: Full=Zinc finger protein 778;^Eukaryota; Metazoa; Chordata; Craniata; Vertebrata; Euteleostomi; Mammalia; Eutheria; Euarchontoglires; Primates; Haplorrhini; Catarrhini; Hominidae; Homo`ZN778_HUMAN^ZN778_HUMAN^Q:526-116,H:425-560^30.435%ID^E:1.58e-12^RecName: Full=Zinc finger protein 778;^Eukaryota; Metazoa; Chordata; Crania…	TRINITY_DN42095_c0_g1_i2.p1	110-853[-]	ZSC22_HUMAN^ZSC22_HUMAN^Q:56-246,H:210-407^27.5%ID^E:6.11e-18^RecName: Full=Zinc finger and SCAN domain-containing protein 22;^Eukaryota; Metazoa; Chordata; Craniata; Vertebrata; Euteleostomi; Mammalia; Eutheria; Euarchontoglires; Primates; Haplorrhini; Catarrhini; Hominidae; Homo`ZSC22_HUMAN^ZSC22_HUMAN^Q:110-241,H:356-486^29.323%ID^E:2.18e-11^RecName: Full=Zinc finger and SCAN domain-containing…	PF00096.25^zf-C2H2^Zinc finger, C2H2 type^105-129^E:0.022`PF00096.25^zf-C2H2^Zinc finger, C2H2 type^136-158^E:0.00015`PF13894.5^zf-C2H2_4^C2H2-type zinc finger^136-158^E:0.00092`PF00096.25^zf-C2H2^Zinc finger, C2H2 type^164-185^E:0.0039`PF12874.6^zf-met^Zinc-finger of C2H2 type^164-186^E:0.058`PF13912.5^zf-C2H2_6^C2H2-type zinc finger^164-186^E:0.036`PF12874.6^zf-met^Zinc-finger of C2H2 type^192-…	.	.	COG5048^Zinc finger protein	KEGG:hsa:342945`KO:K09230	GO:0005634^cellular_component^nucleus`GO:0003677^molecular_function^DNA binding`GO:0046872^molecular_function^metal ion binding`GO:0000981^molecular_function^RNA polymerase II transcription factor activity, sequence-specific DNA binding`GO:0006351^biological_process^transcription, DNA-templated	.
TRINITY_DN50784_c2_g1	TRINITY_DN50784_c2_g1_i3	ZN778_HUMAN^ZN778_HUMAN^Q:2150-1530,H:311-528^28.636%ID^E:8e-18^RecName: Full=Zinc finger protein 778;^Eukaryota; Metazoa; Chordata; Craniata; Vertebrata; Euteleostomi; Mammalia; Eutheria; Euarchontoglires; Primates; Haplorrhini; Catarrhini; Hominidae; Homo`ZN778_HUMAN^ZN778_HUMAN^Q:2309-1530,H:362-612^24.632%ID^E:5.74e-15^RecName: Full=Zinc finger protein 778;^Eukaryota; Metazoa; Chordata; Crani…	TRINITY_DN50784_c2_g1_i3.p1	1524-2408[-]	ZN778_HUMAN^ZN778_HUMAN^Q:87-293,H:311-528^28.636%ID^E:1.4e-19^RecName: Full=Zinc finger protein 778;^Eukaryota; Metazoa; Chordata; Craniata; Vertebrata; Euteleostomi; Mammalia; Eutheria; Euarchontoglires; Primates; Haplorrhini; Catarrhini; Hominidae; Homo`ZN778_HUMAN^ZN778_HUMAN^Q:34-293,H:362-612^24.632%ID^E:1.78e-16^RecName: Full=Zinc finger protein 778;^Eukaryota; Metazoa; Chordata; Craniata;…	PF12756.6^zf-C2H2_2^C2H2 type zinc-finger (2 copies)^87-149^E:0.0014`PF13912.5^zf-C2H2_6^C2H2-type zinc finger^129-152^E:0.0014`PF00096.25^zf-C2H2^Zinc finger, C2H2 type^130-152^E:0.00063`PF00096.25^zf-C2H2^Zinc finger, C2H2 type^156-179^E:0.011	.	.	COG5048^Zinc finger protein	KEGG:hsa:197320`KO:K09228	GO:0005634^cellular_component^nucleus`GO:0003677^molecular_function^DNA binding`GO:0046872^molecular_function^metal ion binding`GO:0000981^molecular_function^RNA polymerase II transcription factor activity, sequence-specific DNA binding`GO:0006351^biological_process^transcription, DNA-templated	.
TRINITY_DN50784_c2_g1	TRINITY_DN50784_c2_g1_i7	ZN778_HUMAN^ZN778_HUMAN^Q:2149-1529,H:311-528^28.636%ID^E:7.23e-18^RecName: Full=Zinc finger protein 778;^Eukaryota; Metazoa; Chordata; Craniata; Vertebrata; Euteleostomi; Mammalia; Eutheria; Euarchontoglires; Primates; Haplorrhini; Catarrhini; Hominidae; Homo`ZN778_HUMAN^ZN778_HUMAN^Q:2308-1529,H:362-612^24.632%ID^E:4.81e-15^RecName: Full=Zinc finger protein 778;^Eukaryota; Metazoa; Chordata; Cr…	TRINITY_DN50784_c2_g1_i7.p1	1523-3055[-]	ZN778_HUMAN^ZN778_HUMAN^Q:303-508,H:311-527^28.767%ID^E:2.21e-18^RecName: Full=Zinc finger protein 778;^Eukaryota; Metazoa; Chordata; Craniata; Vertebrata; Euteleostomi; Mammalia; Eutheria; Euarchontoglires; Primates; Haplorrhini; Catarrhini; Hominidae; Homo`ZN778_HUMAN^ZN778_HUMAN^Q:250-508,H:362-611^24.723%ID^E:8.91e-16^RecName: Full=Zinc finger protein 778;^Eukaryota; Metazoa; Chordata; Crania…	PF07776.14^zf-AD^Zinc-finger associated domain (zf-AD)^14-93^E:1.4e-07`PF12756.6^zf-C2H2_2^C2H2 type zinc-finger (2 copies)^255-329^E:0.00021`PF13912.5^zf-C2H2_6^C2H2-type zinc finger^345-368^E:0.0027`PF00096.25^zf-C2H2^Zinc finger, C2H2 type^346-368^E:0.0012`PF00096.25^zf-C2H2^Zinc finger, C2H2 type^372-395^E:0.022	.	.	COG5048^Zinc finger protein	KEGG:hsa:197320`KO:K09228	GO:0005634^cellular_component^nucleus`GO:0003677^molecular_function^DNA binding`GO:0046872^molecular_function^metal ion binding`GO:0000981^molecular_function^RNA polymerase II transcription factor activity, sequence-specific DNA binding`GO:0006351^biological_process^transcription, DNA-templated	GO:0008270^molecular_function^zinc ion binding`GO:0005634^cellular_component^nucleus
TRINITY_DN48966_c2_g3	TRINITY_DN48966_c2_g3_i1	ZN778_HUMAN^ZN778_HUMAN^Q:1560-706,H:367-636^27.304%ID^E:5.22e-25^RecName: Full=Zinc finger protein 778;^Eukaryota; Metazoa; Chordata; Craniata; Vertebrata; Euteleostomi; Mammalia; Eutheria; Euarchontoglires; Primates; Haplorrhini; Catarrhini; Hominidae; Homo`ZN778_HUMAN^ZN778_HUMAN^Q:1428-766,H:337-555^28.889%ID^E:4.58e-19^RecName: Full=Zinc finger protein 778;^Eukaryota; Metazoa; Chordata; Cran…	TRINITY_DN48966_c2_g3_i1.p1	622-1908[-]	ZN778_HUMAN^ZN778_HUMAN^Q:117-401,H:367-636^27.304%ID^E:5.47e-26^RecName: Full=Zinc finger protein 778;^Eukaryota; Metazoa; Chordata; Craniata; Vertebrata; Euteleostomi; Mammalia; Eutheria; Euarchontoglires; Primates; Haplorrhini; Catarrhini; Hominidae; Homo`ZN778_HUMAN^ZN778_HUMAN^Q:161-381,H:337-555^28.889%ID^E:9.9e-20^RecName: Full=Zinc finger protein 778;^Eukaryota; Metazoa; Chordata; Craniat…	PF13912.5^zf-C2H2_6^C2H2-type zinc finger^187-209^E:0.03`PF00096.25^zf-C2H2^Zinc finger, C2H2 type^274-296^E:0.012`PF13912.5^zf-C2H2_6^C2H2-type zinc finger^330-342^E:0.059`PF13894.5^zf-C2H2_4^C2H2-type zinc finger^331-353^E:0.0012`PF00096.25^zf-C2H2^Zinc finger, C2H2 type^331-353^E:1.1e-05`PF12874.6^zf-met^Zinc-finger of C2H2 type^331-351^E:0.0065`PF00096.25^zf-C2H2^Zinc finger, C2H2 type^359-38…	.	.	COG5048^Zinc finger protein	KEGG:hsa:197320`KO:K09228	GO:0005634^cellular_component^nucleus`GO:0003677^molecular_function^DNA binding`GO:0046872^molecular_function^metal ion binding`GO:0000981^molecular_function^RNA polymerase II transcription factor activity, sequence-specific DNA binding`GO:0006351^biological_process^transcription, DNA-templated	.
TRINITY_DN48666_c0_g1	TRINITY_DN48666_c0_g1_i1	ZN774_HUMAN^ZN774_HUMAN^Q:1947-1459,H:209-367^30.675%ID^E:3.05e-14^RecName: Full=Zinc finger protein 774;^Eukaryota; Metazoa; Chordata; Craniata; Vertebrata; Euteleostomi; Mammalia; Eutheria; Euarchontoglires; Primates; Haplorrhini; Catarrhini; Hominidae; Homo`ZN774_HUMAN^ZN774_HUMAN^Q:2031-1465,H:287-477^28.205%ID^E:1.87e-11^RecName: Full=Zinc finger protein 774;^Eukaryota; Metazoa; Chordata; Cr…	TRINITY_DN48666_c0_g1_i1.p1	1399-2097[-]	ZN774_HUMAN^ZN774_HUMAN^Q:51-213,H:209-367^30.675%ID^E:3.08e-16^RecName: Full=Zinc finger protein 774;^Eukaryota; Metazoa; Chordata; Craniata; Vertebrata; Euteleostomi; Mammalia; Eutheria; Euarchontoglires; Primates; Haplorrhini; Catarrhini; Hominidae; Homo`ZN774_HUMAN^ZN774_HUMAN^Q:23-211,H:287-477^28.205%ID^E:3.42e-13^RecName: Full=Zinc finger protein 774;^Eukaryota; Metazoa; Chordata; Craniata…	PF00096.25^zf-C2H2^Zinc finger, C2H2 type^79-101^E:0.00013`PF00096.25^zf-C2H2^Zinc finger, C2H2 type^137-159^E:0.017`PF13894.5^zf-C2H2_4^C2H2-type zinc finger^167-188^E:0.00067`PF00096.25^zf-C2H2^Zinc finger, C2H2 type^194-216^E:0.0023	.	.	COG5048^Zinc finger protein	KEGG:hsa:342132	GO:0005634^cellular_component^nucleus`GO:0003677^molecular_function^DNA binding`GO:0046872^molecular_function^metal ion binding`GO:0000981^molecular_function^RNA polymerase II transcription factor activity, sequence-specific DNA binding`GO:0006351^biological_process^transcription, DNA-templated	.
TRINITY_DN30420_c0_g1	TRINITY_DN30420_c0_g1_i1	ZN773_HUMAN^ZN773_HUMAN^Q:1117-1530,H:244-381^47.101%ID^E:1.43e-30^RecName: Full=Zinc finger protein 773;^Eukaryota; Metazoa; Chordata; Craniata; Vertebrata; Euteleostomi; Mammalia; Eutheria; Euarchontoglires; Primates; Haplorrhini; Catarrhini; Hominidae; Homo`ZN773_HUMAN^ZN773_HUMAN^Q:1117-1530,H:272-409^42.754%ID^E:6.11e-27^RecName: Full=Zinc finger protein 773;^Eukaryota; Metazoa; Chordata; Cr…	TRINITY_DN30420_c0_g1_i1.p1	193-1824[+]	ZNF79_HUMAN^ZNF79_HUMAN^Q:303-449,H:212-358^42.177%ID^E:1.59e-31^RecName: Full=Zinc finger protein 79;^Eukaryota; Metazoa; Chordata; Craniata; Vertebrata; Euteleostomi; Mammalia; Eutheria; Euarchontoglires; Primates; Haplorrhini; Catarrhini; Hominidae; Homo`ZNF79_HUMAN^ZNF79_HUMAN^Q:303-449,H:268-414^40.136%ID^E:7.55e-28^RecName: Full=Zinc finger protein 79;^Eukaryota; Metazoa; Chordata; Craniata…	PF07776.14^zf-AD^Zinc-finger associated domain (zf-AD)^6-78^E:3.4e-16`PF02178.18^AT_hook^AT hook motif^148-159^E:0.057`PF02178.18^AT_hook^AT hook motif^250-261^E:0.063`PF13912.5^zf-C2H2_6^C2H2-type zinc finger^311-335^E:0.032`PF00096.25^zf-C2H2^Zinc finger, C2H2 type^312-334^E:2.4e-05`PF12874.6^zf-met^Zinc-finger of C2H2 type^313-332^E:0.0058`PF00096.25^zf-C2H2^Zinc finger, C2H2 type^340-362^E:0.…	.	.	COG5048^Zinc finger protein	KEGG:hsa:7633`KO:K09228	GO:0005634^cellular_component^nucleus`GO:0003677^molecular_function^DNA binding`GO:0046872^molecular_function^metal ion binding`GO:0000981^molecular_function^RNA polymerase II transcription factor activity, sequence-specific DNA binding`GO:0006351^biological_process^transcription, DNA-templated	GO:0008270^molecular_function^zinc ion binding`GO:0005634^cellular_component^nucleus`GO:0003677^molecular_function^DNA binding
TRINITY_DN30420_c0_g1	TRINITY_DN30420_c0_g1_i2	ZN773_HUMAN^ZN773_HUMAN^Q:1093-1506,H:244-381^47.101%ID^E:1.08e-30^RecName: Full=Zinc finger protein 773;^Eukaryota; Metazoa; Chordata; Craniata; Vertebrata; Euteleostomi; Mammalia; Eutheria; Euarchontoglires; Primates; Haplorrhini; Catarrhini; Hominidae; Homo`ZN773_HUMAN^ZN773_HUMAN^Q:1093-1506,H:272-409^42.754%ID^E:5.2e-27^RecName: Full=Zinc finger protein 773;^Eukaryota; Metazoa; Chordata; Cra…	TRINITY_DN30420_c0_g1_i2.p1	193-1800[+]	ZNF79_HUMAN^ZNF79_HUMAN^Q:295-441,H:212-358^42.177%ID^E:1.36e-31^RecName: Full=Zinc finger protein 79;^Eukaryota; Metazoa; Chordata; Craniata; Vertebrata; Euteleostomi; Mammalia; Eutheria; Euarchontoglires; Primates; Haplorrhini; Catarrhini; Hominidae; Homo`ZNF79_HUMAN^ZNF79_HUMAN^Q:295-441,H:268-414^40.136%ID^E:7.03e-28^RecName: Full=Zinc finger protein 79;^Eukaryota; Metazoa; Chordata; Craniata…	PF07776.14^zf-AD^Zinc-finger associated domain (zf-AD)^6-78^E:3.3e-16`PF02178.18^AT_hook^AT hook motif^148-159^E:0.056`PF02178.18^AT_hook^AT hook motif^242-253^E:0.062`PF13912.5^zf-C2H2_6^C2H2-type zinc finger^303-327^E:0.032`PF00096.25^zf-C2H2^Zinc finger, C2H2 type^304-326^E:2.4e-05`PF12874.6^zf-met^Zinc-finger of C2H2 type^305-324^E:0.0057`PF00096.25^zf-C2H2^Zinc finger, C2H2 type^332-354^E:0.…	.	.	COG5048^Zinc finger protein	KEGG:hsa:7633`KO:K09228	GO:0005634^cellular_component^nucleus`GO:0003677^molecular_function^DNA binding`GO:0046872^molecular_function^metal ion binding`GO:0000981^molecular_function^RNA polymerase II transcription factor activity, sequence-specific DNA binding`GO:0006351^biological_process^transcription, DNA-templated	GO:0008270^molecular_function^zinc ion binding`GO:0005634^cellular_component^nucleus`GO:0003677^molecular_function^DNA binding
TRINITY_DN175681_c0_g1	TRINITY_DN175681_c0_g1_i2	ZN773_HUMAN^ZN773_HUMAN^Q:1-294,H:295-392^79.592%ID^E:1.94e-42^RecName: Full=Zinc finger protein 773;^Eukaryota; Metazoa; Chordata; Craniata; Vertebrata; Euteleostomi; Mammalia; Eutheria; Euarchontoglires; Primates; Haplorrhini; Catarrhini; Hominidae; Homo`ZN773_HUMAN^ZN773_HUMAN^Q:4-294,H:240-336^69.072%ID^E:8.53e-35^RecName: Full=Zinc finger protein 773;^Eukaryota; Metazoa; Chordata; Craniata; …	.	.	.	.	.	.	COG5048^Zinc finger protein	KEGG:hsa:374928`KO:K09228	GO:0005634^cellular_component^nucleus`GO:0003677^molecular_function^DNA binding`GO:0046872^molecular_function^metal ion binding`GO:0006355^biological_process^regulation of transcription, DNA-templated`GO:0006351^biological_process^transcription, DNA-templated	.
TRINITY_DN50359_c1_g2	TRINITY_DN50359_c1_g2_i2	ZN771_HUMAN^ZN771_HUMAN^Q:716-12,H:44-268^29.876%ID^E:4.01e-16^RecName: Full=Zinc finger protein 771;^Eukaryota; Metazoa; Chordata; Craniata; Vertebrata; Euteleostomi; Mammalia; Eutheria; Euarchontoglires; Primates; Haplorrhini; Catarrhini; Hominidae; Homo`ZN771_HUMAN^ZN771_HUMAN^Q:683-198,H:82-269^25.258%ID^E:3.9e-05^RecName: Full=Zinc finger protein 771;^Eukaryota; Metazoa; Chordata; Craniata; …	TRINITY_DN50359_c1_g2_i2.p1	3-1259[-]	ZN771_HUMAN^ZN771_HUMAN^Q:182-416,H:44-268^29.876%ID^E:3.73e-16^RecName: Full=Zinc finger protein 771;^Eukaryota; Metazoa; Chordata; Craniata; Vertebrata; Euteleostomi; Mammalia; Eutheria; Euarchontoglires; Primates; Haplorrhini; Catarrhini; Hominidae; Homo`ZN771_HUMAN^ZN771_HUMAN^Q:193-354,H:82-269^25.258%ID^E:4.74e-05^RecName: Full=Zinc finger protein 771;^Eukaryota; Metazoa; Chordata; Craniata…	PF13894.5^zf-C2H2_4^C2H2-type zinc finger^315-337^E:0.0016`PF00096.25^zf-C2H2^Zinc finger, C2H2 type^344-367^E:0.00017	.	.	COG5048^Zinc finger protein	KEGG:hsa:51333	GO:0005730^cellular_component^nucleolus`GO:0005634^cellular_component^nucleus`GO:0003677^molecular_function^DNA binding`GO:0046872^molecular_function^metal ion binding`GO:0000981^molecular_function^RNA polymerase II transcription factor activity, sequence-specific DNA binding`GO:0006351^biological_process^transcription, DNA-templated	.
TRINITY_DN49797_c0_g1	TRINITY_DN49797_c0_g1_i1	ZN771_HUMAN^ZN771_HUMAN^Q:201-515,H:71-175^46.667%ID^E:1.83e-27^RecName: Full=Zinc finger protein 771;^Eukaryota; Metazoa; Chordata; Craniata; Vertebrata; Euteleostomi; Mammalia; Eutheria; Euarchontoglires; Primates; Haplorrhini; Catarrhini; Hominidae; Homo`ZN771_HUMAN^ZN771_HUMAN^Q:180-515,H:36-147^41.964%ID^E:1.42e-21^RecName: Full=Zinc finger protein 771;^Eukaryota; Metazoa; Chordata; Craniata…	.	.	.	.	.	.	COG5048^Zinc finger protein	KEGG:hsa:51333	GO:0005730^cellular_component^nucleolus`GO:0005634^cellular_component^nucleus`GO:0003677^molecular_function^DNA binding`GO:0046872^molecular_function^metal ion binding`GO:0000981^molecular_function^RNA polymerase II transcription factor activity, sequence-specific DNA binding`GO:0006351^biological_process^transcription, DNA-templated	.
TRINITY_DN31245_c0_g1	TRINITY_DN31245_c0_g1_i1	ZN764_HUMAN^ZN764_HUMAN^Q:82-216,H:261-305^51.111%ID^E:0.000193^RecName: Full=Zinc finger protein 764;^Eukaryota; Metazoa; Chordata; Craniata; Vertebrata; Euteleostomi; Mammalia; Eutheria; Euarchontoglires; Primates; Haplorrhini; Catarrhini; Hominidae; Homo	TRINITY_DN31245_c0_g1_i1.p2	1-306[+]	ZSC10_HUMAN^ZSC10_HUMAN^Q:28-87,H:609-668^41.667%ID^E:5.32e-08^RecName: Full=Zinc finger and SCAN domain-containing protein 10;^Eukaryota; Metazoa; Chordata; Craniata; Vertebrata; Euteleostomi; Mammalia; Eutheria; Euarchontoglires; Primates; Haplorrhini; Catarrhini; Hominidae; Homo`ZSC10_HUMAN^ZSC10_HUMAN^Q:27-72,H:670-715^39.13%ID^E:0.000285^RecName: Full=Zinc finger and SCAN domain-containing p…	PF16622.4^zf-C2H2_11^zinc-finger C2H2-type^26-49^E:9.8e-05`PF13913.5^zf-C2HC_2^zinc-finger of a C2HC-type^26-46^E:0.13`PF00096.25^zf-C2H2^Zinc finger, C2H2 type^27-49^E:2.9e-05`PF12874.6^zf-met^Zinc-finger of C2H2 type^27-46^E:0.027`PF13913.5^zf-C2HC_2^zinc-finger of a C2HC-type^54-72^E:0.022`PF00096.25^zf-C2H2^Zinc finger, C2H2 type^56-77^E:0.00061	.	.	COG5048^Zinc finger protein	KEGG:hsa:84891`KO:K09230	GO:0005654^cellular_component^nucleoplasm`GO:0005634^cellular_component^nucleus`GO:0003700^molecular_function^DNA-binding transcription factor activity`GO:0046872^molecular_function^metal ion binding`GO:0000981^molecular_function^RNA polymerase II transcription factor activity, sequence-specific DNA binding`GO:0043565^molecular_function^sequence-specific DNA binding`GO:0045892^biological_process^…	.
TRINITY_DN202356_c0_g1	TRINITY_DN202356_c0_g1_i1	ZN764_HUMAN^ZN764_HUMAN^Q:382-2,H:167-293^97.638%ID^E:1.62e-85^RecName: Full=Zinc finger protein 764;^Eukaryota; Metazoa; Chordata; Craniata; Vertebrata; Euteleostomi; Mammalia; Eutheria; Euarchontoglires; Primates; Haplorrhini; Catarrhini; Hominidae; Homo`ZN764_HUMAN^ZN764_HUMAN^Q:373-2,H:226-349^54.839%ID^E:3.22e-40^RecName: Full=Zinc finger protein 764;^Eukaryota; Metazoa; Chordata; Craniata; …	TRINITY_DN202356_c0_g1_i1.p2	2-382[-]	ZN764_HUMAN^ZN764_HUMAN^Q:1-127,H:167-293^97.638%ID^E:1.46e-85^RecName: Full=Zinc finger protein 764;^Eukaryota; Metazoa; Chordata; Craniata; Vertebrata; Euteleostomi; Mammalia; Eutheria; Euarchontoglires; Primates; Haplorrhini; Catarrhini; Hominidae; Homo`ZN764_HUMAN^ZN764_HUMAN^Q:4-127,H:226-349^54.839%ID^E:2.9e-40^RecName: Full=Zinc finger protein 764;^Eukaryota; Metazoa; Chordata; Craniata; V…	PF00096.25^zf-C2H2^Zinc finger, C2H2 type^37-59^E:0.00047`PF00096.25^zf-C2H2^Zinc finger, C2H2 type^65-87^E:5.3e-06`PF13912.5^zf-C2H2_6^C2H2-type zinc finger^65-87^E:0.079`PF00096.25^zf-C2H2^Zinc finger, C2H2 type^95-115^E:5.7e-05	.	.	COG5048^Zinc finger protein	KEGG:hsa:92595`KO:K09228	GO:0005634^cellular_component^nucleus`GO:0003677^molecular_function^DNA binding`GO:0046872^molecular_function^metal ion binding`GO:0000981^molecular_function^RNA polymerase II transcription factor activity, sequence-specific DNA binding`GO:0006351^biological_process^transcription, DNA-templated	.
TRINITY_DN50359_c1_g1	TRINITY_DN50359_c1_g1_i2	ZN764_HUMAN^ZN764_HUMAN^Q:3-410,H:181-307^37.226%ID^E:5.32e-15^RecName: Full=Zinc finger protein 764;^Eukaryota; Metazoa; Chordata; Craniata; Vertebrata; Euteleostomi; Mammalia; Eutheria; Euarchontoglires; Primates; Haplorrhini; Catarrhini; Hominidae; Homo`ZN764_HUMAN^ZN764_HUMAN^Q:3-464,H:237-369^33.544%ID^E:4.44e-14^RecName: Full=Zinc finger protein 764;^Eukaryota; Metazoa; Chordata; Craniata; …	.	.	.	.	.	.	COG5048^Zinc finger protein	KEGG:hsa:92595`KO:K09228	GO:0005634^cellular_component^nucleus`GO:0003677^molecular_function^DNA binding`GO:0046872^molecular_function^metal ion binding`GO:0000981^molecular_function^RNA polymerase II transcription factor activity, sequence-specific DNA binding`GO:0006351^biological_process^transcription, DNA-templated	.
TRINITY_DN215749_c0_g1	TRINITY_DN215749_c0_g1_i1	ZN763_HUMAN^ZN763_HUMAN^Q:57-251,H:331-394^47.692%ID^E:5.24e-09^RecName: Full=Zinc finger protein 763;^Eukaryota; Metazoa; Chordata; Craniata; Vertebrata; Euteleostomi; Mammalia; Eutheria; Euarchontoglires; Primates; Haplorrhini; Catarrhini; Hominidae; Homo	.	.	.	.	.	.	COG5048^Zinc finger protein	KEGG:hsa:284390`KO:K09228	GO:0005634^cellular_component^nucleus`GO:0003677^molecular_function^DNA binding`GO:0046872^molecular_function^metal ion binding`GO:0000981^molecular_function^RNA polymerase II transcription factor activity, sequence-specific DNA binding`GO:0006351^biological_process^transcription, DNA-templated	.
TRINITY_DN29174_c0_g1	TRINITY_DN29174_c0_g1_i1	ZN737_HUMAN^ZN737_HUMAN^Q:464-3,H:75-228^93.506%ID^E:3.88e-98^RecName: Full=Zinc finger protein 737;^Eukaryota; Metazoa; Chordata; Craniata; Vertebrata; Euteleostomi; Mammalia; Eutheria; Euarchontoglires; Primates; Haplorrhini; Catarrhini; Hominidae; Homo`ZN737_HUMAN^ZN737_HUMAN^Q:269-6,H:392-479^60.227%ID^E:3.68e-24^RecName: Full=Zinc finger protein 737;^Eukaryota; Metazoa; Chordata; Craniata; V…	TRINITY_DN29174_c0_g1_i1.p1	3-464[-]	ZN737_HUMAN^ZN737_HUMAN^Q:1-154,H:75-228^93.506%ID^E:3.5e-98^RecName: Full=Zinc finger protein 737;^Eukaryota; Metazoa; Chordata; Craniata; Vertebrata; Euteleostomi; Mammalia; Eutheria; Euarchontoglires; Primates; Haplorrhini; Catarrhini; Hominidae; Homo`ZN737_HUMAN^ZN737_HUMAN^Q:66-153,H:392-479^60.227%ID^E:3.31e-24^RecName: Full=Zinc finger protein 737;^Eukaryota; Metazoa; Chordata; Craniata; V…	PF00096.25^zf-C2H2^Zinc finger, C2H2 type^99-121^E:0.00074`PF00096.25^zf-C2H2^Zinc finger, C2H2 type^128-149^E:7.6e-06	.	.	COG5048^Zinc finger protein	KEGG:hsa:100129842`KO:K09228	GO:0005634^cellular_component^nucleus`GO:0003677^molecular_function^DNA binding`GO:0046872^molecular_function^metal ion binding`GO:0000981^molecular_function^RNA polymerase II transcription factor activity, sequence-specific DNA binding`GO:0006351^biological_process^transcription, DNA-templated	.
TRINITY_DN5309_c0_g1	TRINITY_DN5309_c0_g1_i1	ZN737_HUMAN^ZN737_HUMAN^Q:2089-2586,H:338-503^47.305%ID^E:2.45e-38^RecName: Full=Zinc finger protein 737;^Eukaryota; Metazoa; Chordata; Craniata; Vertebrata; Euteleostomi; Mammalia; Eutheria; Euarchontoglires; Primates; Haplorrhini; Catarrhini; Hominidae; Homo`ZN737_HUMAN^ZN737_HUMAN^Q:2089-2586,H:198-363^41.916%ID^E:2.68e-34^RecName: Full=Zinc finger protein 737;^Eukaryota; Metazoa; Chordata; Cr…	TRINITY_DN5309_c0_g1_i1.p1	340-3198[+]	ZN737_HUMAN^ZN737_HUMAN^Q:584-756,H:338-510^46.552%ID^E:1.88e-39^RecName: Full=Zinc finger protein 737;^Eukaryota; Metazoa; Chordata; Craniata; Vertebrata; Euteleostomi; Mammalia; Eutheria; Euarchontoglires; Primates; Haplorrhini; Catarrhini; Hominidae; Homo`ZN737_HUMAN^ZN737_HUMAN^Q:584-756,H:198-370^41.379%ID^E:2.85e-35^RecName: Full=Zinc finger protein 737;^Eukaryota; Metazoa; Chordata; Crania…	PF00096.25^zf-C2H2^Zinc finger, C2H2 type^392-415^E:0.0096`PF00096.25^zf-C2H2^Zinc finger, C2H2 type^614-636^E:0.012`PF00096.25^zf-C2H2^Zinc finger, C2H2 type^642-665^E:0.00025`PF00096.25^zf-C2H2^Zinc finger, C2H2 type^671-693^E:5.3e-05`PF13894.5^zf-C2H2_4^C2H2-type zinc finger^671-693^E:0.0016`PF00096.25^zf-C2H2^Zinc finger, C2H2 type^699-721^E:0.00021`PF00096.25^zf-C2H2^Zinc finger, C2H2 type^7…	.	.	COG5048^Zinc finger protein	KEGG:hsa:100129842`KO:K09228	GO:0005634^cellular_component^nucleus`GO:0003677^molecular_function^DNA binding`GO:0046872^molecular_function^metal ion binding`GO:0000981^molecular_function^RNA polymerase II transcription factor activity, sequence-specific DNA binding`GO:0006351^biological_process^transcription, DNA-templated	.
TRINITY_DN155058_c0_g1	TRINITY_DN155058_c0_g1_i1	ZN736_HUMAN^ZN736_HUMAN^Q:250-2,H:322-403^72.289%ID^E:1.05e-32^RecName: Full=Zinc finger protein 736;^Eukaryota; Metazoa; Chordata; Craniata; Vertebrata; Euteleostomi; Mammalia; Eutheria; Euarchontoglires; Primates; Haplorrhini; Catarrhini; Hominidae; Homo`ZN736_HUMAN^ZN736_HUMAN^Q:250-2,H:210-291^62.651%ID^E:8.18e-27^RecName: Full=Zinc finger protein 736;^Eukaryota; Metazoa; Chordata; Craniata; …	.	.	.	.	.	.	COG5048^Zinc finger protein	KEGG:hsa:728927`KO:K09228	GO:0005634^cellular_component^nucleus`GO:0003677^molecular_function^DNA binding`GO:0046872^molecular_function^metal ion binding`GO:0000981^molecular_function^RNA polymerase II transcription factor activity, sequence-specific DNA binding`GO:0006351^biological_process^transcription, DNA-templated	.
TRINITY_DN21602_c0_g1	TRINITY_DN21602_c0_g1_i2	ZN732_HUMAN^ZN732_HUMAN^Q:347-3,H:111-223^88.696%ID^E:1.21e-63^RecName: Full=Zinc finger protein 732;^Eukaryota; Metazoa; Chordata; Craniata; Vertebrata; Euteleostomi; Mammalia; Eutheria; Euarchontoglires; Primates; Haplorrhini; Catarrhini; Hominidae; Homo`ZN732_HUMAN^ZN732_HUMAN^Q:263-3,H:360-446^54.023%ID^E:2.3e-24^RecName: Full=Zinc finger protein 732;^Eukaryota; Metazoa; Chordata; Craniata; V…	TRINITY_DN21602_c0_g1_i2.p1	3-347[-]	ZN732_HUMAN^ZN732_HUMAN^Q:1-115,H:111-223^88.696%ID^E:1.09e-63^RecName: Full=Zinc finger protein 732;^Eukaryota; Metazoa; Chordata; Craniata; Vertebrata; Euteleostomi; Mammalia; Eutheria; Euarchontoglires; Primates; Haplorrhini; Catarrhini; Hominidae; Homo`ZN732_HUMAN^ZN732_HUMAN^Q:29-115,H:360-446^54.023%ID^E:2.07e-24^RecName: Full=Zinc finger protein 732;^Eukaryota; Metazoa; Chordata; Craniata;…	PF13912.5^zf-C2H2_6^C2H2-type zinc finger^58-78^E:0.00012`PF00096.25^zf-C2H2^Zinc finger, C2H2 type^59-81^E:0.00019	.	.	COG5048^Zinc finger protein	KEGG:hsa:654254	GO:0005634^cellular_component^nucleus`GO:0003677^molecular_function^DNA binding`GO:0046872^molecular_function^metal ion binding`GO:0000981^molecular_function^RNA polymerase II transcription factor activity, sequence-specific DNA binding`GO:0006351^biological_process^transcription, DNA-templated	.
TRINITY_DN43205_c0_g1	TRINITY_DN43205_c0_g1_i4	ZN730_HUMAN^ZN730_HUMAN^Q:1010-1327,H:365-470^33.019%ID^E:1.12e-18^RecName: Full=Putative zinc finger protein 730;^Eukaryota; Metazoa; Chordata; Craniata; Vertebrata; Euteleostomi; Mammalia; Eutheria; Euarchontoglires; Primates; Haplorrhini; Catarrhini; Hominidae; Homo`ZN730_HUMAN^ZN730_HUMAN^Q:324-890,H:143-332^24.257%ID^E:1.12e-18^RecName: Full=Putative zinc finger protein 730;^Eukaryota; Metaz…	TRINITY_DN43205_c0_g1_i4.p1	3-1148[+]	ZN845_HUMAN^ZN845_HUMAN^Q:102-294,H:347-541^30.918%ID^E:1.41e-12^RecName: Full=Zinc finger protein 845;^Eukaryota; Metazoa; Chordata; Craniata; Vertebrata; Euteleostomi; Mammalia; Eutheria; Euarchontoglires; Primates; Haplorrhini; Catarrhini; Hominidae; Homo`ZN845_HUMAN^ZN845_HUMAN^Q:107-347,H:632-854^28.235%ID^E:9.86e-10^RecName: Full=Zinc finger protein 845;^Eukaryota; Metazoa; Chordata; Crania…	PF00096.25^zf-C2H2^Zinc finger, C2H2 type^203-225^E:0.016`PF00096.25^zf-C2H2^Zinc finger, C2H2 type^232-255^E:0.0049	.	.	COG5048^Zinc finger protein	KEGG:hsa:91664`KO:K09228	GO:0005634^cellular_component^nucleus`GO:0003677^molecular_function^DNA binding`GO:0046872^molecular_function^metal ion binding`GO:0000981^molecular_function^RNA polymerase II transcription factor activity, sequence-specific DNA binding`GO:0006351^biological_process^transcription, DNA-templated	.
TRINITY_DN218461_c0_g1	TRINITY_DN218461_c0_g1_i1	ZN729_HUMAN^ZN729_HUMAN^Q:264-1,H:517-608^53.261%ID^E:1.45e-13^RecName: Full=Zinc finger protein 729;^Eukaryota; Metazoa; Chordata; Craniata; Vertebrata; Euteleostomi; Mammalia; Eutheria; Euarchontoglires; Primates; Haplorrhini; Catarrhini; Hominidae; Homo`ZN729_HUMAN^ZN729_HUMAN^Q:258-1,H:267-356^50%ID^E:4.22e-11^RecName: Full=Zinc finger protein 729;^Eukaryota; Metazoa; Chordata; Craniata; Vert…	.	.	.	.	.	.	COG5048^Zinc finger protein	KEGG:hsa:100287226`KO:K09228	GO:0005634^cellular_component^nucleus`GO:0003677^molecular_function^DNA binding`GO:0046872^molecular_function^metal ion binding`GO:0000981^molecular_function^RNA polymerase II transcription factor activity, sequence-specific DNA binding`GO:0006351^biological_process^transcription, DNA-templated	.
TRINITY_DN37462_c2_g1	TRINITY_DN37462_c2_g1_i1	ZN728_MOUSE^ZN728_MOUSE^Q:455-69,H:447-578^43.939%ID^E:5.95e-24^RecName: Full=Zinc finger protein 728;^Eukaryota; Metazoa; Chordata; Craniata; Vertebrata; Euteleostomi; Mammalia; Eutheria; Euarchontoglires; Glires; Rodentia; Myomorpha; Muroidea; Muridae; Murinae; Mus; Mus`ZN728_MOUSE^ZN728_MOUSE^Q:455-69,H:391-522^39.394%ID^E:4.26e-20^RecName: Full=Zinc finger protein 728;^Eukaryota; Metazoa; Cho…	TRINITY_DN37462_c2_g1_i1.p1	39-2315[-]	ZN728_MOUSE^ZN728_MOUSE^Q:621-749,H:447-578^43.939%ID^E:1.32e-24^RecName: Full=Zinc finger protein 728;^Eukaryota; Metazoa; Chordata; Craniata; Vertebrata; Euteleostomi; Mammalia; Eutheria; Euarchontoglires; Glires; Rodentia; Myomorpha; Muroidea; Muridae; Murinae; Mus; Mus`ZN728_MOUSE^ZN728_MOUSE^Q:621-749,H:391-522^39.394%ID^E:1.68e-20^RecName: Full=Zinc finger protein 728;^Eukaryota; Metazoa; C…	PF07776.14^zf-AD^Zinc-finger associated domain (zf-AD)^470-541^E:1e-13`PF00096.25^zf-C2H2^Zinc finger, C2H2 type^644-666^E:0.0017`PF13912.5^zf-C2H2_6^C2H2-type zinc finger^700-723^E:0.054`PF00096.25^zf-C2H2^Zinc finger, C2H2 type^728-751^E:0.0069	.	.	COG5048^Zinc finger protein	KEGG:mmu:238690`KO:K09228	GO:0005622^cellular_component^intracellular`GO:0046872^molecular_function^metal ion binding`GO:0003676^molecular_function^nucleic acid binding`GO:0006355^biological_process^regulation of transcription, DNA-templated	GO:0008270^molecular_function^zinc ion binding`GO:0005634^cellular_component^nucleus
TRINITY_DN37462_c2_g1	TRINITY_DN37462_c2_g1_i2	ZN728_MOUSE^ZN728_MOUSE^Q:455-69,H:447-578^43.939%ID^E:1.1e-24^RecName: Full=Zinc finger protein 728;^Eukaryota; Metazoa; Chordata; Craniata; Vertebrata; Euteleostomi; Mammalia; Eutheria; Euarchontoglires; Glires; Rodentia; Myomorpha; Muroidea; Muridae; Murinae; Mus; Mus`ZN728_MOUSE^ZN728_MOUSE^Q:455-69,H:391-522^39.394%ID^E:1.07e-20^RecName: Full=Zinc finger protein 728;^Eukaryota; Metazoa; Chor…	TRINITY_DN37462_c2_g1_i2.p1	39-1238[-]	ZN728_MOUSE^ZN728_MOUSE^Q:262-390,H:447-578^43.939%ID^E:9.39e-26^RecName: Full=Zinc finger protein 728;^Eukaryota; Metazoa; Chordata; Craniata; Vertebrata; Euteleostomi; Mammalia; Eutheria; Euarchontoglires; Glires; Rodentia; Myomorpha; Muroidea; Muridae; Murinae; Mus; Mus`ZN728_MOUSE^ZN728_MOUSE^Q:262-390,H:391-522^39.394%ID^E:1.87e-21^RecName: Full=Zinc finger protein 728;^Eukaryota; Metazoa; C…	PF07776.14^zf-AD^Zinc-finger associated domain (zf-AD)^111-182^E:4e-14`PF00096.25^zf-C2H2^Zinc finger, C2H2 type^285-307^E:0.0008`PF13912.5^zf-C2H2_6^C2H2-type zinc finger^341-364^E:0.025`PF00096.25^zf-C2H2^Zinc finger, C2H2 type^343-363^E:0.013`PF00096.25^zf-C2H2^Zinc finger, C2H2 type^369-392^E:0.0032	.	.	COG5048^Zinc finger protein	KEGG:mmu:238690`KO:K09228	GO:0005622^cellular_component^intracellular`GO:0046872^molecular_function^metal ion binding`GO:0003676^molecular_function^nucleic acid binding`GO:0006355^biological_process^regulation of transcription, DNA-templated	GO:0008270^molecular_function^zinc ion binding`GO:0005634^cellular_component^nucleus
TRINITY_DN46596_c0_g1	TRINITY_DN46596_c0_g1_i1	ZN724_HUMAN^ZN724_HUMAN^Q:835-1716,H:340-617^36.395%ID^E:2.44e-45^RecName: Full=Zinc finger protein 724 {ECO:0000305};^Eukaryota; Metazoa; Chordata; Craniata; Vertebrata; Euteleostomi; Mammalia; Eutheria; Euarchontoglires; Primates; Haplorrhini; Catarrhini; Hominidae; Homo`ZN724_HUMAN^ZN724_HUMAN^Q:862-1686,H:264-524^35.87%ID^E:3.49e-42^RecName: Full=Zinc finger protein 724 {ECO:0000305};^Eukaryo…	TRINITY_DN46596_c0_g1_i1.p1	184-1794[+]	ZN429_HUMAN^ZN429_HUMAN^Q:218-503,H:287-585^35.43%ID^E:1.39e-46^RecName: Full=Zinc finger protein 429;^Eukaryota; Metazoa; Chordata; Craniata; Vertebrata; Euteleostomi; Mammalia; Eutheria; Euarchontoglires; Primates; Haplorrhini; Catarrhini; Hominidae; Homo`ZN429_HUMAN^ZN429_HUMAN^Q:218-503,H:231-557^31.611%ID^E:7.78e-42^RecName: Full=Zinc finger protein 429;^Eukaryota; Metazoa; Chordata; Craniat…	PF07776.14^zf-AD^Zinc-finger associated domain (zf-AD)^8-81^E:1.3e-06`PF00096.25^zf-C2H2^Zinc finger, C2H2 type^245-267^E:0.016`PF00096.25^zf-C2H2^Zinc finger, C2H2 type^273-296^E:0.0044`PF00096.25^zf-C2H2^Zinc finger, C2H2 type^343-364^E:0.00075`PF12874.6^zf-met^Zinc-finger of C2H2 type^343-360^E:0.029`PF00096.25^zf-C2H2^Zinc finger, C2H2 type^371-393^E:0.00012`PF13894.5^zf-C2H2_4^C2H2-type zinc…	.	.	COG5048^Zinc finger protein	KEGG:hsa:353088`KO:K09228	GO:0005634^cellular_component^nucleus`GO:0003677^molecular_function^DNA binding`GO:0003700^molecular_function^DNA-binding transcription factor activity`GO:0046872^molecular_function^metal ion binding`GO:0000981^molecular_function^RNA polymerase II transcription factor activity, sequence-specific DNA binding`GO:0006355^biological_process^regulation of transcription, DNA-templated`GO:0006351^biolog…	GO:0008270^molecular_function^zinc ion binding`GO:0005634^cellular_component^nucleus
TRINITY_DN49964_c1_g1	TRINITY_DN49964_c1_g1_i7	ZN724_HUMAN^ZN724_HUMAN^Q:2338-1568,H:348-599^36.293%ID^E:3.14e-36^RecName: Full=Zinc finger protein 724 {ECO:0000305};^Eukaryota; Metazoa; Chordata; Craniata; Vertebrata; Euteleostomi; Mammalia; Eutheria; Euarchontoglires; Primates; Haplorrhini; Catarrhini; Hominidae; Homo`ZN724_HUMAN^ZN724_HUMAN^Q:2338-1568,H:264-515^36.68%ID^E:1.41e-34^RecName: Full=Zinc finger protein 724 {ECO:0000305};^Eukar…	TRINITY_DN49964_c1_g1_i7.p1	1496-4567[-]	ZN782_HUMAN^ZN782_HUMAN^Q:752-1013,H:406-668^35.556%ID^E:2.64e-37^RecName: Full=Zinc finger protein 782;^Eukaryota; Metazoa; Chordata; Craniata; Vertebrata; Euteleostomi; Mammalia; Eutheria; Euarchontoglires; Primates; Haplorrhini; Catarrhini; Hominidae; Homo`ZN782_HUMAN^ZN782_HUMAN^Q:645-1013,H:227-584^28.831%ID^E:9.39e-23^RecName: Full=Zinc finger protein 782;^Eukaryota; Metazoa; Chordata; Cran…	PF00096.25^zf-C2H2^Zinc finger, C2H2 type^762-784^E:0.00048`PF13912.5^zf-C2H2_6^C2H2-type zinc finger^762-784^E:0.023`PF12874.6^zf-met^Zinc-finger of C2H2 type^789-811^E:0.013`PF13912.5^zf-C2H2_6^C2H2-type zinc finger^789-813^E:0.038`PF00096.25^zf-C2H2^Zinc finger, C2H2 type^818-838^E:0.0038`PF00096.25^zf-C2H2^Zinc finger, C2H2 type^846-868^E:0.0084`PF00096.25^zf-C2H2^Zinc finger, C2H2 type^904-9…	.	.	COG5048^Zinc finger protein	KEGG:hsa:158431`KO:K09228	GO:0005634^cellular_component^nucleus`GO:0003677^molecular_function^DNA binding`GO:0003700^molecular_function^DNA-binding transcription factor activity`GO:0046872^molecular_function^metal ion binding`GO:0000981^molecular_function^RNA polymerase II transcription factor activity, sequence-specific DNA binding`GO:0006355^biological_process^regulation of transcription, DNA-templated`GO:0006351^biolog…	.
TRINITY_DN49964_c1_g1	TRINITY_DN49964_c1_g1_i5	ZN724_HUMAN^ZN724_HUMAN^Q:2316-1546,H:348-599^36.293%ID^E:3.38e-36^RecName: Full=Zinc finger protein 724 {ECO:0000305};^Eukaryota; Metazoa; Chordata; Craniata; Vertebrata; Euteleostomi; Mammalia; Eutheria; Euarchontoglires; Primates; Haplorrhini; Catarrhini; Hominidae; Homo`ZN724_HUMAN^ZN724_HUMAN^Q:2316-1546,H:264-515^36.68%ID^E:1.52e-34^RecName: Full=Zinc finger protein 724 {ECO:0000305};^Eukar…	TRINITY_DN49964_c1_g1_i5.p1	1474-4806[-]	ZN782_HUMAN^ZN782_HUMAN^Q:839-1100,H:406-668^35.556%ID^E:3.32e-37^RecName: Full=Zinc finger protein 782;^Eukaryota; Metazoa; Chordata; Craniata; Vertebrata; Euteleostomi; Mammalia; Eutheria; Euarchontoglires; Primates; Haplorrhini; Catarrhini; Hominidae; Homo`ZN782_HUMAN^ZN782_HUMAN^Q:732-1100,H:227-584^28.831%ID^E:2.08e-22^RecName: Full=Zinc finger protein 782;^Eukaryota; Metazoa; Chordata; Cran…	PF00096.25^zf-C2H2^Zinc finger, C2H2 type^849-871^E:0.00053`PF13912.5^zf-C2H2_6^C2H2-type zinc finger^849-871^E:0.026`PF12874.6^zf-met^Zinc-finger of C2H2 type^876-898^E:0.014`PF13912.5^zf-C2H2_6^C2H2-type zinc finger^876-900^E:0.042`PF00096.25^zf-C2H2^Zinc finger, C2H2 type^905-925^E:0.0041`PF00096.25^zf-C2H2^Zinc finger, C2H2 type^933-955^E:0.0093`PF00096.25^zf-C2H2^Zinc finger, C2H2 type^991-1…	.	.	COG5048^Zinc finger protein	KEGG:hsa:158431`KO:K09228	GO:0005634^cellular_component^nucleus`GO:0003677^molecular_function^DNA binding`GO:0003700^molecular_function^DNA-binding transcription factor activity`GO:0046872^molecular_function^metal ion binding`GO:0000981^molecular_function^RNA polymerase II transcription factor activity, sequence-specific DNA binding`GO:0006355^biological_process^regulation of transcription, DNA-templated`GO:0006351^biolog…	.
TRINITY_DN49964_c1_g1	TRINITY_DN49964_c1_g1_i4	ZN724_HUMAN^ZN724_HUMAN^Q:2310-1540,H:348-599^36.293%ID^E:3.71e-36^RecName: Full=Zinc finger protein 724 {ECO:0000305};^Eukaryota; Metazoa; Chordata; Craniata; Vertebrata; Euteleostomi; Mammalia; Eutheria; Euarchontoglires; Primates; Haplorrhini; Catarrhini; Hominidae; Homo`ZN724_HUMAN^ZN724_HUMAN^Q:2310-1540,H:264-515^36.68%ID^E:1.66e-34^RecName: Full=Zinc finger protein 724 {ECO:0000305};^Eukar…	TRINITY_DN49964_c1_g1_i4.p1	1468-5130[-]	ZN782_HUMAN^ZN782_HUMAN^Q:949-1210,H:406-668^35.556%ID^E:3.66e-37^RecName: Full=Zinc finger protein 782;^Eukaryota; Metazoa; Chordata; Craniata; Vertebrata; Euteleostomi; Mammalia; Eutheria; Euarchontoglires; Primates; Haplorrhini; Catarrhini; Hominidae; Homo`ZN782_HUMAN^ZN782_HUMAN^Q:964-1210,H:343-584^32.031%ID^E:3.8e-22^RecName: Full=Zinc finger protein 782;^Eukaryota; Metazoa; Chordata; Crani…	PF00096.25^zf-C2H2^Zinc finger, C2H2 type^959-981^E:0.00058`PF13912.5^zf-C2H2_6^C2H2-type zinc finger^959-981^E:0.028`PF12874.6^zf-met^Zinc-finger of C2H2 type^986-1008^E:0.016`PF13912.5^zf-C2H2_6^C2H2-type zinc finger^986-1010^E:0.047`PF00096.25^zf-C2H2^Zinc finger, C2H2 type^1015-1035^E:0.0046`PF00096.25^zf-C2H2^Zinc finger, C2H2 type^1043-1065^E:0.01`PF00096.25^zf-C2H2^Zinc finger, C2H2 type^1…	.	.	COG5048^Zinc finger protein	KEGG:hsa:158431`KO:K09228	GO:0005634^cellular_component^nucleus`GO:0003677^molecular_function^DNA binding`GO:0003700^molecular_function^DNA-binding transcription factor activity`GO:0046872^molecular_function^metal ion binding`GO:0000981^molecular_function^RNA polymerase II transcription factor activity, sequence-specific DNA binding`GO:0006355^biological_process^regulation of transcription, DNA-templated`GO:0006351^biolog…	.
TRINITY_DN49964_c1_g1	TRINITY_DN49964_c1_g1_i6	ZN724_HUMAN^ZN724_HUMAN^Q:2296-1568,H:362-599^37.143%ID^E:2.06e-35^RecName: Full=Zinc finger protein 724 {ECO:0000305};^Eukaryota; Metazoa; Chordata; Craniata; Vertebrata; Euteleostomi; Mammalia; Eutheria; Euarchontoglires; Primates; Haplorrhini; Catarrhini; Hominidae; Homo`ZN724_HUMAN^ZN724_HUMAN^Q:2332-1568,H:294-543^34.241%ID^E:2.1e-31^RecName: Full=Zinc finger protein 724 {ECO:0000305};^Eukar…	TRINITY_DN49964_c1_g1_i6.p1	2292-4568[-]	.	.	.	.	.	.	.	.
TRINITY_DN49964_c1_g1	TRINITY_DN49964_c1_g1_i3	ZN724_HUMAN^ZN724_HUMAN^Q:2274-1546,H:362-599^37.143%ID^E:2.22e-35^RecName: Full=Zinc finger protein 724 {ECO:0000305};^Eukaryota; Metazoa; Chordata; Craniata; Vertebrata; Euteleostomi; Mammalia; Eutheria; Euarchontoglires; Primates; Haplorrhini; Catarrhini; Hominidae; Homo`ZN724_HUMAN^ZN724_HUMAN^Q:2310-1546,H:294-543^34.241%ID^E:2.26e-31^RecName: Full=Zinc finger protein 724 {ECO:0000305};^Euka…	TRINITY_DN49964_c1_g1_i3.p1	2270-4807[-]	.	.	.	.	.	.	.	.
TRINITY_DN49964_c1_g1	TRINITY_DN49964_c1_g1_i1	ZN724_HUMAN^ZN724_HUMAN^Q:2268-1540,H:362-599^37.143%ID^E:2.43e-35^RecName: Full=Zinc finger protein 724 {ECO:0000305};^Eukaryota; Metazoa; Chordata; Craniata; Vertebrata; Euteleostomi; Mammalia; Eutheria; Euarchontoglires; Primates; Haplorrhini; Catarrhini; Hominidae; Homo`ZN724_HUMAN^ZN724_HUMAN^Q:2304-1540,H:294-543^34.241%ID^E:2.47e-31^RecName: Full=Zinc finger protein 724 {ECO:0000305};^Euka…	TRINITY_DN49964_c1_g1_i1.p1	2264-5131[-]	.	.	.	.	.	.	.	.
TRINITY_DN42878_c0_g1	TRINITY_DN42878_c0_g1_i1	ZN724_HUMAN^ZN724_HUMAN^Q:1-249,H:346-428^91.566%ID^E:1.29e-44^RecName: Full=Zinc finger protein 724 {ECO:0000305};^Eukaryota; Metazoa; Chordata; Craniata; Vertebrata; Euteleostomi; Mammalia; Eutheria; Euarchontoglires; Primates; Haplorrhini; Catarrhini; Hominidae; Homo`ZN724_HUMAN^ZN724_HUMAN^Q:1-249,H:374-456^90.361%ID^E:8.23e-44^RecName: Full=Zinc finger protein 724 {ECO:0000305};^Eukaryota; M…	.	.	.	.	.	.	COG5048^Zinc finger protein	.	GO:0005634^cellular_component^nucleus`GO:0003677^molecular_function^DNA binding`GO:0046872^molecular_function^metal ion binding`GO:0000981^molecular_function^RNA polymerase II transcription factor activity, sequence-specific DNA binding`GO:0006351^biological_process^transcription, DNA-templated	.
TRINITY_DN51135_c0_g2	TRINITY_DN51135_c0_g2_i11	ZN721_HUMAN^ZN721_HUMAN^Q:873-502,H:741-854^40.323%ID^E:7.29e-15^RecName: Full=Zinc finger protein 721;^Eukaryota; Metazoa; Chordata; Craniata; Vertebrata; Euteleostomi; Mammalia; Eutheria; Euarchontoglires; Primates; Haplorrhini; Catarrhini; Hominidae; Homo`ZN721_HUMAN^ZN721_HUMAN^Q:873-502,H:209-322^38.71%ID^E:1.2e-14^RecName: Full=Zinc finger protein 721;^Eukaryota; Metazoa; Chordata; Craniata…	TRINITY_DN51135_c0_g2_i11.p1	487-861[-]	ZN721_HUMAN^ZN721_HUMAN^Q:20-120,H:455-546^42.574%ID^E:4.21e-15^RecName: Full=Zinc finger protein 721;^Eukaryota; Metazoa; Chordata; Craniata; Vertebrata; Euteleostomi; Mammalia; Eutheria; Euarchontoglires; Primates; Haplorrhini; Catarrhini; Hominidae; Homo`ZN721_HUMAN^ZN721_HUMAN^Q:2-120,H:746-854^39.496%ID^E:1.07e-14^RecName: Full=Zinc finger protein 721;^Eukaryota; Metazoa; Chordata; Craniata;…	PF00096.25^zf-C2H2^Zinc finger, C2H2 type^61-81^E:0.0017`PF00096.25^zf-C2H2^Zinc finger, C2H2 type^89-110^E:0.02	.	.	COG5048^Zinc finger protein	KEGG:hsa:170960`KO:K09228	GO:0005634^cellular_component^nucleus`GO:0003677^molecular_function^DNA binding`GO:0046872^molecular_function^metal ion binding`GO:0000981^molecular_function^RNA polymerase II transcription factor activity, sequence-specific DNA binding`GO:0006351^biological_process^transcription, DNA-templated	.
TRINITY_DN51135_c0_g2	TRINITY_DN51135_c0_g2_i8	ZN721_HUMAN^ZN721_HUMAN^Q:819-448,H:741-854^40.323%ID^E:5.26e-15^RecName: Full=Zinc finger protein 721;^Eukaryota; Metazoa; Chordata; Craniata; Vertebrata; Euteleostomi; Mammalia; Eutheria; Euarchontoglires; Primates; Haplorrhini; Catarrhini; Hominidae; Homo`ZN721_HUMAN^ZN721_HUMAN^Q:819-448,H:209-322^38.71%ID^E:8.7e-15^RecName: Full=Zinc finger protein 721;^Eukaryota; Metazoa; Chordata; Craniata…	TRINITY_DN51135_c0_g2_i8.p1	433-807[-]	ZN721_HUMAN^ZN721_HUMAN^Q:20-120,H:455-546^42.574%ID^E:4.21e-15^RecName: Full=Zinc finger protein 721;^Eukaryota; Metazoa; Chordata; Craniata; Vertebrata; Euteleostomi; Mammalia; Eutheria; Euarchontoglires; Primates; Haplorrhini; Catarrhini; Hominidae; Homo`ZN721_HUMAN^ZN721_HUMAN^Q:2-120,H:746-854^39.496%ID^E:1.07e-14^RecName: Full=Zinc finger protein 721;^Eukaryota; Metazoa; Chordata; Craniata;…	PF00096.25^zf-C2H2^Zinc finger, C2H2 type^61-81^E:0.0017`PF00096.25^zf-C2H2^Zinc finger, C2H2 type^89-110^E:0.02	.	.	COG5048^Zinc finger protein	KEGG:hsa:170960`KO:K09228	GO:0005634^cellular_component^nucleus`GO:0003677^molecular_function^DNA binding`GO:0046872^molecular_function^metal ion binding`GO:0000981^molecular_function^RNA polymerase II transcription factor activity, sequence-specific DNA binding`GO:0006351^biological_process^transcription, DNA-templated	.
TRINITY_DN51135_c0_g2	TRINITY_DN51135_c0_g2_i9	ZN721_HUMAN^ZN721_HUMAN^Q:635-459,H:268-322^44.068%ID^E:9.28e-07^RecName: Full=Zinc finger protein 721;^Eukaryota; Metazoa; Chordata; Craniata; Vertebrata; Euteleostomi; Mammalia; Eutheria; Euarchontoglires; Primates; Haplorrhini; Catarrhini; Hominidae; Homo`ZN721_HUMAN^ZN721_HUMAN^Q:641-459,H:490-546^42.623%ID^E:1.74e-06^RecName: Full=Zinc finger protein 721;^Eukaryota; Metazoa; Chordata; Crania…	.	.	.	.	.	.	COG5048^Zinc finger protein	KEGG:hsa:170960`KO:K09228	GO:0005634^cellular_component^nucleus`GO:0003677^molecular_function^DNA binding`GO:0046872^molecular_function^metal ion binding`GO:0000981^molecular_function^RNA polymerase II transcription factor activity, sequence-specific DNA binding`GO:0006351^biological_process^transcription, DNA-templated	.
TRINITY_DN41883_c0_g1	TRINITY_DN41883_c0_g1_i3	ZN717_HUMAN^ZN717_HUMAN^Q:696-1277,H:386-552^32.474%ID^E:6.5e-34^RecName: Full=Zinc finger protein 717;^Eukaryota; Metazoa; Chordata; Craniata; Vertebrata; Euteleostomi; Mammalia; Eutheria; Euarchontoglires; Primates; Haplorrhini; Catarrhini; Hominidae; Homo`ZN717_HUMAN^ZN717_HUMAN^Q:1388-1537,H:547-596^42%ID^E:6.5e-34^RecName: Full=Zinc finger protein 717;^Eukaryota; Metazoa; Chordata; Craniata;…	.	.	.	.	.	.	COG5048^Zinc finger protein	.	GO:0005634^cellular_component^nucleus`GO:0003677^molecular_function^DNA binding`GO:0003700^molecular_function^DNA-binding transcription factor activity`GO:0046872^molecular_function^metal ion binding`GO:0000981^molecular_function^RNA polymerase II transcription factor activity, sequence-specific DNA binding`GO:0006355^biological_process^regulation of transcription, DNA-templated`GO:0006351^biolog…	.
TRINITY_DN46194_c0_g1	TRINITY_DN46194_c0_g1_i4	ZN717_HUMAN^ZN717_HUMAN^Q:5436-4693,H:302-547^48.387%ID^E:5.62e-68^RecName: Full=Zinc finger protein 717;^Eukaryota; Metazoa; Chordata; Craniata; Vertebrata; Euteleostomi; Mammalia; Eutheria; Euarchontoglires; Primates; Haplorrhini; Catarrhini; Hominidae; Homo`ZN717_HUMAN^ZN717_HUMAN^Q:5487-4696,H:322-574^44.697%ID^E:1.66e-61^RecName: Full=Zinc finger protein 717;^Eukaryota; Metazoa; Chordata; Cr…	TRINITY_DN46194_c0_g1_i4.p1	4387-5490[-]	ZN717_HUMAN^ZN717_HUMAN^Q:19-266,H:302-547^48.387%ID^E:8.23e-76^RecName: Full=Zinc finger protein 717;^Eukaryota; Metazoa; Chordata; Craniata; Vertebrata; Euteleostomi; Mammalia; Eutheria; Euarchontoglires; Primates; Haplorrhini; Catarrhini; Hominidae; Homo`ZN717_HUMAN^ZN717_HUMAN^Q:2-265,H:322-574^44.697%ID^E:1.34e-68^RecName: Full=Zinc finger protein 717;^Eukaryota; Metazoa; Chordata; Craniata;…	PF00096.25^zf-C2H2^Zinc finger, C2H2 type^21-43^E:4.5e-05`PF13894.5^zf-C2H2_4^C2H2-type zinc finger^21-43^E:0.0017`PF13912.5^zf-C2H2_6^C2H2-type zinc finger^21-43^E:0.00016`PF12874.6^zf-met^Zinc-finger of C2H2 type^21-42^E:0.0063`PF00096.25^zf-C2H2^Zinc finger, C2H2 type^49-71^E:0.015`PF00096.25^zf-C2H2^Zinc finger, C2H2 type^106-128^E:8.1e-05`PF13912.5^zf-C2H2_6^C2H2-type zinc finger^106-129^E:0…	.	.	COG5048^Zinc finger protein	.	GO:0005634^cellular_component^nucleus`GO:0003677^molecular_function^DNA binding`GO:0003700^molecular_function^DNA-binding transcription factor activity`GO:0046872^molecular_function^metal ion binding`GO:0000981^molecular_function^RNA polymerase II transcription factor activity, sequence-specific DNA binding`GO:0006355^biological_process^regulation of transcription, DNA-templated`GO:0006351^biolog…	.
TRINITY_DN46194_c0_g1	TRINITY_DN46194_c0_g1_i7	ZN717_HUMAN^ZN717_HUMAN^Q:5360-4692,H:327-547^47.085%ID^E:8.07e-58^RecName: Full=Zinc finger protein 717;^Eukaryota; Metazoa; Chordata; Craniata; Vertebrata; Euteleostomi; Mammalia; Eutheria; Euarchontoglires; Primates; Haplorrhini; Catarrhini; Hominidae; Homo`ZN717_HUMAN^ZN717_HUMAN^Q:5360-4695,H:271-490^46.396%ID^E:4.32e-53^RecName: Full=Zinc finger protein 717;^Eukaryota; Metazoa; Chordata; Cr…	TRINITY_DN46194_c0_g1_i7.p3	4386-4814[-]	ZN549_PONAB^ZN549_PONAB^Q:2-83,H:255-336^32.927%ID^E:1.92e-07^RecName: Full=Zinc finger protein 549;^Eukaryota; Metazoa; Chordata; Craniata; Vertebrata; Euteleostomi; Mammalia; Eutheria; Euarchontoglires; Primates; Haplorrhini; Catarrhini; Hominidae; Pongo	PF00096.25^zf-C2H2^Zinc finger, C2H2 type^22-45^E:3.6e-05`PF13894.5^zf-C2H2_4^C2H2-type zinc finger^22-45^E:0.0015`PF13913.5^zf-C2HC_2^zinc-finger of a C2HC-type^23-35^E:0.13	.	.	COG5048^Zinc finger protein	KEGG:pon:100172366`KO:K09228	GO:0005634^cellular_component^nucleus`GO:0003677^molecular_function^DNA binding`GO:0046872^molecular_function^metal ion binding`GO:0006355^biological_process^regulation of transcription, DNA-templated`GO:0006351^biological_process^transcription, DNA-templated	.
TRINITY_DN46194_c0_g1	TRINITY_DN46194_c0_g1_i1	ZN717_HUMAN^ZN717_HUMAN^Q:5360-4692,H:327-547^47.085%ID^E:1.15e-57^RecName: Full=Zinc finger protein 717;^Eukaryota; Metazoa; Chordata; Craniata; Vertebrata; Euteleostomi; Mammalia; Eutheria; Euarchontoglires; Primates; Haplorrhini; Catarrhini; Hominidae; Homo`ZN717_HUMAN^ZN717_HUMAN^Q:5360-4695,H:271-490^46.396%ID^E:6.15e-53^RecName: Full=Zinc finger protein 717;^Eukaryota; Metazoa; Chordata; Cr…	TRINITY_DN46194_c0_g1_i1.p3	4386-4814[-]	ZN549_PONAB^ZN549_PONAB^Q:2-83,H:255-336^32.927%ID^E:1.92e-07^RecName: Full=Zinc finger protein 549;^Eukaryota; Metazoa; Chordata; Craniata; Vertebrata; Euteleostomi; Mammalia; Eutheria; Euarchontoglires; Primates; Haplorrhini; Catarrhini; Hominidae; Pongo	PF00096.25^zf-C2H2^Zinc finger, C2H2 type^22-45^E:3.6e-05`PF13894.5^zf-C2H2_4^C2H2-type zinc finger^22-45^E:0.0015`PF13913.5^zf-C2HC_2^zinc-finger of a C2HC-type^23-35^E:0.13	.	.	COG5048^Zinc finger protein	KEGG:pon:100172366`KO:K09228	GO:0005634^cellular_component^nucleus`GO:0003677^molecular_function^DNA binding`GO:0046872^molecular_function^metal ion binding`GO:0006355^biological_process^regulation of transcription, DNA-templated`GO:0006351^biological_process^transcription, DNA-templated	.
TRINITY_DN46194_c0_g1	TRINITY_DN46194_c0_g1_i2	ZN717_HUMAN^ZN717_HUMAN^Q:5189-4695,H:327-490^48.485%ID^E:2.51e-41^RecName: Full=Zinc finger protein 717;^Eukaryota; Metazoa; Chordata; Craniata; Vertebrata; Euteleostomi; Mammalia; Eutheria; Euarchontoglires; Primates; Haplorrhini; Catarrhini; Hominidae; Homo`ZN717_HUMAN^ZN717_HUMAN^Q:5189-4692,H:383-547^45.783%ID^E:2.11e-40^RecName: Full=Zinc finger protein 717;^Eukaryota; Metazoa; Chordata; Cr…	TRINITY_DN46194_c0_g1_i2.p1	5582-6403[-]	ZN182_MOUSE^ZN182_MOUSE^Q:130-249,H:429-539^49.167%ID^E:1.19e-30^RecName: Full=Zinc finger protein 182;^Eukaryota; Metazoa; Chordata; Craniata; Vertebrata; Euteleostomi; Mammalia; Eutheria; Euarchontoglires; Glires; Rodentia; Myomorpha; Muroidea; Muridae; Murinae; Mus; Mus`ZN182_MOUSE^ZN182_MOUSE^Q:130-248,H:401-510^46.218%ID^E:1.8e-27^RecName: Full=Zinc finger protein 182;^Eukaryota; Metazoa; Ch…	PF00096.25^zf-C2H2^Zinc finger, C2H2 type^134-154^E:0.0017`PF00096.25^zf-C2H2^Zinc finger, C2H2 type^160-182^E:2.7e-05`PF00096.25^zf-C2H2^Zinc finger, C2H2 type^188-210^E:0.00047`PF13912.5^zf-C2H2_6^C2H2-type zinc finger^188-210^E:0.0025`PF12874.6^zf-met^Zinc-finger of C2H2 type^188-208^E:0.0048`PF00096.25^zf-C2H2^Zinc finger, C2H2 type^225-247^E:3.1e-05`PF13894.5^zf-C2H2_4^C2H2-type zinc finger^…	.	.	COG5048^Zinc finger protein	KEGG:mmu:319535`KO:K09228	GO:0005634^cellular_component^nucleus`GO:0003677^molecular_function^DNA binding`GO:0003700^molecular_function^DNA-binding transcription factor activity`GO:0046872^molecular_function^metal ion binding`GO:0006355^biological_process^regulation of transcription, DNA-templated`GO:0006351^biological_process^transcription, DNA-templated	.
TRINITY_DN46194_c0_g1	TRINITY_DN46194_c0_g1_i3	ZN717_HUMAN^ZN717_HUMAN^Q:5189-4695,H:327-490^48.485%ID^E:2.02e-41^RecName: Full=Zinc finger protein 717;^Eukaryota; Metazoa; Chordata; Craniata; Vertebrata; Euteleostomi; Mammalia; Eutheria; Euarchontoglires; Primates; Haplorrhini; Catarrhini; Hominidae; Homo`ZN717_HUMAN^ZN717_HUMAN^Q:5189-4692,H:383-547^45.783%ID^E:1.7e-40^RecName: Full=Zinc finger protein 717;^Eukaryota; Metazoa; Chordata; Cra…	TRINITY_DN46194_c0_g1_i3.p2	4386-4814[-]	ZN549_PONAB^ZN549_PONAB^Q:2-83,H:255-336^32.927%ID^E:1.92e-07^RecName: Full=Zinc finger protein 549;^Eukaryota; Metazoa; Chordata; Craniata; Vertebrata; Euteleostomi; Mammalia; Eutheria; Euarchontoglires; Primates; Haplorrhini; Catarrhini; Hominidae; Pongo	PF00096.25^zf-C2H2^Zinc finger, C2H2 type^22-45^E:3.6e-05`PF13894.5^zf-C2H2_4^C2H2-type zinc finger^22-45^E:0.0015`PF13913.5^zf-C2HC_2^zinc-finger of a C2HC-type^23-35^E:0.13	.	.	COG5048^Zinc finger protein	KEGG:pon:100172366`KO:K09228	GO:0005634^cellular_component^nucleus`GO:0003677^molecular_function^DNA binding`GO:0046872^molecular_function^metal ion binding`GO:0006355^biological_process^regulation of transcription, DNA-templated`GO:0006351^biological_process^transcription, DNA-templated	.
TRINITY_DN152373_c0_g1	TRINITY_DN152373_c0_g1_i1	ZN717_HUMAN^ZN717_HUMAN^Q:2-199,H:839-904^93.939%ID^E:8.51e-35^RecName: Full=Zinc finger protein 717;^Eukaryota; Metazoa; Chordata; Craniata; Vertebrata; Euteleostomi; Mammalia; Eutheria; Euarchontoglires; Primates; Haplorrhini; Catarrhini; Hominidae; Homo`ZN717_HUMAN^ZN717_HUMAN^Q:2-157,H:591-642^67.308%ID^E:3.3e-13^RecName: Full=Zinc finger protein 717;^Eukaryota; Metazoa; Chordata; Craniata; V…	.	.	.	.	.	.	COG5048^Zinc finger protein	.	GO:0005634^cellular_component^nucleus`GO:0003677^molecular_function^DNA binding`GO:0003700^molecular_function^DNA-binding transcription factor activity`GO:0046872^molecular_function^metal ion binding`GO:0000981^molecular_function^RNA polymerase II transcription factor activity, sequence-specific DNA binding`GO:0006355^biological_process^regulation of transcription, DNA-templated`GO:0006351^biolog…	.
TRINITY_DN223672_c0_g1	TRINITY_DN223672_c0_g1_i1	ZN716_HUMAN^ZN716_HUMAN^Q:302-3,H:141-240^77%ID^E:3.83e-51^RecName: Full=Zinc finger protein 716;^Eukaryota; Metazoa; Chordata; Craniata; Vertebrata; Euteleostomi; Mammalia; Eutheria; Euarchontoglires; Primates; Haplorrhini; Catarrhini; Hominidae; Homo`ZN716_HUMAN^ZN716_HUMAN^Q:433-305,H:97-139^81.395%ID^E:3.83e-51^RecName: Full=Zinc finger protein 716;^Eukaryota; Metazoa; Chordata; Craniata; Ver…	TRINITY_DN223672_c0_g1_i1.p1	2-433[-]	ZN479_HUMAN^ZN479_HUMAN^Q:1-73,H:97-169^60.274%ID^E:4.6e-18^RecName: Full=Zinc finger protein 479;^Eukaryota; Metazoa; Chordata; Craniata; Vertebrata; Euteleostomi; Mammalia; Eutheria; Euarchontoglires; Primates; Haplorrhini; Catarrhini; Hominidae; Homo	PF03382.13^DUF285^Mycoplasma protein of unknown function, DUF285^77-100^E:0.14	.	.	COG5048^Zinc finger protein	KEGG:hsa:90827`KO:K09228	GO:0005634^cellular_component^nucleus`GO:0003677^molecular_function^DNA binding`GO:0046872^molecular_function^metal ion binding`GO:0000981^molecular_function^RNA polymerase II transcription factor activity, sequence-specific DNA binding`GO:0006351^biological_process^transcription, DNA-templated	.
TRINITY_DN32348_c0_g1	TRINITY_DN32348_c0_g1_i1	ZN716_HUMAN^ZN716_HUMAN^Q:217-116,H:23-56^100%ID^E:6.88e-18^RecName: Full=Zinc finger protein 716;^Eukaryota; Metazoa; Chordata; Craniata; Vertebrata; Euteleostomi; Mammalia; Eutheria; Euarchontoglires; Primates; Haplorrhini; Catarrhini; Hominidae; Homo	.	.	.	.	.	.	COG5048^Zinc finger protein	KEGG:hsa:441234`KO:K09228	GO:0005634^cellular_component^nucleus`GO:0003677^molecular_function^DNA binding`GO:0046872^molecular_function^metal ion binding`GO:0000981^molecular_function^RNA polymerase II transcription factor activity, sequence-specific DNA binding`GO:0006351^biological_process^transcription, DNA-templated	.
TRINITY_DN44644_c20_g1	TRINITY_DN44644_c20_g1_i1	ZN714_HUMAN^ZN714_HUMAN^Q:35-178,H:504-551^72.917%ID^E:2.06e-15^RecName: Full=Zinc finger protein 714;^Eukaryota; Metazoa; Chordata; Craniata; Vertebrata; Euteleostomi; Mammalia; Eutheria; Euarchontoglires; Primates; Haplorrhini; Catarrhini; Hominidae; Homo	.	.	.	.	.	.	COG5048^Zinc finger protein	KEGG:hsa:148206`KO:K09228	GO:0005634^cellular_component^nucleus`GO:0003677^molecular_function^DNA binding`GO:0046872^molecular_function^metal ion binding`GO:0006355^biological_process^regulation of transcription, DNA-templated`GO:0006351^biological_process^transcription, DNA-templated	.
TRINITY_DN53480_c0_g1	TRINITY_DN53480_c0_g1_i1	ZN714_HUMAN^ZN714_HUMAN^Q:226-80,H:503-551^63.265%ID^E:1.04e-09^RecName: Full=Zinc finger protein 714;^Eukaryota; Metazoa; Chordata; Craniata; Vertebrata; Euteleostomi; Mammalia; Eutheria; Euarchontoglires; Primates; Haplorrhini; Catarrhini; Hominidae; Homo	.	.	.	.	.	.	COG5048^Zinc finger protein	KEGG:hsa:148206`KO:K09228	GO:0005634^cellular_component^nucleus`GO:0003677^molecular_function^DNA binding`GO:0046872^molecular_function^metal ion binding`GO:0006355^biological_process^regulation of transcription, DNA-templated`GO:0006351^biological_process^transcription, DNA-templated	.
TRINITY_DN135733_c0_g1	TRINITY_DN135733_c0_g1_i1	ZN714_HUMAN^ZN714_HUMAN^Q:163-5,H:499-551^67.925%ID^E:2.5e-16^RecName: Full=Zinc finger protein 714;^Eukaryota; Metazoa; Chordata; Craniata; Vertebrata; Euteleostomi; Mammalia; Eutheria; Euarchontoglires; Primates; Haplorrhini; Catarrhini; Hominidae; Homo	.	.	.	.	.	.	COG5048^Zinc finger protein	KEGG:hsa:148206`KO:K09228	GO:0005634^cellular_component^nucleus`GO:0003677^molecular_function^DNA binding`GO:0046872^molecular_function^metal ion binding`GO:0006355^biological_process^regulation of transcription, DNA-templated`GO:0006351^biological_process^transcription, DNA-templated	.
TRINITY_DN80850_c0_g1	TRINITY_DN80850_c0_g1_i1	ZN714_HUMAN^ZN714_HUMAN^Q:10-192,H:499-551^49.18%ID^E:1.44e-08^RecName: Full=Zinc finger protein 714;^Eukaryota; Metazoa; Chordata; Craniata; Vertebrata; Euteleostomi; Mammalia; Eutheria; Euarchontoglires; Primates; Haplorrhini; Catarrhini; Hominidae; Homo	.	.	.	.	.	.	COG5048^Zinc finger protein	KEGG:hsa:148206`KO:K09228	GO:0005634^cellular_component^nucleus`GO:0003677^molecular_function^DNA binding`GO:0046872^molecular_function^metal ion binding`GO:0006355^biological_process^regulation of transcription, DNA-templated`GO:0006351^biological_process^transcription, DNA-templated	.
TRINITY_DN38043_c0_g1	TRINITY_DN38043_c0_g1_i1	ZN711_MOUSE^ZN711_MOUSE^Q:4423-4094,H:458-561^27.928%ID^E:0.000525^RecName: Full=Zinc finger protein 711;^Eukaryota; Metazoa; Chordata; Craniata; Vertebrata; Euteleostomi; Mammalia; Eutheria; Euarchontoglires; Glires; Rodentia; Myomorpha; Muroidea; Muridae; Murinae; Mus; Mus`ZN711_MOUSE^ZN711_MOUSE^Q:4624-4094,H:564-732^23.784%ID^E:0.000755^RecName: Full=Zinc finger protein 711;^Eukaryota; Metazo…	TRINITY_DN38043_c0_g1_i1.p1	2-13480[-]	.	PF13634.5^Nucleoporin_FG^Nucleoporin FG repeat region^919-972^E:16`PF13634.5^Nucleoporin_FG^Nucleoporin FG repeat region^961-1026^E:46`PF13634.5^Nucleoporin_FG^Nucleoporin FG repeat region^999-1072^E:0.51`PF13634.5^Nucleoporin_FG^Nucleoporin FG repeat region^1038-1085^E:4.4	.	.	.	.	.	.
TRINITY_DN38043_c0_g1	TRINITY_DN38043_c0_g1_i2	ZN711_MOUSE^ZN711_MOUSE^Q:4423-4094,H:458-561^27.928%ID^E:0.000475^RecName: Full=Zinc finger protein 711;^Eukaryota; Metazoa; Chordata; Craniata; Vertebrata; Euteleostomi; Mammalia; Eutheria; Euarchontoglires; Glires; Rodentia; Myomorpha; Muroidea; Muridae; Murinae; Mus; Mus`ZN711_MOUSE^ZN711_MOUSE^Q:4624-4094,H:564-732^23.784%ID^E:0.000683^RecName: Full=Zinc finger protein 711;^Eukaryota; Metazo…	TRINITY_DN38043_c0_g1_i2.p1	2-13480[-]	.	PF13634.5^Nucleoporin_FG^Nucleoporin FG repeat region^919-972^E:16`PF13634.5^Nucleoporin_FG^Nucleoporin FG repeat region^961-1026^E:46`PF13634.5^Nucleoporin_FG^Nucleoporin FG repeat region^999-1072^E:0.51`PF13634.5^Nucleoporin_FG^Nucleoporin FG repeat region^1038-1085^E:4.4	.	.	.	.	.	.
TRINITY_DN33824_c1_g1	TRINITY_DN33824_c1_g1_i2	ZN710_MOUSE^ZN710_MOUSE^Q:669-1034,H:491-612^35.2%ID^E:5.98e-15^RecName: Full=Zinc finger protein 710;^Eukaryota; Metazoa; Chordata; Craniata; Vertebrata; Euteleostomi; Mammalia; Eutheria; Euarchontoglires; Glires; Rodentia; Myomorpha; Muroidea; Muridae; Murinae; Mus; Mus`ZN710_MOUSE^ZN710_MOUSE^Q:681-1019,H:327-436^29.204%ID^E:5.15e-09^RecName: Full=Zinc finger protein 710;^Eukaryota; Metazoa; C…	TRINITY_DN33824_c1_g1_i2.p1	420-1865[+]	ZN710_MOUSE^ZN710_MOUSE^Q:84-205,H:491-612^35.2%ID^E:4.78e-16^RecName: Full=Zinc finger protein 710;^Eukaryota; Metazoa; Chordata; Craniata; Vertebrata; Euteleostomi; Mammalia; Eutheria; Euarchontoglires; Glires; Rodentia; Myomorpha; Muroidea; Muridae; Murinae; Mus; Mus`ZN710_MOUSE^ZN710_MOUSE^Q:88-200,H:327-436^29.204%ID^E:9.76e-10^RecName: Full=Zinc finger protein 710;^Eukaryota; Metazoa; Chord…	PF00096.25^zf-C2H2^Zinc finger, C2H2 type^86-108^E:0.011`PF12874.6^zf-met^Zinc-finger of C2H2 type^86-104^E:0.017`PF13912.5^zf-C2H2_6^C2H2-type zinc finger^86-108^E:0.062`PF12874.6^zf-met^Zinc-finger of C2H2 type^142-162^E:0.0014`PF13912.5^zf-C2H2_6^C2H2-type zinc finger^142-160^E:0.0079	.	.	COG5048^Zinc finger protein	KEGG:mmu:209225	GO:0005634^cellular_component^nucleus`GO:0003677^molecular_function^DNA binding`GO:0046872^molecular_function^metal ion binding`GO:0006355^biological_process^regulation of transcription, DNA-templated`GO:0006351^biological_process^transcription, DNA-templated	.
TRINITY_DN33824_c1_g1	TRINITY_DN33824_c1_g1_i1	ZN710_MOUSE^ZN710_MOUSE^Q:669-1034,H:491-612^35.2%ID^E:5.92e-15^RecName: Full=Zinc finger protein 710;^Eukaryota; Metazoa; Chordata; Craniata; Vertebrata; Euteleostomi; Mammalia; Eutheria; Euarchontoglires; Glires; Rodentia; Myomorpha; Muroidea; Muridae; Murinae; Mus; Mus`ZN710_MOUSE^ZN710_MOUSE^Q:681-1019,H:327-436^29.204%ID^E:6.26e-09^RecName: Full=Zinc finger protein 710;^Eukaryota; Metazoa; C…	TRINITY_DN33824_c1_g1_i1.p1	420-1787[+]	ZN710_MOUSE^ZN710_MOUSE^Q:84-205,H:491-612^35.2%ID^E:4.22e-16^RecName: Full=Zinc finger protein 710;^Eukaryota; Metazoa; Chordata; Craniata; Vertebrata; Euteleostomi; Mammalia; Eutheria; Euarchontoglires; Glires; Rodentia; Myomorpha; Muroidea; Muridae; Murinae; Mus; Mus`ZN710_MOUSE^ZN710_MOUSE^Q:88-200,H:327-436^29.204%ID^E:9.61e-10^RecName: Full=Zinc finger protein 710;^Eukaryota; Metazoa; Chord…	PF00096.25^zf-C2H2^Zinc finger, C2H2 type^86-108^E:0.01`PF12874.6^zf-met^Zinc-finger of C2H2 type^86-104^E:0.016`PF13912.5^zf-C2H2_6^C2H2-type zinc finger^86-108^E:0.058`PF12874.6^zf-met^Zinc-finger of C2H2 type^142-162^E:0.0013`PF13912.5^zf-C2H2_6^C2H2-type zinc finger^142-160^E:0.0074	.	.	COG5048^Zinc finger protein	KEGG:mmu:209225	GO:0005634^cellular_component^nucleus`GO:0003677^molecular_function^DNA binding`GO:0046872^molecular_function^metal ion binding`GO:0006355^biological_process^regulation of transcription, DNA-templated`GO:0006351^biological_process^transcription, DNA-templated	.
TRINITY_DN47787_c0_g1	TRINITY_DN47787_c0_g1_i1	ZN710_HUMAN^ZN710_HUMAN^Q:764-126,H:353-566^34.101%ID^E:1.61e-27^RecName: Full=Zinc finger protein 710;^Eukaryota; Metazoa; Chordata; Craniata; Vertebrata; Euteleostomi; Mammalia; Eutheria; Euarchontoglires; Primates; Haplorrhini; Catarrhini; Hominidae; Homo`ZN710_HUMAN^ZN710_HUMAN^Q:1067-204,H:321-596^25.168%ID^E:2.72e-13^RecName: Full=Zinc finger protein 710;^Eukaryota; Metazoa; Chordata; Crani…	TRINITY_DN47787_c0_g1_i1.p1	90-1091[-]	ZN710_HUMAN^ZN710_HUMAN^Q:110-322,H:353-566^34.101%ID^E:9.28e-28^RecName: Full=Zinc finger protein 710;^Eukaryota; Metazoa; Chordata; Craniata; Vertebrata; Euteleostomi; Mammalia; Eutheria; Euarchontoglires; Primates; Haplorrhini; Catarrhini; Hominidae; Homo`ZN710_HUMAN^ZN710_HUMAN^Q:9-296,H:321-596^25.168%ID^E:3.72e-13^RecName: Full=Zinc finger protein 710;^Eukaryota; Metazoa; Chordata; Craniata…	PF00096.25^zf-C2H2^Zinc finger, C2H2 type^219-242^E:0.0034`PF13894.5^zf-C2H2_4^C2H2-type zinc finger^275-297^E:0.00086`PF00096.25^zf-C2H2^Zinc finger, C2H2 type^275-294^E:0.00014`PF12874.6^zf-met^Zinc-finger of C2H2 type^275-294^E:0.072`PF13912.5^zf-C2H2_6^C2H2-type zinc finger^276-294^E:0.0003`PF00096.25^zf-C2H2^Zinc finger, C2H2 type^303-326^E:0.00033`PF12874.6^zf-met^Zinc-finger of C2H2 type^3…	.	.	COG5048^Zinc finger protein	KEGG:hsa:374655	GO:0005634^cellular_component^nucleus`GO:0003677^molecular_function^DNA binding`GO:0046872^molecular_function^metal ion binding`GO:0000981^molecular_function^RNA polymerase II transcription factor activity, sequence-specific DNA binding`GO:0006351^biological_process^transcription, DNA-templated	.
TRINITY_DN62885_c0_g1	TRINITY_DN62885_c0_g1_i1	ZN710_HUMAN^ZN710_HUMAN^Q:246-1,H:474-555^100%ID^E:3.11e-51^RecName: Full=Zinc finger protein 710;^Eukaryota; Metazoa; Chordata; Craniata; Vertebrata; Euteleostomi; Mammalia; Eutheria; Euarchontoglires; Primates; Haplorrhini; Catarrhini; Hominidae; Homo`ZN710_HUMAN^ZN710_HUMAN^Q:246-7,H:334-413^42.5%ID^E:3.44e-15^RecName: Full=Zinc finger protein 710;^Eukaryota; Metazoa; Chordata; Craniata; Verte…	.	.	.	.	.	.	COG5048^Zinc finger protein	KEGG:hsa:374655	GO:0005634^cellular_component^nucleus`GO:0003677^molecular_function^DNA binding`GO:0046872^molecular_function^metal ion binding`GO:0000981^molecular_function^RNA polymerase II transcription factor activity, sequence-specific DNA binding`GO:0006351^biological_process^transcription, DNA-templated	.
TRINITY_DN39140_c0_g1	TRINITY_DN39140_c0_g1_i1	ZN709_HUMAN^ZN709_HUMAN^Q:304-2,H:399-499^94.059%ID^E:7.19e-57^RecName: Full=Zinc finger protein 709;^Eukaryota; Metazoa; Chordata; Craniata; Vertebrata; Euteleostomi; Mammalia; Eutheria; Euarchontoglires; Primates; Haplorrhini; Catarrhini; Hominidae; Homo`ZN709_HUMAN^ZN709_HUMAN^Q:304-2,H:427-527^92.079%ID^E:1.95e-54^RecName: Full=Zinc finger protein 709;^Eukaryota; Metazoa; Chordata; Craniata; …	TRINITY_DN39140_c0_g1_i1.p2	1-303[-]	ZN844_HUMAN^ZN844_HUMAN^Q:1-101,H:371-471^67.327%ID^E:1.53e-35^RecName: Full=Zinc finger protein 844;^Eukaryota; Metazoa; Chordata; Craniata; Vertebrata; Euteleostomi; Mammalia; Eutheria; Euarchontoglires; Primates; Haplorrhini; Catarrhini; Hominidae; Homo`ZN844_HUMAN^ZN844_HUMAN^Q:1-101,H:427-527^64.356%ID^E:1.74e-34^RecName: Full=Zinc finger protein 844;^Eukaryota; Metazoa; Chordata; Craniata; …	.	.	.	COG5048^Zinc finger protein	KEGG:hsa:284391	GO:0005634^cellular_component^nucleus`GO:0003677^molecular_function^DNA binding`GO:0046872^molecular_function^metal ion binding`GO:0000981^molecular_function^RNA polymerase II transcription factor activity, sequence-specific DNA binding`GO:0006351^biological_process^transcription, DNA-templated	.
TRINITY_DN31798_c0_g1	TRINITY_DN31798_c0_g1_i1	ZN708_HUMAN^ZN708_HUMAN^Q:375-169,H:216-283^50.725%ID^E:2.2e-22^RecName: Full=Zinc finger protein 708;^Eukaryota; Metazoa; Chordata; Craniata; Vertebrata; Euteleostomi; Mammalia; Eutheria; Euarchontoglires; Primates; Haplorrhini; Catarrhini; Hominidae; Homo`ZN708_HUMAN^ZN708_HUMAN^Q:170-24,H:297-345^48.98%ID^E:2.2e-22^RecName: Full=Zinc finger protein 708;^Eukaryota; Metazoa; Chordata; Craniata; …	TRINITY_DN31798_c0_g1_i1.p1	97-393[+]	.	.	.	.	.	.	.	.
TRINITY_DN110778_c0_g1	TRINITY_DN110778_c0_g1_i1	ZN706_CHICK^ZN706_CHICK^Q:38-244,H:1-73^36.986%ID^E:5.44e-05^RecName: Full=Zinc finger protein 706 {ECO:0000305};^Eukaryota; Metazoa; Chordata; Craniata; Vertebrata; Euteleostomi; Archelosauria; Archosauria; Dinosauria; Saurischia; Theropoda; Coelurosauria; Aves; Neognathae; Galloanserae; Galliformes; Phasianidae; Phasianinae; Gallus	.	.	.	.	.	.	ENOG411234V^zinc finger protein	KEGG:gga:768824	GO:0005737^cellular_component^cytoplasm`GO:0005634^cellular_component^nucleus`GO:0046872^molecular_function^metal ion binding`GO:1902455^biological_process^negative regulation of stem cell population maintenance`GO:0045892^biological_process^negative regulation of transcription, DNA-templated`GO:0006417^biological_process^regulation of translation	.
TRINITY_DN202808_c0_g1	TRINITY_DN202808_c0_g1_i1	ZN701_HUMAN^ZN701_HUMAN^Q:7-93,H:10-38^86.207%ID^E:2.38e-09^RecName: Full=Zinc finger protein 701;^Eukaryota; Metazoa; Chordata; Craniata; Vertebrata; Euteleostomi; Mammalia; Eutheria; Euarchontoglires; Primates; Haplorrhini; Catarrhini; Hominidae; Homo	.	.	.	.	.	.	COG5048^Zinc finger protein	KEGG:hsa:55762`KO:K09228	GO:0005634^cellular_component^nucleus`GO:0003677^molecular_function^DNA binding`GO:0003700^molecular_function^DNA-binding transcription factor activity`GO:0046872^molecular_function^metal ion binding`GO:0000981^molecular_function^RNA polymerase II transcription factor activity, sequence-specific DNA binding`GO:0006355^biological_process^regulation of transcription, DNA-templated`GO:0006351^biolog…	.
TRINITY_DN136706_c0_g1	TRINITY_DN136706_c0_g1_i1	ZN700_HUMAN^ZN700_HUMAN^Q:85-210,H:345-386^83.333%ID^E:3.4e-23^RecName: Full=Zinc finger protein 700;^Eukaryota; Metazoa; Chordata; Craniata; Vertebrata; Euteleostomi; Mammalia; Eutheria; Euarchontoglires; Primates; Haplorrhini; Catarrhini; Hominidae; Homo`ZN700_HUMAN^ZN700_HUMAN^Q:3-101,H:316-348^72.727%ID^E:3.4e-23^RecName: Full=Zinc finger protein 700;^Eukaryota; Metazoa; Chordata; Craniata; V…	.	.	.	.	.	.	COG5048^Zinc finger protein	KEGG:hsa:90592`KO:K09228	GO:0005634^cellular_component^nucleus`GO:0003677^molecular_function^DNA binding`GO:0046872^molecular_function^metal ion binding`GO:0000981^molecular_function^RNA polymerase II transcription factor activity, sequence-specific DNA binding`GO:0006351^biological_process^transcription, DNA-templated	.
TRINITY_DN7212_c0_g1	TRINITY_DN7212_c0_g1_i1	ZN700_HUMAN^ZN700_HUMAN^Q:364-221,H:22-72^90.196%ID^E:3.16e-22^RecName: Full=Zinc finger protein 700;^Eukaryota; Metazoa; Chordata; Craniata; Vertebrata; Euteleostomi; Mammalia; Eutheria; Euarchontoglires; Primates; Haplorrhini; Catarrhini; Hominidae; Homo	.	.	.	.	.	.	COG5048^Zinc finger protein	KEGG:hsa:90592`KO:K09228	GO:0005634^cellular_component^nucleus`GO:0003677^molecular_function^DNA binding`GO:0046872^molecular_function^metal ion binding`GO:0000981^molecular_function^RNA polymerase II transcription factor activity, sequence-specific DNA binding`GO:0006351^biological_process^transcription, DNA-templated	.
TRINITY_DN50774_c0_g1	TRINITY_DN50774_c0_g1_i1	ZN700_HUMAN^ZN700_HUMAN^Q:1263-364,H:379-647^34.653%ID^E:6.32e-39^RecName: Full=Zinc finger protein 700;^Eukaryota; Metazoa; Chordata; Craniata; Vertebrata; Euteleostomi; Mammalia; Eutheria; Euarchontoglires; Primates; Haplorrhini; Catarrhini; Hominidae; Homo`ZN700_HUMAN^ZN700_HUMAN^Q:1263-364,H:207-473^31.908%ID^E:4.32e-35^RecName: Full=Zinc finger protein 700;^Eukaryota; Metazoa; Chordata; Cran…	TRINITY_DN50774_c0_g1_i1.p1	286-1284[-]	ZN700_HUMAN^ZN700_HUMAN^Q:8-307,H:379-647^34.653%ID^E:5.39e-40^RecName: Full=Zinc finger protein 700;^Eukaryota; Metazoa; Chordata; Craniata; Vertebrata; Euteleostomi; Mammalia; Eutheria; Euarchontoglires; Primates; Haplorrhini; Catarrhini; Hominidae; Homo`ZN700_HUMAN^ZN700_HUMAN^Q:8-307,H:207-473^31.908%ID^E:3.02e-36^RecName: Full=Zinc finger protein 700;^Eukaryota; Metazoa; Chordata; Craniata; …	PF00096.25^zf-C2H2^Zinc finger, C2H2 type^22-45^E:0.0047`PF12874.6^zf-met^Zinc-finger of C2H2 type^88-106^E:0.085`PF00096.25^zf-C2H2^Zinc finger, C2H2 type^196-218^E:0.00097`PF00096.25^zf-C2H2^Zinc finger, C2H2 type^224-246^E:8.4e-05`PF00096.25^zf-C2H2^Zinc finger, C2H2 type^252-274^E:0.0001`PF13894.5^zf-C2H2_4^C2H2-type zinc finger^252-274^E:3.7e-05`PF12874.6^zf-met^Zinc-finger of C2H2 type^254-…	.	.	COG5048^Zinc finger protein	KEGG:hsa:90592`KO:K09228	GO:0005634^cellular_component^nucleus`GO:0003677^molecular_function^DNA binding`GO:0046872^molecular_function^metal ion binding`GO:0000981^molecular_function^RNA polymerase II transcription factor activity, sequence-specific DNA binding`GO:0006351^biological_process^transcription, DNA-templated	.
TRINITY_DN50774_c0_g1	TRINITY_DN50774_c0_g1_i2	ZN700_HUMAN^ZN700_HUMAN^Q:1185-235,H:191-503^33.828%ID^E:1.61e-43^RecName: Full=Zinc finger protein 700;^Eukaryota; Metazoa; Chordata; Craniata; Vertebrata; Euteleostomi; Mammalia; Eutheria; Euarchontoglires; Primates; Haplorrhini; Catarrhini; Hominidae; Homo`ZN700_HUMAN^ZN700_HUMAN^Q:1185-238,H:359-647^33.125%ID^E:3.98e-39^RecName: Full=Zinc finger protein 700;^Eukaryota; Metazoa; Chordata; Cran…	TRINITY_DN50774_c0_g1_i2.p1	67-1197[-]	ZN700_HUMAN^ZN700_HUMAN^Q:5-323,H:191-508^33.918%ID^E:1.74e-44^RecName: Full=Zinc finger protein 700;^Eukaryota; Metazoa; Chordata; Craniata; Vertebrata; Euteleostomi; Mammalia; Eutheria; Euarchontoglires; Primates; Haplorrhini; Catarrhini; Hominidae; Homo`ZN700_HUMAN^ZN700_HUMAN^Q:5-320,H:359-647^33.125%ID^E:1.29e-39^RecName: Full=Zinc finger protein 700;^Eukaryota; Metazoa; Chordata; Craniata; …	PF13912.5^zf-C2H2_6^C2H2-type zinc finger^34-59^E:0.0042`PF00096.25^zf-C2H2^Zinc finger, C2H2 type^35-58^E:9.7e-05`PF13913.5^zf-C2HC_2^zinc-finger of a C2HC-type^36-47^E:0.044`PF00096.25^zf-C2H2^Zinc finger, C2H2 type^209-231^E:0.0011`PF00096.25^zf-C2H2^Zinc finger, C2H2 type^237-259^E:8.2e-05`PF13912.5^zf-C2H2_6^C2H2-type zinc finger^237-260^E:0.035`PF00096.25^zf-C2H2^Zinc finger, C2H2 type^265-…	.	.	COG5048^Zinc finger protein	KEGG:hsa:90592`KO:K09228	GO:0005634^cellular_component^nucleus`GO:0003677^molecular_function^DNA binding`GO:0046872^molecular_function^metal ion binding`GO:0000981^molecular_function^RNA polymerase II transcription factor activity, sequence-specific DNA binding`GO:0006351^biological_process^transcription, DNA-templated	.
TRINITY_DN50774_c0_g1	TRINITY_DN50774_c0_g1_i4	ZN700_HUMAN^ZN700_HUMAN^Q:1173-235,H:191-503^33.535%ID^E:2.76e-42^RecName: Full=Zinc finger protein 700;^Eukaryota; Metazoa; Chordata; Craniata; Vertebrata; Euteleostomi; Mammalia; Eutheria; Euarchontoglires; Primates; Haplorrhini; Catarrhini; Hominidae; Homo`ZN700_HUMAN^ZN700_HUMAN^Q:1173-238,H:359-647^33.228%ID^E:1.72e-37^RecName: Full=Zinc finger protein 700;^Eukaryota; Metazoa; Chordata; Cran…	TRINITY_DN50774_c0_g1_i4.p1	67-1185[-]	ZN700_HUMAN^ZN700_HUMAN^Q:5-319,H:191-508^33.631%ID^E:3.12e-43^RecName: Full=Zinc finger protein 700;^Eukaryota; Metazoa; Chordata; Craniata; Vertebrata; Euteleostomi; Mammalia; Eutheria; Euarchontoglires; Primates; Haplorrhini; Catarrhini; Hominidae; Homo`ZN700_HUMAN^ZN700_HUMAN^Q:5-316,H:359-647^33.228%ID^E:5.27e-38^RecName: Full=Zinc finger protein 700;^Eukaryota; Metazoa; Chordata; Craniata; …	PF13912.5^zf-C2H2_6^C2H2-type zinc finger^34-59^E:0.0041`PF00096.25^zf-C2H2^Zinc finger, C2H2 type^35-58^E:9.6e-05`PF13913.5^zf-C2HC_2^zinc-finger of a C2HC-type^36-47^E:0.044`PF00096.25^zf-C2H2^Zinc finger, C2H2 type^131-152^E:0.0051`PF00096.25^zf-C2H2^Zinc finger, C2H2 type^205-227^E:0.0087`PF13912.5^zf-C2H2_6^C2H2-type zinc finger^205-229^E:3.7e-05`PF00096.25^zf-C2H2^Zinc finger, C2H2 type^233…	.	.	COG5048^Zinc finger protein	KEGG:hsa:90592`KO:K09228	GO:0005634^cellular_component^nucleus`GO:0003677^molecular_function^DNA binding`GO:0046872^molecular_function^metal ion binding`GO:0000981^molecular_function^RNA polymerase II transcription factor activity, sequence-specific DNA binding`GO:0006351^biological_process^transcription, DNA-templated	.
TRINITY_DN44596_c0_g1	TRINITY_DN44596_c0_g1_i1	ZN696_HUMAN^ZN696_HUMAN^Q:1902-1507,H:245-366^37.879%ID^E:8.8e-17^RecName: Full=Zinc finger protein 696;^Eukaryota; Metazoa; Chordata; Craniata; Vertebrata; Euteleostomi; Mammalia; Eutheria; Euarchontoglires; Primates; Haplorrhini; Catarrhini; Hominidae; Homo`ZN696_HUMAN^ZN696_HUMAN^Q:1743-1537,H:148-216^46.377%ID^E:7.85e-13^RecName: Full=Zinc finger protein 696;^Eukaryota; Metazoa; Chordata; Cra…	TRINITY_DN44596_c0_g1_i1.p1	2028-2876[-]	ZN583_MOUSE^ZN583_MOUSE^Q:161-282,H:325-431^30.328%ID^E:1.22e-07^RecName: Full=Zinc finger protein 583;^Eukaryota; Metazoa; Chordata; Craniata; Vertebrata; Euteleostomi; Mammalia; Eutheria; Euarchontoglires; Glires; Rodentia; Myomorpha; Muroidea; Muridae; Murinae; Mus; Mus	PF00096.25^zf-C2H2^Zinc finger, C2H2 type^195-218^E:0.00059`PF00096.25^zf-C2H2^Zinc finger, C2H2 type^259-280^E:0.0012	.	.	COG5048^Zinc finger protein	KEGG:mmu:213011`KO:K09228	GO:0005634^cellular_component^nucleus`GO:0003677^molecular_function^DNA binding`GO:0046872^molecular_function^metal ion binding`GO:0006355^biological_process^regulation of transcription, DNA-templated`GO:0006351^biological_process^transcription, DNA-templated	.
TRINITY_DN50803_c7_g1	TRINITY_DN50803_c7_g1_i1	ZN695_HUMAN^ZN695_HUMAN^Q:167-3,H:2-56^63.636%ID^E:1.24e-17^RecName: Full=Zinc finger protein 695;^Eukaryota; Metazoa; Chordata; Craniata; Vertebrata; Euteleostomi; Mammalia; Eutheria; Euarchontoglires; Primates; Haplorrhini; Catarrhini; Hominidae; Homo	.	.	.	.	.	.	COG5048^Zinc finger protein	KEGG:hsa:57116	GO:0005634^cellular_component^nucleus`GO:0046872^molecular_function^metal ion binding`GO:0003676^molecular_function^nucleic acid binding`GO:0000981^molecular_function^RNA polymerase II transcription factor activity, sequence-specific DNA binding	.
TRINITY_DN42095_c0_g1	TRINITY_DN42095_c0_g1_i3	ZN689_RAT^ZN689_RAT^Q:738-319,H:178-316^33.333%ID^E:2.59e-16^RecName: Full=Zinc finger protein 689;^Eukaryota; Metazoa; Chordata; Craniata; Vertebrata; Euteleostomi; Mammalia; Eutheria; Euarchontoglires; Glires; Rodentia; Myomorpha; Muroidea; Muridae; Murinae; Rattus`ZN689_RAT^ZN689_RAT^Q:738-307,H:318-460^31.724%ID^E:6.35e-14^RecName: Full=Zinc finger protein 689;^Eukaryota; Metazoa; Chordata; C…	TRINITY_DN42095_c0_g1_i3.p1	313-1056[-]	ZSC22_HUMAN^ZSC22_HUMAN^Q:56-246,H:210-407^27.5%ID^E:6.11e-18^RecName: Full=Zinc finger and SCAN domain-containing protein 22;^Eukaryota; Metazoa; Chordata; Craniata; Vertebrata; Euteleostomi; Mammalia; Eutheria; Euarchontoglires; Primates; Haplorrhini; Catarrhini; Hominidae; Homo`ZSC22_HUMAN^ZSC22_HUMAN^Q:110-241,H:356-486^29.323%ID^E:2.18e-11^RecName: Full=Zinc finger and SCAN domain-containing…	PF00096.25^zf-C2H2^Zinc finger, C2H2 type^105-129^E:0.022`PF00096.25^zf-C2H2^Zinc finger, C2H2 type^136-158^E:0.00015`PF13894.5^zf-C2H2_4^C2H2-type zinc finger^136-158^E:0.00092`PF00096.25^zf-C2H2^Zinc finger, C2H2 type^164-185^E:0.0039`PF12874.6^zf-met^Zinc-finger of C2H2 type^164-186^E:0.058`PF13912.5^zf-C2H2_6^C2H2-type zinc finger^164-186^E:0.036`PF12874.6^zf-met^Zinc-finger of C2H2 type^192-…	.	.	COG5048^Zinc finger protein	KEGG:hsa:342945`KO:K09230	GO:0005634^cellular_component^nucleus`GO:0003677^molecular_function^DNA binding`GO:0046872^molecular_function^metal ion binding`GO:0000981^molecular_function^RNA polymerase II transcription factor activity, sequence-specific DNA binding`GO:0006351^biological_process^transcription, DNA-templated	.
TRINITY_DN49587_c1_g1	TRINITY_DN49587_c1_g1_i2	ZN684_HUMAN^ZN684_HUMAN^Q:989-270,H:145-375^33.74%ID^E:5.69e-27^RecName: Full=Zinc finger protein 684;^Eukaryota; Metazoa; Chordata; Craniata; Vertebrata; Euteleostomi; Mammalia; Eutheria; Euarchontoglires; Primates; Haplorrhini; Catarrhini; Hominidae; Homo	TRINITY_DN49587_c1_g1_i2.p1	180-2114[-]	ZN684_HUMAN^ZN684_HUMAN^Q:359-615,H:129-375^33.206%ID^E:4.83e-29^RecName: Full=Zinc finger protein 684;^Eukaryota; Metazoa; Chordata; Craniata; Vertebrata; Euteleostomi; Mammalia; Eutheria; Euarchontoglires; Primates; Haplorrhini; Catarrhini; Hominidae; Homo	PF07776.14^zf-AD^Zinc-finger associated domain (zf-AD)^13-83^E:9.1e-06`PF00096.25^zf-C2H2^Zinc finger, C2H2 type^417-438^E:0.013`PF12874.6^zf-met^Zinc-finger of C2H2 type^417-436^E:0.075`PF13912.5^zf-C2H2_6^C2H2-type zinc finger^471-482^E:0.05`PF00096.25^zf-C2H2^Zinc finger, C2H2 type^472-492^E:0.01`PF12874.6^zf-met^Zinc-finger of C2H2 type^472-492^E:0.01`PF05605.11^zf-Di19^Drought induced 19 pro…	.	.	COG5048^Zinc finger protein	KEGG:hsa:127396`KO:K09228	GO:0005634^cellular_component^nucleus`GO:0003677^molecular_function^DNA binding`GO:0046872^molecular_function^metal ion binding`GO:0000981^molecular_function^RNA polymerase II transcription factor activity, sequence-specific DNA binding`GO:0006351^biological_process^transcription, DNA-templated	GO:0008270^molecular_function^zinc ion binding`GO:0005634^cellular_component^nucleus
TRINITY_DN49587_c1_g1	TRINITY_DN49587_c1_g1_i3	ZN684_HUMAN^ZN684_HUMAN^Q:945-226,H:145-375^33.74%ID^E:5.51e-27^RecName: Full=Zinc finger protein 684;^Eukaryota; Metazoa; Chordata; Craniata; Vertebrata; Euteleostomi; Mammalia; Eutheria; Euarchontoglires; Primates; Haplorrhini; Catarrhini; Hominidae; Homo	TRINITY_DN49587_c1_g1_i3.p1	136-2070[-]	ZN684_HUMAN^ZN684_HUMAN^Q:359-615,H:129-375^33.206%ID^E:4.83e-29^RecName: Full=Zinc finger protein 684;^Eukaryota; Metazoa; Chordata; Craniata; Vertebrata; Euteleostomi; Mammalia; Eutheria; Euarchontoglires; Primates; Haplorrhini; Catarrhini; Hominidae; Homo	PF07776.14^zf-AD^Zinc-finger associated domain (zf-AD)^13-83^E:9.1e-06`PF00096.25^zf-C2H2^Zinc finger, C2H2 type^417-438^E:0.013`PF12874.6^zf-met^Zinc-finger of C2H2 type^417-436^E:0.075`PF13912.5^zf-C2H2_6^C2H2-type zinc finger^471-482^E:0.05`PF00096.25^zf-C2H2^Zinc finger, C2H2 type^472-492^E:0.01`PF12874.6^zf-met^Zinc-finger of C2H2 type^472-492^E:0.01`PF05605.11^zf-Di19^Drought induced 19 pro…	.	.	COG5048^Zinc finger protein	KEGG:hsa:127396`KO:K09228	GO:0005634^cellular_component^nucleus`GO:0003677^molecular_function^DNA binding`GO:0046872^molecular_function^metal ion binding`GO:0000981^molecular_function^RNA polymerase II transcription factor activity, sequence-specific DNA binding`GO:0006351^biological_process^transcription, DNA-templated	GO:0008270^molecular_function^zinc ion binding`GO:0005634^cellular_component^nucleus
TRINITY_DN134746_c0_g1	TRINITY_DN134746_c0_g1_i1	ZN681_HUMAN^ZN681_HUMAN^Q:1319-1909,H:450-636^38.579%ID^E:1.93e-34^RecName: Full=Zinc finger protein 681;^Eukaryota; Metazoa; Chordata; Craniata; Vertebrata; Euteleostomi; Mammalia; Eutheria; Euarchontoglires; Primates; Haplorrhini; Catarrhini; Hominidae; Homo`ZN681_HUMAN^ZN681_HUMAN^Q:1319-1945,H:422-620^35.407%ID^E:9.51e-30^RecName: Full=Zinc finger protein 681;^Eukaryota; Metazoa; Chordata; Cr…	TRINITY_DN134746_c0_g1_i1.p1	407-2206[+]	ZN681_HUMAN^ZN681_HUMAN^Q:305-480,H:450-622^40.909%ID^E:1.88e-35^RecName: Full=Zinc finger protein 681;^Eukaryota; Metazoa; Chordata; Craniata; Vertebrata; Euteleostomi; Mammalia; Eutheria; Euarchontoglires; Primates; Haplorrhini; Catarrhini; Hominidae; Homo`ZN681_HUMAN^ZN681_HUMAN^Q:305-513,H:422-620^35.407%ID^E:1.58e-30^RecName: Full=Zinc finger protein 681;^Eukaryota; Metazoa; Chordata; Crania…	PF13912.5^zf-C2H2_6^C2H2-type zinc finger^304-327^E:0.019`PF12874.6^zf-met^Zinc-finger of C2H2 type^362-383^E:0.0078`PF00096.25^zf-C2H2^Zinc finger, C2H2 type^363-384^E:0.013`PF13912.5^zf-C2H2_6^C2H2-type zinc finger^363-381^E:0.076`PF00096.25^zf-C2H2^Zinc finger, C2H2 type^390-412^E:0.0051`PF12874.6^zf-met^Zinc-finger of C2H2 type^390-411^E:0.069`PF13912.5^zf-C2H2_6^C2H2-type zinc finger^445-468…	.	.	COG5048^Zinc finger protein	KEGG:hsa:148213	GO:0005634^cellular_component^nucleus`GO:0003677^molecular_function^DNA binding`GO:0003700^molecular_function^DNA-binding transcription factor activity`GO:0046872^molecular_function^metal ion binding`GO:0000981^molecular_function^RNA polymerase II transcription factor activity, sequence-specific DNA binding`GO:0006355^biological_process^regulation of transcription, DNA-templated`GO:0006351^biolog…	.
TRINITY_DN44596_c0_g1	TRINITY_DN44596_c0_g1_i3	ZN679_HUMAN^ZN679_HUMAN^Q:875-549,H:235-343^50.459%ID^E:6.79e-27^RecName: Full=Zinc finger protein 679;^Eukaryota; Metazoa; Chordata; Craniata; Vertebrata; Euteleostomi; Mammalia; Eutheria; Euarchontoglires; Primates; Haplorrhini; Catarrhini; Hominidae; Homo`ZN679_HUMAN^ZN679_HUMAN^Q:875-549,H:291-399^47.706%ID^E:4.36e-24^RecName: Full=Zinc finger protein 679;^Eukaryota; Metazoa; Chordata; Crania…	TRINITY_DN44596_c0_g1_i3.p2	48-614[-]	.	.	.	.	.	.	.	.
TRINITY_DN29261_c0_g1	TRINITY_DN29261_c0_g1_i1	ZN679_HUMAN^ZN679_HUMAN^Q:1262-855,H:270-405^49.265%ID^E:1.57e-35^RecName: Full=Zinc finger protein 679;^Eukaryota; Metazoa; Chordata; Craniata; Vertebrata; Euteleostomi; Mammalia; Eutheria; Euarchontoglires; Primates; Haplorrhini; Catarrhini; Hominidae; Homo`ZN679_HUMAN^ZN679_HUMAN^Q:1262-855,H:242-377^47.794%ID^E:3.62e-34^RecName: Full=Zinc finger protein 679;^Eukaryota; Metazoa; Chordata; Cran…	TRINITY_DN29261_c0_g1_i1.p1	822-1934[-]	ZN500_HUMAN^ZN500_HUMAN^Q:225-359,H:327-461^47.407%ID^E:4.96e-38^RecName: Full=Zinc finger protein 500;^Eukaryota; Metazoa; Chordata; Craniata; Vertebrata; Euteleostomi; Mammalia; Eutheria; Euarchontoglires; Primates; Haplorrhini; Catarrhini; Hominidae; Homo`ZN500_HUMAN^ZN500_HUMAN^Q:225-332,H:355-462^50.926%ID^E:2.34e-26^RecName: Full=Zinc finger protein 500;^Eukaryota; Metazoa; Chordata; Crania…	PF00096.25^zf-C2H2^Zinc finger, C2H2 type^224-245^E:1.8e-07`PF13894.5^zf-C2H2_4^C2H2-type zinc finger^224-245^E:0.00016`PF00096.25^zf-C2H2^Zinc finger, C2H2 type^251-273^E:0.00016`PF13912.5^zf-C2H2_6^C2H2-type zinc finger^251-275^E:0.00047`PF00096.25^zf-C2H2^Zinc finger, C2H2 type^279-301^E:0.0014`PF00096.25^zf-C2H2^Zinc finger, C2H2 type^307-329^E:2.6e-05`PF13894.5^zf-C2H2_4^C2H2-type zinc finge…	.	.	COG5048^Zinc finger protein	KEGG:hsa:26048`KO:K09229	GO:0005829^cellular_component^cytosol`GO:0005654^cellular_component^nucleoplasm`GO:0005634^cellular_component^nucleus`GO:0003677^molecular_function^DNA binding`GO:0046872^molecular_function^metal ion binding`GO:0000981^molecular_function^RNA polymerase II transcription factor activity, sequence-specific DNA binding`GO:0000122^biological_process^negative regulation of transcription by RNA polymera…	.
TRINITY_DN50182_c1_g1	TRINITY_DN50182_c1_g1_i5	ZN676_HUMAN^ZN676_HUMAN^Q:851-102,H:252-495^32.016%ID^E:7.17e-26^RecName: Full=Zinc finger protein 676;^Eukaryota; Metazoa; Chordata; Craniata; Vertebrata; Euteleostomi; Mammalia; Eutheria; Euarchontoglires; Primates; Haplorrhini; Catarrhini; Hominidae; Homo`ZN676_HUMAN^ZN676_HUMAN^Q:851-87,H:308-555^31.395%ID^E:1.98e-22^RecName: Full=Zinc finger protein 676;^Eukaryota; Metazoa; Chordata; Craniat…	TRINITY_DN50182_c1_g1_i5.p1	51-1580[-]	ZN782_HUMAN^ZN782_HUMAN^Q:244-493,H:449-692^30.435%ID^E:5.12e-26^RecName: Full=Zinc finger protein 782;^Eukaryota; Metazoa; Chordata; Craniata; Vertebrata; Euteleostomi; Mammalia; Eutheria; Euarchontoglires; Primates; Haplorrhini; Catarrhini; Hominidae; Homo`ZN782_HUMAN^ZN782_HUMAN^Q:244-493,H:393-636^29.528%ID^E:2.19e-21^RecName: Full=Zinc finger protein 782;^Eukaryota; Metazoa; Chordata; Crania…	PF13912.5^zf-C2H2_6^C2H2-type zinc finger^274-296^E:0.042`PF00096.25^zf-C2H2^Zinc finger, C2H2 type^358-380^E:0.016`PF13912.5^zf-C2H2_6^C2H2-type zinc finger^358-380^E:0.049`PF00096.25^zf-C2H2^Zinc finger, C2H2 type^413-433^E:0.0075`PF12171.7^zf-C2H2_jaz^Zinc-finger double-stranded RNA-binding^413-439^E:2.4e-05	.	.	COG5048^Zinc finger protein	KEGG:hsa:158431`KO:K09228	GO:0005634^cellular_component^nucleus`GO:0003677^molecular_function^DNA binding`GO:0003700^molecular_function^DNA-binding transcription factor activity`GO:0046872^molecular_function^metal ion binding`GO:0000981^molecular_function^RNA polymerase II transcription factor activity, sequence-specific DNA binding`GO:0006355^biological_process^regulation of transcription, DNA-templated`GO:0006351^biolog…	.
TRINITY_DN45758_c0_g1	TRINITY_DN45758_c0_g1_i2	ZN676_HUMAN^ZN676_HUMAN^Q:1128-2096,H:250-554^32.923%ID^E:8.98e-41^RecName: Full=Zinc finger protein 676;^Eukaryota; Metazoa; Chordata; Craniata; Vertebrata; Euteleostomi; Mammalia; Eutheria; Euarchontoglires; Primates; Haplorrhini; Catarrhini; Hominidae; Homo`ZN676_HUMAN^ZN676_HUMAN^Q:1128-2117,H:194-504^32.831%ID^E:7.43e-34^RecName: Full=Zinc finger protein 676;^Eukaryota; Metazoa; Chordata; Cr…	TRINITY_DN45758_c0_g1_i2.p1	381-2141[+]	ZN676_HUMAN^ZN676_HUMAN^Q:250-572,H:250-554^32.923%ID^E:2.75e-41^RecName: Full=Zinc finger protein 676;^Eukaryota; Metazoa; Chordata; Craniata; Vertebrata; Euteleostomi; Mammalia; Eutheria; Euarchontoglires; Primates; Haplorrhini; Catarrhini; Hominidae; Homo`ZN676_HUMAN^ZN676_HUMAN^Q:250-579,H:194-504^32.831%ID^E:4.87e-34^RecName: Full=Zinc finger protein 676;^Eukaryota; Metazoa; Chordata; Crania…	PF00096.25^zf-C2H2^Zinc finger, C2H2 type^337-359^E:9.4e-05`PF13894.5^zf-C2H2_4^C2H2-type zinc finger^337-359^E:0.0014`PF13912.5^zf-C2H2_6^C2H2-type zinc finger^337-361^E:0.03`PF00096.25^zf-C2H2^Zinc finger, C2H2 type^367-388^E:0.017`PF00096.25^zf-C2H2^Zinc finger, C2H2 type^401-423^E:3.6e-05`PF00096.25^zf-C2H2^Zinc finger, C2H2 type^429-450^E:0.00046`PF12171.7^zf-C2H2_jaz^Zinc-finger double-stra…	.	.	COG5048^Zinc finger protein	KEGG:hsa:163223`KO:K09228	GO:0005634^cellular_component^nucleus`GO:0003677^molecular_function^DNA binding`GO:0046872^molecular_function^metal ion binding`GO:0000981^molecular_function^RNA polymerase II transcription factor activity, sequence-specific DNA binding`GO:0006351^biological_process^transcription, DNA-templated	.
TRINITY_DN46508_c0_g1	TRINITY_DN46508_c0_g1_i2	ZN670_HUMAN^ZN670_HUMAN^Q:644-1147,H:220-385^40.237%ID^E:7.78e-26^RecName: Full=Zinc finger protein 670;^Eukaryota; Metazoa; Chordata; Craniata; Vertebrata; Euteleostomi; Mammalia; Eutheria; Euarchontoglires; Primates; Haplorrhini; Catarrhini; Hominidae; Homo`ZN670_HUMAN^ZN670_HUMAN^Q:737-1147,H:193-329^36.957%ID^E:1.02e-16^RecName: Full=Zinc finger protein 670;^Eukaryota; Metazoa; Chordata; Cran…	TRINITY_DN46508_c0_g1_i2.p1	191-1228[+]	ZN670_HUMAN^ZN670_HUMAN^Q:152-319,H:220-385^40.237%ID^E:2.22e-27^RecName: Full=Zinc finger protein 670;^Eukaryota; Metazoa; Chordata; Craniata; Vertebrata; Euteleostomi; Mammalia; Eutheria; Euarchontoglires; Primates; Haplorrhini; Catarrhini; Hominidae; Homo`ZN670_HUMAN^ZN670_HUMAN^Q:183-319,H:193-329^36.957%ID^E:1.06e-17^RecName: Full=Zinc finger protein 670;^Eukaryota; Metazoa; Chordata; Crania…	PF07776.14^zf-AD^Zinc-finger associated domain (zf-AD)^53-122^E:7.2e-11`PF00096.25^zf-C2H2^Zinc finger, C2H2 type^244-265^E:0.0042`PF00096.25^zf-C2H2^Zinc finger, C2H2 type^270-293^E:0.0037`PF00096.25^zf-C2H2^Zinc finger, C2H2 type^299-322^E:0.00089	.	.	COG5048^Zinc finger protein	KEGG:hsa:93474`KO:K09228	GO:0005634^cellular_component^nucleus`GO:0003677^molecular_function^DNA binding`GO:0046872^molecular_function^metal ion binding`GO:0000981^molecular_function^RNA polymerase II transcription factor activity, sequence-specific DNA binding`GO:0006351^biological_process^transcription, DNA-templated	GO:0008270^molecular_function^zinc ion binding`GO:0005634^cellular_component^nucleus
TRINITY_DN46508_c0_g1	TRINITY_DN46508_c0_g1_i4	ZN670_HUMAN^ZN670_HUMAN^Q:1513-1848,H:274-385^46.903%ID^E:1.06e-18^RecName: Full=Zinc finger protein 670;^Eukaryota; Metazoa; Chordata; Craniata; Vertebrata; Euteleostomi; Mammalia; Eutheria; Euarchontoglires; Primates; Haplorrhini; Catarrhini; Hominidae; Homo`ZN670_HUMAN^ZN670_HUMAN^Q:1513-1848,H:218-329^39.823%ID^E:1.1e-12^RecName: Full=Zinc finger protein 670;^Eukaryota; Metazoa; Chordata; Cra…	TRINITY_DN46508_c0_g1_i4.p1	191-811[+]	ZN101_HUMAN^ZN101_HUMAN^Q:37-205,H:207-384^26.02%ID^E:0.001^RecName: Full=Zinc finger protein 101;^Eukaryota; Metazoa; Chordata; Craniata; Vertebrata; Euteleostomi; Mammalia; Eutheria; Euarchontoglires; Primates; Haplorrhini; Catarrhini; Hominidae; Homo	PF07776.14^zf-AD^Zinc-finger associated domain (zf-AD)^53-122^E:2.8e-11	.	.	COG5048^Zinc finger protein	KEGG:hsa:94039`KO:K09228	GO:0005634^cellular_component^nucleus`GO:0003677^molecular_function^DNA binding`GO:0046872^molecular_function^metal ion binding`GO:0000981^molecular_function^RNA polymerase II transcription factor activity, sequence-specific DNA binding`GO:0006351^biological_process^transcription, DNA-templated	GO:0008270^molecular_function^zinc ion binding`GO:0005634^cellular_component^nucleus
TRINITY_DN46508_c0_g1	TRINITY_DN46508_c0_g1_i1	ZN670_HUMAN^ZN670_HUMAN^Q:1509-2012,H:220-385^40.237%ID^E:1.78e-25^RecName: Full=Zinc finger protein 670;^Eukaryota; Metazoa; Chordata; Craniata; Vertebrata; Euteleostomi; Mammalia; Eutheria; Euarchontoglires; Primates; Haplorrhini; Catarrhini; Hominidae; Homo`ZN670_HUMAN^ZN670_HUMAN^Q:1602-2012,H:193-329^36.957%ID^E:1.65e-16^RecName: Full=Zinc finger protein 670;^Eukaryota; Metazoa; Chordata; Cr…	TRINITY_DN46508_c0_g1_i1.p1	1248-2093[+]	ZN670_HUMAN^ZN670_HUMAN^Q:88-255,H:220-385^40.237%ID^E:3.78e-28^RecName: Full=Zinc finger protein 670;^Eukaryota; Metazoa; Chordata; Craniata; Vertebrata; Euteleostomi; Mammalia; Eutheria; Euarchontoglires; Primates; Haplorrhini; Catarrhini; Hominidae; Homo`ZN670_HUMAN^ZN670_HUMAN^Q:119-255,H:193-329^36.957%ID^E:3.39e-18^RecName: Full=Zinc finger protein 670;^Eukaryota; Metazoa; Chordata; Craniat…	PF07776.14^zf-AD^Zinc-finger associated domain (zf-AD)^6-58^E:4.9e-07`PF00096.25^zf-C2H2^Zinc finger, C2H2 type^180-201^E:0.0032`PF00096.25^zf-C2H2^Zinc finger, C2H2 type^206-229^E:0.0028`PF00096.25^zf-C2H2^Zinc finger, C2H2 type^235-258^E:0.00068	.	.	COG5048^Zinc finger protein	KEGG:hsa:93474`KO:K09228	GO:0005634^cellular_component^nucleus`GO:0003677^molecular_function^DNA binding`GO:0046872^molecular_function^metal ion binding`GO:0000981^molecular_function^RNA polymerase II transcription factor activity, sequence-specific DNA binding`GO:0006351^biological_process^transcription, DNA-templated	GO:0008270^molecular_function^zinc ion binding`GO:0005634^cellular_component^nucleus
TRINITY_DN51135_c0_g2	TRINITY_DN51135_c0_g2_i2	ZN668_MOUSE^ZN668_MOUSE^Q:732-238,H:138-276^33.333%ID^E:3.34e-16^RecName: Full=Zinc finger protein 668;^Eukaryota; Metazoa; Chordata; Craniata; Vertebrata; Euteleostomi; Mammalia; Eutheria; Euarchontoglires; Glires; Rodentia; Myomorpha; Muroidea; Muridae; Murinae; Mus; Mus`ZN668_MOUSE^ZN668_MOUSE^Q:729-382,H:307-415^34.483%ID^E:2.12e-10^RecName: Full=Zinc finger protein 668;^Eukaryota; Metazoa; C…	TRINITY_DN51135_c0_g2_i2.p1	340-714[-]	ZN721_HUMAN^ZN721_HUMAN^Q:20-120,H:455-546^42.574%ID^E:4.21e-15^RecName: Full=Zinc finger protein 721;^Eukaryota; Metazoa; Chordata; Craniata; Vertebrata; Euteleostomi; Mammalia; Eutheria; Euarchontoglires; Primates; Haplorrhini; Catarrhini; Hominidae; Homo`ZN721_HUMAN^ZN721_HUMAN^Q:2-120,H:746-854^39.496%ID^E:1.07e-14^RecName: Full=Zinc finger protein 721;^Eukaryota; Metazoa; Chordata; Craniata;…	PF00096.25^zf-C2H2^Zinc finger, C2H2 type^61-81^E:0.0017`PF00096.25^zf-C2H2^Zinc finger, C2H2 type^89-110^E:0.02	.	.	COG5048^Zinc finger protein	KEGG:hsa:170960`KO:K09228	GO:0005634^cellular_component^nucleus`GO:0003677^molecular_function^DNA binding`GO:0046872^molecular_function^metal ion binding`GO:0000981^molecular_function^RNA polymerase II transcription factor activity, sequence-specific DNA binding`GO:0006351^biological_process^transcription, DNA-templated	.
TRINITY_DN48966_c2_g2	TRINITY_DN48966_c2_g2_i1	ZN668_BOVIN^ZN668_BOVIN^Q:1278-145,H:32-413^25.436%ID^E:6.17e-31^RecName: Full=Zinc finger protein 668;^Eukaryota; Metazoa; Chordata; Craniata; Vertebrata; Euteleostomi; Mammalia; Eutheria; Laurasiatheria; Cetartiodactyla; Ruminantia; Pecora; Bovidae; Bovinae; Bos`ZN668_BOVIN^ZN668_BOVIN^Q:1101-133,H:17-389^22.857%ID^E:2.84e-21^RecName: Full=Zinc finger protein 668;^Eukaryota; Metazoa; Chordata; …	TRINITY_DN48966_c2_g2_i1.p1	124-1314[-]	ZN668_BOVIN^ZN668_BOVIN^Q:13-390,H:32-413^25.436%ID^E:2.02e-31^RecName: Full=Zinc finger protein 668;^Eukaryota; Metazoa; Chordata; Craniata; Vertebrata; Euteleostomi; Mammalia; Eutheria; Laurasiatheria; Cetartiodactyla; Ruminantia; Pecora; Bovidae; Bovinae; Bos`ZN668_BOVIN^ZN668_BOVIN^Q:72-394,H:17-389^22.857%ID^E:1.3e-21^RecName: Full=Zinc finger protein 668;^Eukaryota; Metazoa; Chordata; Crani…	PF12756.6^zf-C2H2_2^C2H2 type zinc-finger (2 copies)^79-155^E:0.0012`PF00096.25^zf-C2H2^Zinc finger, C2H2 type^172-193^E:0.015`PF00096.25^zf-C2H2^Zinc finger, C2H2 type^285-307^E:0.00031`PF00096.25^zf-C2H2^Zinc finger, C2H2 type^341-363^E:0.0006`PF13912.5^zf-C2H2_6^C2H2-type zinc finger^341-363^E:0.083	.	.	COG5048^Zinc finger protein	KEGG:bta:767831	GO:0005634^cellular_component^nucleus`GO:0003700^molecular_function^DNA-binding transcription factor activity`GO:0046872^molecular_function^metal ion binding`GO:0000978^molecular_function^RNA polymerase II proximal promoter sequence-specific DNA binding`GO:0001078^molecular_function^transcriptional repressor activity, RNA polymerase II proximal promoter sequence-specific DNA binding`GO:0006355^bi…	.
TRINITY_DN49956_c2_g1	TRINITY_DN49956_c2_g1_i2	ZN665_HUMAN^ZN665_HUMAN^Q:907-1629,H:371-607^35.51%ID^E:6.01e-33^RecName: Full=Zinc finger protein 665;^Eukaryota; Metazoa; Chordata; Craniata; Vertebrata; Euteleostomi; Mammalia; Eutheria; Euarchontoglires; Primates; Haplorrhini; Catarrhini; Hominidae; Homo`ZN665_HUMAN^ZN665_HUMAN^Q:907-1629,H:287-523^35.656%ID^E:1.58e-27^RecName: Full=Zinc finger protein 665;^Eukaryota; Metazoa; Chordata; Crani…	TRINITY_DN49956_c2_g1_i2.p1	310-1656[+]	ZN431_HUMAN^ZN431_HUMAN^Q:194-446,H:260-507^37.891%ID^E:2.52e-37^RecName: Full=Zinc finger protein 431;^Eukaryota; Metazoa; Chordata; Craniata; Vertebrata; Euteleostomi; Mammalia; Eutheria; Euarchontoglires; Primates; Haplorrhini; Catarrhini; Hominidae; Homo`ZN431_HUMAN^ZN431_HUMAN^Q:194-439,H:316-557^36%ID^E:3.78e-34^RecName: Full=Zinc finger protein 431;^Eukaryota; Metazoa; Chordata; Craniata; …	PF13912.5^zf-C2H2_6^C2H2-type zinc finger^194-216^E:0.12`PF13912.5^zf-C2H2_6^C2H2-type zinc finger^223-247^E:0.075`PF00096.25^zf-C2H2^Zinc finger, C2H2 type^280-300^E:0.00044`PF00096.25^zf-C2H2^Zinc finger, C2H2 type^306-328^E:0.00079`PF13912.5^zf-C2H2_6^C2H2-type zinc finger^306-329^E:0.047`PF00096.25^zf-C2H2^Zinc finger, C2H2 type^334-356^E:0.00061`PF13912.5^zf-C2H2_6^C2H2-type zinc finger^334-…	.	.	COG5048^Zinc finger protein	KEGG:hsa:170959`KO:K09228	GO:0005634^cellular_component^nucleus`GO:0003682^molecular_function^chromatin binding`GO:0001046^molecular_function^core promoter sequence-specific DNA binding`GO:0046872^molecular_function^metal ion binding`GO:0000981^molecular_function^RNA polymerase II transcription factor activity, sequence-specific DNA binding`GO:0030154^biological_process^cell differentiation`GO:0043433^biological_process^n…	.
TRINITY_DN49956_c2_g1	TRINITY_DN49956_c2_g1_i7	ZN665_HUMAN^ZN665_HUMAN^Q:901-1626,H:370-607^35.772%ID^E:1.5e-33^RecName: Full=Zinc finger protein 665;^Eukaryota; Metazoa; Chordata; Craniata; Vertebrata; Euteleostomi; Mammalia; Eutheria; Euarchontoglires; Primates; Haplorrhini; Catarrhini; Hominidae; Homo`ZN665_HUMAN^ZN665_HUMAN^Q:901-1626,H:286-523^35.918%ID^E:4.22e-28^RecName: Full=Zinc finger protein 665;^Eukaryota; Metazoa; Chordata; Crani…	TRINITY_DN49956_c2_g1_i7.p1	310-1653[+]	ZN626_HUMAN^ZN626_HUMAN^Q:184-445,H:220-476^35.472%ID^E:2.66e-37^RecName: Full=Zinc finger protein 626;^Eukaryota; Metazoa; Chordata; Craniata; Vertebrata; Euteleostomi; Mammalia; Eutheria; Euarchontoglires; Primates; Haplorrhini; Catarrhini; Hominidae; Homo`ZN626_HUMAN^ZN626_HUMAN^Q:193-412,H:285-499^35.586%ID^E:1.96e-29^RecName: Full=Zinc finger protein 626;^Eukaryota; Metazoa; Chordata; Crania…	PF13912.5^zf-C2H2_6^C2H2-type zinc finger^193-215^E:0.12`PF13912.5^zf-C2H2_6^C2H2-type zinc finger^222-246^E:0.012`PF00096.25^zf-C2H2^Zinc finger, C2H2 type^279-299^E:0.00044`PF00096.25^zf-C2H2^Zinc finger, C2H2 type^305-327^E:0.00079`PF13912.5^zf-C2H2_6^C2H2-type zinc finger^305-328^E:0.047`PF00096.25^zf-C2H2^Zinc finger, C2H2 type^333-355^E:0.00061`PF13912.5^zf-C2H2_6^C2H2-type zinc finger^333-…	.	.	COG5048^Zinc finger protein	KEGG:hsa:199777	GO:0005634^cellular_component^nucleus`GO:0003677^molecular_function^DNA binding`GO:0046872^molecular_function^metal ion binding`GO:0000981^molecular_function^RNA polymerase II transcription factor activity, sequence-specific DNA binding`GO:0006351^biological_process^transcription, DNA-templated	.
TRINITY_DN49956_c2_g1	TRINITY_DN49956_c2_g1_i4	ZN665_HUMAN^ZN665_HUMAN^Q:901-1626,H:370-607^35.772%ID^E:1.53e-33^RecName: Full=Zinc finger protein 665;^Eukaryota; Metazoa; Chordata; Craniata; Vertebrata; Euteleostomi; Mammalia; Eutheria; Euarchontoglires; Primates; Haplorrhini; Catarrhini; Hominidae; Homo`ZN665_HUMAN^ZN665_HUMAN^Q:901-1626,H:286-523^35.918%ID^E:4.28e-28^RecName: Full=Zinc finger protein 665;^Eukaryota; Metazoa; Chordata; Cran…	TRINITY_DN49956_c2_g1_i4.p1	310-1653[+]	ZN626_HUMAN^ZN626_HUMAN^Q:184-445,H:220-476^35.472%ID^E:2.88e-37^RecName: Full=Zinc finger protein 626;^Eukaryota; Metazoa; Chordata; Craniata; Vertebrata; Euteleostomi; Mammalia; Eutheria; Euarchontoglires; Primates; Haplorrhini; Catarrhini; Hominidae; Homo`ZN626_HUMAN^ZN626_HUMAN^Q:193-412,H:285-499^35.586%ID^E:2.12e-29^RecName: Full=Zinc finger protein 626;^Eukaryota; Metazoa; Chordata; Crania…	PF13912.5^zf-C2H2_6^C2H2-type zinc finger^193-215^E:0.12`PF13912.5^zf-C2H2_6^C2H2-type zinc finger^222-246^E:0.012`PF00096.25^zf-C2H2^Zinc finger, C2H2 type^279-299^E:0.00044`PF00096.25^zf-C2H2^Zinc finger, C2H2 type^305-327^E:0.00079`PF13912.5^zf-C2H2_6^C2H2-type zinc finger^305-328^E:0.047`PF00096.25^zf-C2H2^Zinc finger, C2H2 type^333-355^E:0.00061`PF13912.5^zf-C2H2_6^C2H2-type zinc finger^333-…	.	.	COG5048^Zinc finger protein	KEGG:hsa:199777	GO:0005634^cellular_component^nucleus`GO:0003677^molecular_function^DNA binding`GO:0046872^molecular_function^metal ion binding`GO:0000981^molecular_function^RNA polymerase II transcription factor activity, sequence-specific DNA binding`GO:0006351^biological_process^transcription, DNA-templated	.
TRINITY_DN49956_c2_g1	TRINITY_DN49956_c2_g1_i5	ZN665_HUMAN^ZN665_HUMAN^Q:558-1283,H:370-607^35.772%ID^E:4.09e-34^RecName: Full=Zinc finger protein 665;^Eukaryota; Metazoa; Chordata; Craniata; Vertebrata; Euteleostomi; Mammalia; Eutheria; Euarchontoglires; Primates; Haplorrhini; Catarrhini; Hominidae; Homo`ZN665_HUMAN^ZN665_HUMAN^Q:558-1283,H:286-523^35.918%ID^E:1.54e-28^RecName: Full=Zinc finger protein 665;^Eukaryota; Metazoa; Chordata; Cran…	TRINITY_DN49956_c2_g1_i5.p1	93-1310[+]	ZN665_HUMAN^ZN665_HUMAN^Q:151-397,H:365-607^35.857%ID^E:2.13e-37^RecName: Full=Zinc finger protein 665;^Eukaryota; Metazoa; Chordata; Craniata; Vertebrata; Euteleostomi; Mammalia; Eutheria; Euarchontoglires; Primates; Haplorrhini; Catarrhini; Hominidae; Homo`ZN665_HUMAN^ZN665_HUMAN^Q:151-397,H:281-523^36%ID^E:3.12e-31^RecName: Full=Zinc finger protein 665;^Eukaryota; Metazoa; Chordata; Craniata; …	PF13912.5^zf-C2H2_6^C2H2-type zinc finger^151-173^E:0.11`PF13912.5^zf-C2H2_6^C2H2-type zinc finger^180-204^E:0.01`PF00096.25^zf-C2H2^Zinc finger, C2H2 type^237-257^E:0.00039`PF00096.25^zf-C2H2^Zinc finger, C2H2 type^263-285^E:0.0007`PF13912.5^zf-C2H2_6^C2H2-type zinc finger^263-286^E:0.041`PF00096.25^zf-C2H2^Zinc finger, C2H2 type^291-313^E:0.00054`PF13912.5^zf-C2H2_6^C2H2-type zinc finger^291-31…	.	.	COG5048^Zinc finger protein	KEGG:hsa:79788`KO:K09228	GO:0005634^cellular_component^nucleus`GO:0003677^molecular_function^DNA binding`GO:0046872^molecular_function^metal ion binding`GO:0000981^molecular_function^RNA polymerase II transcription factor activity, sequence-specific DNA binding`GO:0006351^biological_process^transcription, DNA-templated	.
TRINITY_DN49956_c2_g1	TRINITY_DN49956_c2_g1_i6	ZN665_HUMAN^ZN665_HUMAN^Q:558-1283,H:370-607^35.772%ID^E:3.96e-34^RecName: Full=Zinc finger protein 665;^Eukaryota; Metazoa; Chordata; Craniata; Vertebrata; Euteleostomi; Mammalia; Eutheria; Euarchontoglires; Primates; Haplorrhini; Catarrhini; Hominidae; Homo`ZN665_HUMAN^ZN665_HUMAN^Q:558-1283,H:286-523^35.918%ID^E:1.5e-28^RecName: Full=Zinc finger protein 665;^Eukaryota; Metazoa; Chordata; Crani…	TRINITY_DN49956_c2_g1_i6.p1	93-1310[+]	ZN665_HUMAN^ZN665_HUMAN^Q:151-397,H:365-607^35.857%ID^E:1.93e-37^RecName: Full=Zinc finger protein 665;^Eukaryota; Metazoa; Chordata; Craniata; Vertebrata; Euteleostomi; Mammalia; Eutheria; Euarchontoglires; Primates; Haplorrhini; Catarrhini; Hominidae; Homo`ZN665_HUMAN^ZN665_HUMAN^Q:151-397,H:281-523^36%ID^E:3.18e-31^RecName: Full=Zinc finger protein 665;^Eukaryota; Metazoa; Chordata; Craniata; …	PF13912.5^zf-C2H2_6^C2H2-type zinc finger^151-173^E:0.11`PF13912.5^zf-C2H2_6^C2H2-type zinc finger^180-204^E:0.01`PF00096.25^zf-C2H2^Zinc finger, C2H2 type^237-257^E:0.00039`PF00096.25^zf-C2H2^Zinc finger, C2H2 type^263-285^E:0.0007`PF13912.5^zf-C2H2_6^C2H2-type zinc finger^263-286^E:0.041`PF00096.25^zf-C2H2^Zinc finger, C2H2 type^291-313^E:0.00054`PF13912.5^zf-C2H2_6^C2H2-type zinc finger^291-31…	.	.	COG5048^Zinc finger protein	KEGG:hsa:79788`KO:K09228	GO:0005634^cellular_component^nucleus`GO:0003677^molecular_function^DNA binding`GO:0046872^molecular_function^metal ion binding`GO:0000981^molecular_function^RNA polymerase II transcription factor activity, sequence-specific DNA binding`GO:0006351^biological_process^transcription, DNA-templated	.
TRINITY_DN81945_c0_g1	TRINITY_DN81945_c0_g1_i1	ZN638_HUMAN^ZN638_HUMAN^Q:347-544,H:1908-1974^55.224%ID^E:8.29e-18^RecName: Full=Zinc finger protein 638;^Eukaryota; Metazoa; Chordata; Craniata; Vertebrata; Euteleostomi; Mammalia; Eutheria; Euarchontoglires; Primates; Haplorrhini; Catarrhini; Hominidae; Homo`ZN638_HUMAN^ZN638_HUMAN^Q:2-145,H:1729-1776^58.333%ID^E:0.000223^RecName: Full=Zinc finger protein 638;^Eukaryota; Metazoa; Chordata; Cran…	TRINITY_DN81945_c0_g1_i1.p1	2-544[+]	ZN638_HUMAN^ZN638_HUMAN^Q:80-181,H:1871-1974^44.231%ID^E:5.21e-15^RecName: Full=Zinc finger protein 638;^Eukaryota; Metazoa; Chordata; Craniata; Vertebrata; Euteleostomi; Mammalia; Eutheria; Euarchontoglires; Primates; Haplorrhini; Catarrhini; Hominidae; Homo`ZN638_HUMAN^ZN638_HUMAN^Q:1-57,H:1729-1785^61.404%ID^E:3.18e-12^RecName: Full=Zinc finger protein 638;^Eukaryota; Metazoa; Chordata; Crania…	.	.	.	ENOG4111GCE^Zinc finger protein 638	KEGG:hsa:27332	GO:0005737^cellular_component^cytoplasm`GO:0043231^cellular_component^intracellular membrane-bounded organelle`GO:0016607^cellular_component^nuclear speck`GO:0005654^cellular_component^nucleoplasm`GO:0003690^molecular_function^double-stranded DNA binding`GO:0003723^molecular_function^RNA binding`GO:0008270^molecular_function^zinc ion binding`GO:0006355^biological_process^regulation of transcripti…	.
TRINITY_DN50598_c0_g1	TRINITY_DN50598_c0_g1_i2	ZN629_MOUSE^ZN629_MOUSE^Q:31-594,H:317-504^36.788%ID^E:3.04e-25^RecName: Full=Zinc finger protein 629;^Eukaryota; Metazoa; Chordata; Craniata; Vertebrata; Euteleostomi; Mammalia; Eutheria; Euarchontoglires; Glires; Rodentia; Myomorpha; Muroidea; Muridae; Murinae; Mus; Mus`ZN629_MOUSE^ZN629_MOUSE^Q:34-591,H:178-363^34.031%ID^E:9.4e-20^RecName: Full=Zinc finger protein 629;^Eukaryota; Metazoa; Chor…	.	.	.	.	.	.	COG5048^Zinc finger protein	KEGG:mmu:320683	GO:0005634^cellular_component^nucleus`GO:0003677^molecular_function^DNA binding`GO:0003700^molecular_function^DNA-binding transcription factor activity`GO:0046872^molecular_function^metal ion binding`GO:0006355^biological_process^regulation of transcription, DNA-templated`GO:0006351^biological_process^transcription, DNA-templated	.
TRINITY_DN109291_c0_g1	TRINITY_DN109291_c0_g1_i1	ZN629_MOUSE^ZN629_MOUSE^Q:118-5,H:182-219^84.211%ID^E:6.87e-16^RecName: Full=Zinc finger protein 629;^Eukaryota; Metazoa; Chordata; Craniata; Vertebrata; Euteleostomi; Mammalia; Eutheria; Euarchontoglires; Glires; Rodentia; Myomorpha; Muroidea; Muridae; Murinae; Mus; Mus`ZN629_MOUSE^ZN629_MOUSE^Q:118-5,H:462-499^78.947%ID^E:8.09e-14^RecName: Full=Zinc finger protein 629;^Eukaryota; Metazoa; Chord…	.	.	.	.	.	.	COG5048^Zinc finger protein	KEGG:mmu:320683	GO:0005634^cellular_component^nucleus`GO:0003677^molecular_function^DNA binding`GO:0003700^molecular_function^DNA-binding transcription factor activity`GO:0046872^molecular_function^metal ion binding`GO:0006355^biological_process^regulation of transcription, DNA-templated`GO:0006351^biological_process^transcription, DNA-templated	.
TRINITY_DN50784_c2_g1	TRINITY_DN50784_c2_g1_i17	ZN629_HUMAN^ZN629_HUMAN^Q:2202-1828,H:303-412^28.346%ID^E:3.95e-13^RecName: Full=Zinc finger protein 629;^Eukaryota; Metazoa; Chordata; Craniata; Vertebrata; Euteleostomi; Mammalia; Eutheria; Euarchontoglires; Primates; Haplorrhini; Catarrhini; Hominidae; Homo`ZN629_HUMAN^ZN629_HUMAN^Q:1808-1545,H:447-532^28.409%ID^E:3.95e-13^RecName: Full=Zinc finger protein 629;^Eukaryota; Metazoa; Chordata; Cr…	TRINITY_DN50784_c2_g1_i17.p1	1801-2409[-]	Z324A_HUMAN^Z324A_HUMAN^Q:75-196,H:247-353^26.613%ID^E:2.12e-08^RecName: Full=Zinc finger protein 324A;^Eukaryota; Metazoa; Chordata; Craniata; Vertebrata; Euteleostomi; Mammalia; Eutheria; Euarchontoglires; Primates; Haplorrhini; Catarrhini; Hominidae; Homo`Z324A_HUMAN^Z324A_HUMAN^Q:68-196,H:321-437^24.627%ID^E:2.7e-05^RecName: Full=Zinc finger protein 324A;^Eukaryota; Metazoa; Chordata; Craniat…	PF13912.5^zf-C2H2_6^C2H2-type zinc finger^129-152^E:0.00082`PF00096.25^zf-C2H2^Zinc finger, C2H2 type^130-152^E:0.00038`PF12874.6^zf-met^Zinc-finger of C2H2 type^130-148^E:0.077`PF00096.25^zf-C2H2^Zinc finger, C2H2 type^156-179^E:0.0065	.	.	COG5048^Zinc finger protein	KEGG:hsa:25799`KO:K09228	GO:0005634^cellular_component^nucleus`GO:0003677^molecular_function^DNA binding`GO:0046872^molecular_function^metal ion binding`GO:0000981^molecular_function^RNA polymerase II transcription factor activity, sequence-specific DNA binding`GO:0006351^biological_process^transcription, DNA-templated	.
TRINITY_DN50784_c2_g1	TRINITY_DN50784_c2_g1_i16	ZN629_HUMAN^ZN629_HUMAN^Q:2201-1827,H:303-412^28.346%ID^E:4.84e-13^RecName: Full=Zinc finger protein 629;^Eukaryota; Metazoa; Chordata; Craniata; Vertebrata; Euteleostomi; Mammalia; Eutheria; Euarchontoglires; Primates; Haplorrhini; Catarrhini; Hominidae; Homo`ZN629_HUMAN^ZN629_HUMAN^Q:1807-1544,H:447-532^28.409%ID^E:4.84e-13^RecName: Full=Zinc finger protein 629;^Eukaryota; Metazoa; Chordata; Cr…	TRINITY_DN50784_c2_g1_i16.p1	1800-2408[-]	Z324A_HUMAN^Z324A_HUMAN^Q:75-196,H:247-353^26.613%ID^E:2.14e-08^RecName: Full=Zinc finger protein 324A;^Eukaryota; Metazoa; Chordata; Craniata; Vertebrata; Euteleostomi; Mammalia; Eutheria; Euarchontoglires; Primates; Haplorrhini; Catarrhini; Hominidae; Homo`Z324A_HUMAN^Z324A_HUMAN^Q:68-196,H:321-437^24.627%ID^E:2.5e-05^RecName: Full=Zinc finger protein 324A;^Eukaryota; Metazoa; Chordata; Craniat…	PF12756.6^zf-C2H2_2^C2H2 type zinc-finger (2 copies)^87-149^E:0.00066`PF13912.5^zf-C2H2_6^C2H2-type zinc finger^129-152^E:0.00082`PF00096.25^zf-C2H2^Zinc finger, C2H2 type^130-152^E:0.00038`PF12874.6^zf-met^Zinc-finger of C2H2 type^130-148^E:0.077`PF00096.25^zf-C2H2^Zinc finger, C2H2 type^156-179^E:0.0065	.	.	COG5048^Zinc finger protein	KEGG:hsa:25799`KO:K09228	GO:0005634^cellular_component^nucleus`GO:0003677^molecular_function^DNA binding`GO:0046872^molecular_function^metal ion binding`GO:0000981^molecular_function^RNA polymerase II transcription factor activity, sequence-specific DNA binding`GO:0006351^biological_process^transcription, DNA-templated	.
TRINITY_DN50905_c3_g1	TRINITY_DN50905_c3_g1_i1	ZN628_HUMAN^ZN628_HUMAN^Q:53-595,H:479-654^35.714%ID^E:2.77e-25^RecName: Full=Zinc finger protein 628;^Eukaryota; Metazoa; Chordata; Craniata; Vertebrata; Euteleostomi; Mammalia; Eutheria; Euarchontoglires; Primates; Haplorrhini; Catarrhini; Hominidae; Homo`ZN628_HUMAN^ZN628_HUMAN^Q:53-568,H:61-226^34.104%ID^E:1.49e-19^RecName: Full=Zinc finger protein 628;^Eukaryota; Metazoa; Chordata; Craniata;…	TRINITY_DN50905_c3_g1_i1.p1	2-601[+]	ZN628_HUMAN^ZN628_HUMAN^Q:18-198,H:479-654^35.714%ID^E:7.63e-27^RecName: Full=Zinc finger protein 628;^Eukaryota; Metazoa; Chordata; Craniata; Vertebrata; Euteleostomi; Mammalia; Eutheria; Euarchontoglires; Primates; Haplorrhini; Catarrhini; Hominidae; Homo`ZN628_HUMAN^ZN628_HUMAN^Q:18-189,H:61-226^34.104%ID^E:5.88e-21^RecName: Full=Zinc finger protein 628;^Eukaryota; Metazoa; Chordata; Craniata;…	PF00096.25^zf-C2H2^Zinc finger, C2H2 type^21-44^E:0.0076`PF00096.25^zf-C2H2^Zinc finger, C2H2 type^83-104^E:0.0029`PF00096.25^zf-C2H2^Zinc finger, C2H2 type^111-132^E:0.0019`PF12874.6^zf-met^Zinc-finger of C2H2 type^112-129^E:0.033`PF13912.5^zf-C2H2_6^C2H2-type zinc finger^112-134^E:0.022`PF00096.25^zf-C2H2^Zinc finger, C2H2 type^138-160^E:0.021`PF13912.5^zf-C2H2_6^C2H2-type zinc finger^138-156^E…	.	.	COG5048^Zinc finger protein	KEGG:hsa:89887	GO:0005634^cellular_component^nucleus`GO:0003677^molecular_function^DNA binding`GO:0046872^molecular_function^metal ion binding`GO:0000981^molecular_function^RNA polymerase II transcription factor activity, sequence-specific DNA binding`GO:0006351^biological_process^transcription, DNA-templated	GO:0003677^molecular_function^DNA binding`GO:0003916^molecular_function^DNA topoisomerase activity`GO:0006265^biological_process^DNA topological change`GO:0005694^cellular_component^chromosome
TRINITY_DN44728_c1_g1	TRINITY_DN44728_c1_g1_i5	ZN626_HUMAN^ZN626_HUMAN^Q:1172-498,H:203-418^35.088%ID^E:6.42e-32^RecName: Full=Zinc finger protein 626;^Eukaryota; Metazoa; Chordata; Craniata; Vertebrata; Euteleostomi; Mammalia; Eutheria; Euarchontoglires; Primates; Haplorrhini; Catarrhini; Hominidae; Homo`ZN626_HUMAN^ZN626_HUMAN^Q:1172-732,H:287-435^42%ID^E:1.15e-27^RecName: Full=Zinc finger protein 626;^Eukaryota; Metazoa; Chordata; Craniata…	TRINITY_DN44728_c1_g1_i5.p1	483-1736[-]	ZN626_HUMAN^ZN626_HUMAN^Q:189-413,H:203-418^35.088%ID^E:1.72e-33^RecName: Full=Zinc finger protein 626;^Eukaryota; Metazoa; Chordata; Craniata; Vertebrata; Euteleostomi; Mammalia; Eutheria; Euarchontoglires; Primates; Haplorrhini; Catarrhini; Hominidae; Homo`ZN626_HUMAN^ZN626_HUMAN^Q:189-334,H:287-434^42.282%ID^E:6e-29^RecName: Full=Zinc finger protein 626;^Eukaryota; Metazoa; Chordata; Craniata;…	PF00096.25^zf-C2H2^Zinc finger, C2H2 type^212-234^E:0.0076`PF13912.5^zf-C2H2_6^C2H2-type zinc finger^212-234^E:0.047`PF13912.5^zf-C2H2_6^C2H2-type zinc finger^240-264^E:0.049`PF00096.25^zf-C2H2^Zinc finger, C2H2 type^268-290^E:0.00097`PF13894.5^zf-C2H2_4^C2H2-type zinc finger^298-319^E:0.00018`PF00096.25^zf-C2H2^Zinc finger, C2H2 type^298-319^E:7.6e-06	.	.	COG5048^Zinc finger protein	KEGG:hsa:199777	GO:0005634^cellular_component^nucleus`GO:0003677^molecular_function^DNA binding`GO:0046872^molecular_function^metal ion binding`GO:0000981^molecular_function^RNA polymerase II transcription factor activity, sequence-specific DNA binding`GO:0006351^biological_process^transcription, DNA-templated	.
TRINITY_DN44728_c1_g1	TRINITY_DN44728_c1_g1_i4	ZN626_HUMAN^ZN626_HUMAN^Q:1172-498,H:203-418^35.088%ID^E:5.22e-32^RecName: Full=Zinc finger protein 626;^Eukaryota; Metazoa; Chordata; Craniata; Vertebrata; Euteleostomi; Mammalia; Eutheria; Euarchontoglires; Primates; Haplorrhini; Catarrhini; Hominidae; Homo`ZN626_HUMAN^ZN626_HUMAN^Q:1172-732,H:287-435^42%ID^E:9.82e-28^RecName: Full=Zinc finger protein 626;^Eukaryota; Metazoa; Chordata; Craniata…	TRINITY_DN44728_c1_g1_i4.p1	483-1736[-]	ZN626_HUMAN^ZN626_HUMAN^Q:189-413,H:203-418^35.088%ID^E:1.72e-33^RecName: Full=Zinc finger protein 626;^Eukaryota; Metazoa; Chordata; Craniata; Vertebrata; Euteleostomi; Mammalia; Eutheria; Euarchontoglires; Primates; Haplorrhini; Catarrhini; Hominidae; Homo`ZN626_HUMAN^ZN626_HUMAN^Q:189-334,H:287-434^42.282%ID^E:6e-29^RecName: Full=Zinc finger protein 626;^Eukaryota; Metazoa; Chordata; Craniata;…	PF00096.25^zf-C2H2^Zinc finger, C2H2 type^212-234^E:0.0076`PF13912.5^zf-C2H2_6^C2H2-type zinc finger^212-234^E:0.047`PF13912.5^zf-C2H2_6^C2H2-type zinc finger^240-264^E:0.049`PF00096.25^zf-C2H2^Zinc finger, C2H2 type^268-290^E:0.00097`PF13894.5^zf-C2H2_4^C2H2-type zinc finger^298-319^E:0.00018`PF00096.25^zf-C2H2^Zinc finger, C2H2 type^298-319^E:7.6e-06	.	.	COG5048^Zinc finger protein	KEGG:hsa:199777	GO:0005634^cellular_component^nucleus`GO:0003677^molecular_function^DNA binding`GO:0046872^molecular_function^metal ion binding`GO:0000981^molecular_function^RNA polymerase II transcription factor activity, sequence-specific DNA binding`GO:0006351^biological_process^transcription, DNA-templated	.
[truncated: 251,406+ more rows]
