# Supplementary material for: An influential meal: host plant dependent transcriptional variation in the beet armyworm, Spodoptera exigua (Lepidoptera: Noctuidae)
Source: BMC Genomics. 2019 Nov 13;20:845. doi: 10.1186/s12864-019-6081-7 (PMC6854893; doi:10.1186/s12864-019-6081-7)
Supplement: Supplementary file 5 — Additional file 5: Table S5. BLASTX annotated DE genes using local Arthropoda database. [file 12864_2019_6081_MOESM5_ESM.xlsx]

## Sheet: BLASTX_DE
Supplementary Table 5. BLASTX annotated DE genes using local Arthropoda database.
qseqid	Gene_ID	Cluster_devision	stitle	sseqid	pident	length	mismatch	gapopen	qstart	qend	sstart	send	evalue	bitscore
TRINITY_DN201508_c0_g1_i1	TRINITY_DN201508_c0_g1	1	XP_022830998.1 histone-lysine N-methyltransferase 2D-like [Spodoptera litura]	XP_022830998.1	64792	409	63	9	336	1463	21	381	1.53e-72	253
TRINITY_DN212936_c0_g1_i1	TRINITY_DN212936_c0_g1	1	XP_022821660.1 trypsin, alkaline C-like [Spodoptera litura]	XP_022821660.1	80769	26	5	0	458	535	15	40	3.98e-04	46.6
TRINITY_DN200825_c0_g1_i1	TRINITY_DN200825_c0_g1	1	XP_022826809.1 chymotrypsin-1-like [Spodoptera litura]	XP_022826809.1	64082	245	86	2	734	3	21	264	9.73e-107	316
TRINITY_DN200392_c1_g1_i1	TRINITY_DN200392_c1_g1	1	XP_022820849.1 uncharacterized protein LOC111352537 [Spodoptera litura]	XP_022820849.1	99180	122	1	0	1258	893	1	122	7.42e-79	251
TRINITY_DN203005_c0_g1_i1	TRINITY_DN203005_c0_g1	1	AIR09770.1 chymotrypsin-like serine protease precursor, partial [Spodoptera frugiperda]	AIR09770.1	83077	195	33	0	2	586	85	279	9.12e-114	332
TRINITY_DN204253_c0_g1_i1	TRINITY_DN204253_c0_g1	1	XP_022821686.1 probable peroxisomal acyl-coenzyme A oxidase 1 isoform X2 [Spodoptera litura]	XP_022821686.1	94518	456	25	0	3	1370	130	585	0.0	882
TRINITY_DN204646_c0_g1_i1	TRINITY_DN204646_c0_g1	1	XP_022824702.1 uncharacterized protein LOC111355171 [Spodoptera litura]	XP_022824702.1	93023	43	3	0	2	130	173	215	9.28e-21	90.1
TRINITY_DN201137_c0_g1_i1	TRINITY_DN201137_c0_g1	1	PCG73959.1 hypothetical protein B5V51_14084 [Heliothis virescens]	PCG73959.1	57143	63	25	1	246	64	1	63	6.89e-13	68.2
TRINITY_DN206630_c0_g1_i1	TRINITY_DN206630_c0_g1	1	XP_022822130.1 lipase member H-A-like [Spodoptera litura]	XP_022822130.1	92593	54	4	0	3	164	279	332	3.36e-26	106
TRINITY_DN200948_c0_g1_i1	TRINITY_DN200948_c0_g1	1	XP_022828317.1 organic cation transporter protein-like [Spodoptera litura]	XP_022828317.1	95157	413	20	0	10	1248	133	545	0.0	811
TRINITY_DN212647_c0_g1_i1	TRINITY_DN212647_c0_g1	1	XP_022816089.1 27 kDa hemolymph protein-like [Spodoptera litura]	XP_022816089.1	100000	25	0	0	77	3	185	209	2.59e-07	56.6
TRINITY_DN200411_c0_g1_i1	TRINITY_DN200411_c0_g1	1	XP_022828317.1 organic cation transporter protein-like [Spodoptera litura]	XP_022828317.1	90526	190	18	0	389	958	1	190	5.58e-117	354
TRINITY_DN200406_c0_g1_i1	TRINITY_DN200406_c0_g1	1	XP_021200969.1 uncharacterized protein LOC110384158 [Helicoverpa armigera]	XP_021200969.1	99006	704	7	0	3089	978	1	704	0.0	1372
TRINITY_DN220716_c0_g1_i1	TRINITY_DN220716_c0_g1	1	PCG65151.1 hypothetical protein B5V51_9635 [Heliothis virescens]	PCG65151.1	83534	249	41	0	1562	816	1	249	6.53e-134	394
TRINITY_DN206513_c0_g1_i1	TRINITY_DN206513_c0_g1	1	ABW37107.1 putative chymotrypsin-like proteinase, partial [Heliothis virescens]	ABW37107.1	88235	34	4	0	107	6	86	119	1.17e-12	65.9
TRINITY_DN205066_c0_g1_i1	TRINITY_DN205066_c0_g1	1	ANI21992.1 UDP-glycosyltransferase 33F8 [Spodoptera exigua]	ANI21992.1	97268	183	5	0	358	906	1	183	3.98e-123	368
TRINITY_DN201974_c0_g1_i1	TRINITY_DN201974_c0_g1	1	ABU96713.1 diapausin precursor [Spodoptera litura]	ABU96713.1	100000	33	0	0	345	247	31	63	1.19e-15	72.8
TRINITY_DN202008_c0_g1_i1	TRINITY_DN202008_c0_g1	1	XP_022814069.1 acyl-CoA Delta(11) desaturase-like [Spodoptera litura]	XP_022814069.1	98889	360	4	0	69	1148	1	360	0.0	749
TRINITY_DN212246_c0_g1_i1	TRINITY_DN212246_c0_g1	1	AFH57166.1 REPAT46 [Spodoptera exigua]	AFH57166.1	96899	129	4	0	120	506	1	129	4.85e-71	221
TRINITY_DN212276_c0_g1_i1	TRINITY_DN212276_c0_g1	1	XP_018019547.1 PREDICTED: collagen alpha-1(XXI) chain-like [Hyalella azteca]	XP_018019547.1	46774	62	33	0	227	412	50	111	5.70e-04	45.1
TRINITY_DN200661_c0_g1_i1	TRINITY_DN200661_c0_g1	1	XP_022828047.1 zinc finger protein GLIS2-like [Spodoptera litura]	XP_022828047.1	96394	416	15	0	1347	100	1	416	0.0	743
TRINITY_DN220909_c0_g1_i1	TRINITY_DN220909_c0_g1	1	XP_022817924.1 uncharacterized protein LOC111350535 [Spodoptera litura]	XP_022817924.1	85882	85	12	0	61	315	1	85	1.81e-47	154
TRINITY_DN203927_c0_g1_i1	TRINITY_DN203927_c0_g1	1	AFH57133.1 REPAT13 [Spodoptera exigua]	AFH57133.1	98319	119	2	0	487	843	16	134	1.05e-42	150
TRINITY_DN200063_c0_g1_i1	TRINITY_DN200063_c0_g1	1	XP_022822383.1 lipase member H-like [Spodoptera litura]	XP_022822383.1	87349	166	20	1	48	545	1	165	3.06e-99	296
TRINITY_DN200008_c0_g1_i1	TRINITY_DN200008_c0_g1	1	ANI21997.1 UDP-glycosyltransferase 33V3 [Spodoptera exigua]	ANI21997.1	99485	388	2	0	65	1228	3	390	0.0	775
TRINITY_DN200219_c0_g1_i1	TRINITY_DN200219_c0_g1	1	XP_013196025.1 PREDICTED: tubulin beta chain-like isoform X2 [Amyelois transitella]	XP_013196025.1	99435	177	1	0	21	551	20	196	1.59e-111	329
TRINITY_DN201390_c0_g1_i1	TRINITY_DN201390_c0_g1	1	PCG74667.1 hypothetical protein B5V51_12962, partial [Heliothis virescens]	PCG74667.1	56347	323	106	4	935	63	556	875	3.44e-99	325
TRINITY_DN44978_c0_g1_i1	TRINITY_DN44978_c0_g1	1	XP_022819403.1 helicase domino [Spodoptera litura]	XP_022819403.1	90741	54	5	0	170	9	1255	1308	2.83e-28	114
TRINITY_DN44996_c1_g1_i1	TRINITY_DN44996_c1_g1	1	XP_022817235.1 tissue factor pathway inhibitor 2-like [Spodoptera litura]	XP_022817235.1	55000	100	37	2	511	233	1	99	7.73e-26	102
TRINITY_DN44964_c0_g1_i1	TRINITY_DN44964_c0_g1	1	XP_022817919.1 uncharacterized protein LOC111350531 [Spodoptera litura]	XP_022817919.1	94527	201	11	0	62	664	1	201	2.46e-140	400
TRINITY_DN44977_c0_g2_i1	TRINITY_DN44977_c0_g2	1	AIR09775.1 chymotrypsin-like serine protease precursor [Spodoptera frugiperda]	AIR09775.1	86780	295	37	2	1344	460	1	293	0.0	519
TRINITY_DN20506_c0_g1_i1	TRINITY_DN20506_c0_g1	1	XP_022830787.1 uncharacterized protein LOC111359456 [Spodoptera litura]	XP_022830787.1	95517	290	13	0	294	1163	1	290	3.32e-149	449
TRINITY_DN38059_c0_g1_i1	TRINITY_DN38059_c0_g1	1	XP_022829307.1 uncharacterized protein LOC111358415 isoform X2 [Spodoptera litura]	XP_022829307.1	98063	413	8	0	2255	1017	1	413	0.0	833
TRINITY_DN49904_c5_g4_i1	TRINITY_DN49904_c5_g4	1	KYM76997.1 Taicatoxin, serine protease inhibitor component [Atta colombica]	KYM76997.1	40964	83	43	1	604	374	2	84	4.75e-16	77.0
TRINITY_DN49949_c3_g2_i1	TRINITY_DN49949_c3_g2	1	XP_022829603.1 uncharacterized protein LOC111358618 [Spodoptera litura]	XP_022829603.1	95592	363	16	0	5	1093	43	405	0.0	718
TRINITY_DN49949_c3_g3_i1	TRINITY_DN49949_c3_g3	1	CAR92521.1 putative dsRNase [Spodoptera frugiperda]	CAR92521.1	91870	123	10	0	371	3	18	140	5.21e-75	236
TRINITY_DN49951_c0_g1_i1	TRINITY_DN49951_c0_g1	1	XP_021191478.1 serine protease inhibitor dipetalogastin [Helicoverpa armigera]	XP_021191478.1	99008	504	5	0	2640	1129	1	504	0.0	1004
TRINITY_DN49903_c16_g1_i1	TRINITY_DN49903_c16_g1	1	ATP07267.1 beta-actin, partial [Bradysia impatiens]	ATP07267.1	96364	55	2	0	17	181	2	56	1.99e-33	116
TRINITY_DN49903_c17_g1_i1	TRINITY_DN49903_c17_g1	1	ANC90402.1 polycalin [Spodoptera exigua]	ANC90402.1	100000	834	0	0	341	2842	1	834	0.0	1651
TRINITY_DN35005_c0_g1_i1	TRINITY_DN35005_c0_g1	1	XP_022816887.1 alpha-N-acetylgalactosaminidase-like [Spodoptera litura]	XP_022816887.1	93103	29	2	0	2	88	272	300	7.60e-09	58.9
TRINITY_DN11620_c0_g1_i1	TRINITY_DN11620_c0_g1	1	XP_021181663.1 filamin-A [Helicoverpa armigera]	XP_021181663.1	100000	30	0	0	511	422	2758	2787	4.69e-10	64.3
TRINITY_DN15114_c0_g1_i1	TRINITY_DN15114_c0_g1	1	XP_022819827.1 uncharacterized protein LOC111351865 isoform X1 [Spodoptera litura]	XP_022819827.1	86029	136	18	1	301	705	28	163	1.37e-33	120
TRINITY_DN78416_c0_g1_i1	TRINITY_DN78416_c0_g1	1	XP_022828065.1 uncharacterized protein LOC111357553 [Spodoptera litura]	XP_022828065.1	85106	141	21	0	549	971	1	141	6.06e-79	255
TRINITY_DN78448_c0_g1_i1	TRINITY_DN78448_c0_g1	1	XP_022831847.1 fatty acid synthase-like [Spodoptera litura]	XP_022831847.1	72605	522	135	5	1755	214	402	923	0.0	724
TRINITY_DN78453_c0_g1_i1	TRINITY_DN78453_c0_g1	1	XP_022821106.1 venom serine carboxypeptidase-like [Spodoptera litura]	XP_022821106.1	96192	499	19	0	209	1705	1	499	0.0	930
TRINITY_DN46868_c1_g1_i1	TRINITY_DN46868_c1_g1	1	XP_022830439.1 uncharacterized protein LOC111359211 [Spodoptera litura]	XP_022830439.1	95035	423	21	0	51	1319	1	423	0.0	816
TRINITY_DN81324_c0_g1_i1	TRINITY_DN81324_c0_g1	1	AKJ54493.1 attacin 3 [Spodoptera exigua]	AKJ54493.1	100000	35	0	0	429	325	201	235	2.91e-14	73.9
TRINITY_DN30622_c1_g1_i1	TRINITY_DN30622_c1_g1	1	XP_022825773.1 eukaryotic translation initiation factor 4E type 2 [Spodoptera litura]	XP_022825773.1	97357	227	6	0	531	1211	1	227	1.94e-143	421
TRINITY_DN49506_c0_g3_i1	TRINITY_DN49506_c0_g3	1	XP_022822534.1 long-chain-fatty-acid--CoA ligase 5 isoform X1 [Spodoptera litura]	XP_022822534.1	95000	100	5	0	302	3	1	100	1.98e-21	99.0
TRINITY_DN49505_c2_g1_i1	TRINITY_DN49505_c2_g1	1	XP_022837325.1 endoplasmic reticulum metallopeptidase 1-like isoform X2 [Spodoptera litura]	XP_022837325.1	87171	912	117	0	167	2902	1	912	0.0	1515
TRINITY_DN49567_c6_g1_i1	TRINITY_DN49567_c6_g1	1	AGS84011.1 cytochrome oxidase subunit 1, partial (mitochondrion) [Zelotechna sigmastropha]	AGS84011.1	88312	77	9	0	25	255	5	81	3.73e-32	113
TRINITY_DN48672_c0_g1_i1	TRINITY_DN48672_c0_g1	1	XP_022832223.1 pancreatic lipase-related protein 2-like [Spodoptera litura]	XP_022832223.1	92042	289	23	0	35	901	1	289	0.0	568
TRINITY_DN48653_c0_g1_i1	TRINITY_DN48653_c0_g1	1	XP_022832223.1 pancreatic lipase-related protein 2-like [Spodoptera litura]	XP_022832223.1	64762	315	111	0	239	1183	19	333	4.56e-153	442
TRINITY_DN48601_c0_g1_i1	TRINITY_DN48601_c0_g1	1	XP_021204438.1 prolow-density lipoprotein receptor-related protein 1 [Bombyx mori]	XP_021204438.1	49462	93	34	2	700	428	3304	3385	4.06e-20	75.5
TRINITY_DN48695_c1_g2_i1	TRINITY_DN48695_c1_g2	1	XP_022817783.1 uncharacterized protein LOC111350432 [Spodoptera litura]	XP_022817783.1	90643	171	16	0	210	722	668	838	7.54e-90	290
TRINITY_DN48619_c0_g1_i1	TRINITY_DN48619_c0_g1	1	XP_022819553.1 uncharacterized protein LOC111351706 [Spodoptera litura]	XP_022819553.1	41880	117	68	0	1168	818	582	698	4.62e-37	105
TRINITY_DN48619_c0_g2_i1	TRINITY_DN48619_c0_g2	1	JAA92386.1 Uncharacterized protein, partial [Pararge aegeria]	JAA92386.1	40404	99	57	2	191	481	97	195	1.14e-13	73.6
TRINITY_DN9270_c0_g1_i1	TRINITY_DN9270_c0_g1	1	XP_022823193.1 uncharacterized protein LOC111354134, partial [Spodoptera litura]	XP_022823193.1	67308	52	17	0	128	283	143	194	6.28e-15	73.2
TRINITY_DN39763_c0_g1_i1	TRINITY_DN39763_c0_g1	1	ASO98044.1 cytochrome p450 CYP4M18 [Spodoptera exigua]	ASO98044.1	99198	499	4	0	1639	143	1	499	0.0	1005
TRINITY_DN36727_c0_g1_i1	TRINITY_DN36727_c0_g1	1	XP_021183141.1 calphotin-like [Helicoverpa armigera]	XP_021183141.1	66393	122	35	1	680	333	9	130	7.55e-27	108
TRINITY_DN36784_c1_g1_i1	TRINITY_DN36784_c1_g1	1	XP_022837290.1 LOW QUALITY PROTEIN: protein lingerer [Spodoptera litura]	XP_022837290.1	97037	135	3	1	988	584	812	945	2.35e-41	161
TRINITY_DN33559_c0_g1_i1	TRINITY_DN33559_c0_g1	1	XP_022821653.1 trypsin, alkaline C-like [Spodoptera litura]	XP_022821653.1	78906	256	54	0	1500	733	1	256	4.28e-129	382
TRINITY_DN33562_c0_g1_i1	TRINITY_DN33562_c0_g1	1	XP_022825034.1 putative serine protease K12H4.7 [Spodoptera litura]	XP_022825034.1	75319	470	113	2	181	1587	13	480	0.0	750
TRINITY_DN84129_c0_g1_i1	TRINITY_DN84129_c0_g1	1	XP_022822319.1 uncharacterized protein DDB_G0290587 [Spodoptera litura]	XP_022822319.1	100000	160	0	0	647	168	22	181	1.80e-109	338
TRINITY_DN34458_c0_g1_i1	TRINITY_DN34458_c0_g1	1	XP_022814021.1 UDP-glucuronosyltransferase-like isoform X1 [Spodoptera litura]	XP_022814021.1	90857	525	48	0	142	1716	1	525	0.0	996
TRINITY_DN81239_c0_g1_i1	TRINITY_DN81239_c0_g1	1	XP_022819795.1 APOPT family protein CG14806, mitochondrial [Spodoptera litura]	XP_022819795.1	93252	163	11	0	312	800	1	163	5.01e-107	314
TRINITY_DN45750_c0_g1_i1	TRINITY_DN45750_c0_g1	1	PCG70594.1 hypothetical protein B5V51_2793, partial [Heliothis virescens]	PCG70594.1	60204	98	33	6	323	36	1	94	2.06e-13	75.9
TRINITY_DN50483_c18_g1_i1	TRINITY_DN50483_c18_g1	1	JAG59016.1 hypothetical protein, partial [Lygus hesperus]	JAG59016.1	100000	71	0	0	25	237	62	132	1.10e-46	151
TRINITY_DN50451_c0_g1_i1	TRINITY_DN50451_c0_g1	1	XP_022817049.1 histidine decarboxylase isoform X2 [Spodoptera litura]	XP_022817049.1	92177	882	31	3	84	2699	1	854	0.0	1628
TRINITY_DN50478_c4_g2_i1	TRINITY_DN50478_c4_g2	1	XP_022837468.1 rho guanine nucleotide exchange factor 2 isoform X4 [Spodoptera litura]	XP_022837468.1	97894	1282	20	2	6517	2687	1	1280	0.0	2152
TRINITY_DN50480_c0_g1_i1	TRINITY_DN50480_c0_g1	1	XP_022816774.1 zinc finger protein 226-like [Spodoptera litura]	XP_022816774.1	93296	179	12	0	36	572	1	179	1.08e-117	355
TRINITY_DN35600_c0_g1_i1	TRINITY_DN35600_c0_g1	1	XP_022827554.1 uncharacterized protein LOC111357193 [Spodoptera litura]	XP_022827554.1	92308	39	3	0	382	266	1	39	3.14e-16	76.6
TRINITY_DN46448_c10_g2_i1	TRINITY_DN46448_c10_g2	1	AKJ54501.1 cecropin A2 [Spodoptera exigua]	AKJ54501.1	100000	63	0	0	116	304	1	63	6.18e-21	86.7
TRINITY_DN17089_c0_g1_i1	TRINITY_DN17089_c0_g1	1	XP_022828946.1 uncharacterized protein LOC111358211 [Spodoptera litura]	XP_022828946.1	94149	376	20	1	2385	1258	1	374	0.0	645
TRINITY_DN36220_c0_g1_i1	TRINITY_DN36220_c0_g1	1	XP_022826484.1 brachyurin-like [Spodoptera litura]	XP_022826484.1	96207	290	11	0	37	906	1	290	0.0	541
TRINITY_DN35217_c0_g1_i1	TRINITY_DN35217_c0_g1	1	XP_022834104.1 E3 ubiquitin-protein ligase TRIM9 isoform X1 [Spodoptera litura]	XP_022834104.1	100000	30	0	0	2	91	538	567	2.10e-12	68.9
TRINITY_DN16874_c2_g1_i1	TRINITY_DN16874_c2_g1	1	AAP44965.1 midgut class 2 aminopeptidase N [Spodoptera exigua]	AAP44965.1	98125	960	17	1	203	3079	1	960	0.0	1874
TRINITY_DN49306_c253_g1_i1	TRINITY_DN49306_c253_g1	1	XP_022822908.1 glyoxylate reductase/hydroxypyruvate reductase-like isoform X1 [Spodoptera litura]	XP_022822908.1	93103	29	2	0	214	128	22	50	1.27e-08	56.2
TRINITY_DN49309_c0_g1_i1	TRINITY_DN49309_c0_g1	1	XP_022823191.1 glycerophosphodiester phosphodiesterase GDPD6-like [Spodoptera litura]	XP_022823191.1	91645	383	32	0	134	1282	1	383	0.0	692
TRINITY_DN49392_c0_g1_i1	TRINITY_DN49392_c0_g1	1	JAM99346.1 putative PLAC4 protein, partial [Daphnia magna]	JAM99346.1	82041	245	43	1	1034	300	1	244	1.26e-125	372
TRINITY_DN49393_c2_g1_i1	TRINITY_DN49393_c2_g1	1	XP_022831971.1 epididymal secretory protein E1-like [Spodoptera litura]	XP_022831971.1	77778	54	12	0	289	128	114	167	4.20e-21	88.2
TRINITY_DN49393_c2_g2_i1	TRINITY_DN49393_c2_g2	1	XP_022832176.1 uncharacterized protein LOC111360459 [Spodoptera litura]	XP_022832176.1	67222	180	54	2	655	125	3	180	3.32e-65	206
TRINITY_DN51223_c1_g4_i1	TRINITY_DN51223_c1_g4	1	PCG80923.1 hypothetical protein B5V51_14599 [Heliothis virescens]	PCG80923.1	55738	61	26	1	69	251	860	919	5.40e-17	80.1
TRINITY_DN51217_c2_g1_i1	TRINITY_DN51217_c2_g1	1	XP_022824817.1 uncharacterized protein LOC111355268 [Spodoptera litura]	XP_022824817.1	70149	67	19	1	666	466	234	299	3.29e-21	95.9
TRINITY_DN51240_c0_g1_i1	TRINITY_DN51240_c0_g1	1	XP_022828791.1 tyrosine-protein kinase-like otk isoform X2 [Spodoptera litura]	XP_022828791.1	92029	414	33	0	2325	1084	269	682	0.0	706
TRINITY_DN51268_c0_g1_i1	TRINITY_DN51268_c0_g1	1	XP_013163407.1 PREDICTED: uncharacterized protein LOC106114667, partial [Papilio xuthus]	XP_013163407.1	71261	341	96	2	1273	254	269	608	0.0	508
TRINITY_DN51246_c0_g1_i1	TRINITY_DN51246_c0_g1	1	PCG62852.1 hypothetical protein B5V51_13501, partial [Heliothis virescens]	PCG62852.1	75256	586	144	1	22	1776	14	599	0.0	875
TRINITY_DN51212_c9_g2_i1	TRINITY_DN51212_c9_g2	1	XP_022816982.1 uncharacterized protein LOC111349891 [Spodoptera litura]	XP_022816982.1	72222	54	9	1	226	83	21	74	6.06e-17	76.3
TRINITY_DN51226_c77_g1_i1	TRINITY_DN51226_c77_g1	1	XP_022816666.1 larval cuticle protein LCP-17-like [Spodoptera litura]	XP_022816666.1	70732	41	11	1	144	22	77	116	4.36e-11	61.6
TRINITY_DN51238_c1_g1_i1	TRINITY_DN51238_c1_g1	1	XP_022828909.1 uncharacterized protein LOC111358195 [Spodoptera litura]	XP_022828909.1	36602	724	394	21	2379	280	106	788	1.73e-131	430
TRINITY_DN51238_c1_g3_i1	TRINITY_DN51238_c1_g3	1	XP_022820348.1 probable palmitoyltransferase ZDHHC24 [Spodoptera litura]	XP_022820348.1	96429	28	1	0	1007	1090	148	175	8.16e-07	57.4
TRINITY_DN14096_c0_g1_i1	TRINITY_DN14096_c0_g1	1	JAG59913.1 hypothetical protein, partial [Lygus hesperus]	JAG59913.1	91139	79	7	0	42	278	35	113	9.00e-47	152
TRINITY_DN14017_c0_g1_i1	TRINITY_DN14017_c0_g1	1	XP_022836900.1 vitellogenin-like [Spodoptera litura]	XP_022836900.1	89076	119	13	0	1	357	1628	1746	3.22e-55	191
TRINITY_DN41723_c0_g1_i1	TRINITY_DN41723_c0_g1	1	XP_022830808.1 uncharacterized protein LOC111359468 [Spodoptera litura]	XP_022830808.1	81818	1320	218	9	1106	5044	87	1391	0.0	1800
TRINITY_DN41723_c1_g1_i1	TRINITY_DN41723_c1_g1	1	XP_022830808.1 uncharacterized protein LOC111359468 [Spodoptera litura]	XP_022830808.1	78738	301	58	2	1445	561	1385	1685	7.70e-116	382
TRINITY_DN41706_c0_g1_i1	TRINITY_DN41706_c0_g1	1	XP_022835059.1 vitellogenin-like [Spodoptera litura]	XP_022835059.1	76101	159	38	0	1	477	226	384	1.27e-76	254
TRINITY_DN53709_c0_g1_i1	TRINITY_DN53709_c0_g1	1	XP_022816393.1 abscisic acid and environmental stress-inducible protein-like [Spodoptera litura]	XP_022816393.1	92453	53	4	0	107	265	1	53	2.03e-11	68.2
TRINITY_DN18358_c0_g1_i1	TRINITY_DN18358_c0_g1	1	XP_021193124.1 vegetative cell wall protein gp1-like [Helicoverpa armigera]	XP_021193124.1	73776	286	59	3	965	150	412	695	1.39e-106	343
TRINITY_DN42197_c1_g1_i1	TRINITY_DN42197_c1_g1	1	XP_022830653.1 prostaglandin reductase 1-like [Spodoptera litura]	XP_022830653.1	73934	211	51	2	812	1438	1	209	1.75e-91	288
TRINITY_DN48256_c2_g2_i1	TRINITY_DN48256_c2_g2	1	XP_022832514.1 lipase member H-like [Spodoptera litura]	XP_022832514.1	92473	279	21	0	1020	184	56	334	2.15e-162	462
TRINITY_DN46557_c0_g1_i1	TRINITY_DN46557_c0_g1	1	XP_022821720.1 uncharacterized protein LOC111353098 [Spodoptera litura]	XP_022821720.1	95541	314	14	0	363	1304	35	348	0.0	560
TRINITY_DN46517_c0_g1_i1	TRINITY_DN46517_c0_g1	1	XP_022817584.1 glucose dehydrogenase [FAD, quinone]-like [Spodoptera litura]	XP_022817584.1	85502	269	39	0	854	48	313	581	3.14e-174	499
TRINITY_DN49153_c0_g1_i1	TRINITY_DN49153_c0_g1	1	XP_022816311.1 uncharacterized protein LOC111349436 isoform X2 [Spodoptera litura]	XP_022816311.1	98668	1051	13	1	537	3686	1	1051	0.0	1940
TRINITY_DN49123_c0_g1_i1	TRINITY_DN49123_c0_g1	1	XP_022817610.1 glucose dehydrogenase [FAD, quinone]-like [Spodoptera litura]	XP_022817610.1	90846	579	53	0	271	2007	1	579	0.0	1004
TRINITY_DN51432_c0_g1_i1	TRINITY_DN51432_c0_g1	1	XP_022825129.1 myophilin-like [Spodoptera litura]	XP_022825129.1	98396	187	3	0	853	1413	1	187	6.91e-129	378
TRINITY_DN51454_c0_g1_i1	TRINITY_DN51454_c0_g1	1	XP_022827207.1 facilitated trehalose transporter Tret1-like [Spodoptera litura]	XP_022827207.1	92444	450	34	0	217	1566	1	450	0.0	795
TRINITY_DN29107_c0_g1_i1	TRINITY_DN29107_c0_g1	1	XP_022819856.1 probable chitinase 10 [Spodoptera litura]	XP_022819856.1	92308	26	2	0	303	226	2585	2610	3.99e-09	58.9
TRINITY_DN45404_c0_g1_i1	TRINITY_DN45404_c0_g1	1	XP_022815740.1 trypsin, alkaline C-like [Spodoptera litura]	XP_022815740.1	65182	247	85	1	75	815	9	254	2.91e-99	297
TRINITY_DN45401_c1_g2_i1	TRINITY_DN45401_c1_g2	1	OWR47298.1 putative Sec24B protein [Danaus plexippus plexippus]	OWR47298.1	54902	51	18	2	111	263	123	168	4.40e-06	49.7
TRINITY_DN45406_c0_g1_i1	TRINITY_DN45406_c0_g1	1	XP_022831971.1 epididymal secretory protein E1-like [Spodoptera litura]	XP_022831971.1	53333	90	12	2	267	1	36	96	4.84e-18	79.7
TRINITY_DN85030_c0_g1_i1	TRINITY_DN85030_c0_g1	1	ADL27731.1 gloverin [Spodoptera exigua]	ADL27731.1	98857	175	2	0	783	259	1	175	7.09e-111	323
TRINITY_DN50377_c31_g1_i1	TRINITY_DN50377_c31_g1	1	XP_022831156.1 uncharacterized protein LOC111359756 [Spodoptera litura]	XP_022831156.1	69318	176	39	5	768	274	2113	2284	1.21e-49	202
TRINITY_DN50311_c3_g1_i1	TRINITY_DN50311_c3_g1	1	XP_022837539.1 uncharacterized protein LOC111364749 [Spodoptera litura]	XP_022837539.1	91905	420	34	0	1903	644	1	420	0.0	822
TRINITY_DN48163_c0_g1_i1	TRINITY_DN48163_c0_g1	1	XP_022814621.1 chitooligosaccharidolytic beta-N-acetylglucosaminidase [Spodoptera litura]	XP_022814621.1	90136	588	58	0	2340	577	1	588	0.0	1099
TRINITY_DN48188_c1_g1_i1	TRINITY_DN48188_c1_g1	1	XP_022819929.1 uncharacterized protein LOC111351933 isoform X2 [Spodoptera litura]	XP_022819929.1	98256	344	6	0	365	1396	1	344	0.0	709
TRINITY_DN48148_c0_g1_i1	TRINITY_DN48148_c0_g1	1	XP_022824739.1 brachyurin-like [Spodoptera litura]	XP_022824739.1	91848	184	15	0	1	552	105	288	1.86e-106	315
TRINITY_DN48148_c0_g2_i1	TRINITY_DN48148_c0_g2	1	XP_022824739.1 brachyurin-like [Spodoptera litura]	XP_022824739.1	83929	112	18	0	337	2	1	112	1.98e-61	196
TRINITY_DN29928_c0_g1_i1	TRINITY_DN29928_c0_g1	1	ASO76400.1 kinase of N-terminally Guanine activated Receptor subunit, partial [Spodoptera littoralis]	ASO76400.1	46729	107	3	2	321	1	119	171	5.10e-19	83.6
TRINITY_DN9154_c0_g1_i1	TRINITY_DN9154_c0_g1	1	XP_022821357.1 transmembrane protease serine 9-like [Spodoptera litura]	XP_022821357.1	87550	498	28	1	228	1619	1	498	0.0	783
TRINITY_DN31055_c0_g1_i1	TRINITY_DN31055_c0_g1	1	XP_022827045.1 xanthine dehydrogenase-like [Spodoptera litura]	XP_022827045.1	89262	149	16	0	83	529	1	149	2.39e-88	287
TRINITY_DN31009_c0_g1_i1	TRINITY_DN31009_c0_g1	1	XP_021181153.1 uncharacterized protein LOC110369879 [Helicoverpa armigera]	XP_021181153.1	67273	110	36	0	1159	830	1	110	1.52e-43	154
TRINITY_DN2956_c0_g2_i1	TRINITY_DN2956_c0_g2	1	XP_022821651.1 trypsin, alkaline C-like isoform X5 [Spodoptera litura]	XP_022821651.1	87895	190	23	0	572	3	1	190	3.62e-104	306
TRINITY_DN49452_c1_g1_i1	TRINITY_DN49452_c1_g1	1	XP_022830389.1 uncharacterized protein LOC111359163 [Spodoptera litura]	XP_022830389.1	91904	457	36	1	3	1370	36	492	0.0	853
TRINITY_DN49489_c0_g1_i1	TRINITY_DN49489_c0_g1	1	XP_022830995.1 glucose dehydrogenase [FAD, quinone]-like [Spodoptera litura]	XP_022830995.1	82149	605	108	0	184	1998	1	605	0.0	1022
TRINITY_DN49494_c0_g4_i1	TRINITY_DN49494_c0_g4	1	AIR09771.1 chymotrypsin-like serine protease precursor [Spodoptera frugiperda]	AIR09771.1	85714	28	4	0	2	85	128	155	2.39e-08	55.5
TRINITY_DN42979_c0_g1_i1	TRINITY_DN42979_c0_g1	1	XP_022835325.1 LOW QUALITY PROTEIN: uncharacterized protein LOC111362812, partial [Spodoptera litura]	XP_022835325.1	47692	65	34	0	6	200	495	559	1.12e-11	64.7
TRINITY_DN42941_c1_g1_i1	TRINITY_DN42941_c1_g1	1	XP_022832053.1 ceramide synthase 5-like isoform X3 [Spodoptera litura]	XP_022832053.1	98795	83	1	0	741	493	294	376	5.68e-27	113
TRINITY_DN41968_c3_g1_i1	TRINITY_DN41968_c3_g1	1	XP_022817235.1 tissue factor pathway inhibitor 2-like [Spodoptera litura]	XP_022817235.1	57143	98	40	1	389	96	1	96	1.20e-19	84.3
TRINITY_DN41952_c54_g1_i1	TRINITY_DN41952_c54_g1	1	ADN81845.1 elongation factor 1 alpha, partial [Elophila nymphaeata]	ADN81845.1	96825	63	2	0	18	206	27	89	6.29e-38	127
TRINITY_DN41952_c146_g1_i1	TRINITY_DN41952_c146_g1	1	AEK96407.1 elongation factor 1 alpha, partial [Exophthalmus sp. 7 AMV2011g]	AEK96407.1	93827	81	5	0	20	262	6	86	1.01e-48	155
TRINITY_DN50629_c27_g1_i1	TRINITY_DN50629_c27_g1	1	XP_022835071.1 vitellogenin-like [Spodoptera litura]	XP_022835071.1	83582	268	44	0	1	804	1207	1474	6.65e-159	485
TRINITY_DN50629_c27_g2_i1	TRINITY_DN50629_c27_g2	1	XP_022835059.1 vitellogenin-like [Spodoptera litura]	XP_022835059.1	90670	418	39	0	1	1254	23	440	0.0	745
TRINITY_DN50629_c27_g3_i1	TRINITY_DN50629_c27_g3	1	XP_022835059.1 vitellogenin-like [Spodoptera litura]	XP_022835059.1	88618	369	42	0	1108	2	844	1212	0.0	692
TRINITY_DN50648_c4_g1_i1	TRINITY_DN50648_c4_g1	1	XP_022829095.1 argininosuccinate synthase [Spodoptera litura]	XP_022829095.1	97330	412	11	0	60	1295	1	412	0.0	831
TRINITY_DN50692_c0_g2_i1	TRINITY_DN50692_c0_g2	1	XP_022823193.1 uncharacterized protein LOC111354134, partial [Spodoptera litura]	XP_022823193.1	62069	87	31	1	261	1	118	202	4.24e-26	101
TRINITY_DN50637_c2_g1_i1	TRINITY_DN50637_c2_g1	1	XP_023311299.1 uncharacterized protein LOC111691962 [Anoplophora glabripennis]	XP_023311299.1	44281	612	323	8	3657	1867	37	645	0.0	536
TRINITY_DN50637_c2_g2_i1	TRINITY_DN50637_c2_g2	1	XP_022823988.1 uncharacterized protein LOC111354683 [Spodoptera litura]	XP_022823988.1	94872	78	4	0	317	84	86	163	3.83e-46	152
TRINITY_DN50637_c2_g3_i1	TRINITY_DN50637_c2_g3	1	XP_022823988.1 uncharacterized protein LOC111354683 [Spodoptera litura]	XP_022823988.1	88000	100	12	0	302	3	47	146	7.10e-57	179
TRINITY_DN50675_c14_g2_i1	TRINITY_DN50675_c14_g2	1	KPJ21287.1 hypothetical protein RR48_00627 [Papilio machaon]	KPJ21287.1	62500	32	9	1	256	351	5	33	1.03e-04	43.9
TRINITY_DN41271_c0_g1_i1	TRINITY_DN41271_c0_g1	1	XP_021187825.1 hormone receptor 4 isoform X1 [Helicoverpa armigera]	XP_021187825.1	98920	741	8	0	711	2933	1	741	0.0	1241
TRINITY_DN49796_c0_g1_i1	TRINITY_DN49796_c0_g1	1	XP_022834214.1 solute carrier family 2, facilitated glucose transporter member 6-like [Spodoptera litura]	XP_022834214.1	94456	487	27	0	364	1824	1	487	0.0	912
TRINITY_DN15297_c0_g1_i1	TRINITY_DN15297_c0_g1	1	XP_022827082.1 uncharacterized protein LOC111356822 [Spodoptera litura]	XP_022827082.1	80000	30	6	0	132	221	2	31	3.43e-10	62.0
TRINITY_DN37806_c0_g1_i1	TRINITY_DN37806_c0_g1	1	AKP99429.1 LL1 [Spodoptera exigua]	AKP99429.1	97143	35	1	0	357	461	1	35	3.93e-16	79.3
TRINITY_DN24588_c0_g1_i1	TRINITY_DN24588_c0_g1	1	XP_022835047.1 vitellogenin-like [Spodoptera litura]	XP_022835047.1	37383	107	19	1	321	1	680	738	1.85e-12	68.9
TRINITY_DN2842_c0_g1_i1	TRINITY_DN2842_c0_g1	1	XP_022825373.1 uncharacterized protein LOC111355606 [Spodoptera litura]	XP_022825373.1	81159	276	52	0	2675	1848	404	679	3.00e-144	450
TRINITY_DN2885_c0_g1_i1	TRINITY_DN2885_c0_g1	1	XP_021194369.1 protein obstructor-E isoform X2 [Helicoverpa armigera]	XP_021194369.1	99507	203	1	0	1126	518	34	236	8.60e-147	421
TRINITY_DN2879_c3_g1_i1	TRINITY_DN2879_c3_g1	1	XP_006572507.1 PREDICTED: actin-1, partial [Apis mellifera]	XP_006572507.1	89831	59	6	0	6	182	64	122	1.58e-34	119
TRINITY_DN43205_c0_g1_i1	TRINITY_DN43205_c0_g1	1	XP_022816845.1 uncharacterized protein LOC111349826 [Spodoptera litura]	XP_022816845.1	61111	36	9	1	102	194	912	947	5.42e-05	45.8
TRINITY_DN17580_c0_g1_i1	TRINITY_DN17580_c0_g1	1	XP_021187947.1 glycosyltransferase 25 family member isoform X1 [Helicoverpa armigera]	XP_021187947.1	75000	40	5	1	122	3	192	226	5.86e-23	67.0
TRINITY_DN40661_c0_g1_i1	TRINITY_DN40661_c0_g1	1	XP_022819858.1 serine hydrolase-like protein [Spodoptera litura]	XP_022819858.1	85227	88	12	1	264	1	1	87	1.59e-40	154
TRINITY_DN37678_c0_g1_i1	TRINITY_DN37678_c0_g1	1	XP_011555786.1 PREDICTED: uncharacterized protein LOC105386838 [Plutella xylostella]	XP_011555786.1	67089	79	26	0	5	241	609	687	4.58e-32	123
TRINITY_DN54398_c0_g1_i1	TRINITY_DN54398_c0_g1	1	XP_022828128.1 pollen-specific leucine-rich repeat extensin-like protein 1 [Spodoptera litura]	XP_022828128.1	99157	356	3	0	1251	184	1	356	0.0	677
TRINITY_DN33817_c0_g1_i1	TRINITY_DN33817_c0_g1	1	XP_022821614.1 uncharacterized protein LOC111353040 isoform X3 [Spodoptera litura]	XP_022821614.1	93881	670	40	1	3654	1648	686	1355	0.0	1316
TRINITY_DN50897_c0_g1_i1	TRINITY_DN50897_c0_g1	1	XP_022831815.1 cell division control protein 45 homolog [Spodoptera litura]	XP_022831815.1	89619	289	29	1	190	1053	221	509	4.34e-172	497
TRINITY_DN7340_c0_g1_i1	TRINITY_DN7340_c0_g1	1	XP_022837114.1 inhibin beta B chain [Spodoptera litura]	XP_022837114.1	96944	360	11	0	289	1368	1	360	0.0	696
TRINITY_DN78288_c2_g1_i1	TRINITY_DN78288_c2_g1	1	XP_022816447.1 larval cuticle protein 16/17-like [Spodoptera litura]	XP_022816447.1	81416	113	20	1	57	392	1	113	5.91e-48	167
TRINITY_DN78213_c3_g1_i1	TRINITY_DN78213_c3_g1	1	XP_003708663.2 PREDICTED: actin, partial [Megachile rotundata]	XP_003708663.2	92063	63	5	0	201	13	18	80	4.95e-37	125
TRINITY_DN78248_c0_g1_i1	TRINITY_DN78248_c0_g1	1	XP_022826631.1 brachyurin-like [Spodoptera litura]	XP_022826631.1	89416	274	29	0	1107	286	18	291	7.65e-156	447
TRINITY_DN78280_c0_g1_i1	TRINITY_DN78280_c0_g1	1	XP_022830129.1 larval/pupal cuticle protein H1C-like [Spodoptera litura]	XP_022830129.1	86441	177	21	2	88	609	1	177	1.68e-38	138
TRINITY_DN78298_c1_g1_i1	TRINITY_DN78298_c1_g1	1	ASO76376.1 Tubulin chain beta-3, partial [Spodoptera littoralis]	ASO76376.1	100000	151	0	0	33	485	1	151	2.76e-109	317
TRINITY_DN40457_c1_g1_i1	TRINITY_DN40457_c1_g1	1	XP_022819763.1 argininosuccinate lyase [Spodoptera litura]	XP_022819763.1	91139	474	42	0	1448	27	1	474	0.0	857
TRINITY_DN48856_c0_g1_i1	TRINITY_DN48856_c0_g1	1	XP_022830435.1 lipase 3-like [Spodoptera litura]	XP_022830435.1	93897	426	26	0	1853	576	1	426	0.0	835
TRINITY_DN48889_c0_g1_i1	TRINITY_DN48889_c0_g1	1	XP_022831046.1 glucose dehydrogenase [FAD, quinone]-like [Spodoptera litura]	XP_022831046.1	85814	571	81	0	43	1755	1	571	0.0	991
TRINITY_DN79334_c0_g1_i1	TRINITY_DN79334_c0_g1	1	XP_022824627.1 uncharacterized protein LOC111355121 [Spodoptera litura]	XP_022824627.1	91055	559	50	0	2700	1024	1	559	0.0	961
TRINITY_DN31402_c0_g1_i1	TRINITY_DN31402_c0_g1	1	ANC90402.1 polycalin [Spodoptera exigua]	ANC90402.1	86486	37	5	0	3	113	911	947	3.52e-11	72.4
TRINITY_DN14266_c0_g1_i1	TRINITY_DN14266_c0_g1	1	CAR92522.1 putative dsRNase [Spodoptera littoralis]	CAR92522.1	60674	89	2	1	269	3	149	204	2.94e-25	103
TRINITY_DN21373_c0_g1_i1	TRINITY_DN21373_c0_g1	1	XP_022831414.1 L-asparaginase-like [Spodoptera litura]	XP_022831414.1	97568	370	9	0	1205	96	1	370	0.0	723
TRINITY_DN78935_c0_g1_i1	TRINITY_DN78935_c0_g1	1	XP_022829442.1 lipopolysaccharide-induced tumor necrosis factor-alpha factor homolog [Spodoptera litura]	XP_022829442.1	86364	132	18	0	488	883	10	141	5.97e-44	155
TRINITY_DN39518_c0_g1_i1	TRINITY_DN39518_c0_g1	1	XP_022832648.1 ecdysone-induced protein 78C-like isoform X2 [Spodoptera litura]	XP_022832648.1	87202	461	58	1	4432	3050	1	460	0.0	785
TRINITY_DN39519_c0_g1_i1	TRINITY_DN39519_c0_g1	1	XP_022831410.1 fatty acid-binding protein, heart-like [Spodoptera litura]	XP_022831410.1	100000	25	0	0	275	201	1	25	3.28e-08	53.9
TRINITY_DN39597_c0_g1_i1	TRINITY_DN39597_c0_g1	1	XP_022827938.1 organic cation transporter protein-like [Spodoptera litura]	XP_022827938.1	95588	476	21	0	298	1725	1	476	0.0	865
TRINITY_DN39289_c0_g1_i1	TRINITY_DN39289_c0_g1	1	XP_022836900.1 vitellogenin-like [Spodoptera litura]	XP_022836900.1	86250	80	11	0	4	243	1569	1648	1.34e-41	150
TRINITY_DN39242_c0_g1_i1	TRINITY_DN39242_c0_g1	1	XP_022824831.1 uncharacterized protein LOC111355282 [Spodoptera litura]	XP_022824831.1	66851	181	59	1	736	197	10	190	1.38e-82	257
TRINITY_DN79918_c0_g1_i1	TRINITY_DN79918_c0_g1	1	XP_022826841.1 probable 4-coumarate--CoA ligase 3 isoform X1 [Spodoptera litura]	XP_022826841.1	84095	591	88	2	322	2076	2	592	0.0	1010
TRINITY_DN79968_c0_g1_i1	TRINITY_DN79968_c0_g1	1	XP_022822012.1 uncharacterized protein LOC111353286 [Spodoptera litura]	XP_022822012.1	75610	246	57	2	929	201	3	248	1.86e-113	335
TRINITY_DN79910_c0_g1_i1	TRINITY_DN79910_c0_g1	1	XP_022116423.1 uncharacterized protein LOC110994206 [Pieris rapae]	XP_022116423.1	43478	69	39	0	674	468	1	69	5.32e-11	65.9
TRINITY_DN40981_c0_g1_i1	TRINITY_DN40981_c0_g1	1	XP_022821682.1 probable peroxisomal acyl-coenzyme A oxidase 1 [Spodoptera litura]	XP_022821682.1	93333	30	2	0	1	90	594	623	2.23e-10	63.2
TRINITY_DN24801_c0_g1_i1	TRINITY_DN24801_c0_g1	1	XP_022835059.1 vitellogenin-like [Spodoptera litura]	XP_022835059.1	90361	83	8	0	250	2	507	589	2.59e-42	152
TRINITY_DN42608_c0_g1_i1	TRINITY_DN42608_c0_g1	1	XP_022821851.1 integrator complex subunit 9 [Spodoptera litura]	XP_022821851.1	97546	489	12	0	1540	74	156	644	0.0	753
TRINITY_DN38433_c1_g1_i1	TRINITY_DN38433_c1_g1	1	XP_022832222.1 ATP-dependent RNA helicase ddx54-like, partial [Spodoptera litura]	XP_022832222.1	83871	31	5	0	113	21	191	221	1.13e-12	62.8
TRINITY_DN38450_c0_g1_i1	TRINITY_DN38450_c0_g1	1	ANC90402.1 polycalin [Spodoptera exigua]	ANC90402.1	100000	29	0	0	87	1	943	971	2.56e-11	67.4
TRINITY_DN50140_c0_g1_i1	TRINITY_DN50140_c0_g1	1	XP_022815519.1 uncharacterized protein LOC111348841 [Spodoptera litura]	XP_022815519.1	80437	1145	221	3	4046	621	1	1145	0.0	1927
TRINITY_DN50132_c0_g1_i1	TRINITY_DN50132_c0_g1	1	KOB57917.1 reverse transcriptase, partial [Operophtera brumata]	KOB57917.1	61290	62	22	1	75	260	6	65	4.70e-18	79.0
TRINITY_DN50193_c0_g1_i1	TRINITY_DN50193_c0_g1	1	XP_022831539.1 uncharacterized protein LOC111360005 isoform X2 [Spodoptera litura]	XP_022831539.1	94562	331	16	1	123	1109	2	332	1.45e-162	483
TRINITY_DN1736_c0_g1_i1	TRINITY_DN1736_c0_g1	1	JAK01651.1 putative Actin, alpha skeletal muscle [Daphnia magna]	JAK01651.1	100000	119	0	0	387	31	40	158	1.41e-85	252
TRINITY_DN1791_c0_g1_i1	TRINITY_DN1791_c0_g1	1	XP_022818385.1 uncharacterized protein LOC111350902 [Spodoptera litura]	XP_022818385.1	73729	118	30	1	52	405	1	117	4.73e-60	187
TRINITY_DN27256_c0_g1_i1	TRINITY_DN27256_c0_g1	1	PCG66133.1 hypothetical protein B5V51_8132 [Heliothis virescens]	PCG66133.1	73188	138	37	0	2	415	19	156	1.29e-57	186
TRINITY_DN43694_c0_g1_i1	TRINITY_DN43694_c0_g1	1	XP_022835071.1 vitellogenin-like [Spodoptera litura]	XP_022835071.1	73154	149	38	1	3	443	337	485	5.15e-63	216
TRINITY_DN50711_c0_g1_i1	TRINITY_DN50711_c0_g1	1	XP_022832351.1 xaa-Pro aminopeptidase ApepP-like [Spodoptera litura]	XP_022832351.1	82238	715	121	3	44	2188	1	709	0.0	1163
TRINITY_DN12802_c0_g1_i1	TRINITY_DN12802_c0_g1	1	XP_022823193.1 uncharacterized protein LOC111354134, partial [Spodoptera litura]	XP_022823193.1	50000	76	33	2	6	218	126	201	3.34e-10	65.5
TRINITY_DN79819_c0_g1_i1	TRINITY_DN79819_c0_g1	1	XP_022835353.1 uncharacterized protein LOC111362835 isoform X1 [Spodoptera litura]	XP_022835353.1	69444	252	57	6	1138	1869	246	485	8.25e-61	222
TRINITY_DN16382_c0_g1_i1	TRINITY_DN16382_c0_g1	1	XP_022823788.1 zinc carboxypeptidase-like [Spodoptera litura]	XP_022823788.1	88435	147	16	1	19	459	259	404	2.25e-89	272
TRINITY_DN16382_c1_g1_i1	TRINITY_DN16382_c1_g1	1	XP_022823788.1 zinc carboxypeptidase-like [Spodoptera litura]	XP_022823788.1	90000	80	8	0	1	240	283	362	2.36e-45	156
TRINITY_DN49676_c0_g1_i1	TRINITY_DN49676_c0_g1	1	XP_022817927.1 uncharacterized protein LOC111350538 [Spodoptera litura]	XP_022817927.1	85271	129	19	0	347	733	1113	1241	4.71e-66	244
TRINITY_DN49602_c51_g3_i1	TRINITY_DN49602_c51_g3	1	XP_022819165.1 TATA-binding protein-associated factor 2N-like [Spodoptera litura]	XP_022819165.1	52381	63	8	2	241	119	23	85	1.70e-04	42.7
TRINITY_DN49618_c0_g1_i1	TRINITY_DN49618_c0_g1	1	XP_022824221.1 putative fatty acyl-CoA reductase CG5065 [Spodoptera litura]	XP_022824221.1	94922	512	26	0	1655	120	1	512	0.0	957
TRINITY_DN27392_c0_g1_i1	TRINITY_DN27392_c0_g1	1	XP_022821651.1 trypsin, alkaline C-like isoform X5 [Spodoptera litura]	XP_022821651.1	91837	98	8	0	24	317	157	254	1.26e-56	192
TRINITY_DN44175_c0_g1_i1	TRINITY_DN44175_c0_g1	1	AAC13649.1 reverse transcriptase [Bombyx mori]	AAC13649.1	53259	629	280	5	1881	1	7	623	0.0	626
TRINITY_DN44113_c1_g2_i1	TRINITY_DN44113_c1_g2	1	JAI53219.1 putative retrovirus-related pol polyprotein from transposon, partial [Rhodnius neglectus]	JAI53219.1	47893	1044	496	10	1213	4344	2	997	0.0	981
TRINITY_DN23453_c0_g1_i1	TRINITY_DN23453_c0_g1	1	AGG18260.1 beta-actin, partial [Microplitis mediator]	AGG18260.1	100000	175	0	0	1116	1640	1	175	1.05e-124	371
TRINITY_DN45882_c1_g2_i1	TRINITY_DN45882_c1_g2	1	AFH57161.1 REPAT41 [Spodoptera exigua]	AFH57161.1	99338	151	1	0	85	537	1	151	2.81e-86	258
TRINITY_DN45898_c2_g3_i1	TRINITY_DN45898_c2_g3	1	ANI21997.1 UDP-glycosyltransferase 33V3 [Spodoptera exigua]	ANI21997.1	98889	90	1	0	763	494	433	522	6.23e-35	137
TRINITY_DN45832_c0_g2_i1	TRINITY_DN45832_c0_g2	1	BAJ07614.2 Bm8 interacting protein m-9 [Bombyx mori]	BAJ07614.2	76196	920	191	9	2	2710	25	933	0.0	1188
TRINITY_DN7171_c0_g1_i1	TRINITY_DN7171_c0_g1	1	XP_022828774.1 uncharacterized protein LOC111358100 [Spodoptera litura]	XP_022828774.1	90000	240	24	0	1079	360	17	256	1.60e-140	412
TRINITY_DN78848_c0_g1_i1	TRINITY_DN78848_c0_g1	1	XP_022826808.1 chymotrypsin-2-like [Spodoptera litura]	XP_022826808.1	93750	144	9	0	453	22	119	262	5.76e-94	279
TRINITY_DN78826_c1_g1_i1	TRINITY_DN78826_c1_g1	1	XP_022837575.1 uncharacterized protein LOC111364772 [Spodoptera litura]	XP_022837575.1	80902	377	72	0	1652	522	1	377	0.0	634
TRINITY_DN78860_c0_g1_i1	TRINITY_DN78860_c0_g1	1	XP_022824374.1 adhesive plaque matrix protein-like [Spodoptera litura]	XP_022824374.1	91204	216	12	3	105	746	17	227	8.80e-111	335
TRINITY_DN39130_c0_g1_i1	TRINITY_DN39130_c0_g1	1	XP_022832838.1 uncharacterized protein LOC111360825 [Spodoptera litura]	XP_022832838.1	75000	96	24	0	491	204	1049	1144	2.04e-33	131
TRINITY_DN34223_c0_g2_i1	TRINITY_DN34223_c0_g2	1	XP_022825152.1 seminal metalloprotease 1-like [Spodoptera litura]	XP_022825152.1	90196	102	10	0	390	85	190	291	4.92e-60	192
TRINITY_DN10231_c0_g1_i1	TRINITY_DN10231_c0_g1	1	XP_022825790.1 protein artichoke [Spodoptera litura]	XP_022825790.1	99395	1322	8	0	509	4474	1	1322	0.0	2449
TRINITY_DN48538_c0_g1_i1	TRINITY_DN48538_c0_g1	1	XP_022819928.1 uncharacterized protein LOC111351933 isoform X1 [Spodoptera litura]	XP_022819928.1	80000	45	9	0	469	335	236	280	5.43e-13	72.0
TRINITY_DN48584_c0_g2_i1	TRINITY_DN48584_c0_g2	1	XP_022820255.1 23 kDa integral membrane protein-like [Spodoptera litura]	XP_022820255.1	56332	229	97	2	588	1271	15	241	1.76e-49	177
TRINITY_DN48523_c1_g1_i1	TRINITY_DN48523_c1_g1	1	XP_022818774.1 adhesive plaque matrix protein-like [Spodoptera litura]	XP_022818774.1	53731	335	91	9	332	1153	1	332	1.37e-82	263
TRINITY_DN26967_c0_g1_i1	TRINITY_DN26967_c0_g1	1	XP_022814756.1 O-acyltransferase like protein-like [Spodoptera litura]	XP_022814756.1	90071	282	28	0	1	846	302	583	3.75e-178	515
TRINITY_DN22727_c0_g1_i1	TRINITY_DN22727_c0_g1	1	AFH57158.1 REPAT38 [Spodoptera exigua]	AFH57158.1	100000	28	0	0	86	3	45	72	6.36e-10	58.2
TRINITY_DN13394_c0_g1_i1	TRINITY_DN13394_c0_g1	1	XP_022824117.1 uncharacterized protein LOC111354775 isoform X1 [Spodoptera litura]	XP_022824117.1	55577	1551	598	27	8634	13103	26	1546	0.0	1679
TRINITY_DN44886_c1_g1_i1	TRINITY_DN44886_c1_g1	1	XP_022832212.1 cholesterol 7-desaturase [Spodoptera litura]	XP_022832212.1	95344	451	21	0	1954	602	1	451	0.0	909
TRINITY_DN44808_c0_g1_i1	TRINITY_DN44808_c0_g1	1	XP_022820828.1 androgen-dependent TFPI-regulating protein-like [Spodoptera litura]	XP_022820828.1	96581	234	8	0	152	853	1	234	1.46e-156	442
TRINITY_DN13173_c0_g1_i1	TRINITY_DN13173_c0_g1	1	ACX53701.1 oxidoreductase, partial [Heliothis virescens]	ACX53701.1	61062	113	43	1	337	2	1	113	4.32e-44	151
TRINITY_DN43530_c0_g1_i1	TRINITY_DN43530_c0_g1	1	XP_022833638.1 pancreatic lipase-related protein 2-like [Spodoptera litura]	XP_022833638.1	100000	28	0	0	86	3	18	45	3.41e-09	60.5
TRINITY_DN44333_c0_g1_i1	TRINITY_DN44333_c0_g1	1	XP_022816620.1 uncharacterized protein LOC111349654 [Spodoptera litura]	XP_022816620.1	87302	441	52	2	1990	677	1	440	0.0	716
TRINITY_DN44333_c0_g2_i1	TRINITY_DN44333_c0_g2	1	PCG72331.1 hypothetical protein B5V51_903 [Heliothis virescens]	PCG72331.1	82470	251	42	2	1944	1192	1	249	8.43e-133	397
TRINITY_DN44311_c0_g1_i1	TRINITY_DN44311_c0_g1	1	XP_022835059.1 vitellogenin-like [Spodoptera litura]	XP_022835059.1	67194	253	33	1	761	3	1268	1470	5.67e-99	322
TRINITY_DN32450_c0_g1_i1	TRINITY_DN32450_c0_g1	1	XP_022837490.1 uncharacterized protein LOC111364713 [Spodoptera litura]	XP_022837490.1	85185	27	4	0	81	1	250	276	9.12e-08	55.1
TRINITY_DN35394_c0_g1_i1	TRINITY_DN35394_c0_g1	1	XP_022818366.1 protein 4.1 homolog isoform X1 [Spodoptera litura]	XP_022818366.1	90598	351	33	0	1216	164	3	353	0.0	634
TRINITY_DN35352_c2_g1_i1	TRINITY_DN35352_c2_g1	1	XP_021198381.1 LOW QUALITY PROTEIN: E3 ubiquitin-protein ligase RFWD2-like [Helicoverpa armigera]	XP_021198381.1	83942	137	19	1	154	555	27	163	9.54e-43	162
TRINITY_DN35369_c60_g1_i1	TRINITY_DN35369_c60_g1	1	XP_022815032.1 trypsin, alkaline C-like [Spodoptera litura]	XP_022815032.1	77941	68	15	0	224	21	82	149	1.47e-27	106
TRINITY_DN37170_c1_g1_i1	TRINITY_DN37170_c1_g1	1	XP_022817425.1 juvenile hormone esterase-like [Spodoptera litura]	XP_022817425.1	84324	185	29	0	200	754	1	185	7.18e-111	341
TRINITY_DN37149_c0_g1_i1	TRINITY_DN37149_c0_g1	1	JAK35122.1 Tubulin alpha-1 chain-like protein [Daphnia magna]	JAK35122.1	100000	48	0	0	254	111	5	52	1.35e-28	105
TRINITY_DN9815_c0_g1_i1	TRINITY_DN9815_c0_g1	1	PCG74473.1 hypothetical protein B5V51_13223 [Heliothis virescens]	PCG74473.1	95000	40	2	0	145	26	1	40	5.37e-08	55.5
TRINITY_DN23096_c0_g1_i1	TRINITY_DN23096_c0_g1	1	XP_022829235.1 transcriptional regulator ovo-like isoform X1 [Spodoptera litura]	XP_022829235.1	98438	832	11	2	4214	1722	1	831	0.0	1431
TRINITY_DN40215_c0_g1_i1	TRINITY_DN40215_c0_g1	1	XP_022827347.1 facilitated trehalose transporter Tret1-like [Spodoptera litura]	XP_022827347.1	90578	329	31	0	1211	225	1	329	0.0	565
TRINITY_DN40231_c0_g1_i1	TRINITY_DN40231_c0_g1	1	XP_022819688.1 titin [Spodoptera litura]	XP_022819688.1	73730	2638	598	27	9149	1458	740	3356	0.0	3018
TRINITY_DN26107_c0_g1_i1	TRINITY_DN26107_c0_g1	1	XP_022829695.1 lipopolysaccharide-induced tumor necrosis factor-alpha factor-like [Spodoptera litura]	XP_022829695.1	87395	119	12	2	903	1250	1	119	5.42e-37	140
TRINITY_DN26094_c0_g1_i1	TRINITY_DN26094_c0_g1	1	AFH57145.1 REPAT25 [Spodoptera exigua]	AFH57145.1	99329	149	1	0	111	557	1	149	9.66e-106	311
TRINITY_DN42814_c0_g1_i1	TRINITY_DN42814_c0_g1	1	XP_022828849.1 juvenile hormone esterase-like [Spodoptera litura]	XP_022828849.1	86239	218	30	0	669	16	323	540	4.29e-140	410
TRINITY_DN34568_c0_g1_i1	TRINITY_DN34568_c0_g1	1	XP_022119181.1 LOW QUALITY PROTEIN: uncharacterized protein LOC110996008 [Pieris rapae]	XP_022119181.1	63333	30	11	0	201	112	164	193	3.07e-09	43.1
TRINITY_DN34577_c0_g1_i1	TRINITY_DN34577_c0_g1	1	XP_022829641.1 uncharacterized protein LOC111358648 [Spodoptera litura]	XP_022829641.1	97744	133	3	0	56	454	1	133	1.60e-74	235
TRINITY_DN40706_c2_g1_i1	TRINITY_DN40706_c2_g1	1	AIB06824.1 ABCC3 [Spodoptera exigua]	AIB06824.1	99925	1334	1	0	4172	171	26	1359	0.0	2671
TRINITY_DN40573_c0_g1_i1	TRINITY_DN40573_c0_g1	1	XP_022824639.1 uncharacterized protein LOC111355127 isoform X2 [Spodoptera litura]	XP_022824639.1	92740	427	29	2	345	1619	1045	1471	0.0	814
TRINITY_DN33096_c1_g1_i1	TRINITY_DN33096_c1_g1	1	XP_022816904.1 thrombospondin type-1 domain-containing protein 4-like [Spodoptera litura]	XP_022816904.1	83740	369	55	1	3	1109	483	846	0.0	580
TRINITY_DN46631_c0_g1_i1	TRINITY_DN46631_c0_g1	1	XP_022814909.1 pancreatic triacylglycerol lipase-like [Spodoptera litura]	XP_022814909.1	89759	332	34	0	180	1175	1	332	0.0	611
TRINITY_DN28238_c0_g1_i1	TRINITY_DN28238_c0_g1	1	XP_022821652.1 trypsin CFT-1-like [Spodoptera litura]	XP_022821652.1	90374	187	18	0	582	22	22	208	1.17e-121	350
TRINITY_DN47914_c0_g1_i1	TRINITY_DN47914_c0_g1	1	XP_022830824.1 uncharacterized protein LOC111359477 [Spodoptera litura]	XP_022830824.1	84330	351	55	0	1385	333	1	351	3.38e-179	515
TRINITY_DN47951_c2_g1_i1	TRINITY_DN47951_c2_g1	1	XP_022837490.1 uncharacterized protein LOC111364713 [Spodoptera litura]	XP_022837490.1	87805	369	38	2	3409	2303	19	380	0.0	684
TRINITY_DN47910_c0_g1_i1	TRINITY_DN47910_c0_g1	1	XP_022162113.1 zinc finger BED domain-containing protein 1-like [Myzus persicae]	XP_022162113.1	49299	499	246	2	1936	452	128	623	1.28e-142	450
TRINITY_DN21681_c0_g1_i1	TRINITY_DN21681_c0_g1	1	XP_022830715.1 72 kDa inositol polyphosphate 5-phosphatase isoform X3 [Spodoptera litura]	XP_022830715.1	98350	606	7	1	199	2007	1	606	0.0	1170
TRINITY_DN17962_c0_g2_i1	TRINITY_DN17962_c0_g2	1	XP_021180913.1 uncharacterized protein LOC110369714 [Helicoverpa armigera]	XP_021180913.1	59524	84	34	0	6	257	42	125	1.51e-27	103
TRINITY_DN32875_c0_g1_i1	TRINITY_DN32875_c0_g1	1	XP_011557803.1 PREDICTED: histone H2B [Plutella xylostella]	XP_011557803.1	99115	113	1	0	141	479	1	113	1.32e-47	167
TRINITY_DN32811_c0_g1_i1	TRINITY_DN32811_c0_g1	1	XP_022814539.1 nidogen-1 [Spodoptera litura]	XP_022814539.1	94533	750	39	1	94	2343	1	748	0.0	1330
TRINITY_DN32827_c0_g1_i1	TRINITY_DN32827_c0_g1	1	XP_022821214.1 uncharacterized protein LOC111352788 [Spodoptera litura]	XP_022821214.1	99242	132	1	0	325	720	90	221	1.89e-90	278
TRINITY_DN991_c1_g1_i1	TRINITY_DN991_c1_g1	1	XP_022826184.1 anionic antimicrobial peptide 2-like [Spodoptera litura]	XP_022826184.1	88462	78	8	1	458	225	1	77	1.91e-40	141
TRINITY_DN41839_c0_g1_i1	TRINITY_DN41839_c0_g1	1	XP_022815740.1 trypsin, alkaline C-like [Spodoptera litura]	XP_022815740.1	88627	255	29	0	54	818	1	255	1.30e-169	476
TRINITY_DN45690_c3_g1_i1	TRINITY_DN45690_c3_g1	1	AFH57155.1 REPAT35 [Spodoptera exigua]	AFH57155.1	100000	79	0	0	1	237	44	122	1.27e-50	163
TRINITY_DN78192_c26_g1_i1	TRINITY_DN78192_c26_g1	1	ADV91774.1 elongation factor-1 alpha, partial [Clytie devia]	ADV91774.1	93023	86	6	0	3	260	8	93	1.38e-51	164
TRINITY_DN78192_c28_g1_i1	TRINITY_DN78192_c28_g1	1	XP_001862807.1 actin [Culex quinquefasciatus]	XP_001862807.1	98333	60	1	0	35	214	72	131	2.92e-38	130
TRINITY_DN43474_c0_g2_i1	TRINITY_DN43474_c0_g2	1	XP_022830653.1 prostaglandin reductase 1-like [Spodoptera litura]	XP_022830653.1	100000	35	0	0	1174	1278	1	35	2.57e-12	74.7
TRINITY_DN36550_c0_g1_i1	TRINITY_DN36550_c0_g1	1	XP_022819599.1 sulfotransferase 1C4-like [Spodoptera litura]	XP_022819599.1	88571	35	4	0	303	407	302	336	1.27e-11	67.0
TRINITY_DN10653_c0_g1_i1	TRINITY_DN10653_c0_g1	1	XP_022826631.1 brachyurin-like [Spodoptera litura]	XP_022826631.1	93548	31	2	0	1	93	164	194	1.87e-11	65.5
TRINITY_DN6569_c0_g1_i1	TRINITY_DN6569_c0_g1	1	XP_022819911.1 mucin-5AC isoform X2 [Spodoptera litura]	XP_022819911.1	82789	918	148	6	53	2776	1	918	0.0	1419
TRINITY_DN6591_c0_g1_i1	TRINITY_DN6591_c0_g1	1	XP_022824007.1 uncharacterized protein LOC111354702 [Spodoptera litura]	XP_022824007.1	82025	395	71	0	1233	49	1	395	0.0	696
TRINITY_DN2175_c0_g1_i1	TRINITY_DN2175_c0_g1	1	XP_022835141.1 fibulin-1-like isoform X4 [Spodoptera litura]	XP_022835141.1	100000	27	0	0	2	82	1124	1150	8.44e-08	57.8
TRINITY_DN78357_c0_g1_i1	TRINITY_DN78357_c0_g1	1	XP_022833935.1 homocysteine S-methyltransferase 1-like [Spodoptera litura]	XP_022833935.1	98538	342	5	0	340	1365	1	342	0.0	706
TRINITY_DN78343_c0_g1_i1	TRINITY_DN78343_c0_g1	1	XP_022822932.1 uncharacterized protein LOC111353941 [Spodoptera litura]	XP_022822932.1	96429	28	1	0	262	345	65	92	1.14e-09	60.1
TRINITY_DN30205_c0_g1_i1	TRINITY_DN30205_c0_g1	1	XP_022823511.1 alpha-N-acetylglucosaminidase-like [Spodoptera litura]	XP_022823511.1	89527	783	82	0	2575	227	1	783	0.0	1462
TRINITY_DN30242_c23_g1_i1	TRINITY_DN30242_c23_g1	1	JAV64001.1 hypothetical protein, partial [Photinus pyralis]	JAV64001.1	94915	59	3	0	15	191	8	66	3.55e-35	121
TRINITY_DN41177_c1_g1_i1	TRINITY_DN41177_c1_g1	1	AJW76724.1 alkaline phosphatase 4 [Spodoptera exigua]	AJW76724.1	96923	65	2	0	81	275	15	79	1.19e-34	132
TRINITY_DN41156_c0_g1_i1	TRINITY_DN41156_c0_g1	1	XP_022822390.1 uncharacterized protein LOC111353530 [Spodoptera litura]	XP_022822390.1	86364	88	12	0	690	427	21	108	7.60e-46	157
TRINITY_DN53016_c0_g1_i1	TRINITY_DN53016_c0_g1	1	XP_022828296.1 virescein-like [Spodoptera litura]	XP_022828296.1	94737	57	3	0	923	753	1	57	1.36e-09	60.8
TRINITY_DN25837_c0_g1_i1	TRINITY_DN25837_c0_g1	1	XP_022820600.1 uncharacterized protein LOC111352359 [Spodoptera litura]	XP_022820600.1	94654	318	17	0	1219	266	307	624	0.0	599
TRINITY_DN43334_c1_g1_i1	TRINITY_DN43334_c1_g1	1	OWR51313.1 apoptosis-inducing factor 1 [Danaus plexippus plexippus]	OWR51313.1	67524	311	89	2	1041	112	335	634	1.20e-115	356
TRINITY_DN43318_c0_g1_i1	TRINITY_DN43318_c0_g1	1	ADI61810.1 endonuclease-reverse transcriptase [Bombyx mori]	ADI61810.1	73469	49	13	0	147	1	853	901	1.75e-13	77.8
TRINITY_DN28833_c0_g1_i1	TRINITY_DN28833_c0_g1	1	JAW06505.1 Uncharacterized protein, partial [Ornithodoros moubata]	JAW06505.1	47619	105	35	3	266	3	17	118	3.26e-22	90.1
TRINITY_DN28856_c0_g1_i1	TRINITY_DN28856_c0_g1	1	XP_021190475.1 splicing factor U2AF 50 kDa subunit [Helicoverpa armigera]	XP_021190475.1	100000	27	0	0	1	81	241	267	8.65e-19	58.5
TRINITY_DN78711_c0_g1_i1	TRINITY_DN78711_c0_g1	1	XP_022816454.1 uncharacterized protein LOC111349538 [Spodoptera litura]	XP_022816454.1	92500	200	15	0	918	319	1	200	1.36e-129	375
TRINITY_DN78712_c0_g1_i1	TRINITY_DN78712_c0_g1	1	XP_022821979.1 lipase 3-like [Spodoptera litura]	XP_022821979.1	86667	405	52	2	1288	80	1	405	0.0	736
TRINITY_DN11968_c0_g1_i1	TRINITY_DN11968_c0_g1	1	XP_022814028.1 glycine-rich cell wall structural protein [Spodoptera litura]	XP_022814028.1	100000	86	0	0	968	711	136	221	3.72e-29	120
TRINITY_DN11900_c0_g1_i1	TRINITY_DN11900_c0_g1	1	PCG67446.1 hypothetical protein B5V51_6403 [Heliothis virescens]	PCG67446.1	54098	61	24	2	298	474	26	84	1.42e-13	69.7
TRINITY_DN11590_c0_g1_i1	TRINITY_DN11590_c0_g1	1	KPJ06330.1 hypothetical protein RR48_14069 [Papilio machaon]	KPJ06330.1	96053	76	3	0	230	3	165	240	1.13e-11	72.0
TRINITY_DN18809_c0_g1_i1	TRINITY_DN18809_c0_g1	1	XP_022828306.1 circadian clock-controlled protein-like [Spodoptera litura]	XP_022828306.1	89558	249	26	0	2063	1317	1	249	7.78e-142	422
TRINITY_DN37576_c0_g1_i1	TRINITY_DN37576_c0_g1	1	ASV48993.1 flavin-dependent monooxygenase 3 [Spodoptera exigua]	ASV48993.1	99768	431	1	0	162	1454	1	431	0.0	901
TRINITY_DN40309_c0_g1_i1	TRINITY_DN40309_c0_g1	1	XP_022834807.1 sodium-coupled monocarboxylate transporter 1 [Spodoptera litura]	XP_022834807.1	96319	652	24	0	161	2116	1	652	0.0	1121
TRINITY_DN40381_c0_g1_i1	TRINITY_DN40381_c0_g1	1	XP_022836900.1 vitellogenin-like [Spodoptera litura]	XP_022836900.1	82379	227	36	1	693	13	2538	2760	2.05e-119	380
TRINITY_DN48042_c0_g2_i1	TRINITY_DN48042_c0_g2	1	XP_022826239.1 peroxisomal membrane protein 11C-like [Spodoptera litura]	XP_022826239.1	91892	74	6	0	613	392	67	140	3.74e-39	139
TRINITY_DN48041_c3_g1_i1	TRINITY_DN48041_c3_g1	1	ALK86921.1 alkaline phosphatase [Spodoptera exigua]	ALK86921.1	97263	475	13	0	2	1426	67	541	0.0	933
TRINITY_DN28515_c0_g1_i1	TRINITY_DN28515_c0_g1	1	KPJ04847.1 Mitochondrial import inner membrane translocase subunit Tim10 [Papilio xuthus]	KPJ04847.1	40789	76	10	1	229	2	1	41	9.70e-07	49.3
TRINITY_DN44087_c39_g3_i1	TRINITY_DN44087_c39_g3	1	AIR09767.1 trypsin-like serine protease precursor [Spodoptera frugiperda]	AIR09767.1	95082	61	3	0	248	66	194	254	3.29e-34	123
TRINITY_DN29796_c0_g1_i1	TRINITY_DN29796_c0_g1	1	XP_022815740.1 trypsin, alkaline C-like [Spodoptera litura]	XP_022815740.1	69048	42	13	0	1	126	42	83	1.73e-09	59.3
TRINITY_DN37378_c0_g1_i1	TRINITY_DN37378_c0_g1	1	XP_012544315.1 uncharacterized protein LOC105841373 [Bombyx mori]	XP_012544315.1	48182	660	299	9	1343	3244	74	716	0.0	558
TRINITY_DN37312_c1_g1_i1	TRINITY_DN37312_c1_g1	1	XP_022818655.1 lactase-phlorizin hydrolase-like [Spodoptera litura]	XP_022818655.1	79583	480	97	1	24	1460	16	495	0.0	803
TRINITY_DN3110_c19_g1_i1	TRINITY_DN3110_c19_g1	1	XP_022816666.1 larval cuticle protein LCP-17-like [Spodoptera litura]	XP_022816666.1	75510	49	11	1	173	27	77	124	4.74e-17	77.0
TRINITY_DN3110_c20_g1_i1	TRINITY_DN3110_c20_g1	1	XP_003708663.2 PREDICTED: actin, partial [Megachile rotundata]	XP_003708663.2	100000	61	0	0	24	206	13	73	6.74e-40	132
TRINITY_DN3147_c0_g1_i1	TRINITY_DN3147_c0_g1	1	XP_022831655.1 glucose dehydrogenase [FAD, quinone]-like [Spodoptera litura]	XP_022831655.1	93088	680	47	0	2155	116	1	680	0.0	1269
TRINITY_DN50534_c0_g1_i1	TRINITY_DN50534_c0_g1	1	XP_022815804.1 A disintegrin and metalloproteinase with thrombospondin motifs 16-like [Spodoptera litura]	XP_022815804.1	96204	1001	31	1	272	3253	1	1001	0.0	1920
TRINITY_DN51325_c2_g1_i1	TRINITY_DN51325_c2_g1	1	XP_022819856.1 probable chitinase 10 [Spodoptera litura]	XP_022819856.1	92842	1872	123	6	3588	9182	1098	2965	0.0	3115
TRINITY_DN51388_c0_g1_i1	TRINITY_DN51388_c0_g1	1	XP_022828698.1 putative serine protease K12H4.7 [Spodoptera litura]	XP_022828698.1	76059	472	109	2	2177	771	1	471	0.0	764
TRINITY_DN51358_c2_g1_i1	TRINITY_DN51358_c2_g1	1	XP_008189586.1 PREDICTED: ATP-dependent DNA helicase PIF1-like [Acyrthosiphon pisum]	XP_008189586.1	88158	76	9	0	795	568	46	121	6.74e-40	140
TRINITY_DN51361_c4_g1_i1	TRINITY_DN51361_c4_g1	1	XP_022832838.1 uncharacterized protein LOC111360825 [Spodoptera litura]	XP_022832838.1	88372	86	10	0	260	3	837	922	4.99e-47	166
TRINITY_DN93039_c0_g1_i1	TRINITY_DN93039_c0_g1	1	XP_021200155.1 uncharacterized protein LOC110383679 [Helicoverpa armigera]	XP_021200155.1	56579	76	32	1	6	233	1	75	3.28e-20	88.6
TRINITY_DN59679_c0_g1_i1	TRINITY_DN59679_c0_g1	1	XP_022831959.1 uncharacterized protein LOC111360298 [Spodoptera litura]	XP_022831959.1	83422	187	31	0	3	563	65	251	7.60e-119	342
TRINITY_DN25652_c0_g2_i1	TRINITY_DN25652_c0_g2	1	XP_022826717.1 uncharacterized protein LOC111356546 isoform X2 [Spodoptera litura]	XP_022826717.1	100000	29	0	0	1	87	17	45	3.74e-09	59.7
TRINITY_DN25631_c0_g1_i1	TRINITY_DN25631_c0_g1	1	XP_022832195.1 phospholipase A2-like [Spodoptera litura]	XP_022832195.1	88205	195	22	1	922	341	1	195	1.37e-123	359
TRINITY_DN45058_c0_g1_i1	TRINITY_DN45058_c0_g1	1	XP_022829598.1 H/ACA ribonucleoprotein complex subunit 3 [Spodoptera litura]	XP_022829598.1	96429	28	1	0	86	3	32	59	6.99e-09	56.6
TRINITY_DN45095_c0_g1_i1	TRINITY_DN45095_c0_g1	1	OAD55275.1 Chitobiosyldiphosphodolichol beta-mannosyltransferase [Eufriesea mexicana]	OAD55275.1	73469	49	12	1	100	246	325	372	1.17e-16	82.4
TRINITY_DN50090_c1_g6_i1	TRINITY_DN50090_c1_g6	1	XP_022828607.1 regulation of enolase protein 1-like [Spodoptera litura]	XP_022828607.1	86420	81	11	0	245	3	1	81	6.78e-43	151
TRINITY_DN50075_c0_g1_i1	TRINITY_DN50075_c0_g1	1	XP_022817362.1 high affinity copper uptake protein 1 [Spodoptera litura]	XP_022817362.1	98925	186	2	0	155	712	1	186	1.28e-105	326
TRINITY_DN50075_c0_g2_i1	TRINITY_DN50075_c0_g2	1	XP_022829690.1 high affinity copper uptake protein 1-like [Spodoptera litura]	XP_022829690.1	97273	110	3	0	388	717	1	110	3.01e-71	226
TRINITY_DN50018_c1_g1_i1	TRINITY_DN50018_c1_g1	1	XP_022828345.1 uncharacterized protein LOC111357771 [Spodoptera litura]	XP_022828345.1	90631	555	52	0	1905	241	1	555	0.0	1041
TRINITY_DN50087_c0_g1_i1	TRINITY_DN50087_c0_g1	1	KMQ85192.1 reverse transcriptase [Lasius niger]	KMQ85192.1	62172	267	101	0	978	178	331	597	6.25e-119	366
TRINITY_DN49809_c43_g1_i1	TRINITY_DN49809_c43_g1	1	ADZ31969.1 elongation factor 1 alpha, partial [Clepsis virescana]	ADZ31969.1	100000	61	0	0	2	184	31	91	1.66e-38	129
TRINITY_DN49821_c0_g1_i1	TRINITY_DN49821_c0_g1	1	XP_022830409.1 lipase 3-like [Spodoptera litura]	XP_022830409.1	94406	429	24	0	1413	127	1	429	0.0	839
TRINITY_DN49889_c0_g1_i1	TRINITY_DN49889_c0_g1	1	XP_022834805.1 glucose dehydrogenase [FAD, quinone]-like isoform X1 [Spodoptera litura]	XP_022834805.1	89388	245	26	0	80	814	40	284	1.98e-146	429
TRINITY_DN22906_c0_g1_i1	TRINITY_DN22906_c0_g1	1	XP_022829349.1 trypsin 3A1-like [Spodoptera litura]	XP_022829349.1	91573	178	15	0	661	128	95	272	4.64e-126	343
TRINITY_DN31145_c1_g1_i1	TRINITY_DN31145_c1_g1	1	XP_022828132.1 GILT-like protein 3 [Spodoptera litura]	XP_022828132.1	85185	216	32	0	1089	442	1	216	3.62e-130	380
TRINITY_DN23190_c0_g1_i1	TRINITY_DN23190_c0_g1	1	XP_022820286.1 fungal protease inhibitor-1-like [Spodoptera litura]	XP_022820286.1	93103	29	2	0	1455	1369	40	68	7.62e-09	60.1
TRINITY_DN23133_c12_g1_i1	TRINITY_DN23133_c12_g1	1	XP_001862807.1 actin [Culex quinquefasciatus]	XP_001862807.1	91935	62	1	1	3	188	79	136	6.14e-35	122
TRINITY_DN23115_c0_g1_i1	TRINITY_DN23115_c0_g1	1	XP_022824865.1 uncharacterized protein LOC111355311, partial [Spodoptera litura]	XP_022824865.1	78788	33	7	0	101	199	133	165	6.83e-18	60.8
TRINITY_DN42398_c2_g1_i1	TRINITY_DN42398_c2_g1	1	XP_022823555.1 cytochrome b5-like [Spodoptera litura]	XP_022823555.1	94915	118	6	0	759	406	5	122	6.94e-69	214
TRINITY_DN15365_c0_g1_i1	TRINITY_DN15365_c0_g1	1	XP_022826472.1 brachyurin-like [Spodoptera litura]	XP_022826472.1	80503	159	31	0	1	477	1	159	4.85e-83	252
TRINITY_DN60834_c0_g1_i1	TRINITY_DN60834_c0_g1	1	XP_022816175.1 larval cuticle protein LCP-22-like [Spodoptera litura]	XP_022816175.1	81538	65	12	0	1	195	84	148	2.40e-31	116
TRINITY_DN25402_c0_g1_i1	TRINITY_DN25402_c0_g1	1	XP_022827489.1 uncharacterized protein LOC111357139 [Spodoptera litura]	XP_022827489.1	96829	473	15	0	3955	2537	1	473	0.0	888
TRINITY_DN25452_c0_g1_i1	TRINITY_DN25452_c0_g1	1	ACS26246.1 repat5 [Spodoptera exigua]	ACS26246.1	97872	141	2	1	202	624	1	140	6.32e-96	283
TRINITY_DN25483_c0_g1_i1	TRINITY_DN25483_c0_g1	1	XP_022823071.1 von Willebrand factor-like [Spodoptera litura]	XP_022823071.1	95434	219	10	0	1022	366	1	219	1.36e-127	376
TRINITY_DN26422_c0_g1_i1	TRINITY_DN26422_c0_g1	1	XP_022826606.1 Niemann-Pick type protein homolog 1B-like [Spodoptera litura]	XP_022826606.1	86463	1241	168	0	208	3930	1	1241	0.0	2264
TRINITY_DN26412_c0_g1_i1	TRINITY_DN26412_c0_g1	1	XP_022827158.1 xanthine dehydrogenase-like [Spodoptera litura]	XP_022827158.1	90250	1282	100	2	4177	332	1	1257	0.0	2398
TRINITY_DN26413_c0_g1_i1	TRINITY_DN26413_c0_g1	1	XP_022823193.1 uncharacterized protein LOC111354134, partial [Spodoptera litura]	XP_022823193.1	67308	52	17	0	1090	935	143	194	1.12e-12	73.6
TRINITY_DN26465_c0_g1_i1	TRINITY_DN26465_c0_g1	1	XP_022821666.1 trypsin, alkaline C-like [Spodoptera litura]	XP_022821666.1	89412	255	27	0	462	1226	1	255	5.64e-167	475
TRINITY_DN11898_c2_g1_i1	TRINITY_DN11898_c2_g1	1	JAJ64948.1 putative Actin, alpha skeletal muscle [Daphnia magna]	JAJ64948.1	86885	61	8	0	188	6	79	139	1.13e-33	123
TRINITY_DN37252_c0_g1_i1	TRINITY_DN37252_c0_g1	1	OWR45897.1 putative tetratricopeptide repeat protein 37 [Danaus plexippus plexippus]	OWR45897.1	60920	87	34	0	577	317	3	89	1.33e-31	117
TRINITY_DN25520_c0_g1_i1	TRINITY_DN25520_c0_g1	1	AFH96950.1 alkaline phosphatase [Spodoptera exigua]	AFH96950.1	96078	51	2	0	14	166	495	545	1.03e-23	105
TRINITY_DN41627_c0_g1_i1	TRINITY_DN41627_c0_g1	1	XP_022818434.1 tyrosine-protein phosphatase CDC14-like isoform X1 [Spodoptera litura]	XP_022818434.1	75155	161	12	1	455	57	596	756	2.81e-70	231
TRINITY_DN28144_c0_g1_i1	TRINITY_DN28144_c0_g1	1	AIN39490.1 POX-F [Spodoptera exigua]	AIN39490.1	98847	694	2	1	2647	566	1	688	0.0	1347
TRINITY_DN30534_c0_g1_i1	TRINITY_DN30534_c0_g1	1	XP_022827045.1 xanthine dehydrogenase-like [Spodoptera litura]	XP_022827045.1	87871	1179	142	1	32	3565	85	1263	0.0	2172
TRINITY_DN48425_c0_g1_i1	TRINITY_DN48425_c0_g1	1	XP_022817584.1 glucose dehydrogenase [FAD, quinone]-like [Spodoptera litura]	XP_022817584.1	88920	361	40	0	1083	1	1	361	0.0	659
TRINITY_DN48457_c0_g1_i1	TRINITY_DN48457_c0_g1	1	XP_022831731.1 collagenase-like [Spodoptera litura]	XP_022831731.1	83929	168	25	1	333	830	141	308	4.72e-100	303
TRINITY_DN45991_c0_g1_i1	TRINITY_DN45991_c0_g1	1	XP_022835062.1 uncharacterized protein LOC111362598 isoform X1 [Spodoptera litura]	XP_022835062.1	89300	243	26	0	1569	841	1	243	3.94e-48	174
TRINITY_DN38347_c0_g1_i1	TRINITY_DN38347_c0_g1	1	XP_022832025.1 somatomedin-B and thrombospondin type-1 domain-containing protein-like [Spodoptera litura]	XP_022832025.1	99275	276	2	0	464	1291	1	276	0.0	565
TRINITY_DN38394_c0_g1_i1	TRINITY_DN38394_c0_g1	1	XP_022835059.1 vitellogenin-like [Spodoptera litura]	XP_022835059.1	89796	49	5	0	3	149	1479	1527	1.77e-18	88.2
TRINITY_DN38342_c0_g1_i1	TRINITY_DN38342_c0_g1	1	AKJ54493.1 attacin 3 [Spodoptera exigua]	AKJ54493.1	95745	235	10	0	80	784	1	235	1.56e-155	445
TRINITY_DN22615_c0_g1_i1	TRINITY_DN22615_c0_g1	1	XP_022818343.1 ethanolaminephosphotransferase 1-like isoform X1 [Spodoptera litura]	XP_022818343.1	95250	400	19	0	201	1400	4	403	0.0	771
TRINITY_DN50278_c4_g1_i1	TRINITY_DN50278_c4_g1	1	XP_022830510.1 multiple epidermal growth factor-like domains protein 11, partial [Spodoptera litura]	XP_022830510.1	66604	536	160	5	1793	222	23	551	0.0	711
TRINITY_DN50261_c0_g1_i1	TRINITY_DN50261_c0_g1	1	XP_022824926.1 cytochrome P450 6k1-like [Spodoptera litura]	XP_022824926.1	90000	500	49	1	1810	314	1	500	0.0	880
TRINITY_DN47714_c1_g1_i1	TRINITY_DN47714_c1_g1	1	XP_022817899.1 N-acetylneuraminate lyase A-like [Spodoptera litura]	XP_022817899.1	73780	328	45	1	53	913	1	328	2.17e-157	454
TRINITY_DN47724_c0_g2_i1	TRINITY_DN47724_c0_g2	1	XP_022815712.1 uncharacterized protein LOC111348993 [Spodoptera litura]	XP_022815712.1	90000	30	3	0	3	92	127	156	4.36e-08	57.4
TRINITY_DN26705_c0_g1_i1	TRINITY_DN26705_c0_g1	1	XP_022814428.1 phospholipase A1-like [Spodoptera litura]	XP_022814428.1	79268	164	34	0	924	433	1	164	1.81e-89	275
TRINITY_DN46139_c0_g1_i1	TRINITY_DN46139_c0_g1	1	XP_022831837.1 uncharacterized protein LOC111360198 [Spodoptera litura]	XP_022831837.1	55172	58	22	2	155	316	6	63	1.09e-09	58.9
TRINITY_DN32956_c0_g1_i1	TRINITY_DN32956_c0_g1	1	XP_022829281.1 uncharacterized protein LOC111358393 [Spodoptera litura]	XP_022829281.1	90314	382	25	2	527	1657	1	375	0.0	669
TRINITY_DN32576_c0_g1_i1	TRINITY_DN32576_c0_g1	1	XP_022819321.1 nitric oxide synthase-like protein isoform X2 [Spodoptera litura]	XP_022819321.1	96108	1182	46	0	5064	1519	1	1182	0.0	2308
TRINITY_DN8013_c0_g1_i1	TRINITY_DN8013_c0_g1	1	XP_022827171.1 MD-2-related lipid-recognition protein-like [Spodoptera litura]	XP_022827171.1	93750	32	2	0	859	764	94	125	4.39e-11	66.6
TRINITY_DN28760_c0_g1_i1	TRINITY_DN28760_c0_g1	1	XP_022823580.1 alpha-N-acetylgalactosaminidase isoform X2 [Spodoptera litura]	XP_022823580.1	100000	35	0	0	3	107	407	441	1.13e-12	73.9
TRINITY_DN51645_c0_g1_i1	TRINITY_DN51645_c0_g1	1	JAJ30948.1 Histone H4 protein type G [Daphnia magna]	JAJ30948.1	100000	78	0	0	231	464	14	91	1.14e-47	158
TRINITY_DN51679_c0_g1_i1	TRINITY_DN51679_c0_g1	1	XP_022834159.1 uncharacterized protein LOC111361932 [Spodoptera litura]	XP_022834159.1	88372	43	5	0	675	547	80	122	1.23e-17	82.4
TRINITY_DN51618_c0_g1_i1	TRINITY_DN51618_c0_g1	1	AUN86411.1 glutathione S-transferase S1 [Spodoptera litura]	AUN86411.1	86321	212	29	0	627	1262	1	212	2.34e-134	392
TRINITY_DN51638_c0_g1_i1	TRINITY_DN51638_c0_g1	1	XP_022831683.1 acetylcholinesterase-like [Spodoptera litura]	XP_022831683.1	86556	543	69	2	1876	257	2	543	0.0	1005
TRINITY_DN42042_c0_g1_i1	TRINITY_DN42042_c0_g1	1	XP_022817085.1 serine proteinase stubble-like [Spodoptera litura]	XP_022817085.1	89580	547	49	2	3870	2245	1	544	0.0	771
TRINITY_DN42057_c0_g1_i1	TRINITY_DN42057_c0_g1	1	OWR48899.1 Ankyrin repeat domain-containing protein 17, partial [Danaus plexippus plexippus]	OWR48899.1	97143	70	2	0	3	212	36	105	3.24e-22	88.2
TRINITY_DN51055_c0_g1_i1	TRINITY_DN51055_c0_g1	1	XP_022818805.1 dynactin subunit 1 [Spodoptera litura]	XP_022818805.1	96214	1030	24	2	237	3281	1	1030	0.0	1675
TRINITY_DN51012_c3_g2_i1	TRINITY_DN51012_c3_g2	1	XP_022821480.1 protein transport protein Sec16A-like [Spodoptera litura]	XP_022821480.1	77228	101	15	3	336	34	2	94	1.96e-30	114
TRINITY_DN51059_c0_g1_i1	TRINITY_DN51059_c0_g1	1	XP_022816433.1 zonadhesin-like [Spodoptera litura]	XP_022816433.1	89302	215	23	0	1077	433	1956	2170	5.50e-117	387
TRINITY_DN51059_c0_g2_i1	TRINITY_DN51059_c0_g2	1	XP_022816433.1 zonadhesin-like [Spodoptera litura]	XP_022816433.1	85704	1413	199	3	4237	2	1	1411	0.0	2363
TRINITY_DN51059_c0_g3_i1	TRINITY_DN51059_c0_g3	1	XP_022816433.1 zonadhesin-like [Spodoptera litura]	XP_022816433.1	89674	368	37	1	1	1104	1404	1770	0.0	593
TRINITY_DN51522_c0_g1_i1	TRINITY_DN51522_c0_g1	1	XP_022832134.1 collagenase-like isoform X3 [Spodoptera litura]	XP_022832134.1	79787	376	51	3	1513	425	1	364	0.0	552
TRINITY_DN51524_c0_g1_i1	TRINITY_DN51524_c0_g1	1	XP_022831156.1 uncharacterized protein LOC111359756 [Spodoptera litura]	XP_022831156.1	74055	767	186	7	129	2414	17	775	0.0	1013
TRINITY_DN51535_c0_g1_i1	TRINITY_DN51535_c0_g1	1	XP_022819599.1 sulfotransferase 1C4-like [Spodoptera litura]	XP_022819599.1	96460	339	12	0	168	1184	1	339	0.0	661
TRINITY_DN51545_c0_g1_i1	TRINITY_DN51545_c0_g1	1	XP_022816372.1 endocuticle structural glycoprotein SgAbd-8-like [Spodoptera litura]	XP_022816372.1	97436	117	3	0	575	925	1	117	1.10e-75	236
TRINITY_DN4666_c0_g1_i1	TRINITY_DN4666_c0_g1	1	XP_022830389.1 uncharacterized protein LOC111359163 [Spodoptera litura]	XP_022830389.1	90217	92	9	0	85	360	1	92	6.38e-50	176
TRINITY_DN47050_c4_g1_i1	TRINITY_DN47050_c4_g1	1	PCG63066.1 hypothetical protein B5V51_13021 [Heliothis virescens]	PCG63066.1	87415	294	36	1	159	1040	1	293	0.0	545
TRINITY_DN47050_c4_g2_i1	TRINITY_DN47050_c4_g2	1	XP_022833995.1 solute carrier family 41 member 1 isoform X5 [Spodoptera litura]	XP_022833995.1	97859	467	10	0	32	1432	1	467	0.0	870
TRINITY_DN20295_c0_g1_i1	TRINITY_DN20295_c0_g1	1	XP_022818710.1 caspase-1-B-like [Spodoptera litura]	XP_022818710.1	89831	531	49	3	475	2061	1	528	0.0	926
TRINITY_DN27565_c0_g1_i1	TRINITY_DN27565_c0_g1	1	XP_022835915.1 integrin-linked protein kinase-like, partial [Spodoptera litura]	XP_022835915.1	94286	35	2	0	3	107	64	98	5.35e-13	71.2
TRINITY_DN27544_c0_g1_i1	TRINITY_DN27544_c0_g1	1	XP_022829803.1 uncharacterized protein LOC111358761 [Spodoptera litura]	XP_022829803.1	91892	74	6	0	223	2	1666	1739	5.91e-37	137
TRINITY_DN4480_c0_g1_i1	TRINITY_DN4480_c0_g1	1	OWR51313.1 apoptosis-inducing factor 1 [Danaus plexippus plexippus]	OWR51313.1	67188	64	21	0	2	193	306	369	9.76e-19	84.7
TRINITY_DN4259_c0_g1_i1	TRINITY_DN4259_c0_g1	1	PCG78251.1 hypothetical protein B5V51_4727 [Heliothis virescens]	PCG78251.1	25389	193	131	2	132	686	14	201	2.35e-13	74.7
TRINITY_DN38198_c0_g1_i1	TRINITY_DN38198_c0_g1	1	XP_022821902.1 fibroin heavy chain-like [Spodoptera litura]	XP_022821902.1	93103	29	2	0	87	1	24	52	8.20e-09	55.8
TRINITY_DN47199_c6_g1_i1	TRINITY_DN47199_c6_g1	1	XP_022818002.1 cilia- and flagella-associated protein 157-like [Spodoptera litura]	XP_022818002.1	31667	180	95	5	958	500	122	300	3.97e-06	56.2
TRINITY_DN51192_c0_g1_i1	TRINITY_DN51192_c0_g1	1	XP_022817098.1 uncharacterized protein LOC111349963 [Spodoptera litura]	XP_022817098.1	95321	748	34	1	1907	4147	482	1229	0.0	1201
TRINITY_DN45359_c0_g1_i1	TRINITY_DN45359_c0_g1	1	XP_022824828.1 uncharacterized protein LOC111355278 [Spodoptera litura]	XP_022824828.1	95683	278	11	1	298	1128	1	278	0.0	525
TRINITY_DN45381_c0_g1_i1	TRINITY_DN45381_c0_g1	1	XP_021183565.1 pancreatic triacylglycerol lipase-like [Helicoverpa armigera]	XP_021183565.1	59003	361	141	3	1384	305	1	355	3.87e-145	425
TRINITY_DN19931_c0_g1_i1	TRINITY_DN19931_c0_g1	1	AFH57141.1 REPAT21 [Spodoptera exigua]	AFH57141.1	95575	113	5	0	179	517	1	113	3.21e-74	227
TRINITY_DN84875_c0_g1_i1	TRINITY_DN84875_c0_g1	1	AFH57157.1 REPAT37 [Spodoptera exigua]	AFH57157.1	93548	31	2	0	93	1	43	73	1.63e-11	62.0
TRINITY_DN79287_c0_g1_i1	TRINITY_DN79287_c0_g1	1	XP_022826765.1 chymotrypsin-1-like [Spodoptera litura]	XP_022826765.1	92453	159	12	0	3	479	112	270	4.08e-90	270
TRINITY_DN20184_c0_g1_i1	TRINITY_DN20184_c0_g1	1	XP_022814756.1 O-acyltransferase like protein-like [Spodoptera litura]	XP_022814756.1	90110	91	9	0	278	550	1	91	8.15e-49	174
TRINITY_DN88098_c0_g1_i1	TRINITY_DN88098_c0_g1	1	XP_022837180.1 UDP-glucuronosyltransferase 2B10-like [Spodoptera litura]	XP_022837180.1	88235	51	6	0	932	780	462	512	6.52e-07	58.2
TRINITY_DN53406_c0_g1_i1	TRINITY_DN53406_c0_g1	1	XP_022825445.1 peptidoglycan recognition protein-like [Spodoptera litura]	XP_022825445.1	91623	191	16	0	2156	1584	1	191	2.79e-125	377
TRINITY_DN7658_c0_g1_i1	TRINITY_DN7658_c0_g1	1	XP_022837490.1 uncharacterized protein LOC111364713 [Spodoptera litura]	XP_022837490.1	86957	23	3	0	1	69	225	247	4.48e-05	49.3
TRINITY_DN7685_c0_g1_i1	TRINITY_DN7685_c0_g1	1	XP_022830831.1 uncharacterized protein LOC111359489 [Spodoptera litura]	XP_022830831.1	84979	233	35	0	577	1275	1	233	7.45e-146	422
TRINITY_DN20814_c0_g1_i1	TRINITY_DN20814_c0_g1	1	XP_022830761.1 uncharacterized protein LOC111359434 isoform X2 [Spodoptera litura]	XP_022830761.1	96552	29	1	0	88	2	425	453	2.04e-12	68.9
TRINITY_DN25314_c0_g1_i1	TRINITY_DN25314_c0_g1	1	XP_022831847.1 fatty acid synthase-like [Spodoptera litura]	XP_022831847.1	79469	414	85	0	1243	2	1	414	0.0	655
TRINITY_DN46297_c0_g1_i1	TRINITY_DN46297_c0_g1	1	XP_022816339.1 cuticle protein 3-like [Spodoptera litura]	XP_022816339.1	99465	187	1	0	6	566	4	190	1.71e-109	324
TRINITY_DN46285_c0_g1_i1	TRINITY_DN46285_c0_g1	1	XP_021191118.1 riboflavin kinase [Helicoverpa armigera]	XP_021191118.1	81633	147	27	0	865	425	17	163	1.47e-85	264
TRINITY_DN46270_c1_g1_i1	TRINITY_DN46270_c1_g1	1	PCG77821.1 hypothetical protein B5V51_6236, partial [Heliothis virescens]	PCG77821.1	96923	65	2	0	422	228	1	65	2.11e-24	95.9
TRINITY_DN46291_c0_g1_i1	TRINITY_DN46291_c0_g1	1	XP_022830098.1 uncharacterized protein LOC111358933 isoform X1 [Spodoptera litura]	XP_022830098.1	99774	443	1	0	2127	799	1	443	0.0	888
TRINITY_DN46235_c0_g1_i1	TRINITY_DN46235_c0_g1	1	AKJ54491.1 attacin 1 [Spodoptera exigua]	AKJ54491.1	97908	239	5	0	276	992	16	254	4.36e-169	478
TRINITY_DN49000_c1_g1_i1	TRINITY_DN49000_c1_g1	1	XP_022817799.1 uncharacterized protein LOC111350441 isoform X1 [Spodoptera litura]	XP_022817799.1	70902	244	30	1	45	653	16	259	5.10e-96	312
TRINITY_DN48966_c3_g1_i1	TRINITY_DN48966_c3_g1	1	XP_022823657.1 uncharacterized protein LOC111354432 [Spodoptera litura]	XP_022823657.1	96089	179	7	0	750	1286	1	179	1.52e-90	285
TRINITY_DN48903_c12_g2_i1	TRINITY_DN48903_c12_g2	1	ASO98043.1 cytochrome p450 CYP4M17 [Spodoptera exigua]	ASO98043.1	100000	79	0	0	569	333	423	501	5.86e-46	164
TRINITY_DN48931_c0_g2_i1	TRINITY_DN48931_c0_g2	1	XP_022823894.1 glucosamine-6-phosphate isomerase isoform X1 [Spodoptera litura]	XP_022823894.1	100000	278	0	0	924	91	1	278	0.0	550
TRINITY_DN48922_c5_g1_i1	TRINITY_DN48922_c5_g1	1	XP_022822108.1 uncharacterized protein LOC111353351 [Spodoptera litura]	XP_022822108.1	80000	105	20	1	426	115	1	105	4.92e-52	168
TRINITY_DN48913_c0_g1_i1	TRINITY_DN48913_c0_g1	1	XP_022825008.1 membrane alanyl aminopeptidase-like isoform X2 [Spodoptera litura]	XP_022825008.1	80193	934	182	1	828	3629	1	931	0.0	1488
TRINITY_DN47231_c0_g1_i1	TRINITY_DN47231_c0_g1	1	XP_022825697.1 neurotrimin-like isoform X1 [Spodoptera litura]	XP_022825697.1	99693	326	1	0	2184	3161	68	393	0.0	651
TRINITY_DN47216_c0_g1_i1	TRINITY_DN47216_c0_g1	1	XP_021184250.1 prostaglandin reductase 1-like [Helicoverpa armigera]	XP_021184250.1	71098	173	50	0	1	519	162	334	1.24e-83	258
TRINITY_DN43061_c0_g1_i1	TRINITY_DN43061_c0_g1	1	XP_022814682.1 nose resistant to fluoxetine protein 6-like [Spodoptera litura]	XP_022814682.1	89571	700	70	1	203	2302	1	697	0.0	1268
TRINITY_DN43018_c1_g1_i1	TRINITY_DN43018_c1_g1	1	XP_022828849.1 juvenile hormone esterase-like [Spodoptera litura]	XP_022828849.1	91845	233	19	0	1	699	144	376	2.80e-156	451
TRINITY_DN43046_c0_g1_i1	TRINITY_DN43046_c0_g1	1	XP_022816196.1 exocyst complex component 4 [Spodoptera litura]	XP_022816196.1	96296	27	1	0	188	268	214	240	1.39e-07	53.9
TRINITY_DN78586_c0_g1_i1	TRINITY_DN78586_c0_g1	1	XP_022826190.1 uncharacterized protein LOC111356160 [Spodoptera litura]	XP_022826190.1	99734	751	2	0	310	2562	1	751	0.0	1383
TRINITY_DN37920_c0_g1_i1	TRINITY_DN37920_c0_g1	1	XP_022819247.1 galectin-9-like [Spodoptera litura]	XP_022819247.1	72148	298	81	2	281	1174	1	296	5.09e-156	449
TRINITY_DN37966_c0_g1_i1	TRINITY_DN37966_c0_g1	1	XP_022817425.1 juvenile hormone esterase-like [Spodoptera litura]	XP_022817425.1	82687	335	58	0	1660	656	253	587	0.0	590
TRINITY_DN50937_c1_g2_i1	TRINITY_DN50937_c1_g2	1	XP_022816268.1 uncharacterized protein LOC111349396 [Spodoptera litura]	XP_022816268.1	98611	72	1	0	3	218	155	226	1.37e-39	143
TRINITY_DN7271_c0_g1_i1	TRINITY_DN7271_c0_g1	1	XP_022822275.1 GILT-like protein 1 [Spodoptera litura]	XP_022822275.1	81938	227	34	1	2760	2101	6	232	8.52e-126	392
TRINITY_DN21568_c0_g1_i1	TRINITY_DN21568_c0_g1	1	XP_022835059.1 vitellogenin-like [Spodoptera litura]	XP_022835059.1	92857	28	2	0	184	267	1018	1045	2.83e-18	58.5
TRINITY_DN21548_c0_g1_i1	TRINITY_DN21548_c0_g1	1	XP_022832495.1 uncharacterized protein LOC111360656 [Spodoptera litura]	XP_022832495.1	98477	197	3	0	1381	791	1	197	9.49e-124	365
TRINITY_DN46782_c1_g3_i1	TRINITY_DN46782_c1_g3	1	XP_014370147.1 PREDICTED: uncharacterized protein LOC106720078 [Papilio machaon]	XP_014370147.1	96875	32	1	0	307	402	43	74	1.12e-12	66.2
TRINITY_DN46740_c0_g2_i1	TRINITY_DN46740_c0_g2	1	XP_013193584.1 PREDICTED: uncharacterized protein K02A2.6-like [Amyelois transitella]	XP_013193584.1	52344	256	110	2	1064	1819	246	493	1.59e-77	275
TRINITY_DN46750_c2_g1_i1	TRINITY_DN46750_c2_g1	1	XP_022828046.1 uncharacterized protein LOC111357533 [Spodoptera litura]	XP_022828046.1	86777	121	16	0	472	110	32	152	1.30e-75	231
TRINITY_DN39011_c1_g1_i1	TRINITY_DN39011_c1_g1	1	XP_023329862.1 sialidase-like [Eurytemora affinis]	XP_023329862.1	45205	73	34	2	1	201	27	99	5.22e-09	57.0
TRINITY_DN39973_c0_g1_i1	TRINITY_DN39973_c0_g1	1	XP_022827972.1 mucin-17 [Spodoptera litura]	XP_022827972.1	83772	1177	160	9	3975	496	365	1527	0.0	1604
TRINITY_DN79581_c0_g1_i1	TRINITY_DN79581_c0_g1	1	AFH57136.1 REPAT16 [Spodoptera exigua]	AFH57136.1	96094	128	5	0	533	150	12	139	9.39e-88	259
TRINITY_DN34986_c0_g1_i1	TRINITY_DN34986_c0_g1	1	XP_022836900.1 vitellogenin-like [Spodoptera litura]	XP_022836900.1	82906	117	18	1	347	3	2020	2136	1.18e-54	189
TRINITY_DN83343_c0_g1_i1	TRINITY_DN83343_c0_g1	1	XP_022826475.1 collagenase-like [Spodoptera litura]	XP_022826475.1	84279	229	36	0	687	1	48	276	1.27e-137	394
TRINITY_DN46367_c3_g1_i1	TRINITY_DN46367_c3_g1	1	XP_022830127.1 golgin subfamily A member 6-like protein 22 isoform X1 [Spodoptera litura]	XP_022830127.1	92760	221	14	1	124	786	1	219	9.38e-62	213
TRINITY_DN46396_c1_g1_i1	TRINITY_DN46396_c1_g1	1	XP_022818680.1 retinol dehydrogenase 11-like [Spodoptera litura]	XP_022818680.1	87162	296	38	0	1546	659	32	327	0.0	524
TRINITY_DN46333_c2_g2_i1	TRINITY_DN46333_c2_g2	1	XP_022816858.1 uncharacterized protein LOC111349840 [Spodoptera litura]	XP_022816858.1	83333	228	16	4	2	628	89	313	9.58e-111	331
TRINITY_DN5164_c0_g1_i1	TRINITY_DN5164_c0_g1	1	XP_022830389.1 uncharacterized protein LOC111359163 [Spodoptera litura]	XP_022830389.1	68555	512	145	7	37	1560	530	1029	0.0	719
TRINITY_DN21120_c0_g1_i1	TRINITY_DN21120_c0_g1	1	CAR92521.1 putative dsRNase [Spodoptera frugiperda]	CAR92521.1	86957	46	6	0	125	262	18	63	2.22e-18	84.7
TRINITY_DN13908_c0_g1_i1	TRINITY_DN13908_c0_g1	1	XP_022831879.1 uncharacterized protein LOC111360237 [Spodoptera litura]	XP_022831879.1	92593	27	2	0	313	393	73	99	1.10e-07	54.3
TRINITY_DN13965_c0_g1_i1	TRINITY_DN13965_c0_g1	1	AFH57155.1 REPAT35 [Spodoptera exigua]	AFH57155.1	52000	100	0	1	2	301	20	71	8.69e-22	88.6
TRINITY_DN48701_c0_g1_i1	TRINITY_DN48701_c0_g1	1	XP_022817908.1 putative UDP-glucuronosyltransferase ugt-58 [Spodoptera litura]	XP_022817908.1	89143	525	57	0	278	1852	1	525	0.0	974
TRINITY_DN48795_c0_g1_i1	TRINITY_DN48795_c0_g1	1	XP_022814832.1 uncharacterized protein LOC111348451 [Spodoptera litura]	XP_022814832.1	69114	395	119	2	1076	2260	1	392	0.0	533
TRINITY_DN39886_c0_g1_i1	TRINITY_DN39886_c0_g1	1	AEK50323.1 REPAT8 [Spodoptera exigua]	AEK50323.1	97810	137	3	0	87	497	1	137	1.47e-92	273
TRINITY_DN30183_c0_g1_i1	TRINITY_DN30183_c0_g1	1	AFH57156.1 REPAT36, partial [Spodoptera exigua]	AFH57156.1	99099	111	1	0	83	415	1	111	6.07e-67	204
TRINITY_DN44706_c0_g1_i1	TRINITY_DN44706_c0_g1	1	XP_022822412.1 protein limb expression 1 homolog isoform X1 [Spodoptera litura]	XP_022822412.1	100000	271	0	0	946	134	1	271	1.25e-139	402
TRINITY_DN44751_c1_g1_i1	TRINITY_DN44751_c1_g1	1	PCG80470.1 hypothetical protein B5V51_7220 [Heliothis virescens]	PCG80470.1	80000	80	13	2	672	439	1	79	2.77e-19	87.4
TRINITY_DN26_c0_g1_i1	TRINITY_DN26_c0_g1	1	ADE22324.1 intestinal mucin SeM8 [Spodoptera exigua]	ADE22324.1	100000	60	0	0	351	530	609	668	7.43e-30	121
TRINITY_DN47890_c0_g1_i1	TRINITY_DN47890_c0_g1	1	XP_022824296.1 probable chitinase 10 [Spodoptera litura]	XP_022824296.1	62037	108	35	2	1	306	41	148	3.54e-29	116
TRINITY_DN47890_c0_g2_i1	TRINITY_DN47890_c0_g2	1	XP_022824296.1 probable chitinase 10 [Spodoptera litura]	XP_022824296.1	52866	157	53	4	1	408	36	192	4.08e-47	160
TRINITY_DN49066_c0_g1_i1	TRINITY_DN49066_c0_g1	1	XP_022827477.1 innexin inx7-like [Spodoptera litura]	XP_022827477.1	91566	415	35	0	1911	667	1	415	0.0	751
TRINITY_DN49057_c0_g1_i1	TRINITY_DN49057_c0_g1	1	XP_022815146.1 O-acyltransferase like protein-like [Spodoptera litura]	XP_022815146.1	87101	752	92	2	2646	406	5	756	0.0	1336
TRINITY_DN27975_c0_g1_i1	TRINITY_DN27975_c0_g1	1	XP_011331521.1 PREDICTED: uncharacterized protein LOC105275970 isoform X1 [Ooceraea biroi]	XP_011331521.1	50000	74	37	0	224	3	414	487	4.99e-10	60.1
TRINITY_DN16237_c0_g1_i1	TRINITY_DN16237_c0_g1	1	PCG72137.1 hypothetical protein B5V51_1135 [Heliothis virescens]	PCG72137.1	55689	167	72	2	1150	650	19	183	1.89e-57	193
TRINITY_DN52547_c0_g1_i1	TRINITY_DN52547_c0_g1	1	XP_022816507.1 peroxidase-like [Spodoptera litura]	XP_022816507.1	87540	618	77	0	144	1997	1	618	0.0	1165
TRINITY_DN44503_c1_g1_i1	TRINITY_DN44503_c1_g1	1	XP_022821574.1 atlastin-like [Spodoptera litura]	XP_022821574.1	90000	30	3	0	563	652	229	258	8.95e-10	65.1
TRINITY_DN35892_c0_g1_i1	TRINITY_DN35892_c0_g1	1	XP_022814439.1 probable phospholipid-transporting ATPase IF isoform X1 [Spodoptera litura]	XP_022814439.1	95822	1125	47	0	171	3545	1	1125	0.0	2174
TRINITY_DN35821_c0_g1_i1	TRINITY_DN35821_c0_g1	1	XP_022834525.1 prostatic acid phosphatase-like [Spodoptera litura]	XP_022834525.1	91169	385	34	0	81	1235	1	385	0.0	705
TRINITY_DN52015_c0_g1_i1	TRINITY_DN52015_c0_g1	1	XP_022814892.1 trypsin CFT-1-like [Spodoptera litura]	XP_022814892.1	92342	222	16	1	667	2	17	237	5.05e-151	426
TRINITY_DN41473_c0_g1_i1	TRINITY_DN41473_c0_g1	1	PCG69751.1 hypothetical protein B5V51_3716 [Heliothis virescens]	PCG69751.1	46753	77	29	2	122	352	14	78	9.41e-14	70.9
TRINITY_DN80128_c0_g1_i1	TRINITY_DN80128_c0_g1	1	XP_022816237.1 uncharacterized protein LOC111349366 [Spodoptera litura]	XP_022816237.1	97619	126	3	0	1012	1389	152	277	2.50e-74	249
TRINITY_DN80103_c0_g1_i1	TRINITY_DN80103_c0_g1	1	XP_022829420.1 carbohydrate sulfotransferase 4-like [Spodoptera litura]	XP_022829420.1	86667	450	60	0	1528	179	1	450	0.0	806
TRINITY_DN34385_c69_g1_i1	TRINITY_DN34385_c69_g1	1	KOB79436.1 40S ribosomal protein SA, partial [Operophtera brumata]	KOB79436.1	98305	59	1	0	191	15	131	189	1.50e-34	123
TRINITY_DN34378_c0_g1_i1	TRINITY_DN34378_c0_g1	1	XP_022836596.1 uncharacterized protein LOC111363963 [Spodoptera litura]	XP_022836596.1	80000	35	7	0	180	76	411	445	1.35e-11	64.3
TRINITY_DN46008_c0_g1_i1	TRINITY_DN46008_c0_g1	1	XP_022819143.1 zinc finger protein 841-like [Spodoptera litura]	XP_022819143.1	54054	37	17	0	103	213	297	333	2.37e-04	44.3
TRINITY_DN33609_c0_g1_i1	TRINITY_DN33609_c0_g1	1	XP_022814787.1 translation initiation factor IF-2-like isoform X16 [Spodoptera litura]	XP_022814787.1	89706	68	7	0	2	205	2	69	6.08e-35	131
TRINITY_DN47620_c2_g1_i1	TRINITY_DN47620_c2_g1	1	XP_022831990.1 pancreatic triacylglycerol lipase-like [Spodoptera litura]	XP_022831990.1	92683	328	24	0	1242	259	8	335	0.0	635
TRINITY_DN12952_c3_g1_i1	TRINITY_DN12952_c3_g1	1	AKP99430.1 LL2 [Spodoptera exigua]	AKP99430.1	99663	297	1	0	1092	202	1	297	0.0	601
TRINITY_DN23312_c0_g1_i1	TRINITY_DN23312_c0_g1	1	XP_013177579.1 PREDICTED: uncharacterized protein LOC106125039 [Papilio xuthus]	XP_013177579.1	64706	34	10	2	23	121	128	160	4.17e-06	41.2
TRINITY_DN32799_c0_g1_i1	TRINITY_DN32799_c0_g1	1	XP_022815621.1 proton-coupled folate transporter-like [Spodoptera litura]	XP_022815621.1	95962	520	21	0	345	1904	1	520	0.0	928
TRINITY_DN28045_c0_g1_i1	TRINITY_DN28045_c0_g1	1	BAO04164.1 transposase [Spodoptera frugiperda]	BAO04164.1	48211	531	250	9	1112	2692	196	705	3.47e-160	494
TRINITY_DN49273_c0_g1_i1	TRINITY_DN49273_c0_g1	1	XP_022815571.1 organic cation transporter protein-like isoform X2 [Spodoptera litura]	XP_022815571.1	94697	132	7	0	706	311	363	494	6.06e-72	233
TRINITY_DN49291_c0_g1_i1	TRINITY_DN49291_c0_g1	1	ASO97998.1 cytochrome p450 CYP6AB14 [Spodoptera exigua]	ASO97998.1	99601	501	2	0	2824	1322	18	518	0.0	1008
TRINITY_DN31331_c0_g1_i1	TRINITY_DN31331_c0_g1	1	XP_022828849.1 juvenile hormone esterase-like [Spodoptera litura]	XP_022828849.1	70787	89	23	1	1	258	487	575	7.01e-24	103
TRINITY_DN45184_c1_g2_i1	TRINITY_DN45184_c1_g2	1	XP_022821572.1 atlastin-2-like [Spodoptera litura]	XP_022821572.1	81000	100	19	0	302	3	448	547	1.81e-48	170
TRINITY_DN8586_c0_g1_i1	TRINITY_DN8586_c0_g1	1	XP_022826475.1 collagenase-like [Spodoptera litura]	XP_022826475.1	74000	100	26	0	301	2	1	100	9.85e-34	124
TRINITY_DN15601_c0_g1_i1	TRINITY_DN15601_c0_g1	1	AIH07592.1 glutathione S-transferase sigma 5 [Spodoptera litura]	AIH07592.1	94262	122	7	0	367	2	1	122	2.13e-77	234
TRINITY_DN15601_c1_g1_i1	TRINITY_DN15601_c1_g1	1	AIH07592.1 glutathione S-transferase sigma 5 [Spodoptera litura]	AIH07592.1	91860	86	7	0	420	163	120	205	5.01e-50	165
TRINITY_DN15639_c0_g1_i1	TRINITY_DN15639_c0_g1	1	XP_022829690.1 high affinity copper uptake protein 1-like [Spodoptera litura]	XP_022829690.1	100000	41	0	0	147	25	3	43	6.30e-20	86.3
TRINITY_DN55697_c0_g1_i1	TRINITY_DN55697_c0_g1	1	XP_022834164.1 uncharacterized protein LOC111361937 [Spodoptera litura]	XP_022834164.1	65556	90	17	2	123	365	25	109	2.11e-22	93.6
TRINITY_DN103229_c0_g1_i1	TRINITY_DN103229_c0_g1	1	AFH57135.1 REPAT15 [Spodoptera exigua]	AFH57135.1	99359	156	1	0	614	147	1	156	3.25e-109	317
TRINITY_DN103448_c0_g1_i1	TRINITY_DN103448_c0_g1	1	ACS26247.1 repat6 [Spodoptera exigua]	ACS26247.1	100000	31	0	0	3	95	101	131	9.97e-14	68.9
TRINITY_DN103448_c0_g2_i1	TRINITY_DN103448_c0_g2	1	ACS26247.1 repat6 [Spodoptera exigua]	ACS26247.1	95652	92	4	0	278	3	16	107	2.72e-60	186
TRINITY_DN173240_c0_g1_i1	TRINITY_DN173240_c0_g1	1	XP_022829281.1 uncharacterized protein LOC111358393 [Spodoptera litura]	XP_022829281.1	92377	446	27	3	1916	582	315	754	0.0	804
TRINITY_DN170438_c0_g1_i1	TRINITY_DN170438_c0_g1	1	XP_022834157.1 uncharacterized protein LOC111361930 [Spodoptera litura]	XP_022834157.1	66484	182	44	4	97	639	17	182	1.43e-64	212
TRINITY_DN113568_c0_g1_i1	TRINITY_DN113568_c0_g1	1	XP_022821654.1 trypsin CFT-1-like [Spodoptera litura]	XP_022821654.1	79394	165	34	0	2	496	35	199	1.03e-79	243
TRINITY_DN102675_c3_g1_i1	TRINITY_DN102675_c3_g1	1	AKN89772.1 juvenile hormone diol kinase [Spodoptera litura]	AKN89772.1	93443	183	12	0	1220	672	1	183	2.49e-118	348
TRINITY_DN102637_c0_g1_i1	TRINITY_DN102637_c0_g1	1	XP_022831585.1 cytosolic 10-formyltetrahydrofolate dehydrogenase [Spodoptera litura]	XP_022831585.1	97087	927	27	0	1587	4367	1	927	0.0	1855
TRINITY_DN102626_c42_g1_i1	TRINITY_DN102626_c42_g1	1	XP_021201028.1 larval cuticle protein LCP-22-like [Helicoverpa armigera]	XP_021201028.1	92424	66	5	0	215	18	103	168	6.94e-36	125
TRINITY_DN102626_c58_g1_i1	TRINITY_DN102626_c58_g1	1	XP_022821670.1 trypsin, alkaline C-like [Spodoptera litura]	XP_022821670.1	83871	62	9	1	187	2	123	183	5.87e-17	77.8
TRINITY_DN102662_c0_g1_i1	TRINITY_DN102662_c0_g1	1	XP_022821660.1 trypsin, alkaline C-like [Spodoptera litura]	XP_022821660.1	90196	102	10	0	408	103	154	255	5.86e-47	158
TRINITY_DN105717_c0_g1_i1	TRINITY_DN105717_c0_g1	1	XP_022816175.1 larval cuticle protein LCP-22-like [Spodoptera litura]	XP_022816175.1	84211	133	21	0	193	591	1	133	2.12e-68	211
TRINITY_DN137489_c0_g1_i1	TRINITY_DN137489_c0_g1	1	XP_022814028.1 glycine-rich cell wall structural protein [Spodoptera litura]	XP_022814028.1	100000	73	0	0	690	908	122	194	4.19e-21	97.8
TRINITY_DN104040_c0_g1_i1	TRINITY_DN104040_c0_g1	1	ANI21991.1 UDP-glycosyltransferase 33F7 [Spodoptera exigua]	ANI21991.1	95312	64	3	0	3	194	447	510	2.55e-13	78.6
TRINITY_DN104070_c0_g1_i1	TRINITY_DN104070_c0_g1	1	XP_022826383.1 transmembrane protease serine 9-like [Spodoptera litura]	XP_022826383.1	94737	304	14	1	398	1309	312	613	0.0	610
TRINITY_DN103864_c0_g1_i1	TRINITY_DN103864_c0_g1	1	XP_022829280.1 facilitated trehalose transporter Tret1-like [Spodoptera litura]	XP_022829280.1	92521	468	35	0	110	1513	1	468	0.0	790
TRINITY_DN174831_c0_g1_i1	TRINITY_DN174831_c0_g1	1	XP_022818774.1 adhesive plaque matrix protein-like [Spodoptera litura]	XP_022818774.1	57463	134	45	5	35	424	207	332	1.66e-35	131
TRINITY_DN135755_c0_g1_i1	TRINITY_DN135755_c0_g1	1	XP_022832140.1 farnesol dehydrogenase-like [Spodoptera litura]	XP_022832140.1	92742	248	18	0	140	883	1	248	8.39e-166	473
TRINITY_DN171558_c0_g1_i1	TRINITY_DN171558_c0_g1	1	XP_001862674.1 histone H3 type 2 [Culex quinquefasciatus]	XP_001862674.1	95804	143	6	0	619	191	2	144	1.86e-91	275
TRINITY_DN117347_c0_g1_i1	TRINITY_DN117347_c0_g1	1	KPJ17989.1 hypothetical protein RR48_02760 [Papilio machaon]	KPJ17989.1	87500	24	3	0	335	264	48	71	5.43e-04	42.0
TRINITY_DN136100_c0_g1_i1	TRINITY_DN136100_c0_g1	1	PCG71644.1 hypothetical protein B5V51_1641 [Heliothis virescens]	PCG71644.1	28696	460	274	21	141	1445	27	457	3.27e-29	127
TRINITY_DN105392_c0_g1_i1	TRINITY_DN105392_c0_g1	1	XP_022814217.1 serine--pyruvate aminotransferase, mitochondrial-like [Spodoptera litura]	XP_022814217.1	92708	384	28	0	1280	129	1	384	0.0	757
TRINITY_DN170357_c0_g1_i1	TRINITY_DN170357_c0_g1	1	XP_022826241.1 fatty acid 2-hydroxylase [Spodoptera litura]	XP_022826241.1	93103	348	24	0	579	1622	1	348	0.0	682
TRINITY_DN140150_c0_g1_i1	TRINITY_DN140150_c0_g1	1	XP_022835765.1 uncharacterized protein LOC111363194 [Spodoptera litura]	XP_022835765.1	50169	295	106	5	1267	482	1	287	1.44e-63	214
TRINITY_DN169316_c0_g1_i1	TRINITY_DN169316_c0_g1	1	XP_022825433.1 sodium- and chloride-dependent glycine transporter 1-like [Spodoptera litura]	XP_022825433.1	90343	642	60	1	140	2065	1	640	0.0	1098
TRINITY_DN169308_c0_g1_i1	TRINITY_DN169308_c0_g1	1	XP_013165418.1 PREDICTED: tubulin beta chain-like isoform X2 [Papilio xuthus]	XP_013165418.1	98750	80	1	0	755	516	364	443	3.03e-46	166
TRINITY_DN144124_c0_g1_i1	TRINITY_DN144124_c0_g1	1	XP_022821665.1 trypsin CFT-1-like [Spodoptera litura]	XP_022821665.1	83815	173	28	0	83	601	1	173	1.53e-91	274
TRINITY_DN103027_c0_g1_i1	TRINITY_DN103027_c0_g1	1	AQX37240.1 LL5 [Spodoptera exigua]	AQX37240.1	99359	312	1	1	183	1115	1	312	0.0	653
TRINITY_DN103006_c0_g1_i1	TRINITY_DN103006_c0_g1	1	XP_022827407.1 aminopeptidase N-like [Spodoptera litura]	XP_022827407.1	90773	932	86	0	74	2869	1	932	0.0	1753
TRINITY_DN103037_c0_g1_i1	TRINITY_DN103037_c0_g1	1	XP_022829516.1 lipopolysaccharide-induced tumor necrosis factor-alpha factor homolog [Spodoptera litura]	XP_022829516.1	85075	134	20	0	1428	1027	1	134	1.23e-75	240
TRINITY_DN146076_c0_g1_i1	TRINITY_DN146076_c0_g1	1	XP_022826631.1 brachyurin-like [Spodoptera litura]	XP_022826631.1	44231	104	6	1	3	314	135	186	2.14e-14	73.2
TRINITY_DN105825_c1_g1_i1	TRINITY_DN105825_c1_g1	1	XP_022819165.1 TATA-binding protein-associated factor 2N-like [Spodoptera litura]	XP_022819165.1	86207	29	4	0	198	284	16	44	1.66e-06	48.5
TRINITY_DN170728_c0_g1_i1	TRINITY_DN170728_c0_g1	1	XP_022821660.1 trypsin, alkaline C-like [Spodoptera litura]	XP_022821660.1	89268	205	22	0	617	3	13	217	2.24e-107	314
TRINITY_DN138231_c0_g1_i1	TRINITY_DN138231_c0_g1	1	XP_022821666.1 trypsin, alkaline C-like [Spodoptera litura]	XP_022821666.1	70414	169	49	1	46	549	1	169	1.15e-82	251
TRINITY_DN138206_c0_g1_i1	TRINITY_DN138206_c0_g1	1	PCG66359.1 hypothetical protein B5V51_7779 [Heliothis virescens]	PCG66359.1	66667	75	25	0	190	414	1	75	1.22e-32	117
TRINITY_DN108647_c0_g1_i1	TRINITY_DN108647_c0_g1	1	XP_022825007.1 aminopeptidase N-like isoform X1 [Spodoptera litura]	XP_022825007.1	68889	135	32	1	205	609	1	125	2.80e-49	178
TRINITY_DN134386_c5_g1_i1	TRINITY_DN134386_c5_g1	1	XP_022814591.1 trypsin, alkaline C-like [Spodoptera litura]	XP_022814591.1	90222	225	22	0	823	149	39	263	5.69e-136	390
TRINITY_DN134379_c1_g1_i1	TRINITY_DN134379_c1_g1	1	XP_022826901.1 chymotrypsin-2-like [Spodoptera litura]	XP_022826901.1	88214	280	33	0	47	886	1	280	8.85e-176	500
TRINITY_DN145586_c0_g1_i1	TRINITY_DN145586_c0_g1	1	XP_022831233.1 uncharacterized protein LOC111359810 [Spodoptera litura]	XP_022831233.1	94059	202	10	1	2075	1476	1	202	2.57e-116	354
TRINITY_DN182532_c0_g1_i1	TRINITY_DN182532_c0_g1	1	XP_021182851.1 host cell factor-like [Helicoverpa armigera]	XP_021182851.1	89655	29	3	0	87	1	560	588	1.16e-08	56.2
TRINITY_DN169429_c0_g1_i1	TRINITY_DN169429_c0_g1	1	XP_022824706.1 uncharacterized protein LOC111355173 [Spodoptera litura]	XP_022824706.1	85556	540	77	1	68	1687	1	539	0.0	947
TRINITY_DN171453_c0_g1_i1	TRINITY_DN171453_c0_g1	1	XP_022831994.1 adenosine deaminase AGSA-like [Spodoptera litura]	XP_022831994.1	82093	497	89	0	182	1672	1	497	0.0	812
TRINITY_DN172697_c0_g1_i1	TRINITY_DN172697_c0_g1	1	PCG72852.1 hypothetical protein B5V51_410 [Heliothis virescens]	PCG72852.1	86329	395	43	3	1505	351	53	446	0.0	689
TRINITY_DN138410_c0_g1_i1	TRINITY_DN138410_c0_g1	1	AFH57146.1 REPAT26 [Spodoptera exigua]	AFH57146.1	99291	141	1	0	558	136	1	141	7.36e-98	286
TRINITY_DN137808_c0_g1_i1	TRINITY_DN137808_c0_g1	1	ANI21995.1 UDP-glycosyltransferase 33V1 [Spodoptera exigua]	ANI21995.1	98073	467	9	0	73	1473	1	467	0.0	944
TRINITY_DN193823_c0_g1_i1	TRINITY_DN193823_c0_g1	1	XP_022821651.1 trypsin, alkaline C-like isoform X5 [Spodoptera litura]	XP_022821651.1	78788	66	14	0	63	260	18	83	9.19e-31	114
TRINITY_DN105452_c0_g1_i1	TRINITY_DN105452_c0_g1	1	XP_022823787.1 zinc carboxypeptidase-like [Spodoptera litura]	XP_022823787.1	90062	161	16	0	485	3	65	225	1.11e-91	279
TRINITY_DN108148_c0_g1_i1	TRINITY_DN108148_c0_g1	1	XP_022828372.1 paternally-expressed gene 3 protein-like [Spodoptera litura]	XP_022828372.1	98837	86	1	0	170	427	96	181	1.25e-19	94.4
TRINITY_DN102815_c0_g1_i1	TRINITY_DN102815_c0_g1	1	AKJ54517.1 diapausin B1 [Spodoptera exigua]	AKJ54517.1	100000	63	0	0	58	246	1	63	4.05e-39	133
TRINITY_DN102875_c0_g1_i1	TRINITY_DN102875_c0_g1	1	XP_022822014.1 uncharacterized protein LOC111353287 [Spodoptera litura]	XP_022822014.1	88889	234	24	1	1215	520	12	245	5.41e-109	326
TRINITY_DN126443_c0_g1_i1	TRINITY_DN126443_c0_g1	1	XP_022817274.1 AP-3 complex subunit sigma-1 isoform X1 [Spodoptera litura]	XP_022817274.1	97143	35	1	0	1	105	160	194	1.54e-14	73.2
TRINITY_DN134548_c0_g1_i1	TRINITY_DN134548_c0_g1	1	XP_022828065.1 uncharacterized protein LOC111357553 [Spodoptera litura]	XP_022828065.1	63115	122	45	0	1036	671	17	138	1.23e-50	173
TRINITY_DN134538_c0_g1_i1	TRINITY_DN134538_c0_g1	1	AQX37246.1 LL11 [Spodoptera exigua]	AQX37246.1	98392	311	5	0	67	999	1	311	0.0	644
TRINITY_DN134850_c0_g1_i1	TRINITY_DN134850_c0_g1	1	XP_022835059.1 vitellogenin-like [Spodoptera litura]	XP_022835059.1	90588	170	16	0	24	533	103	272	4.67e-93	302
TRINITY_DN102728_c0_g1_i1	TRINITY_DN102728_c0_g1	1	XP_022832987.1 sodium/potassium/calcium exchanger 4-like [Spodoptera litura]	XP_022832987.1	90654	535	48	1	196	1794	1	535	0.0	924
TRINITY_DN170037_c0_g1_i1	TRINITY_DN170037_c0_g1	1	AKJ54504.1 cecropin C [Spodoptera exigua]	AKJ54504.1	98413	63	1	0	349	161	1	63	1.99e-37	127
TRINITY_DN170061_c0_g1_i1	TRINITY_DN170061_c0_g1	1	XP_022818158.1 uncharacterized protein LOC111350726 isoform X1 [Spodoptera litura]	XP_022818158.1	86301	146	15	1	390	812	1	146	2.33e-56	189
TRINITY_DN142325_c0_g1_i1	TRINITY_DN142325_c0_g1	1	XP_022821272.1 nuclear pore complex protein Nup205 [Spodoptera litura]	XP_022821272.1	100000	115	0	0	2	346	254	368	9.98e-68	227
TRINITY_DN121656_c0_g1_i1	TRINITY_DN121656_c0_g1	1	XP_022829303.1 spondin-1 [Spodoptera litura]	XP_022829303.1	90000	30	3	0	274	363	1	30	4.02e-09	59.7
TRINITY_DN105276_c0_g1_i1	TRINITY_DN105276_c0_g1	1	AKP99431.1 LL3 [Spodoptera exigua]	AKP99431.1	99342	304	2	0	1407	496	1	304	0.0	635
TRINITY_DN105160_c0_g1_i1	TRINITY_DN105160_c0_g1	1	XP_022817383.1 papilin-like isoform X5 [Spodoptera litura]	XP_022817383.1	74254	268	69	0	804	1	131	398	1.94e-131	417
TRINITY_DN105105_c0_g1_i1	TRINITY_DN105105_c0_g1	1	AFH57157.1 REPAT37 [Spodoptera exigua]	AFH57157.1	91176	34	3	0	25	126	89	122	1.08e-11	66.2
TRINITY_DN136295_c0_g1_i1	TRINITY_DN136295_c0_g1	1	XP_022835071.1 vitellogenin-like [Spodoptera litura]	XP_022835071.1	82338	385	68	0	1201	47	222	606	0.0	661
TRINITY_DN170298_c0_g1_i1	TRINITY_DN170298_c0_g1	1	XP_022817421.1 venom carboxylesterase-6-like [Spodoptera litura]	XP_022817421.1	88870	584	65	0	2304	553	1	584	0.0	1014
TRINITY_DN170296_c0_g1_i1	TRINITY_DN170296_c0_g1	1	XP_021192565.1 uncharacterized protein LOC110377851 [Helicoverpa armigera]	XP_021192565.1	64888	581	200	4	2152	410	1	577	0.0	783
TRINITY_DN170254_c0_g1_i1	TRINITY_DN170254_c0_g1	1	XP_022833123.1 uncharacterized protein LOC111361029 [Spodoptera litura]	XP_022833123.1	93187	411	26	1	4799	3573	1	411	0.0	802
TRINITY_DN170274_c0_g1_i1	TRINITY_DN170274_c0_g1	1	XP_022820286.1 fungal protease inhibitor-1-like [Spodoptera litura]	XP_022820286.1	95146	103	5	0	79	387	1	103	5.17e-54	172
TRINITY_DN199908_c0_g1_i1	TRINITY_DN199908_c0_g1	1	XP_022819164.1 glycine-rich protein 2-like [Spodoptera litura]	XP_022819164.1	86154	65	9	0	730	924	91	155	3.55e-22	99.0
TRINITY_DN199918_c1_g1_i1	TRINITY_DN199918_c1_g1	1	XP_022816089.1 27 kDa hemolymph protein-like [Spodoptera litura]	XP_022816089.1	93991	233	14	0	874	176	1	233	2.67e-163	460
TRINITY_DN199906_c4_g1_i1	TRINITY_DN199906_c4_g1	1	KFB42598.1 muscle-specific actin-like protein [Anopheles sinensis]	KFB42598.1	98780	82	1	0	264	19	51	132	5.04e-56	177
TRINITY_DN102970_c0_g1_i1	TRINITY_DN102970_c0_g1	1	AAP44965.1 midgut class 2 aminopeptidase N [Spodoptera exigua]	AAP44965.1	87500	32	4	0	98	3	672	703	1.32e-09	62.4
TRINITY_DN102950_c2_g1_i1	TRINITY_DN102950_c2_g1	1	XP_022821673.1 trypsin, alkaline B-like [Spodoptera litura]	XP_022821673.1	87685	203	25	0	95	703	18	220	1.27e-131	377
TRINITY_DN104561_c0_g1_i1	TRINITY_DN104561_c0_g1	1	XP_022814683.1 nose resistant to fluoxetine protein 6-like [Spodoptera litura]	XP_022814683.1	92068	706	56	0	2297	180	15	720	0.0	1279
TRINITY_DN105095_c0_g1_i1	TRINITY_DN105095_c0_g1	1	XP_022828760.1 uncharacterized protein LOC111358092 [Spodoptera litura]	XP_022828760.1	96907	97	3	0	750	460	1	97	1.62e-52	175
TRINITY_DN135137_c0_g1_i1	TRINITY_DN135137_c0_g1	1	XP_022823147.1 collagen alpha-1(I) chain-like isoform X1 [Spodoptera litura]	XP_022823147.1	96980	927	26	1	5485	2711	1	927	0.0	1164
TRINITY_DN137334_c0_g1_i1	TRINITY_DN137334_c0_g1	1	PCG73959.1 hypothetical protein B5V51_14084 [Heliothis virescens]	PCG73959.1	52000	200	88	3	7	588	21	218	9.59e-56	194
TRINITY_DN184166_c0_g1_i1	TRINITY_DN184166_c0_g1	1	ADF43495.1 carboxyl/choline esterase, partial [Helicoverpa armigera]	ADF43495.1	92593	27	2	0	3	83	20	46	4.01e-09	57.4
TRINITY_DN170634_c0_g1_i1	TRINITY_DN170634_c0_g1	1	AFH57157.1 REPAT37 [Spodoptera exigua]	AFH57157.1	87805	41	3	1	342	220	84	122	3.04e-14	70.1
TRINITY_DN169791_c0_g1_i1	TRINITY_DN169791_c0_g1	1	XP_022827207.1 facilitated trehalose transporter Tret1-like [Spodoptera litura]	XP_022827207.1	84746	59	9	0	179	3	195	253	1.04e-26	107
TRINITY_DN169752_c0_g1_i1	TRINITY_DN169752_c0_g1	1	XP_022826530.1 xanthine dehydrogenase-like [Spodoptera litura]	XP_022826530.1	92509	267	20	0	1	801	1004	1270	1.21e-171	522
TRINITY_DN148745_c0_g1_i1	TRINITY_DN148745_c0_g1	1	XP_022821418.1 ras-related protein Rab-32 isoform X5 [Spodoptera litura]	XP_022821418.1	95833	48	2	0	145	2	1	48	1.97e-22	98.2
TRINITY_DN169894_c0_g1_i1	TRINITY_DN169894_c0_g1	1	XP_022821674.1 trypsin, alkaline C-like [Spodoptera litura]	XP_022821674.1	80000	255	47	2	472	1230	1	253	9.92e-141	410
TRINITY_DN192696_c0_g1_i1	TRINITY_DN192696_c0_g1	1	XP_022834170.1 uncharacterized protein LOC111361942 [Spodoptera litura]	XP_022834170.1	69697	33	10	0	412	314	102	134	1.02e-07	53.9
TRINITY_DN135643_c0_g1_i1	TRINITY_DN135643_c0_g1	1	XP_022824879.1 alpha-tocopherol transfer protein-like [Spodoptera litura]	XP_022824879.1	98986	296	3	0	1194	307	1	296	0.0	586
TRINITY_DN112346_c0_g1_i1	TRINITY_DN112346_c0_g1	1	XP_022821671.1 trypsin, alkaline C-like [Spodoptera litura]	XP_022821671.1	41634	257	144	3	7	768	1	254	7.78e-61	199
TRINITY_DN173106_c0_g1_i1	TRINITY_DN173106_c0_g1	1	XP_022837431.1 glycine-rich protein DOT1-like [Spodoptera litura]	XP_022837431.1	95833	144	6	0	762	331	212	355	1.10e-44	161
TRINITY_DN136749_c0_g1_i1	TRINITY_DN136749_c0_g1	1	XP_022826530.1 xanthine dehydrogenase-like [Spodoptera litura]	XP_022826530.1	91757	1019	84	0	2	3058	26	1044	0.0	1917
TRINITY_DN110870_c0_g1_i1	TRINITY_DN110870_c0_g1	1	PCG72137.1 hypothetical protein B5V51_1135 [Heliothis virescens]	PCG72137.1	25000	164	112	4	132	620	25	178	2.45e-10	65.5
TRINITY_DN106971_c0_g1_i1	TRINITY_DN106971_c0_g1	1	AKJ54508.1 cecropin F2 [Spodoptera exigua]	AKJ54508.1	97436	39	1	0	262	146	24	62	2.76e-17	77.0
TRINITY_DN199873_c2_g2_i1	TRINITY_DN199873_c2_g2	1	XP_022837131.1 apolipophorins isoform X2 [Spodoptera litura]	XP_022837131.1	96049	2708	107	0	479	8602	1	2708	0.0	5210
TRINITY_DN199877_c0_g1_i1	TRINITY_DN199877_c0_g1	1	AFH57138.1 REPAT18 [Spodoptera exigua]	AFH57138.1	100000	132	0	0	322	717	1	132	1.18e-90	271
TRINITY_DN123387_c0_g1_i1	TRINITY_DN123387_c0_g1	1	XP_022828774.1 uncharacterized protein LOC111358100 [Spodoptera litura]	XP_022828774.1	90323	31	3	0	3	95	158	188	1.57e-08	59.7
TRINITY_DN177712_c0_g1_i1	TRINITY_DN177712_c0_g1	1	XP_022824511.1 protein obstructor-E-like [Spodoptera litura]	XP_022824511.1	97479	238	6	0	127	840	1	238	1.62e-170	478
TRINITY_DN136479_c0_g1_i1	TRINITY_DN136479_c0_g1	1	PCG78250.1 hypothetical protein B5V51_4726 [Heliothis virescens]	PCG78250.1	47917	192	95	4	1235	666	1	189	2.37e-51	183
TRINITY_DN169542_c0_g1_i1	TRINITY_DN169542_c0_g1	1	ANI21997.1 UDP-glycosyltransferase 33V3 [Spodoptera exigua]	ANI21997.1	99270	137	1	0	3	413	341	477	1.96e-71	228
TRINITY_DN173042_c0_g1_i1	TRINITY_DN173042_c0_g1	1	XP_022830808.1 uncharacterized protein LOC111359468 [Spodoptera litura]	XP_022830808.1	94118	187	11	0	68	628	1990	2176	2.40e-117	381
TRINITY_DN173041_c0_g1_i1	TRINITY_DN173041_c0_g1	1	XP_022814526.1 arrestin domain-containing protein 5-like [Spodoptera litura]	XP_022814526.1	91117	349	31	0	1090	44	1	349	0.0	634
TRINITY_DN136316_c0_g1_i1	TRINITY_DN136316_c0_g1	1	XP_022826484.1 brachyurin-like [Spodoptera litura]	XP_022826484.1	91549	71	6	0	18	230	220	290	2.05e-38	137
TRINITY_DN179779_c0_g1_i1	TRINITY_DN179779_c0_g1	1	XP_022826765.1 chymotrypsin-1-like [Spodoptera litura]	XP_022826765.1	88276	145	17	0	435	1	14	158	4.27e-79	241
TRINITY_DN169284_c0_g1_i1	TRINITY_DN169284_c0_g1	1	XP_022816435.1 luciferin 4-monooxygenase-like [Spodoptera litura]	XP_022816435.1	89591	538	56	0	20	1633	5	542	0.0	1034
TRINITY_DN201104_c0_g1_i1	TRINITY_DN201104_c0_g1	2	XP_022821909.1 uncharacterized protein LOC111353213 [Spodoptera litura]	XP_022821909.1	94779	249	13	0	784	38	1	249	1.80e-154	440
TRINITY_DN200487_c0_g1_i1	TRINITY_DN200487_c0_g1	2	XP_022822011.1 fibroin heavy chain-like [Spodoptera litura]	XP_022822011.1	93870	261	12	1	77	847	1	261	1.75e-140	404
TRINITY_DN10151_c0_g1_i1	TRINITY_DN10151_c0_g1	2	XP_022821654.1 trypsin CFT-1-like [Spodoptera litura]	XP_022821654.1	86702	188	25	0	101	664	18	205	1.52e-115	336
TRINITY_DN46994_c0_g1_i1	TRINITY_DN46994_c0_g1	2	XP_022819441.1 uncharacterized protein LOC111351647 [Spodoptera litura]	XP_022819441.1	68075	213	27	4	521	3	1	212	1.19e-87	269
TRINITY_DN46831_c0_g1_i1	TRINITY_DN46831_c0_g1	2	AIR09769.1 chymotrypsin-like serine protease precursor [Spodoptera frugiperda]	AIR09769.1	82231	242	43	0	961	236	54	295	2.81e-144	414
TRINITY_DN49536_c0_g1_i1	TRINITY_DN49536_c0_g1	2	XP_022817220.1 uncharacterized protein LOC111350041 [Spodoptera litura]	XP_022817220.1	92768	401	28	1	102	1304	13	412	0.0	775
TRINITY_DN49321_c1_g1_i1	TRINITY_DN49321_c1_g1	2	XP_022834170.1 uncharacterized protein LOC111361942 [Spodoptera litura]	XP_022834170.1	52703	74	32	1	215	3	1	74	6.98e-16	72.8
TRINITY_DN49380_c0_g1_i1	TRINITY_DN49380_c0_g1	2	XP_022821902.1 fibroin heavy chain-like [Spodoptera litura]	XP_022821902.1	89196	398	39	3	846	2027	15	412	0.0	552
TRINITY_DN51989_c0_g1_i1	TRINITY_DN51989_c0_g1	2	XP_022814598.1 trypsin, alkaline B-like [Spodoptera litura]	XP_022814598.1	94118	85	5	0	3	257	180	264	1.21e-52	172
TRINITY_DN49173_c1_g1_i1	TRINITY_DN49173_c1_g1	2	XP_022816977.1 probable nuclear hormone receptor HR3 isoform X6 [Spodoptera litura]	XP_022816977.1	97117	555	16	0	5862	4198	1	555	0.0	1062
TRINITY_DN10958_c0_g1_i1	TRINITY_DN10958_c0_g1	2	XP_022828069.1 uncharacterized protein LOC111357556 [Spodoptera litura]	XP_022828069.1	81019	216	41	0	126	773	25	240	3.89e-131	379
TRINITY_DN52625_c0_g1_i1	TRINITY_DN52625_c0_g1	2	XP_022826927.1 uncharacterized protein LOC111356696 [Spodoptera litura]	XP_022826927.1	73554	242	52	4	858	163	341	580	1.70e-66	224
TRINITY_DN5068_c0_g1_i1	TRINITY_DN5068_c0_g1	2	XP_022834170.1 uncharacterized protein LOC111361942 [Spodoptera litura]	XP_022834170.1	56322	87	35	1	262	11	5	91	1.25e-25	98.2
TRINITY_DN41119_c0_g1_i1	TRINITY_DN41119_c0_g1	2	XP_022814598.1 trypsin, alkaline B-like [Spodoptera litura]	XP_022814598.1	90164	244	24	0	55	786	1	244	5.08e-157	443
TRINITY_DN29304_c0_g1_i1	TRINITY_DN29304_c0_g1	2	AIR09769.1 chymotrypsin-like serine protease precursor [Spodoptera frugiperda]	AIR09769.1	90090	111	11	0	50	382	1	111	2.27e-56	183
TRINITY_DN18738_c0_g1_i1	TRINITY_DN18738_c0_g1	2	XP_022826788.1 fatty acid synthase-like [Spodoptera litura]	XP_022826788.1	91702	2338	194	0	7152	139	1	2338	0.0	4443
TRINITY_DN79217_c0_g1_i1	TRINITY_DN79217_c0_g1	2	XP_022837266.1 glucose dehydrogenase [FAD, quinone]-like [Spodoptera litura]	XP_022837266.1	91311	633	48	3	1955	72	1	631	0.0	1172
TRINITY_DN20818_c0_g1_i1	TRINITY_DN20818_c0_g1	2	XP_022819117.1 hemolin-like [Spodoptera litura]	XP_022819117.1	93541	418	27	0	59	1312	1	418	0.0	822
TRINITY_DN25380_c2_g1_i1	TRINITY_DN25380_c2_g1	2	XP_021190501.1 ejaculatory bulb-specific protein 3-like [Helicoverpa armigera]	XP_021190501.1	86184	152	16	3	996	550	2	151	8.15e-76	236
TRINITY_DN13429_c0_g1_i1	TRINITY_DN13429_c0_g1	2	XP_022822016.1 uncharacterized protein LOC111353289 [Spodoptera litura]	XP_022822016.1	89231	195	19	1	137	715	21	215	3.72e-108	318
TRINITY_DN48766_c5_g1_i1	TRINITY_DN48766_c5_g1	2	AFH57165.1 REPAT45 [Spodoptera exigua]	AFH57165.1	83607	61	10	0	227	45	81	141	2.92e-31	112
TRINITY_DN48766_c5_g2_i1	TRINITY_DN48766_c5_g2	2	AFH57165.1 REPAT45 [Spodoptera exigua]	AFH57165.1	92727	55	4	0	167	3	17	71	2.68e-29	106
TRINITY_DN48761_c0_g1_i1	TRINITY_DN48761_c0_g1	2	XP_022817294.1 aldo-keto reductase AKR2E4-like isoform X1 [Spodoptera litura]	XP_022817294.1	84638	345	53	0	1468	434	1	345	0.0	626
TRINITY_DN8886_c0_g1_i1	TRINITY_DN8886_c0_g1	2	XP_022816887.1 alpha-N-acetylgalactosaminidase-like [Spodoptera litura]	XP_022816887.1	93842	406	25	0	268	1485	1	406	0.0	798
TRINITY_DN79103_c1_g1_i1	TRINITY_DN79103_c1_g1	2	XP_022831879.1 uncharacterized protein LOC111360237 [Spodoptera litura]	XP_022831879.1	92568	148	11	0	30	473	4	151	1.51e-86	260
TRINITY_DN104036_c0_g1_i1	TRINITY_DN104036_c0_g1	2	XP_022828070.1 uncharacterized protein LOC111357557 [Spodoptera litura]	XP_022828070.1	87815	238	29	0	789	76	1	238	1.19e-156	442
TRINITY_DN135047_c0_g1_i1	TRINITY_DN135047_c0_g1	2	XP_022822850.1 carboxypeptidase B-like [Spodoptera litura]	XP_022822850.1	91736	484	38	2	69	1517	1	483	0.0	894
TRINITY_DN134496_c0_g1_i1	TRINITY_DN134496_c0_g1	2	XP_022826927.1 uncharacterized protein LOC111356696 [Spodoptera litura]	XP_022826927.1	84483	290	42	1	98	958	20	309	1.73e-148	436
TRINITY_DN51226_c30_g1_i1	TRINITY_DN51226_c30_g1	3	ADV91774.1 elongation factor-1 alpha, partial [Clytie devia]	ADV91774.1	100000	84	0	0	299	48	19	102	2.98e-54	171
TRINITY_DN203552_c0_g1_i1	TRINITY_DN203552_c0_g1	4	XP_022823149.1 uncharacterized protein LOC111354100 [Spodoptera litura]	XP_022823149.1	86429	140	19	0	386	805	1	140	1.41e-78	241
TRINITY_DN200314_c0_g1_i1	TRINITY_DN200314_c0_g1	4	XP_021190498.1 ejaculatory bulb-specific protein 3-like [Helicoverpa armigera]	XP_021190498.1	84091	132	21	0	671	276	22	153	4.26e-52	172
TRINITY_DN203728_c0_g1_i1	TRINITY_DN203728_c0_g1	4	AKT26491.1 chemosensory protein 16 [Spodoptera exigua]	AKT26491.1	100000	122	0	0	497	132	1	122	1.32e-83	248
TRINITY_DN214177_c0_g1_i1	TRINITY_DN214177_c0_g1	4	XP_022826726.1 histone acetyltransferase Tip60 isoform X2 [Spodoptera litura]	XP_022826726.1	87097	31	4	0	93	1	213	243	3.81e-09	58.9
TRINITY_DN203258_c0_g1_i1	TRINITY_DN203258_c0_g1	4	PCG69702.1 hypothetical protein B5V51_3801 [Heliothis virescens]	PCG69702.1	98529	68	1	0	411	614	142	209	5.73e-15	80.9
TRINITY_DN219449_c0_g1_i1	TRINITY_DN219449_c0_g1	4	PCG63744.1 hypothetical protein B5V51_11784 [Heliothis virescens]	PCG63744.1	53623	69	26	1	3	191	40	108	7.47e-12	69.3
TRINITY_DN201130_c0_g1_i1	TRINITY_DN201130_c0_g1	4	XP_022205389.1 uncharacterized protein LOC111062002 [Nilaparvata lugens]	XP_022205389.1	93103	29	2	0	293	379	69	97	3.62e-09	59.3
TRINITY_DN202329_c0_g2_i1	TRINITY_DN202329_c0_g2	4	PCG68849.1 hypothetical protein B5V51_4815 [Heliothis virescens]	PCG68849.1	82720	353	51	7	1279	2319	1	349	0.0	573
TRINITY_DN202131_c0_g1_i1	TRINITY_DN202131_c0_g1	4	XP_022815561.1 protein tipE [Spodoptera litura]	XP_022815561.1	100000	226	0	0	904	227	1	226	1.95e-137	395
TRINITY_DN206763_c0_g1_i1	TRINITY_DN206763_c0_g1	4	XP_022814289.1 uncharacterized protein LOC111348065 [Spodoptera litura]	XP_022814289.1	84892	278	42	0	5	838	1	278	1.91e-169	476
TRINITY_DN201822_c0_g1_i1	TRINITY_DN201822_c0_g1	4	XP_022827174.1 apoptosis-stimulating of p53 protein 1 isoform X2 [Spodoptera litura]	XP_022827174.1	98947	95	1	0	332	48	1	95	3.76e-60	213
TRINITY_DN200407_c0_g1_i1	TRINITY_DN200407_c0_g1	4	XP_022816399.1 cytochrome P450 4d8-like [Spodoptera litura]	XP_022816399.1	96774	434	14	0	1303	2	1	434	0.0	853
TRINITY_DN200442_c0_g1_i1	TRINITY_DN200442_c0_g1	4	XP_022816219.1 zonadhesin-like [Spodoptera litura]	XP_022816219.1	71257	167	48	0	2	502	310	476	4.28e-72	233
TRINITY_DN200480_c0_g1_i1	TRINITY_DN200480_c0_g1	4	XP_022813954.1 4-hydroxyphenylpyruvate dioxygenase-like [Spodoptera litura]	XP_022813954.1	95641	390	17	0	1278	109	1	390	0.0	783
TRINITY_DN201076_c0_g1_i1	TRINITY_DN201076_c0_g1	4	XP_022827606.1 pro-corazonin-like [Spodoptera litura]	XP_022827606.1	95146	103	5	0	176	484	1	103	1.92e-65	207
TRINITY_DN201051_c0_g1_i1	TRINITY_DN201051_c0_g1	4	XP_022816544.1 endocuticle structural glycoprotein SgAbd-2-like [Spodoptera litura]	XP_022816544.1	99242	132	1	0	689	294	1	132	1.53e-66	209
TRINITY_DN200189_c0_g1_i1	TRINITY_DN200189_c0_g1	4	XP_022830777.1 15-hydroxyprostaglandin dehydrogenase [NAD(+)]-like [Spodoptera litura]	XP_022830777.1	91600	250	21	0	593	1342	1	250	2.80e-164	478
TRINITY_DN201788_c0_g1_i1	TRINITY_DN201788_c0_g1	4	XP_022820582.1 conserved oligomeric Golgi complex subunit 4 [Spodoptera litura]	XP_022820582.1	77143	35	8	0	106	2	275	309	4.45e-07	56.2
TRINITY_DN203834_c0_g1_i1	TRINITY_DN203834_c0_g1	4	XP_022834390.1 tyrosine aminotransferase-like [Spodoptera litura]	XP_022834390.1	82143	28	5	0	411	494	316	343	8.55e-07	54.7
TRINITY_DN215645_c0_g1_i1	TRINITY_DN215645_c0_g1	4	XP_022826929.1 uncharacterized protein LOC111356699 [Spodoptera litura]	XP_022826929.1	94631	149	6	1	823	383	23	171	1.41e-65	212
TRINITY_DN211032_c0_g1_i1	TRINITY_DN211032_c0_g1	4	AGZ92264.1 REVIP [Spodoptera exigua]	AGZ92264.1	97970	197	4	0	103	693	1	197	3.52e-143	404
TRINITY_DN229622_c0_g1_i1	TRINITY_DN229622_c0_g1	4	XP_022830730.1 sodium-independent sulfate anion transporter-like [Spodoptera litura]	XP_022830730.1	82353	34	6	0	104	3	234	267	6.54e-10	63.5
TRINITY_DN209711_c0_g1_i1	TRINITY_DN209711_c0_g1	4	ADY17886.1 odorant binding protein [Spodoptera exigua]	ADY17886.1	100000	145	0	0	113	547	1	145	5.83e-102	296
TRINITY_DN206918_c0_g1_i1	TRINITY_DN206918_c0_g1	4	XP_022127892.1 multifunctional protein ADE2-like, partial [Pieris rapae]	XP_022127892.1	87500	32	4	0	402	497	25	56	1.37e-09	62.0
TRINITY_DN200615_c0_g1_i1	TRINITY_DN200615_c0_g1	4	XP_022814125.1 uncharacterized protein LOC111347947 [Spodoptera litura]	XP_022814125.1	88471	425	46	2	1392	127	2	426	0.0	801
TRINITY_DN203959_c0_g1_i1	TRINITY_DN203959_c0_g1	4	XP_022816470.1 uncharacterized protein LOC111349552 [Spodoptera litura]	XP_022816470.1	100000	27	0	0	81	1	276	302	1.20e-09	62.0
TRINITY_DN205370_c0_g1_i1	TRINITY_DN205370_c0_g1	4	ASO98011.1 cytochrome p450 CYP9A97 [Spodoptera exigua]	ASO98011.1	100000	65	0	0	3	197	467	531	2.64e-37	142
TRINITY_DN219371_c0_g1_i1	TRINITY_DN219371_c0_g1	4	XP_022826869.1 phytanoyl-CoA dioxygenase, peroxisomal-like [Spodoptera litura]	XP_022826869.1	92857	28	2	0	452	369	98	125	5.07e-09	60.1
TRINITY_DN207665_c0_g1_i1	TRINITY_DN207665_c0_g1	4	AGP03455.1 SexiOBP9 [Spodoptera exigua]	AGP03455.1	99346	153	1	0	358	816	1	153	1.34e-101	303
TRINITY_DN204066_c0_g1_i1	TRINITY_DN204066_c0_g1	4	XP_022826061.1 uncharacterized protein LOC111356068 isoform X2 [Spodoptera litura]	XP_022826061.1	83529	255	38	4	1104	349	1	254	2.78e-112	335
TRINITY_DN204941_c0_g1_i1	TRINITY_DN204941_c0_g1	4	ADY17883.1 odorant binding protein [Spodoptera exigua]	ADY17883.1	100000	26	0	0	78	1	78	103	3.07e-08	54.7
TRINITY_DN200092_c1_g1_i1	TRINITY_DN200092_c1_g1	4	AGH70102.1 odorant binding protein 6 [Spodoptera exigua]	AGH70102.1	86957	23	3	0	1	69	59	81	4.81e-04	45.8
TRINITY_DN200038_c0_g1_i1	TRINITY_DN200038_c0_g1	4	XP_022824556.1 pancreatic triacylglycerol lipase-like [Spodoptera litura]	XP_022824556.1	92720	261	19	0	783	1	1	261	9.51e-174	491
TRINITY_DN208059_c0_g1_i1	TRINITY_DN208059_c0_g1	4	XP_022835167.1 farnesyl pyrophosphate synthase-like [Spodoptera litura]	XP_022835167.1	90000	30	3	0	402	313	210	239	2.31e-09	60.8
TRINITY_DN200288_c0_g1_i1	TRINITY_DN200288_c0_g1	4	XP_022825011.1 aminopeptidase N [Spodoptera litura]	XP_022825011.1	97122	938	27	0	591	3404	1	938	0.0	1852
TRINITY_DN213994_c0_g1_i1	TRINITY_DN213994_c0_g1	4	AGP03454.1 SexiOBP8 [Spodoptera exigua]	AGP03454.1	99338	151	1	0	553	101	1	151	8.48e-96	282
TRINITY_DN20535_c0_g1_i1	TRINITY_DN20535_c0_g1	4	XP_021187066.1 uncharacterized protein LOC110373918 [Helicoverpa armigera]	XP_021187066.1	91398	279	22	2	3339	2503	1	277	2.85e-160	484
TRINITY_DN20577_c0_g1_i1	TRINITY_DN20577_c0_g1	4	BAG71410.1 cytochrome P450 9A9 [Spodoptera exigua]	BAG71410.1	86486	37	5	0	288	398	386	422	8.30e-14	73.6
TRINITY_DN49904_c6_g1_i1	TRINITY_DN49904_c6_g1	4	XP_022816359.1 retinol dehydrogenase 11-like [Spodoptera litura]	XP_022816359.1	94822	309	16	0	112	1038	21	329	0.0	588
TRINITY_DN49998_c0_g1_i1	TRINITY_DN49998_c0_g1	4	KOB70790.1 Aldehyde dehydrogenase isoform 2 [Operophtera brumata]	KOB70790.1	86207	29	4	0	761	847	305	333	1.77e-07	59.3
TRINITY_DN49958_c0_g1_i1	TRINITY_DN49958_c0_g1	4	AEJ38205.1 antennal esterase CXE14 [Spodoptera exigua]	AEJ38205.1	90385	52	5	0	858	703	506	557	1.01e-14	81.3
TRINITY_DN35004_c0_g1_i1	TRINITY_DN35004_c0_g1	4	AHY99686.1 UDP-glycosyltransferase 40R3 [Spodoptera littoralis]	AHY99686.1	90837	251	22	1	786	37	79	329	7.38e-164	473
TRINITY_DN11717_c0_g1_i1	TRINITY_DN11717_c0_g1	4	XP_014369266.1 PREDICTED: uncharacterized protein LOC106719438, partial [Papilio machaon]	XP_014369266.1	55000	80	36	0	166	405	30	109	1.98e-23	100
TRINITY_DN11791_c0_g1_i1	TRINITY_DN11791_c0_g1	4	XP_022820410.1 larval/pupal rigid cuticle protein 66-like [Spodoptera litura]	XP_022820410.1	98529	68	1	0	282	79	16	83	3.35e-42	143
TRINITY_DN11750_c0_g1_i1	TRINITY_DN11750_c0_g1	4	XP_021201005.1 uncharacterized protein LOC110384183 [Helicoverpa armigera]	XP_021201005.1	57778	45	19	0	1048	1182	117	161	3.26e-11	70.1
TRINITY_DN45549_c0_g1_i1	TRINITY_DN45549_c0_g1	4	XP_022817910.1 atlastin-like [Spodoptera litura]	XP_022817910.1	96296	27	1	0	81	1	1	27	6.16e-08	55.8
TRINITY_DN45593_c0_g2_i1	TRINITY_DN45593_c0_g2	4	XP_022831491.1 uncharacterized protein LOC111359975 isoform X1 [Spodoptera litura]	XP_022831491.1	86207	29	4	0	483	569	1	29	8.33e-06	52.8
TRINITY_DN45539_c0_g1_i1	TRINITY_DN45539_c0_g1	4	AKT26497.1 odorant binding protein 19 [Spodoptera exigua]	AKT26497.1	100000	216	0	0	788	141	1	216	1.36e-124	360
TRINITY_DN45558_c0_g1_i1	TRINITY_DN45558_c0_g1	4	XP_022828417.1 uncharacterized protein LOC111357854 [Spodoptera litura]	XP_022828417.1	94779	249	13	0	1608	862	1	249	9.51e-148	431
TRINITY_DN82978_c0_g1_i1	TRINITY_DN82978_c0_g1	4	ASO98011.1 cytochrome p450 CYP9A97 [Spodoptera exigua]	ASO98011.1	97970	197	4	0	3	593	331	527	1.10e-143	416
TRINITY_DN10117_c0_g1_i1	TRINITY_DN10117_c0_g1	4	XP_022827278.1 P3 protein-like isoform X1 [Spodoptera litura]	XP_022827278.1	81250	32	6	0	172	267	336	367	2.44e-10	62.0
TRINITY_DN46939_c0_g1_i1	TRINITY_DN46939_c0_g1	4	XP_022831335.1 uncharacterized protein LOC111359874 [Spodoptera litura]	XP_022831335.1	43023	430	238	5	2451	1171	48	473	6.09e-109	353
TRINITY_DN78490_c0_g1_i1	TRINITY_DN78490_c0_g1	4	AKT26488.1 chemosensory protein 12 [Spodoptera exigua]	AKT26488.1	100000	110	0	0	100	429	16	125	9.73e-64	200
TRINITY_DN46879_c0_g1_i1	TRINITY_DN46879_c0_g1	4	XP_022837280.1 sodium channel protein 60E-like [Spodoptera litura]	XP_022837280.1	99249	932	7	0	5041	7836	1111	2042	0.0	1615
TRINITY_DN46804_c4_g3_i1	TRINITY_DN46804_c4_g3	4	XP_022837763.1 NFX1-type zinc finger-containing protein 1-like [Spodoptera litura]	XP_022837763.1	87500	24	3	0	212	141	1078	1101	6.45e-07	51.2
TRINITY_DN46821_c0_g1_i1	TRINITY_DN46821_c0_g1	4	XP_022828960.1 mucin-5AC-like isoform X7 [Spodoptera litura]	XP_022828960.1	90061	1640	157	4	260	5164	1	1639	0.0	2188
TRINITY_DN46814_c0_g1_i1	TRINITY_DN46814_c0_g1	4	ACV60229.1 antennal esterase CXE2 [Spodoptera littoralis]	ACV60229.1	86096	561	78	0	188	1870	7	567	0.0	935
TRINITY_DN84986_c0_g1_i1	TRINITY_DN84986_c0_g1	4	XP_022825654.1 transmembrane protein 181 [Spodoptera litura]	XP_022825654.1	98113	530	10	0	159	1748	1	530	0.0	1033
TRINITY_DN81354_c0_g1_i1	TRINITY_DN81354_c0_g1	4	PCG62883.1 hypothetical protein B5V51_13451, partial [Heliothis virescens]	PCG62883.1	87879	33	4	0	3	101	29	61	9.21e-09	67.0
TRINITY_DN81395_c0_g1_i1	TRINITY_DN81395_c0_g1	4	AFP20601.1 cytochrome CYP367A6 [Spodoptera littoralis]	AFP20601.1	90947	243	22	0	730	2	209	451	1.45e-160	460
TRINITY_DN53951_c0_g1_i1	TRINITY_DN53951_c0_g1	4	XP_022824842.1 chondroitin proteoglycan 2-like [Spodoptera litura]	XP_022824842.1	47945	73	37	1	531	749	597	668	1.84e-12	75.1
TRINITY_DN14528_c0_g1_i1	TRINITY_DN14528_c0_g1	4	XP_022818819.1 uncharacterized protein LOC111351250 isoform X1 [Spodoptera litura]	XP_022818819.1	96016	251	10	0	1034	282	1	251	1.09e-179	509
TRINITY_DN14552_c0_g1_i1	TRINITY_DN14552_c0_g1	4	PCG65516.1 hypothetical protein B5V51_9080 [Heliothis virescens]	PCG65516.1	100000	33	0	0	1542	1444	44	76	7.46e-13	71.2
TRINITY_DN27139_c0_g1_i1	TRINITY_DN27139_c0_g1	4	AIH07583.1 glutathione S-transferase epsilon 8 [Spodoptera litura]	AIH07583.1	91304	23	2	0	69	1	121	143	3.48e-05	49.3
TRINITY_DN51703_c0_g2_i1	TRINITY_DN51703_c0_g2	4	AKT26489.1 chemosensory protein 13 [Spodoptera exigua]	AKT26489.1	98374	123	2	0	211	579	1	123	3.01e-75	234
TRINITY_DN51742_c0_g1_i1	TRINITY_DN51742_c0_g1	4	XP_013148056.1 PREDICTED: glutathione S-transferase 2-like [Papilio polytes]	XP_013148056.1	57778	45	13	2	277	161	119	163	4.39e-04	45.4
TRINITY_DN49572_c3_g8_i1	TRINITY_DN49572_c3_g8	4	ADI61810.1 endonuclease-reverse transcriptase [Bombyx mori]	ADI61810.1	60000	50	20	0	675	824	936	985	1.82e-10	68.9
TRINITY_DN49540_c3_g1_i1	TRINITY_DN49540_c3_g1	4	PCG72929.1 hypothetical protein B5V51_327 [Heliothis virescens]	PCG72929.1	87692	65	8	0	196	2	100	164	1.38e-28	112
TRINITY_DN49502_c0_g1_i1	TRINITY_DN49502_c0_g1	4	JAB62593.1 Translationally-controlled tumor protein, partial [Anoplophora glabripennis]	JAB62593.1	86250	80	11	0	143	382	26	105	2.06e-33	120
TRINITY_DN49502_c0_g2_i1	TRINITY_DN49502_c0_g2	4	AEO33636.1 hypothetical protein, partial [Amblyomma maculatum]	AEO33636.1	80460	87	17	0	511	251	105	191	6.81e-41	142
TRINITY_DN38564_c0_g1_i1	TRINITY_DN38564_c0_g1	4	ADR64678.1 putative chemosensory ionotropic receptor IR21a [Spodoptera littoralis]	ADR64678.1	87933	895	63	2	22	2706	1	850	0.0	1570
TRINITY_DN48618_c0_g1_i1	TRINITY_DN48618_c0_g1	4	XP_022819664.1 sodium-coupled monocarboxylate transporter 1 [Spodoptera litura]	XP_022819664.1	96234	239	8	1	2116	1400	40	277	4.85e-145	468
TRINITY_DN48641_c0_g1_i1	TRINITY_DN48641_c0_g1	4	AKD01721.1 acetyl-CoA carboxylase 1, partial [Helicoverpa assulta]	AKD01721.1	100000	30	0	0	92	3	115	144	2.01e-09	64.3
TRINITY_DN48611_c0_g3_i1	TRINITY_DN48611_c0_g3	4	XP_014359387.1 PREDICTED: histone-lysine N-methyltransferase SETMAR-like isoform X1 [Papilio machaon]	XP_014359387.1	58108	74	26	3	308	93	8	78	6.70e-13	72.8
TRINITY_DN48679_c1_g1_i1	TRINITY_DN48679_c1_g1	4	XP_022818654.1 myrosinase 1-like [Spodoptera litura]	XP_022818654.1	90614	277	26	0	1446	616	95	371	0.0	511
TRINITY_DN58837_c0_g1_i1	TRINITY_DN58837_c0_g1	4	XP_022827156.1 uncharacterized protein LOC111356886 isoform X1 [Spodoptera litura]	XP_022827156.1	81481	54	10	0	390	229	146	199	1.95e-17	85.1
TRINITY_DN21249_c0_g1_i1	TRINITY_DN21249_c0_g1	4	XP_022817907.1 spidroin-1-like [Spodoptera litura]	XP_022817907.1	91379	116	10	0	615	268	1	116	1.80e-67	229
TRINITY_DN47543_c0_g1_i1	TRINITY_DN47543_c0_g1	4	JAN93897.1 Peptidyl-prolyl cis-trans isomerase F, mitochondrial, partial [Daphnia magna]	JAN93897.1	78363	171	34	1	28	531	1	171	2.94e-83	254
TRINITY_DN47599_c0_g1_i1	TRINITY_DN47599_c0_g1	4	XP_022824878.1 uncharacterized protein LOC111355323 [Spodoptera litura]	XP_022824878.1	93197	441	29	1	489	1811	1	440	0.0	810
TRINITY_DN47565_c0_g2_i1	TRINITY_DN47565_c0_g2	4	AMQ46014.1 cuticular protein RR-2 motif 63 isoform-2 [Spodoptera exigua]	AMQ46014.1	100000	78	0	0	61	294	1	78	5.72e-48	155
TRINITY_DN47582_c0_g1_i1	TRINITY_DN47582_c0_g1	4	XP_014362283.1 PREDICTED: uncharacterized protein LOC106713896, partial [Papilio machaon]	XP_014362283.1	72656	256	70	0	2	769	56	311	1.22e-125	385
TRINITY_DN47573_c0_g2_i1	TRINITY_DN47573_c0_g2	4	KPJ20142.1 Serine-enriched protein [Papilio machaon]	KPJ20142.1	81088	386	57	3	1	1158	320	689	1.84e-133	431
TRINITY_DN47520_c3_g4_i1	TRINITY_DN47520_c3_g4	4	ADI61811.1 endonuclease-reverse transcriptase [Bombyx mori]	ADI61811.1	71698	53	15	0	176	18	941	993	4.69e-21	83.6
TRINITY_DN36767_c0_g1_i1	TRINITY_DN36767_c0_g1	4	XP_022816375.1 cytochrome P450 4C1-like [Spodoptera litura]	XP_022816375.1	91042	480	43	0	1728	289	16	495	0.0	895
TRINITY_DN36788_c0_g1_i1	TRINITY_DN36788_c0_g1	4	XP_022837889.1 uncharacterized protein LOC111365012 isoform X2 [Spodoptera litura]	XP_022837889.1	93548	31	2	0	94	2	26	56	8.72e-09	61.6
TRINITY_DN36780_c0_g1_i1	TRINITY_DN36780_c0_g1	4	XP_021192081.1 cuticle protein 16.5-like [Helicoverpa armigera]	XP_021192081.1	100000	28	0	0	198	281	84	111	3.64e-07	52.8
TRINITY_DN33525_c0_g1_i1	TRINITY_DN33525_c0_g1	4	XP_022818187.1 protein 4.1 homolog isoform X3 [Spodoptera litura]	XP_022818187.1	96552	29	1	0	89	3	2879	2907	1.80e-07	60.1
TRINITY_DN33552_c1_g1_i1	TRINITY_DN33552_c1_g1	4	XP_013162491.1 PREDICTED: uncharacterized protein LOC106113978 [Papilio xuthus]	XP_013162491.1	75000	80	18	1	2	235	165	244	1.85e-35	126
TRINITY_DN33569_c0_g1_i1	TRINITY_DN33569_c0_g1	4	XP_022816625.1 integrator complex subunit 3 homolog isoform X2 [Spodoptera litura]	XP_022816625.1	98770	244	3	0	249	980	1	244	1.19e-107	338
TRINITY_DN33546_c0_g1_i1	TRINITY_DN33546_c0_g1	4	JAA77528.1 Purine nucleoside phosphorylase, partial [Pararge aegeria]	JAA77528.1	92857	28	2	0	86	3	48	75	1.37e-07	57.0
TRINITY_DN9435_c0_g1_i1	TRINITY_DN9435_c0_g1	4	XP_022824115.1 putative fatty acyl-CoA reductase CG5065 [Spodoptera litura]	XP_022824115.1	96691	272	9	0	310	1125	1	272	0.0	553
TRINITY_DN96926_c0_g1_i1	TRINITY_DN96926_c0_g1	4	XP_022825036.1 S-adenosylmethionine synthase isoform X2 [Spodoptera litura]	XP_022825036.1	58036	112	0	1	2	337	79	143	1.09e-28	113
TRINITY_DN34465_c0_g1_i1	TRINITY_DN34465_c0_g1	4	ADZ95800.1 reverse transcriptase, partial [Aglia tau]	ADZ95800.1	76289	97	23	0	1	291	59	155	1.55e-46	153
TRINITY_DN81228_c0_g1_i1	TRINITY_DN81228_c0_g1	4	XP_022837629.1 vitellin-degrading protease-like [Spodoptera litura]	XP_022837629.1	87500	264	33	0	75	866	1	264	1.76e-170	480
TRINITY_DN31268_c0_g1_i1	TRINITY_DN31268_c0_g1	4	PCG71768.1 hypothetical protein B5V51_1531 [Heliothis virescens]	PCG71768.1	69737	76	0	1	230	3	23	75	1.23e-24	100
TRINITY_DN31288_c0_g1_i1	TRINITY_DN31288_c0_g1	4	XP_022821926.1 cytochrome b5-like [Spodoptera litura]	XP_022821926.1	89231	130	14	0	709	1098	1	130	5.53e-78	246
TRINITY_DN45709_c0_g1_i1	TRINITY_DN45709_c0_g1	4	AQX37236.1 BLL9 [Spodoptera exigua]	AQX37236.1	95789	95	4	0	109	393	11	105	4.80e-73	192
TRINITY_DN50488_c1_g1_i1	TRINITY_DN50488_c1_g1	4	XP_022834060.1 ejaculatory bulb-specific protein 3-like isoform X1 [Spodoptera litura]	XP_022834060.1	100000	29	0	0	89	3	66	94	7.87e-10	62.0
TRINITY_DN50404_c0_g3_i1	TRINITY_DN50404_c0_g3	4	OWR41176.1 hypothetical protein KGM_202838 [Danaus plexippus plexippus]	OWR41176.1	89024	82	9	0	950	1195	1	82	9.98e-42	151
TRINITY_DN35606_c0_g1_i1	TRINITY_DN35606_c0_g1	4	KPJ00401.1 hypothetical protein RR46_06991 [Papilio xuthus]	KPJ00401.1	50847	59	28	1	241	65	8	65	2.65e-06	49.3
TRINITY_DN35697_c0_g1_i1	TRINITY_DN35697_c0_g1	4	ODM91810.1 40S ribosomal protein S29 [Orchesella cincta]	ODM91810.1	72414	29	8	0	272	186	26	54	9.43e-06	45.4
TRINITY_DN46469_c0_g2_i1	TRINITY_DN46469_c0_g2	4	XP_022829288.1 dentin sialophosphoprotein-like [Spodoptera litura]	XP_022829288.1	72289	83	22	1	249	1	1513	1594	1.38e-17	82.4
TRINITY_DN9554_c0_g1_i1	TRINITY_DN9554_c0_g1	4	XP_022834612.1 perilipin-4-like isoform X7 [Spodoptera litura]	XP_022834612.1	50806	124	31	5	1	369	587	681	5.83e-19	88.2
TRINITY_DN17082_c0_g1_i1	TRINITY_DN17082_c0_g1	4	XP_022830740.1 uncharacterized protein LOC111359419 [Spodoptera litura]	XP_022830740.1	99364	944	6	0	4602	1771	1	944	0.0	1866
TRINITY_DN17049_c0_g1_i1	TRINITY_DN17049_c0_g1	4	XP_022823237.1 arylphorin subunit alpha-like [Spodoptera litura]	XP_022823237.1	83383	668	108	3	453	2453	1	666	0.0	1131
TRINITY_DN36288_c0_g1_i1	TRINITY_DN36288_c0_g1	4	APC26145.1 eukaryotic translation initiation factor 4E binding protein [Helicoverpa armigera]	APC26145.1	99138	116	1	0	210	557	1	116	5.22e-59	197
TRINITY_DN49306_c249_g1_i1	TRINITY_DN49306_c249_g1	4	XP_022828230.1 protein takeout-like [Spodoptera litura]	XP_022828230.1	95745	235	10	0	670	1374	1	235	4.95e-163	472
TRINITY_DN49372_c4_g3_i1	TRINITY_DN49372_c4_g3	4	XP_013177579.1 PREDICTED: uncharacterized protein LOC106125039 [Papilio xuthus]	XP_013177579.1	73684	38	10	0	278	165	130	167	7.44e-12	61.2
TRINITY_DN57405_c0_g1_i1	TRINITY_DN57405_c0_g1	4	XP_022829632.1 uncharacterized protein LOC111357884 isoform X2 [Spodoptera litura]	XP_022829632.1	84091	44	7	0	446	577	1	44	2.31e-15	80.1
TRINITY_DN51292_c1_g3_i1	TRINITY_DN51292_c1_g3	4	PCG76206.1 hypothetical protein B5V51_10112 [Heliothis virescens]	PCG76206.1	56863	102	44	0	238	543	401	502	4.85e-29	121
TRINITY_DN51279_c1_g1_i1	TRINITY_DN51279_c1_g1	4	XP_022824031.1 anoctamin-4-like [Spodoptera litura]	XP_022824031.1	97182	1171	22	1	4337	858	1	1171	0.0	2124
TRINITY_DN51233_c28_g1_i1	TRINITY_DN51233_c28_g1	4	XP_022837600.1 serine protease inhibitor-like [Spodoptera litura]	XP_022837600.1	94221	398	23	0	1921	728	1	398	0.0	741
TRINITY_DN51227_c0_g1_i1	TRINITY_DN51227_c0_g1	4	XP_021182287.1 headcase protein [Helicoverpa armigera]	XP_021182287.1	97810	411	9	0	896	2128	1	411	0.0	686
TRINITY_DN9738_c1_g1_i1	TRINITY_DN9738_c1_g1	4	XP_022832150.1 alpha-tocopherol transfer protein-like [Spodoptera litura]	XP_022832150.1	90789	76	7	0	106	333	1	76	4.32e-43	149
TRINITY_DN9740_c0_g1_i1	TRINITY_DN9740_c0_g1	4	XP_022828311.1 circadian clock-controlled protein-like [Spodoptera litura]	XP_022828311.1	80488	41	8	0	1	123	156	196	8.22e-14	72.0
TRINITY_DN9795_c0_g1_i1	TRINITY_DN9795_c0_g1	4	AFM77984.1 oderant binding protein 6 [Spodoptera exigua]	AFM77984.1	99200	125	1	0	112	486	23	147	1.23e-85	256
TRINITY_DN14003_c0_g1_i1	TRINITY_DN14003_c0_g1	4	XP_021188070.1 ankyrin repeat domain-containing protein 11 isoform X6 [Helicoverpa armigera]	XP_021188070.1	96296	27	1	0	3	83	46	72	5.54e-07	57.0
TRINITY_DN41744_c0_g1_i1	TRINITY_DN41744_c0_g1	4	XP_013776301.1 histone H4-like [Limulus polyphemus]	XP_013776301.1	98718	78	1	0	74	307	22	99	1.96e-47	155
TRINITY_DN41701_c0_g1_i1	TRINITY_DN41701_c0_g1	4	XP_022822701.1 uncharacterized protein LOC111353771 [Spodoptera litura]	XP_022822701.1	98230	1243	21	1	295	4020	1	1243	0.0	2237
TRINITY_DN18366_c0_g1_i1	TRINITY_DN18366_c0_g1	4	ASN63843.1 cytochrome p450 CYP341B27, partial [Spodoptera exigua]	ASN63843.1	99674	307	1	0	922	2	1	307	0.0	630
TRINITY_DN42406_c0_g1_i1	TRINITY_DN42406_c0_g1	4	AKT26488.1 chemosensory protein 12 [Spodoptera exigua]	AKT26488.1	81081	37	7	0	1947	1837	35	71	1.65e-10	65.9
TRINITY_DN42135_c0_g1_i1	TRINITY_DN42135_c0_g1	4	XP_022823034.1 uncharacterized protein LOC111354011 [Spodoptera litura]	XP_022823034.1	73276	116	25	1	430	777	1	110	1.01e-42	149
TRINITY_DN48206_c0_g1_i1	TRINITY_DN48206_c0_g1	4	PCG73603.1 hypothetical protein B5V51_14640, partial [Heliothis virescens]	PCG73603.1	90000	30	2	1	1732	1646	231	260	3.14e-05	54.3
TRINITY_DN48216_c0_g1_i1	TRINITY_DN48216_c0_g1	4	JAL05327.1 hypothetical protein, partial [Daphnia magna]	JAL05327.1	71667	60	17	0	361	182	67	126	1.49e-23	94.4
TRINITY_DN48215_c5_g1_i1	TRINITY_DN48215_c5_g1	4	PCG75468.1 hypothetical protein B5V51_11643 [Heliothis virescens]	PCG75468.1	44000	50	28	0	1412	1263	344	393	4.56e-04	50.8
TRINITY_DN48218_c3_g1_i1	TRINITY_DN48218_c3_g1	4	XP_021188964.1 cuticle protein 8-like [Helicoverpa armigera]	XP_021188964.1	81818	154	20	1	33	470	9	162	5.26e-49	162
TRINITY_DN48218_c4_g2_i1	TRINITY_DN48218_c4_g2	4	XP_022815948.1 cuticle protein 7-like [Spodoptera litura]	XP_022815948.1	98450	129	2	0	387	1	1	129	2.29e-34	123
TRINITY_DN48225_c1_g1_i1	TRINITY_DN48225_c1_g1	4	XP_022823522.1 prothoracicostatic peptide-like isoform X2 [Spodoptera litura]	XP_022823522.1	98824	85	1	0	1061	807	172	256	4.55e-49	171
TRINITY_DN46533_c0_g1_i1	TRINITY_DN46533_c0_g1	4	JAN00541.1 Elongation factor 1-alpha [Daphnia magna]	JAN00541.1	76555	209	48	1	1	627	240	447	1.25e-110	333
TRINITY_DN46588_c0_g1_i1	TRINITY_DN46588_c0_g1	4	XP_022816770.1 cuticle protein 19-like [Spodoptera litura]	XP_022816770.1	97203	143	4	0	87	515	1	143	9.60e-71	219
TRINITY_DN46566_c1_g1_i1	TRINITY_DN46566_c1_g1	4	EDV45104.2 uncharacterized protein Dere_GG10949, partial [Drosophila erecta]	EDV45104.2	96296	81	3	0	357	115	13	93	3.39e-39	132
TRINITY_DN46520_c1_g2_i1	TRINITY_DN46520_c1_g2	4	AGH70102.1 odorant binding protein 6 [Spodoptera exigua]	AGH70102.1	78571	42	9	0	126	1	103	144	9.36e-12	64.7
TRINITY_DN17227_c0_g1_i1	TRINITY_DN17227_c0_g1	4	PCG72815.1 hypothetical protein B5V51_445 [Heliothis virescens]	PCG72815.1	92393	1078	70	5	508	3732	1	1069	0.0	1912
TRINITY_DN51809_c0_g1_i1	TRINITY_DN51809_c0_g1	4	XP_022825355.1 alanine--glyoxylate aminotransferase 2-like [Spodoptera litura]	XP_022825355.1	92857	28	2	0	476	393	429	456	2.07e-06	53.1
TRINITY_DN51460_c0_g1_i1	TRINITY_DN51460_c0_g1	4	BAM19463.1 unknown unsecreted protein [Papilio xuthus]	BAM19463.1	90625	32	3	0	97	2	8	39	3.02e-11	66.2
TRINITY_DN51452_c0_g1_i1	TRINITY_DN51452_c0_g1	4	XP_022837991.1 nuclear protein 1 [Spodoptera litura]	XP_022837991.1	100000	66	0	0	2184	2381	1	66	1.52e-35	135
TRINITY_DN51425_c2_g1_i1	TRINITY_DN51425_c2_g1	4	XP_022814060.1 cuticle protein CP14.6-like [Spodoptera litura]	XP_022814060.1	74590	122	31	0	565	200	17	138	7.03e-60	189
TRINITY_DN12007_c0_g1_i1	TRINITY_DN12007_c0_g1	4	XP_022833710.1 cholinesterase 1-like [Spodoptera litura]	XP_022833710.1	79070	172	35	1	88	600	342	513	4.70e-94	293
TRINITY_DN29132_c0_g1_i1	TRINITY_DN29132_c0_g1	4	ADC32118.1 glutathione S-transferase sigma [Antheraea pernyi]	ADC32118.1	69444	36	11	0	109	2	42	77	3.78e-08	60.5
TRINITY_DN45496_c0_g1_i1	TRINITY_DN45496_c0_g1	4	PCG77254.1 hypothetical protein B5V51_7823 [Heliothis virescens]	PCG77254.1	99490	196	1	0	1852	1265	260	455	1.07e-140	424
TRINITY_DN50366_c0_g2_i1	TRINITY_DN50366_c0_g2	4	XP_022821321.1 uncharacterized protein LOC111352870 [Spodoptera litura]	XP_022821321.1	94802	1135	26	3	539	3904	4	1118	0.0	1887
TRINITY_DN50346_c0_g2_i1	TRINITY_DN50346_c0_g2	4	BAI52945.1 elongation factor-1 alpha, partial [Lethocerus deyrollei]	BAI52945.1	88095	126	15	0	62	439	1	126	7.27e-76	229
TRINITY_DN50387_c0_g1_i1	TRINITY_DN50387_c0_g1	4	XP_022822942.1 histone acetyltransferase KAT6A-like isoform X2 [Spodoptera litura]	XP_022822942.1	87805	82	5	1	4806	4561	93	169	4.54e-32	130
TRINITY_DN86311_c0_g1_i1	TRINITY_DN86311_c0_g1	4	XP_022831926.1 alpha-tocopherol transfer protein-like [Spodoptera litura]	XP_022831926.1	76471	34	8	0	74	175	1	34	1.09e-08	60.1
TRINITY_DN48162_c0_g1_i1	TRINITY_DN48162_c0_g1	4	XP_021185115.1 restin homolog isoform X9 [Helicoverpa armigera]	XP_021185115.1	93333	30	2	0	91	2	30	59	7.51e-07	59.7
TRINITY_DN48108_c0_g1_i1	TRINITY_DN48108_c0_g1	4	XP_022824604.1 collagen and calcium-binding EGF domain-containing protein 1-like isoform X2 [Spodoptera litura]	XP_022824604.1	96198	263	10	0	3	791	157	419	6.47e-143	415
TRINITY_DN48108_c0_g2_i1	TRINITY_DN48108_c0_g2	4	XP_022824604.1 collagen and calcium-binding EGF domain-containing protein 1-like isoform X2 [Spodoptera litura]	XP_022824604.1	97857	140	3	0	422	3	24	163	2.19e-96	291
TRINITY_DN48182_c0_g1_i1	TRINITY_DN48182_c0_g1	4	XP_022830113.1 regulating synaptic membrane exocytosis protein 2 isoform X3 [Spodoptera litura]	XP_022830113.1	99288	983	7	0	5541	2593	1	983	0.0	1648
TRINITY_DN38711_c0_g1_i1	TRINITY_DN38711_c0_g1	4	AEO34241.1 hypothetical protein [Amblyomma maculatum]	AEO34241.1	54237	59	24	3	204	371	25	83	1.11e-09	60.1
TRINITY_DN38796_c0_g1_i1	TRINITY_DN38796_c0_g1	4	OWR42392.1 hypothetical protein KGM_216180 [Danaus plexippus plexippus]	OWR42392.1	95455	22	1	0	92	27	24	45	1.69e-04	45.4
TRINITY_DN21998_c0_g1_i1	TRINITY_DN21998_c0_g1	4	XP_022837605.1 uncharacterized oxidoreductase dhs-27-like isoform X2 [Spodoptera litura]	XP_022837605.1	76276	392	92	1	305	1477	1	392	0.0	597
TRINITY_DN67834_c0_g1_i1	TRINITY_DN67834_c0_g1	4	ADI61818.1 endonuclease-reverse transcriptase [Bombyx mori]	ADI61818.1	70769	65	19	0	42	236	855	919	3.25e-20	90.5
TRINITY_DN49475_c0_g1_i1	TRINITY_DN49475_c0_g1	4	XP_008192504.2 PREDICTED: SCY1-like protein 2 isoform X7 [Tribolium castaneum]	XP_008192504.2	88889	54	6	0	2582	2743	764	817	5.55e-08	64.7
TRINITY_DN49462_c7_g1_i1	TRINITY_DN49462_c7_g1	4	PCG76206.1 hypothetical protein B5V51_10112 [Heliothis virescens]	PCG76206.1	63000	100	37	0	2	301	403	502	5.69e-34	130
TRINITY_DN49432_c1_g1_i1	TRINITY_DN49432_c1_g1	4	XP_022828155.1 organic cation transporter protein-like isoform X1 [Spodoptera litura]	XP_022828155.1	98592	71	1	0	3	215	487	557	4.64e-27	122
TRINITY_DN49436_c2_g1_i1	TRINITY_DN49436_c2_g1	4	XP_022833077.1 protein SCAI [Spodoptera litura]	XP_022833077.1	99393	494	3	0	259	1740	95	588	0.0	969
TRINITY_DN49413_c1_g1_i1	TRINITY_DN49413_c1_g1	4	XP_022823299.1 low density lipoprotein receptor adapter protein 1-B-like [Spodoptera litura]	XP_022823299.1	96313	217	8	0	2601	1951	1	217	2.57e-106	333
TRINITY_DN49407_c0_g1_i1	TRINITY_DN49407_c0_g1	4	XP_022818666.1 LOW QUALITY PROTEIN: voltage-dependent calcium channel type A subunit alpha-1 [Spodoptera litura]	XP_022818666.1	95620	274	0	1	3	824	1294	1555	0.0	551
TRINITY_DN49420_c0_g1_i1	TRINITY_DN49420_c0_g1	4	XP_022830357.1 cysteine sulfinic acid decarboxylase [Spodoptera litura]	XP_022830357.1	99609	511	2	0	323	1855	1	511	0.0	1021
TRINITY_DN49474_c0_g1_i1	TRINITY_DN49474_c0_g1	4	XP_022834242.1 calcium-dependent secretion activator isoform X9 [Spodoptera litura]	XP_022834242.1	98937	941	5	1	310	3117	1	941	0.0	1816
TRINITY_DN42933_c0_g1_i1	TRINITY_DN42933_c0_g1	4	XP_022816395.1 endocuticle structural glycoprotein SgAbd-5-like isoform X1 [Spodoptera litura]	XP_022816395.1	88333	120	14	0	509	150	1	120	4.79e-53	171
TRINITY_DN42961_c4_g1_i1	TRINITY_DN42961_c4_g1	4	XP_014372187.1 PREDICTED: LOW QUALITY PROTEIN: helicase SKI2W [Papilio machaon]	XP_014372187.1	59459	37	15	0	149	259	354	390	8.20e-04	44.3
TRINITY_DN42943_c0_g1_i1	TRINITY_DN42943_c0_g1	4	JAV10860.1 putative histones h3 and h4, partial [Nyssomyia neivai]	JAV10860.1	91964	112	9	0	1	336	16	127	2.85e-67	205
TRINITY_DN41952_c110_g1_i1	TRINITY_DN41952_c110_g1	4	XP_022826125.1 ATP synthase lipid-binding protein, mitochondrial [Spodoptera litura]	XP_022826125.1	82927	41	7	0	153	31	17	57	5.06e-14	68.6
TRINITY_DN41917_c0_g1_i1	TRINITY_DN41917_c0_g1	4	XP_022816223.1 uncharacterized protein LOC111349355 [Spodoptera litura]	XP_022816223.1	81290	155	27	1	576	1034	324	478	3.80e-82	267
TRINITY_DN50627_c0_g1_i1	TRINITY_DN50627_c0_g1	4	ACX46120.1 catalase [Scylla paramamosain]	ACX46120.1	49875	401	199	2	130	1326	23	423	4.54e-136	408
TRINITY_DN50647_c1_g1_i1	TRINITY_DN50647_c1_g1	4	PCG74738.1 hypothetical protein B5V51_12815, partial [Heliothis virescens]	PCG74738.1	59657	233	93	1	29	724	1	233	5.41e-96	288
TRINITY_DN50631_c1_g3_i1	TRINITY_DN50631_c1_g3	4	XP_022823652.1 uncharacterized protein LOC111354426 [Spodoptera litura]	XP_022823652.1	82645	121	21	0	365	3	133	253	3.23e-70	221
TRINITY_DN32206_c0_g1_i1	TRINITY_DN32206_c0_g1	4	XP_022825942.1 uncharacterized protein LOC111355992 [Spodoptera litura]	XP_022825942.1	100000	87	0	0	2394	2134	18	104	1.39e-49	177
TRINITY_DN32266_c0_g1_i1	TRINITY_DN32266_c0_g1	4	XP_022823522.1 prothoracicostatic peptide-like isoform X2 [Spodoptera litura]	XP_022823522.1	93162	117	6	1	353	3	1	115	2.37e-44	151
TRINITY_DN41246_c0_g1_i1	TRINITY_DN41246_c0_g1	4	AIH07589.1 glutathione S-transferase epsilon 14 [Spodoptera litura]	AIH07589.1	82482	137	24	0	26	436	81	217	9.97e-64	205
TRINITY_DN41281_c0_g1_i1	TRINITY_DN41281_c0_g1	4	JAN00483.1 RNA-binding protein [Daphnia magna]	JAN00483.1	52564	78	37	0	83	316	5	82	1.05e-20	89.7
TRINITY_DN41260_c0_g1_i1	TRINITY_DN41260_c0_g1	4	XP_022825803.1 chaoptin-like isoform X1 [Spodoptera litura]	XP_022825803.1	97216	1329	37	0	7063	3077	2	1330	0.0	2539
TRINITY_DN23786_c0_g2_i1	TRINITY_DN23786_c0_g2	4	XP_022832749.1 uncharacterized protein LOC111360780 [Spodoptera litura]	XP_022832749.1	96206	1028	39	0	631	3714	1	1028	0.0	1996
TRINITY_DN49770_c0_g1_i1	TRINITY_DN49770_c0_g1	4	XP_022828109.1 liver carboxylesterase B-1-like [Spodoptera litura]	XP_022828109.1	85874	538	73	2	1	1605	4	541	0.0	968
TRINITY_DN31829_c0_g1_i1	TRINITY_DN31829_c0_g1	4	XP_022817893.1 uncharacterized protein LOC111350507 [Spodoptera litura]	XP_022817893.1	76667	30	7	0	356	445	135	164	1.48e-06	53.1
TRINITY_DN37879_c0_g1_i1	TRINITY_DN37879_c0_g1	4	AGH70102.1 odorant binding protein 6 [Spodoptera exigua]	AGH70102.1	79310	58	12	0	435	608	8	65	6.39e-22	93.6
TRINITY_DN32626_c0_g1_i1	TRINITY_DN32626_c0_g1	4	XP_022822885.1 histone-lysine N-methyltransferase SETMAR-like [Spodoptera litura]	XP_022822885.1	87963	108	13	0	993	670	242	349	1.37e-57	196
TRINITY_DN32648_c0_g1_i1	TRINITY_DN32648_c0_g1	4	XP_022819781.1 E3 ubiquitin-protein ligase HECW2 isoform X2 [Spodoptera litura]	XP_022819781.1	100000	28	0	0	86	3	123	150	2.19e-10	63.5
TRINITY_DN24567_c0_g1_i1	TRINITY_DN24567_c0_g1	4	PCG77029.1 hypothetical protein B5V51_8207 [Heliothis virescens]	PCG77029.1	46154	52	28	0	1	156	924	975	2.46e-07	52.4
TRINITY_DN2834_c0_g1_i1	TRINITY_DN2834_c0_g1	4	ASO98008.1 cytochrome p450 CYP6AE70 [Spodoptera exigua]	ASO98008.1	97541	488	12	0	85	1548	1	488	0.0	957
TRINITY_DN2844_c0_g1_i1	TRINITY_DN2844_c0_g1	4	PCG70057.1 hypothetical protein B5V51_3399 [Heliothis virescens]	PCG70057.1	98020	101	2	0	134	436	1	101	1.04e-68	209
TRINITY_DN2819_c1_g1_i1	TRINITY_DN2819_c1_g1	4	XP_022816399.1 cytochrome P450 4d8-like [Spodoptera litura]	XP_022816399.1	95833	120	5	0	2	361	382	501	4.86e-76	241
TRINITY_DN43286_c0_g1_i1	TRINITY_DN43286_c0_g1	4	XP_022817383.1 papilin-like isoform X5 [Spodoptera litura]	XP_022817383.1	97500	40	1	0	120	1	1977	2016	9.60e-20	89.0
TRINITY_DN43226_c0_g2_i1	TRINITY_DN43226_c0_g2	4	XP_021186592.1 LOW QUALITY PROTEIN: serine/threonine-protein phosphatase 2A 55 kDa regulatory subunit B alpha isoform [Helicoverpa armigera]	XP_021186592.1	100000	165	0	0	497	3	1	165	1.95e-112	348
TRINITY_DN40602_c0_g1_i1	TRINITY_DN40602_c0_g1	4	XP_022821574.1 atlastin-like [Spodoptera litura]	XP_022821574.1	79310	29	6	0	88	2	12	40	1.60e-05	48.1
TRINITY_DN37696_c0_g1_i1	TRINITY_DN37696_c0_g1	4	XP_022830401.1 uncharacterized protein LOC111359174 [Spodoptera litura]	XP_022830401.1	85792	183	18	2	151	681	208	388	3.20e-60	201
TRINITY_DN36906_c0_g1_i1	TRINITY_DN36906_c0_g1	4	XP_022821118.1 L-threonine 3-dehydrogenase, mitochondrial isoform X1 [Spodoptera litura]	XP_022821118.1	97661	342	8	0	113	1138	1	342	0.0	693
TRINITY_DN22575_c0_g1_i1	TRINITY_DN22575_c0_g1	4	XP_022832389.1 uncharacterized protein LOC111360618 isoform X1 [Spodoptera litura]	XP_022832389.1	96098	205	8	0	257	871	1	205	3.31e-106	325
TRINITY_DN22516_c0_g1_i1	TRINITY_DN22516_c0_g1	4	JAG52596.1 hypothetical protein, partial [Lygus hesperus]	JAG52596.1	90667	75	7	0	2344	2120	28	102	2.85e-38	144
TRINITY_DN82434_c0_g1_i1	TRINITY_DN82434_c0_g1	4	PCG71889.1 hypothetical protein B5V51_1379 [Heliothis virescens]	PCG71889.1	51389	288	135	1	3142	2279	1	283	7.64e-88	292
TRINITY_DN50804_c0_g1_i1	TRINITY_DN50804_c0_g1	4	JAN03672.1 hypothetical protein, partial [Daphnia magna]	JAN03672.1	73913	92	23	1	144	419	2	92	1.27e-26	108
TRINITY_DN50808_c3_g1_i1	TRINITY_DN50808_c3_g1	4	XP_022831401.1 ATP-binding cassette sub-family A member 5-like [Spodoptera litura]	XP_022831401.1	98920	1852	20	0	194	5749	1	1852	0.0	3540
TRINITY_DN50888_c1_g1_i1	TRINITY_DN50888_c1_g1	4	XP_022831497.1 uncharacterized protein LOC111359975 isoform X4 [Spodoptera litura]	XP_022831497.1	60403	149	59	0	1	447	798	946	1.33e-42	157
TRINITY_DN50900_c3_g4_i1	TRINITY_DN50900_c3_g4	4	XP_021185795.1 ras-related and estrogen-regulated growth inhibitor [Helicoverpa armigera]	XP_021185795.1	96250	240	9	0	3565	2846	8	247	6.92e-146	446
TRINITY_DN7352_c0_g1_i1	TRINITY_DN7352_c0_g1	4	XP_022821797.1 toll-like receptor 4 [Spodoptera litura]	XP_022821797.1	96862	733	23	0	473	2671	14	746	0.0	1425
TRINITY_DN78252_c2_g1_i1	TRINITY_DN78252_c2_g1	4	XP_022816717.1 LOW QUALITY PROTEIN: larval cuticle protein 1-like [Spodoptera litura]	XP_022816717.1	80000	120	22	2	38	391	22	141	1.16e-43	154
TRINITY_DN40478_c0_g1_i1	TRINITY_DN40478_c0_g1	4	XP_022817616.1 uncharacterized protein LOC111350325 isoform X2 [Spodoptera litura]	XP_022817616.1	100000	287	0	0	4604	3744	1	287	0.0	599
TRINITY_DN40432_c1_g1_i1	TRINITY_DN40432_c1_g1	4	XP_022838091.1 uncharacterized protein LOC111365126 isoform X1 [Spodoptera litura]	XP_022838091.1	96833	663	21	0	449	2437	1	663	0.0	1083
TRINITY_DN48822_c7_g2_i1	TRINITY_DN48822_c7_g2	4	XP_022814447.1 pupal cuticle protein 36-like [Spodoptera litura]	XP_022814447.1	79327	208	33	3	56	649	1	208	1.25e-50	170
TRINITY_DN48863_c0_g1_i1	TRINITY_DN48863_c0_g1	4	XP_022818041.1 zinc transporter ZIP1-like [Spodoptera litura]	XP_022818041.1	96094	128	5	0	910	527	105	232	4.94e-65	211
TRINITY_DN48863_c0_g2_i1	TRINITY_DN48863_c0_g2	4	XP_021194278.1 zinc transporter ZIP1-like [Helicoverpa armigera]	XP_021194278.1	90909	231	21	0	254	946	1	231	3.40e-136	397
TRINITY_DN48824_c0_g2_i1	TRINITY_DN48824_c0_g2	4	XP_022817343.1 decaprenyl-diphosphate synthase subunit 2-like [Spodoptera litura]	XP_022817343.1	96569	204	6	1	1106	498	202	405	1.17e-141	414
TRINITY_DN53236_c0_g1_i1	TRINITY_DN53236_c0_g1	4	PCG70936.1 hypothetical protein B5V51_2420 [Heliothis virescens]	PCG70936.1	97619	42	1	0	126	1	203	244	5.52e-17	83.2
TRINITY_DN53264_c0_g1_i1	TRINITY_DN53264_c0_g1	4	XP_022827202.1 uncharacterized protein LOC111356947 [Spodoptera litura]	XP_022827202.1	86854	426	56	0	1	1278	81	506	0.0	764
TRINITY_DN79394_c0_g1_i1	TRINITY_DN79394_c0_g1	4	AGP03457.1 SexiOBP11 [Spodoptera exigua]	AGP03457.1	99351	154	1	0	172	633	1	154	1.06e-107	316
TRINITY_DN42540_c1_g1_i1	TRINITY_DN42540_c1_g1	4	XP_022834060.1 ejaculatory bulb-specific protein 3-like isoform X1 [Spodoptera litura]	XP_022834060.1	99219	128	1	0	77	460	1	128	6.71e-76	230
TRINITY_DN33491_c0_g1_i1	TRINITY_DN33491_c0_g1	4	XP_021193065.1 gamma-aminobutyric acid receptor subunit beta-like [Helicoverpa armigera]	XP_021193065.1	98529	68	1	0	6091	5888	258	325	4.08e-28	124
TRINITY_DN21305_c0_g1_i1	TRINITY_DN21305_c0_g1	4	AAM97641.1 myosin heavy chain type II, partial [Empusa sp. IRT-2002]	AAM97641.1	93548	31	2	0	724	816	185	215	1.25e-09	63.9
TRINITY_DN78926_c0_g1_i1	TRINITY_DN78926_c0_g1	4	XP_022824556.1 pancreatic triacylglycerol lipase-like [Spodoptera litura]	XP_022824556.1	88550	131	15	0	21	413	204	334	6.71e-83	256
TRINITY_DN39233_c0_g1_i1	TRINITY_DN39233_c0_g1	4	XP_022817893.1 uncharacterized protein LOC111350507 [Spodoptera litura]	XP_022817893.1	77778	27	6	0	83	3	250	276	1.30e-05	50.8
TRINITY_DN39275_c0_g1_i1	TRINITY_DN39275_c0_g1	4	XP_022818821.1 1-phosphatidylinositol 4,5-bisphosphate phosphodiesterase epsilon-1-like [Spodoptera litura]	XP_022818821.1	99220	1922	15	0	368	6133	1	1922	0.0	3726
TRINITY_DN36034_c0_g1_i1	TRINITY_DN36034_c0_g1	4	XP_022831074.1 H/ACA ribonucleoprotein complex subunit 1-like isoform X2 [Spodoptera litura]	XP_022831074.1	66667	63	20	1	47	232	1	63	9.41e-18	83.2
TRINITY_DN28416_c0_g1_i1	TRINITY_DN28416_c0_g1	4	KPJ06641.1 Uncharacterized protein C9orf172 [Papilio machaon]	KPJ06641.1	84000	25	4	0	271	197	1	25	2.35e-04	49.7
TRINITY_DN28450_c0_g1_i1	TRINITY_DN28450_c0_g1	4	AII16095.1 trypsin-like serine protease, partial [Spodoptera litura]	AII16095.1	75000	36	9	0	110	3	4	39	2.43e-08	55.5
TRINITY_DN79999_c0_g1_i1	TRINITY_DN79999_c0_g1	4	ADY17883.1 odorant binding protein [Spodoptera exigua]	ADY17883.1	100000	28	0	0	2	85	88	115	1.66e-08	56.6
TRINITY_DN79938_c0_g1_i1	TRINITY_DN79938_c0_g1	4	XP_022827541.1 cytochrome P450 4c21-like [Spodoptera litura]	XP_022827541.1	94274	489	28	0	1717	251	1	489	0.0	933
TRINITY_DN44688_c1_g1_i1	TRINITY_DN44688_c1_g1	4	XP_022818987.1 uncharacterized protein LOC111351320 [Spodoptera litura]	XP_022818987.1	63636	33	12	0	61	159	106	138	3.40e-05	47.0
TRINITY_DN79668_c0_g1_i1	TRINITY_DN79668_c0_g1	4	XP_022817263.1 cuticle protein 1 [Spodoptera litura]	XP_022817263.1	95506	89	4	0	965	699	1	89	3.45e-29	114
TRINITY_DN24829_c0_g1_i1	TRINITY_DN24829_c0_g1	4	XP_022829262.1 intraflagellar transport protein 88 homolog [Spodoptera litura]	XP_022829262.1	90000	30	3	0	92	3	577	606	4.49e-10	61.2
TRINITY_DN25064_c0_g1_i1	TRINITY_DN25064_c0_g1	4	XP_022827342.1 ubiquitin thioesterase trabid-like [Spodoptera litura]	XP_022827342.1	92857	28	2	0	240	157	107	134	9.96e-13	53.9
TRINITY_DN42604_c1_g1_i1	TRINITY_DN42604_c1_g1	4	XP_022832192.1 luciferin 4-monooxygenase-like [Spodoptera litura]	XP_022832192.1	93273	550	37	0	3233	1584	1	550	0.0	1066
TRINITY_DN47352_c0_g2_i1	TRINITY_DN47352_c0_g2	4	XP_022837797.1 uncharacterized protein LOC111364974 isoform X2 [Spodoptera litura]	XP_022837797.1	98758	161	2	0	1394	912	123	283	4.79e-76	245
TRINITY_DN50199_c0_g1_i1	TRINITY_DN50199_c0_g1	4	JAV65001.1 hypothetical protein [Photinus pyralis]	JAV65001.1	43382	408	216	7	1203	4	88	488	5.97e-103	338
TRINITY_DN50122_c2_g2_i1	TRINITY_DN50122_c2_g2	4	XP_022827446.1 myrosinase 1-like [Spodoptera litura]	XP_022827446.1	92340	483	37	0	201	1649	20	502	0.0	934
TRINITY_DN50144_c0_g1_i1	TRINITY_DN50144_c0_g1	4	XP_022818096.1 uncharacterized protein LOC111350682 [Spodoptera litura]	XP_022818096.1	95415	698	32	0	200	2293	1	698	0.0	1333
TRINITY_DN50156_c0_g1_i1	TRINITY_DN50156_c0_g1	4	XP_022828361.1 probable pathogenesis-related protein CaO19.6200 [Spodoptera litura]	XP_022828361.1	98762	323	4	0	2977	2009	1	323	0.0	584
TRINITY_DN38889_c0_g1_i1	TRINITY_DN38889_c0_g1	4	XP_021182006.1 MAP kinase-interacting serine/threonine-protein kinase 1-like isoform X1 [Helicoverpa armigera]	XP_021182006.1	89655	58	3	1	167	3	4	61	1.39e-24	105
TRINITY_DN38816_c1_g1_i1	TRINITY_DN38816_c1_g1	4	XP_011553975.1 PREDICTED: uncharacterized protein LOC105385311, partial [Plutella xylostella]	XP_011553975.1	84000	25	4	0	266	340	28	52	6.02e-05	48.1
TRINITY_DN39675_c0_g1_i1	TRINITY_DN39675_c0_g1	4	XP_021200959.1 glutathione S-transferase 1-like isoform X4 [Helicoverpa armigera]	XP_021200959.1	82759	29	5	0	325	239	38	66	8.48e-09	57.4
TRINITY_DN27206_c0_g1_i1	TRINITY_DN27206_c0_g1	4	XP_021184358.1 probable aldehyde oxidase 2 [Helicoverpa armigera]	XP_021184358.1	96429	28	1	0	252	169	1181	1208	1.81e-10	62.0
TRINITY_DN43643_c0_g1_i1	TRINITY_DN43643_c0_g1	4	AHB12458.1 60S Ribosomal Protein L12 [Pantala flavescens]	AHB12458.1	79787	94	18	1	42	323	1	93	1.26e-46	153
TRINITY_DN50710_c0_g1_i1	TRINITY_DN50710_c0_g1	4	JAK77470.1 hypothetical protein, partial [Daphnia magna]	JAK77470.1	52874	174	65	3	807	286	1	157	1.94e-45	160
TRINITY_DN50770_c1_g1_i1	TRINITY_DN50770_c1_g1	4	XP_021186050.1 uncharacterized protein LOC110373193 [Helicoverpa armigera]	XP_021186050.1	88732	71	8	0	213	1	482	552	1.20e-36	135
TRINITY_DN36829_c0_g1_i1	TRINITY_DN36829_c0_g1	4	XP_022822378.1 agrin-like [Spodoptera litura]	XP_022822378.1	98730	866	11	0	4071	1474	1	866	0.0	1506
TRINITY_DN49617_c4_g5_i1	TRINITY_DN49617_c4_g5	4	ANI21994.1 UDP-glycosyltransferase 33T3 [Spodoptera exigua]	ANI21994.1	94828	232	12	0	1099	404	289	520	4.87e-135	401
TRINITY_DN49696_c3_g1_i1	TRINITY_DN49696_c3_g1	4	CAP20020.1 transposase [Eriphia verrucosa]	CAP20020.1	43103	174	98	1	862	1380	176	349	2.92e-55	132
TRINITY_DN49670_c1_g2_i1	TRINITY_DN49670_c1_g2	4	JAM32662.1 hypothetical protein, partial [Daphnia_magna]	JAM32662.1	50000	128	50	2	11	370	1	122	3.82e-26	107
TRINITY_DN49670_c1_g3_i1	TRINITY_DN49670_c1_g3	4	LAA11445.1 uncharacterized protein, partial [Parasteatoda tepidariorum]	LAA11445.1	65116	43	15	0	203	331	11	53	1.25e-10	58.5
TRINITY_DN49610_c0_g1_i1	TRINITY_DN49610_c0_g1	4	XP_022819029.1 uncharacterized protein LOC111351353 isoform X1 [Spodoptera litura]	XP_022819029.1	35345	116	54	4	128	412	5	120	6.45e-08	59.3
TRINITY_DN49658_c0_g1_i1	TRINITY_DN49658_c0_g1	4	XP_022836415.1 gamma-aminobutyric acid type B receptor subunit 2-like isoform X5 [Spodoptera litura]	XP_022836415.1	98927	1398	13	2	5150	963	1	1398	0.0	2693
TRINITY_DN49621_c0_g1_i1	TRINITY_DN49621_c0_g1	4	XP_022821556.1 Down syndrome cell adhesion molecule-like protein Dscam2 [Spodoptera litura]	XP_022821556.1	99031	1652	16	0	383	5338	174	1825	0.0	3192
TRINITY_DN49681_c0_g1_i1	TRINITY_DN49681_c0_g1	4	XP_022834757.1 alpha-tocopherol transfer protein-like [Spodoptera litura]	XP_022834757.1	87926	323	39	0	112	1080	1	323	0.0	614
TRINITY_DN44200_c0_g1_i1	TRINITY_DN44200_c0_g1	4	XP_022820329.1 larval/pupal rigid cuticle protein 66-like [Spodoptera litura]	XP_022820329.1	96581	117	4	0	90	440	18	134	1.59e-42	144
TRINITY_DN23458_c0_g1_i1	TRINITY_DN23458_c0_g1	4	XP_022834384.1 tyrosine aminotransferase-like [Spodoptera litura]	XP_022834384.1	97213	287	8	0	2534	3394	157	443	0.0	579
TRINITY_DN23432_c0_g1_i1	TRINITY_DN23432_c0_g1	4	XP_022820705.1 uncharacterized protein LOC111352437 [Spodoptera litura]	XP_022820705.1	99630	541	2	0	2040	418	1	541	0.0	1098
TRINITY_DN23406_c0_g1_i1	TRINITY_DN23406_c0_g1	4	XP_022819306.1 amidophosphoribosyltransferase-like isoform X2 [Spodoptera litura]	XP_022819306.1	98014	554	11	0	204	1865	1	554	0.0	1127
TRINITY_DN8469_c0_g1_i1	TRINITY_DN8469_c0_g1	4	JAR97133.1 nad kinase-like protein isoform x5, partial [Triatoma infestans]	JAR97133.1	100000	31	0	0	896	804	7	37	4.92e-11	66.2
TRINITY_DN45863_c0_g1_i1	TRINITY_DN45863_c0_g1	4	XP_022815569.1 glutamate-gated chloride channel isoform X6 [Spodoptera litura]	XP_022815569.1	100000	42	0	0	600	725	1	42	4.80e-18	89.0
TRINITY_DN16944_c0_g1_i1	TRINITY_DN16944_c0_g1	4	XP_022832157.1 inositol oxygenase-like [Spodoptera litura]	XP_022832157.1	100000	21	0	0	2	64	235	255	2.77e-05	47.4
TRINITY_DN78819_c0_g1_i1	TRINITY_DN78819_c0_g1	4	XP_022821576.1 protein takeout-like [Spodoptera litura]	XP_022821576.1	94595	37	2	0	630	520	165	201	1.23e-13	74.3
TRINITY_DN53578_c0_g1_i1	TRINITY_DN53578_c0_g1	4	XP_021189032.1 adhesive plaque matrix protein-like isoform X1 [Helicoverpa armigera]	XP_021189032.1	88814	447	49	1	100	1440	260	705	1.35e-173	518
TRINITY_DN34243_c0_g1_i1	TRINITY_DN34243_c0_g1	4	XP_022829558.1 MORN repeat-containing protein 4 homolog [Spodoptera litura]	XP_022829558.1	100000	156	0	0	169	636	1	156	3.61e-109	321
TRINITY_DN8664_c0_g1_i1	TRINITY_DN8664_c0_g1	4	XP_022830969.1 globin-2 A chain-like [Spodoptera litura]	XP_022830969.1	84375	32	5	0	97	2	49	80	4.68e-07	56.2
TRINITY_DN1556_c0_g1_i1	TRINITY_DN1556_c0_g1	4	ASO76386.1 phosphoribosylaminoimidazole carboxylase, partial [Spodoptera littoralis]	ASO76386.1	100000	31	0	0	1	93	45	75	3.86e-09	63.9
TRINITY_DN48519_c1_g1_i1	TRINITY_DN48519_c1_g1	4	XP_022825649.1 flexible cuticle protein 12-like [Spodoptera litura]	XP_022825649.1	94118	51	3	0	336	184	56	106	4.95e-27	102
TRINITY_DN48576_c0_g1_i1	TRINITY_DN48576_c0_g1	4	XP_004925521.1 tetraspanin-13 isoform X2 [Bombyx mori]	XP_004925521.1	100000	31	0	0	3	95	187	217	2.11e-15	73.2
TRINITY_DN48564_c0_g1_i1	TRINITY_DN48564_c0_g1	4	XP_022820006.1 superoxide dismutase [Cu-Zn]-like [Spodoptera litura]	XP_022820006.1	88439	173	20	0	1230	712	1	173	1.11e-94	289
TRINITY_DN86097_c0_g1_i1	TRINITY_DN86097_c0_g1	4	XP_022820709.1 uncharacterized protein LOC111352439 isoform X2 [Spodoptera litura]	XP_022820709.1	100000	29	0	0	998	912	35	63	1.19e-08	63.9
TRINITY_DN54562_c0_g1_i1	TRINITY_DN54562_c0_g1	4	XP_022829288.1 dentin sialophosphoprotein-like [Spodoptera litura]	XP_022829288.1	94318	88	5	0	193	456	1	88	1.71e-47	179
TRINITY_DN9987_c0_g1_i1	TRINITY_DN9987_c0_g1	4	AKI87969.1 odorant binding protein 8 [Spodoptera litura]	AKI87969.1	92593	135	10	0	508	104	1	135	4.48e-89	263
TRINITY_DN22720_c0_g1_i1	TRINITY_DN22720_c0_g1	4	XP_022822652.1 pancreatic lipase-related protein 2 [Spodoptera litura]	XP_022822652.1	92683	328	24	0	1047	64	1	328	0.0	620
TRINITY_DN44862_c0_g1_i1	TRINITY_DN44862_c0_g1	4	XP_022826771.1 general odorant-binding protein 28a-like [Spodoptera litura]	XP_022826771.1	92135	89	7	0	691	425	68	156	1.62e-51	170
TRINITY_DN44872_c0_g1_i1	TRINITY_DN44872_c0_g1	4	XP_022813967.1 antichymotrypsin-1-like isoform X10 [Spodoptera litura]	XP_022813967.1	71111	45	13	0	149	15	352	396	7.46e-12	71.6
TRINITY_DN52340_c0_g1_i1	TRINITY_DN52340_c0_g1	4	XP_017876366.1 PREDICTED: myosin-2 heavy chain, non muscle-like [Ceratina calcarata]	XP_017876366.1	81250	64	12	0	361	552	56	119	6.12e-27	111
TRINITY_DN52368_c0_g1_i1	TRINITY_DN52368_c0_g1	4	XP_022826779.1 uncharacterized protein LOC111356600 [Spodoptera litura]	XP_022826779.1	82877	146	25	0	333	770	1	146	4.95e-84	257
TRINITY_DN52372_c0_g1_i1	TRINITY_DN52372_c0_g1	4	ANI21999.1 UDP-glycosyltransferase 39B4 [Spodoptera exigua]	ANI21999.1	99040	521	5	0	116	1678	1	521	0.0	1023
TRINITY_DN26304_c0_g1_i1	TRINITY_DN26304_c0_g1	4	XP_022817545.1 neuroendocrine convertase 2 [Spodoptera litura]	XP_022817545.1	99364	629	4	0	4636	2750	1	629	0.0	1209
TRINITY_DN26349_c12_g1_i1	TRINITY_DN26349_c12_g1	4	XP_022823632.1 uncharacterized protein LOC111354411 [Spodoptera litura]	XP_022823632.1	92369	249	19	0	1681	935	1	249	6.92e-151	439
TRINITY_DN43509_c0_g1_i1	TRINITY_DN43509_c0_g1	4	AEL33696.1 carboxylesterase CXE23, partial [Spodoptera littoralis]	AEL33696.1	84375	32	5	0	314	409	1	32	2.00e-06	58.5
TRINITY_DN43583_c0_g1_i1	TRINITY_DN43583_c0_g1	4	XP_021182674.1 mucin-2-like isoform X5 [Helicoverpa armigera]	XP_021182674.1	88478	460	37	3	3457	2120	2047	2504	0.0	730
TRINITY_DN17780_c0_g1_i1	TRINITY_DN17780_c0_g1	4	AKT26489.1 chemosensory protein 13 [Spodoptera exigua]	AKT26489.1	92105	38	3	0	1	114	27	64	3.55e-15	78.2
TRINITY_DN17738_c0_g1_i1	TRINITY_DN17738_c0_g1	4	XP_021189011.1 cuticle protein-like [Helicoverpa armigera]	XP_021189011.1	77083	144	33	0	434	3	171	314	6.05e-42	149
TRINITY_DN44381_c0_g1_i1	TRINITY_DN44381_c0_g1	4	ALD65883.1 odorant binding protein 9 [Spodoptera litura]	ALD65883.1	88235	340	38	2	31	1047	1	339	7.67e-179	506
TRINITY_DN44354_c2_g1_i1	TRINITY_DN44354_c2_g1	4	XP_022837497.1 calcium-independent phospholipase A2-gamma-like [Spodoptera litura]	XP_022837497.1	85664	572	78	3	2288	576	1	569	0.0	923
TRINITY_DN44307_c0_g1_i1	TRINITY_DN44307_c0_g1	4	KYN50223.1 hypothetical protein ALC62_04099 [Cyphomyrmex costatus]	KYN50223.1	49515	103	27	2	1	306	51	129	9.45e-18	79.3
TRINITY_DN44314_c0_g1_i1	TRINITY_DN44314_c0_g1	4	XP_022832852.1 SET and MYND domain-containing protein 4-like isoform X2 [Spodoptera litura]	XP_022832852.1	97358	795	21	0	3164	780	1	795	0.0	1598
TRINITY_DN44321_c0_g1_i1	TRINITY_DN44321_c0_g1	4	PCG66144.1 hypothetical protein B5V51_8120 [Heliothis virescens]	PCG66144.1	100000	89	0	0	132	398	56	144	6.86e-42	157
TRINITY_DN44330_c0_g1_i1	TRINITY_DN44330_c0_g1	4	AIH07584.1 glutathione S-transferase epsilon 9 [Spodoptera litura]	AIH07584.1	79412	34	7	0	105	4	179	212	8.44e-11	65.9
TRINITY_DN6813_c0_g1_i1	TRINITY_DN6813_c0_g1	4	XP_022832036.1 O-acyltransferase like protein-like [Spodoptera litura]	XP_022832036.1	83388	614	92	4	461	2281	22	632	0.0	932
TRINITY_DN6812_c0_g1_i1	TRINITY_DN6812_c0_g1	4	XP_022814447.1 pupal cuticle protein 36-like [Spodoptera litura]	XP_022814447.1	100000	43	0	0	241	113	183	225	1.62e-19	85.5
TRINITY_DN43121_c0_g1_i1	TRINITY_DN43121_c0_g1	4	XP_022835498.1 uncharacterized protein LOC111362952 [Spodoptera litura]	XP_022835498.1	95425	153	7	0	644	186	1	153	3.23e-92	277
TRINITY_DN43174_c0_g1_i1	TRINITY_DN43174_c0_g1	4	XP_022834611.1 perilipin-4-like isoform X6 [Spodoptera litura]	XP_022834611.1	75000	36	9	0	3	110	267	302	8.26e-06	51.2
TRINITY_DN37146_c0_g2_i1	TRINITY_DN37146_c0_g2	4	XP_022836596.1 uncharacterized protein LOC111363963 [Spodoptera litura]	XP_022836596.1	76000	25	6	0	110	184	408	432	3.36e-06	49.7
TRINITY_DN4009_c0_g1_i1	TRINITY_DN4009_c0_g1	4	ABL63811.1 cytochrome p450, partial [Spodoptera exigua]	ABL63811.1	93333	30	2	0	90	1	6	35	1.15e-10	64.7
TRINITY_DN38993_c0_g1_i1	TRINITY_DN38993_c0_g1	4	KPJ19993.1 Spectrin alpha chain [Papilio machaon]	KPJ19993.1	63636	55	19	1	568	729	1043	1097	2.85e-13	76.3
TRINITY_DN43823_c1_g1_i1	TRINITY_DN43823_c1_g1	4	XP_021200244.1 perilipin-4-like isoform X10 [Helicoverpa armigera]	XP_021200244.1	100000	28	0	0	86	3	138	165	1.17e-06	55.1
TRINITY_DN84089_c0_g1_i1	TRINITY_DN84089_c0_g1	4	ANI22010.1 UDP-glycosyltransferase 40U2 [Spodoptera exigua]	ANI22010.1	93103	29	2	0	1	87	117	145	1.13e-08	59.7
TRINITY_DN48356_c0_g1_i1	TRINITY_DN48356_c0_g1	4	XP_022833638.1 pancreatic lipase-related protein 2-like [Spodoptera litura]	XP_022833638.1	95556	270	12	0	1	810	39	308	0.0	535
TRINITY_DN48386_c2_g1_i1	TRINITY_DN48386_c2_g1	4	PCG75468.1 hypothetical protein B5V51_11643 [Heliothis virescens]	PCG75468.1	57506	393	166	1	1382	2560	1	392	7.07e-150	456
TRINITY_DN48326_c0_g1_i1	TRINITY_DN48326_c0_g1	4	XP_022837145.1 uncharacterized protein LOC111364481 [Spodoptera litura]	XP_022837145.1	97491	1116	26	2	519	3860	1	1116	0.0	2040
TRINITY_DN48357_c0_g1_i1	TRINITY_DN48357_c0_g1	4	XP_022824856.1 mediator of RNA polymerase II transcription subunit 15-like [Spodoptera litura]	XP_022824856.1	90714	140	11	1	613	200	5	144	2.20e-38	146
TRINITY_DN48314_c2_g4_i1	TRINITY_DN48314_c2_g4	4	KOB64434.1 hypothetical protein OBRU01_23595, partial [Operophtera brumata]	KOB64434.1	83673	49	8	0	208	62	6	54	2.24e-16	75.1
TRINITY_DN48343_c1_g1_i1	TRINITY_DN48343_c1_g1	4	JAN73786.1 hypothetical protein, partial [Daphnia magna]	JAN73786.1	82353	34	6	0	102	1	85	118	3.36e-20	62.8
TRINITY_DN23010_c0_g1_i1	TRINITY_DN23010_c0_g1	4	XP_022825708.1 short neuropeptide F isoform X2 [Spodoptera litura]	XP_022825708.1	99438	178	1	0	1380	847	1	178	2.59e-97	297
TRINITY_DN26116_c0_g1_i1	TRINITY_DN26116_c0_g1	4	XP_022817398.1 putative helicase mov-10-B.1 [Spodoptera litura]	XP_022817398.1	73055	887	238	1	350	3007	1	887	0.0	1347
TRINITY_DN26110_c0_g1_i1	TRINITY_DN26110_c0_g1	4	KZS00011.1 Uncharacterized protein APZ42_003885, partial [Daphnia magna]	KZS00011.1	43519	108	44	3	162	446	13	116	7.85e-15	73.9
TRINITY_DN26081_c0_g1_i1	TRINITY_DN26081_c0_g1	4	AGH25569.1 SIFamide [Helicoverpa armigera]	AGH25569.1	84058	69	10	1	403	609	1	68	6.19e-34	123
TRINITY_DN56946_c0_g1_i1	TRINITY_DN56946_c0_g1	4	AGO62001.1 cytochrome P450 CYP4G75 [Spodoptera frugiperda]	AGO62001.1	70492	61	18	0	2236	2054	158	218	5.25e-16	89.4
TRINITY_DN56914_c0_g1_i1	TRINITY_DN56914_c0_g1	4	XP_022825948.1 eclosion hormone [Spodoptera litura]	XP_022825948.1	96591	88	3	0	76	339	1	88	2.86e-41	143
TRINITY_DN42876_c0_g1_i1	TRINITY_DN42876_c0_g1	4	XP_021199590.1 protein artichoke [Helicoverpa armigera]	XP_021199590.1	80580	1138	176	2	3735	322	1	1093	0.0	1829
TRINITY_DN40729_c0_g1_i1	TRINITY_DN40729_c0_g1	4	XP_022834103.1 uncharacterized protein LOC111361894 [Spodoptera litura]	XP_022834103.1	46759	216	113	2	5	649	122	336	2.13e-14	78.6
TRINITY_DN45284_c0_g2_i1	TRINITY_DN45284_c0_g2	4	XP_022825355.1 alanine--glyoxylate aminotransferase 2-like [Spodoptera litura]	XP_022825355.1	97095	482	14	0	1888	443	1	482	0.0	975
TRINITY_DN40554_c0_g1_i1	TRINITY_DN40554_c0_g1	4	XP_022816425.1 proteoglycan 4-like [Spodoptera litura]	XP_022816425.1	45259	1023	423	26	4041	1144	1	943	4.00e-141	474
TRINITY_DN40552_c0_g1_i1	TRINITY_DN40552_c0_g1	4	XP_022820003.1 slit homolog 1 protein [Spodoptera litura]	XP_022820003.1	99168	481	4	0	4495	3053	1	481	0.0	899
TRINITY_DN40549_c0_g1_i1	TRINITY_DN40549_c0_g1	4	AEO32841.1 hypothetical protein, partial [Amblyomma maculatum]	AEO32841.1	92079	101	8	0	71	373	33	133	1.56e-62	196
TRINITY_DN40571_c0_g1_i1	TRINITY_DN40571_c0_g1	4	XP_022825351.1 AT-rich interactive domain-containing protein 1A isoform X2 [Spodoptera litura]	XP_022825351.1	96491	57	2	0	59	229	46	102	3.03e-28	125
TRINITY_DN35198_c0_g1_i1	TRINITY_DN35198_c0_g1	4	XP_022824653.1 bifunctional methylenetetrahydrofolate dehydrogenase/cyclohydrolase, mitochondrial isoform X1 [Spodoptera litura]	XP_022824653.1	88991	327	22	1	317	1297	10	322	6.69e-177	513
TRINITY_DN43734_c0_g1_i1	TRINITY_DN43734_c0_g1	4	XP_004934049.2 polyubiquitin-like, partial [Bombyx mori]	XP_004934049.2	95349	129	6	0	1	387	11	139	4.14e-85	251
TRINITY_DN43754_c0_g1_i1	TRINITY_DN43754_c0_g1	4	XP_013194543.1 PREDICTED: CAP-Gly domain-containing linker protein 2 isoform X3 [Amyelois transitella]	XP_013194543.1	96667	30	1	0	706	795	98	127	3.60e-10	67.8
TRINITY_DN33024_c0_g1_i1	TRINITY_DN33024_c0_g1	4	XP_022815766.1 uncharacterized protein LOC111349036 [Spodoptera litura]	XP_022815766.1	93230	517	32	3	173	1717	1	516	0.0	909
TRINITY_DN80933_c0_g1_i1	TRINITY_DN80933_c0_g1	4	XP_022821661.1 trypsin, alkaline C-like [Spodoptera litura]	XP_022821661.1	96774	62	2	0	18	203	130	191	1.28e-34	123
TRINITY_DN80933_c1_g1_i1	TRINITY_DN80933_c1_g1	4	XP_022821661.1 trypsin, alkaline C-like [Spodoptera litura]	XP_022821661.1	98462	65	1	0	949	755	191	255	4.07e-36	137
TRINITY_DN28244_c4_g1_i1	TRINITY_DN28244_c4_g1	4	XP_022818655.1 lactase-phlorizin hydrolase-like [Spodoptera litura]	XP_022818655.1	88144	388	45	1	1161	1	498	885	0.0	728
TRINITY_DN28239_c0_g1_i1	TRINITY_DN28239_c0_g1	4	XP_022816686.1 uncharacterized protein LOC111349708 isoform X1 [Spodoptera litura]	XP_022816686.1	73433	1069	231	18	1393	4509	1	1046	0.0	1279
TRINITY_DN44419_c0_g1_i1	TRINITY_DN44419_c0_g1	4	ABU96713.1 diapausin precursor [Spodoptera litura]	ABU96713.1	97222	36	1	0	17	124	28	63	1.29e-16	76.6
TRINITY_DN47948_c4_g2_i1	TRINITY_DN47948_c4_g2	4	XP_022830501.1 uncharacterized protein LOC111359274 isoform X3 [Spodoptera litura]	XP_022830501.1	90496	242	6	1	194	919	1	225	3.60e-93	307
TRINITY_DN47989_c0_g1_i1	TRINITY_DN47989_c0_g1	4	XP_022824361.1 small conductance calcium-activated potassium channel protein isoform X1 [Spodoptera litura]	XP_022824361.1	99653	576	2	0	660	2387	1	576	0.0	1014
TRINITY_DN47944_c1_g1_i1	TRINITY_DN47944_c1_g1	4	JAT14053.1 hypothetical protein g.54643, partial [Graphocephala atropunctata]	JAT14053.1	93617	94	6	0	286	5	1	94	1.25e-57	180
TRINITY_DN47940_c0_g1_i1	TRINITY_DN47940_c0_g1	4	XP_022814731.1 pupal cuticle protein 36-like [Spodoptera litura]	XP_022814731.1	97203	143	4	0	431	3	105	247	2.08e-77	243
TRINITY_DN47997_c1_g1_i1	TRINITY_DN47997_c1_g1	4	JAN02821.1 60S ribosomal protein L38 [Daphnia magna]	JAN02821.1	78261	69	15	0	73	279	1	69	7.82e-31	111
TRINITY_DN47945_c0_g1_i1	TRINITY_DN47945_c0_g1	4	XP_022832034.1 uncharacterized protein LOC111360364 [Spodoptera litura]	XP_022832034.1	98833	514	6	0	285	1826	1	514	0.0	974
TRINITY_DN47920_c1_g1_i1	TRINITY_DN47920_c1_g1	4	XP_022820632.1 cuticle protein-like [Spodoptera litura]	XP_022820632.1	87879	66	8	0	386	189	180	245	2.57e-16	84.0
TRINITY_DN47920_c1_g2_i1	TRINITY_DN47920_c1_g2	4	XP_022820410.1 larval/pupal rigid cuticle protein 66-like [Spodoptera litura]	XP_022820410.1	100000	56	0	0	144	311	16	71	2.16e-33	120
TRINITY_DN41550_c0_g1_i1	TRINITY_DN41550_c0_g1	4	XP_022816036.1 uncharacterized protein F12A10.7-like [Spodoptera litura]	XP_022816036.1	89423	104	8	1	774	463	1	101	6.55e-56	185
TRINITY_DN41527_c1_g1_i1	TRINITY_DN41527_c1_g1	4	XP_014371084.1 PREDICTED: uncharacterized protein LOC106720810 [Papilio machaon]	XP_014371084.1	71591	88	25	0	383	120	1	88	1.34e-23	111
TRINITY_DN32854_c0_g1_i1	TRINITY_DN32854_c0_g1	4	XP_022825049.1 fatty-acid amide hydrolase 2-B-like isoform X1 [Spodoptera litura]	XP_022825049.1	93548	31	2	0	287	379	1	31	7.37e-10	62.4
TRINITY_DN41851_c0_g1_i1	TRINITY_DN41851_c0_g1	4	PCG66457.1 hypothetical protein B5V51_7672 [Heliothis virescens]	PCG66457.1	88889	63	7	0	3	191	281	343	1.68e-23	97.4
TRINITY_DN45685_c0_g1_i1	TRINITY_DN45685_c0_g1	4	XP_011563990.1 PREDICTED: uncharacterized protein LOC105393840 [Plutella xylostella]	XP_011563990.1	57633	1893	701	20	4296	9701	1	1883	0.0	2129
TRINITY_DN45646_c0_g1_i1	TRINITY_DN45646_c0_g1	4	XP_022828405.1 uncharacterized protein LOC111357833 [Spodoptera litura]	XP_022828405.1	85870	92	13	0	278	3	54	145	1.84e-51	179
TRINITY_DN45668_c0_g1_i1	TRINITY_DN45668_c0_g1	4	XP_022822533.1 uncharacterized protein LOC111353674 [Spodoptera litura]	XP_022822533.1	95238	21	1	0	255	317	21	41	1.97e-06	50.1
TRINITY_DN45686_c0_g2_i1	TRINITY_DN45686_c0_g2	4	XP_022837735.1 phosphoserine phosphatase isoform X2 [Spodoptera litura]	XP_022837735.1	99167	240	2	0	2	721	6	245	1.20e-169	488
TRINITY_DN45695_c5_g1_i1	TRINITY_DN45695_c5_g1	4	BAG71410.1 cytochrome P450 9A9 [Spodoptera exigua]	BAG71410.1	98798	416	5	0	269	1516	121	536	0.0	861
TRINITY_DN4708_c0_g1_i1	TRINITY_DN4708_c0_g1	4	XP_021197805.1 uncharacterized protein LOC110381735 [Helicoverpa armigera]	XP_021197805.1	61905	42	16	0	678	553	56	97	1.53e-07	54.7
TRINITY_DN2086_c0_g1_i1	TRINITY_DN2086_c0_g1	4	ACP19273.1 troponin I variant D [Bombyx mandarina]	ACP19273.1	94340	53	3	0	1914	1756	147	199	1.65e-10	68.2
TRINITY_DN2013_c0_g1_i1	TRINITY_DN2013_c0_g1	4	XP_022829036.1 bombyxin A-1 homolog [Spodoptera litura]	XP_022829036.1	96748	123	4	0	851	483	1	123	2.40e-70	219
TRINITY_DN43464_c1_g1_i1	TRINITY_DN43464_c1_g1	4	JAG52596.1 hypothetical protein, partial [Lygus hesperus]	JAG52596.1	88506	87	10	0	20	280	16	102	3.41e-51	162
TRINITY_DN43420_c0_g1_i1	TRINITY_DN43420_c0_g1	4	AGH25545.1 adipokinetic 2 [Helicoverpa armigera]	AGH25545.1	83562	73	12	0	150	368	1	73	2.31e-27	109
TRINITY_DN6517_c0_g1_i1	TRINITY_DN6517_c0_g1	4	XP_022832666.1 mucin-2-like [Spodoptera litura]	XP_022832666.1	90675	311	25	2	391	1314	1	310	0.0	556
TRINITY_DN6513_c0_g1_i1	TRINITY_DN6513_c0_g1	4	XP_022823743.1 U8-agatoxin-Ao1a-like [Spodoptera litura]	XP_022823743.1	100000	108	0	0	128	451	1	108	4.00e-53	181
TRINITY_DN37457_c0_g1_i1	TRINITY_DN37457_c0_g1	4	XP_022832506.1 paramyosin, short form-like [Spodoptera litura]	XP_022832506.1	97690	303	7	0	912	1820	1	303	0.0	617
TRINITY_DN37460_c0_g1_i1	TRINITY_DN37460_c0_g1	4	KOB76853.1 Muscle-specific protein [Operophtera brumata]	KOB76853.1	53846	78	32	2	14	238	4063	4139	4.08e-11	74.7
TRINITY_DN37494_c0_g1_i1	TRINITY_DN37494_c0_g1	4	JAM88111.1 hypothetical protein [Daphnia magna]	JAM88111.1	73438	64	17	0	217	26	1	64	7.50e-26	97.1
TRINITY_DN54214_c0_g1_i1	TRINITY_DN54214_c0_g1	4	XP_022830167.1 uncharacterized protein LOC111358991 [Spodoptera litura]	XP_022830167.1	71094	128	36	1	480	863	3	129	4.43e-53	181
TRINITY_DN2132_c0_g1_i1	TRINITY_DN2132_c0_g1	4	XP_022828066.1 uncharacterized protein LOC111357554 [Spodoptera litura]	XP_022828066.1	76426	263	62	0	60	848	1	263	7.28e-145	422
TRINITY_DN60566_c0_g1_i1	TRINITY_DN60566_c0_g1	4	ARD71178.1 desaturase [Spodoptera exigua]	ARD71178.1	86207	29	4	0	264	350	1	29	2.12e-08	57.4
TRINITY_DN78312_c1_g1_i1	TRINITY_DN78312_c1_g1	4	XP_022827086.1 transmembrane protease serine 9-like [Spodoptera litura]	XP_022827086.1	91837	98	8	0	296	3	293	390	1.74e-52	179
TRINITY_DN78382_c0_g1_i1	TRINITY_DN78382_c0_g1	4	XP_021200378.1 uncharacterized protein LOC110383798 [Helicoverpa armigera]	XP_021200378.1	54348	92	37	2	520	792	1	88	2.64e-21	93.2
TRINITY_DN78387_c0_g1_i1	TRINITY_DN78387_c0_g1	4	XP_022814930.1 uncharacterized protein LOC111348520 [Spodoptera litura]	XP_022814930.1	96491	513	17	1	91	1626	1	513	0.0	663
TRINITY_DN78667_c0_g1_i1	TRINITY_DN78667_c0_g1	4	XP_022832993.1 uncharacterized protein LOC111360928 [Spodoptera litura]	XP_022832993.1	95918	98	4	0	374	667	1	98	3.18e-62	198
TRINITY_DN34867_c0_g1_i1	TRINITY_DN34867_c0_g1	4	XP_022830282.1 uncharacterized protein LOC111359075 isoform X2 [Spodoptera litura]	XP_022830282.1	73048	397	104	2	551	1741	14	407	0.0	572
TRINITY_DN16179_c0_g1_i1	TRINITY_DN16179_c0_g1	4	XP_022825307.1 retinal dehydrogenase 1-like [Spodoptera litura]	XP_022825307.1	92857	28	2	0	418	335	412	439	1.22e-08	58.9
TRINITY_DN40162_c0_g1_i1	TRINITY_DN40162_c0_g1	4	XP_022825672.1 uncharacterized protein LOC111355829 [Spodoptera litura]	XP_022825672.1	87692	715	80	4	318	2456	298	1006	0.0	1217
TRINITY_DN40169_c0_g1_i1	TRINITY_DN40169_c0_g1	4	XP_021196390.1 esterase FE4-like [Helicoverpa armigera]	XP_021196390.1	80367	545	105	1	318	1952	17	559	0.0	932
TRINITY_DN40100_c0_g1_i1	TRINITY_DN40100_c0_g1	4	PCG80376.1 hypothetical protein B5V51_8622 [Heliothis virescens]	PCG80376.1	93627	204	13	0	612	1	1	204	3.72e-103	337
TRINITY_DN40171_c0_g1_i1	TRINITY_DN40171_c0_g1	4	XP_021185328.1 superoxide dismutase [Cu-Zn] 2-like [Helicoverpa armigera]	XP_021185328.1	61667	60	23	0	3	182	146	205	2.48e-18	84.7
TRINITY_DN33336_c2_g2_i1	TRINITY_DN33336_c2_g2	4	ANI22001.1 UDP-glycosyltransferase 40D5 [Spodoptera exigua]	ANI22001.1	97921	529	4	1	2093	528	1	529	0.0	1001
TRINITY_DN33386_c0_g1_i1	TRINITY_DN33386_c0_g1	4	XP_022822867.1 uncharacterized protein LOC111353894 [Spodoptera litura]	XP_022822867.1	96588	469	16	0	136	1542	1	469	0.0	805
TRINITY_DN33349_c0_g1_i1	TRINITY_DN33349_c0_g1	4	PCG72228.1 hypothetical protein B5V51_1009 [Heliothis virescens]	PCG72228.1	99857	699	1	0	6154	4058	1	699	0.0	1121
TRINITY_DN36123_c0_g1_i1	TRINITY_DN36123_c0_g1	4	XP_022814849.1 neuroendocrine protein 7B2 [Spodoptera litura]	XP_022814849.1	99083	218	2	0	208	861	1	218	3.64e-142	429
TRINITY_DN84450_c0_g1_i1	TRINITY_DN84450_c0_g1	4	XP_022817313.1 uncharacterized protein LOC111350103 isoform X1 [Spodoptera litura]	XP_022817313.1	59813	214	72	3	771	130	1	200	4.47e-79	243
TRINITY_DN42749_c0_g1_i1	TRINITY_DN42749_c0_g1	4	XP_022816417.1 protein FAM13A isoform X1 [Spodoptera litura]	XP_022816417.1	95495	555	25	0	1826	3490	4	558	0.0	890
TRINITY_DN59545_c0_g1_i1	TRINITY_DN59545_c0_g1	4	XP_021188710.1 S-adenosylmethionine synthase isoform X2 [Helicoverpa armigera]	XP_021188710.1	100000	38	0	0	19	132	106	143	4.24e-16	81.6
TRINITY_DN4557_c0_g1_i1	TRINITY_DN4557_c0_g1	4	AGH70105.1 odorant binding protein 9 [Spodoptera exigua]	AGH70105.1	100000	133	0	0	770	372	1	133	7.20e-91	272
TRINITY_DN39446_c0_g1_i1	TRINITY_DN39446_c0_g1	4	AEJ38205.1 antennal esterase CXE14 [Spodoptera exigua]	AEJ38205.1	100000	29	0	0	2	88	461	489	3.86e-10	64.7
TRINITY_DN5040_c0_g1_i1	TRINITY_DN5040_c0_g1	4	XP_022828311.1 circadian clock-controlled protein-like [Spodoptera litura]	XP_022828311.1	89655	29	3	0	607	521	112	140	3.13e-08	58.9
TRINITY_DN30246_c0_g1_i1	TRINITY_DN30246_c0_g1	4	XP_022822328.1 acetylcholine receptor subunit beta-like 1 isoform X1 [Spodoptera litura]	XP_022822328.1	100000	517	0	0	2153	603	1	517	0.0	855
TRINITY_DN7814_c0_g1_i1	TRINITY_DN7814_c0_g1	4	XP_022831497.1 uncharacterized protein LOC111359975 isoform X4 [Spodoptera litura]	XP_022831497.1	59783	92	37	0	277	2	725	816	1.05e-26	108
TRINITY_DN53081_c0_g1_i1	TRINITY_DN53081_c0_g1	4	XP_022822912.1 uncharacterized protein LOC111353926 [Spodoptera litura]	XP_022822912.1	80952	105	20	0	542	228	1	105	1.79e-55	177
TRINITY_DN43373_c0_g1_i1	TRINITY_DN43373_c0_g1	4	AEO34241.1 hypothetical protein [Amblyomma maculatum]	AEO34241.1	57627	59	21	4	112	276	25	83	1.08e-09	59.3
TRINITY_DN78710_c0_g1_i1	TRINITY_DN78710_c0_g1	4	XP_022831309.1 solute carrier family 23 member 2 isoform X1 [Spodoptera litura]	XP_022831309.1	97418	581	15	0	2238	496	1	581	0.0	1158
TRINITY_DN11911_c0_g2_i1	TRINITY_DN11911_c0_g2	4	XP_022822490.1 uncharacterized protein LOC111353594 [Spodoptera litura]	XP_022822490.1	65873	252	67	5	690	1397	1	249	3.71e-85	277
TRINITY_DN11560_c1_g1_i1	TRINITY_DN11560_c1_g1	4	XP_022820315.1 mucin-3A-like isoform X2 [Spodoptera litura]	XP_022820315.1	86364	22	3	0	64	129	1	22	2.49e-04	45.1
TRINITY_DN37515_c0_g1_i1	TRINITY_DN37515_c0_g1	4	PCG77409.1 hypothetical protein B5V51_7388 [Heliothis virescens]	PCG77409.1	84615	117	17	1	264	611	18	134	6.44e-64	202
TRINITY_DN37577_c0_g1_i1	TRINITY_DN37577_c0_g1	4	XP_022837315.1 uncharacterized protein LOC111364622 [Spodoptera litura]	XP_022837315.1	72340	141	38	1	626	1045	1	141	7.21e-66	212
TRINITY_DN17668_c0_g1_i1	TRINITY_DN17668_c0_g1	4	XP_022828818.1 uncharacterized protein LOC111358131 [Spodoptera litura]	XP_022828818.1	95896	268	11	0	844	41	17	284	4.38e-177	495
TRINITY_DN48056_c0_g1_i1	TRINITY_DN48056_c0_g1	4	XP_022822959.1 zinc finger CCCH domain-containing protein 13-like [Spodoptera litura]	XP_022822959.1	76786	56	13	0	43	210	799	854	1.07e-11	64.7
TRINITY_DN48003_c0_g2_i1	TRINITY_DN48003_c0_g2	4	XP_021195657.1 uncharacterized protein LOC110380102 [Helicoverpa armigera]	XP_021195657.1	43548	62	33	1	452	273	40	101	3.26e-05	51.2
TRINITY_DN48091_c0_g1_i1	TRINITY_DN48091_c0_g1	4	ODM91810.1 40S ribosomal protein S29 [Orchesella cincta]	ODM91810.1	66667	54	18	0	47	208	1	54	1.96e-20	83.2
TRINITY_DN48010_c0_g1_i1	TRINITY_DN48010_c0_g1	4	XP_022817942.1 uncharacterized protein LOC111350556 [Spodoptera litura]	XP_022817942.1	79412	34	5	1	1	102	327	358	4.15e-04	48.9
TRINITY_DN48100_c0_g2_i1	TRINITY_DN48100_c0_g2	4	JAV19483.1 putative histone h2b [Culex tarsalis]	JAV19483.1	84444	90	14	0	260	529	39	128	5.17e-49	162
TRINITY_DN48087_c0_g1_i1	TRINITY_DN48087_c0_g1	4	XP_022817942.1 uncharacterized protein LOC111350556 [Spodoptera litura]	XP_022817942.1	81752	274	50	0	73	894	31	304	5.48e-164	478
TRINITY_DN47442_c0_g1_i1	TRINITY_DN47442_c0_g1	4	XP_022817959.1 uncharacterized protein LOC111350564 [Spodoptera litura]	XP_022817959.1	89706	204	21	0	1070	459	1	204	2.39e-134	389
TRINITY_DN47495_c0_g1_i1	TRINITY_DN47495_c0_g1	4	ADB84599.1 nicotinic acetylcholine receptor alpha 6 isoform XVII [Plutella xylostella]	ADB84599.1	98013	151	3	0	7031	7483	114	264	2.85e-94	317
TRINITY_DN47434_c1_g2_i1	TRINITY_DN47434_c1_g2	4	JAJ30948.1 Histone H4 protein type G [Daphnia magna]	JAJ30948.1	97561	82	2	0	253	8	14	95	6.43e-51	162
TRINITY_DN47413_c0_g1_i1	TRINITY_DN47413_c0_g1	4	APA19939.1 cytochrome P450 CYP9, partial [Mythimna unipuncta]	APA19939.1	96000	25	1	0	3	77	46	70	3.76e-08	53.9
TRINITY_DN44016_c0_g1_i1	TRINITY_DN44016_c0_g1	4	XP_022821473.1 ornithine aminotransferase, mitochondrial-like isoform X3 [Spodoptera litura]	XP_022821473.1	95923	417	17	0	4902	3652	1	417	0.0	835
TRINITY_DN44057_c0_g1_i1	TRINITY_DN44057_c0_g1	4	XP_022826281.1 C3 and PZP-like alpha-2-macroglobulin domain-containing protein 8 [Spodoptera litura]	XP_022826281.1	98943	1514	16	0	8228	3687	1	1514	0.0	2776
TRINITY_DN44006_c1_g1_i1	TRINITY_DN44006_c1_g1	4	XP_022829262.1 intraflagellar transport protein 88 homolog [Spodoptera litura]	XP_022829262.1	87500	272	32	1	936	1751	499	768	3.23e-103	337
TRINITY_DN44074_c0_g1_i1	TRINITY_DN44074_c0_g1	4	OAD52003.1 Histone H2A [Eufriesea mexicana]	OAD52003.1	80412	97	19	0	580	290	16	112	3.28e-34	125
TRINITY_DN30499_c0_g1_i1	TRINITY_DN30499_c0_g1	4	XP_022813953.1 leucine-rich repeat-containing protein 57-like [Spodoptera litura]	XP_022813953.1	90024	411	40	1	357	1589	1	410	0.0	776
TRINITY_DN30412_c0_g1_i1	TRINITY_DN30412_c0_g1	4	XP_022829019.1 troponin I isoform X3 [Spodoptera litura]	XP_022829019.1	98913	92	1	0	3	278	72	163	1.13e-52	169
TRINITY_DN3134_c0_g1_i1	TRINITY_DN3134_c0_g1	4	XP_022821466.1 adenylyl cyclase-associated protein 1 isoform X1 [Spodoptera litura]	XP_022821466.1	93220	295	19	1	887	3	1	294	2.11e-149	446
TRINITY_DN3150_c0_g1_i1	TRINITY_DN3150_c0_g1	4	XP_022835497.1 uncharacterized protein LOC111362951 [Spodoptera litura]	XP_022835497.1	95897	195	8	0	508	1092	1	195	2.36e-136	392
TRINITY_DN13273_c0_g1_i1	TRINITY_DN13273_c0_g1	4	XP_022819604.1 CAP-Gly domain-containing linker protein 1 isoform X3 [Spodoptera litura]	XP_022819604.1	84848	33	5	0	299	397	99	131	9.88e-08	56.6
TRINITY_DN50592_c0_g1_i1	TRINITY_DN50592_c0_g1	4	XP_022823070.1 uncharacterized protein LOC111354031 [Spodoptera litura]	XP_022823070.1	96923	130	4	0	2181	1792	178	307	4.48e-77	270
TRINITY_DN50515_c0_g1_i1	TRINITY_DN50515_c0_g1	4	XP_022822327.1 uncharacterized protein LOC111353497 [Spodoptera litura]	XP_022822327.1	96842	190	5	1	124	690	1	190	7.82e-71	237
TRINITY_DN50566_c1_g1_i1	TRINITY_DN50566_c1_g1	4	XP_022822936.1 sarcoplasmic calcium-binding proteins I, III, and IV-like [Spodoptera litura]	XP_022822936.1	96757	185	6	0	143	697	1	185	2.67e-130	373
TRINITY_DN50596_c1_g1_i1	TRINITY_DN50596_c1_g1	4	XP_022831895.1 glucose dehydrogenase [FAD, quinone]-like [Spodoptera litura]	XP_022831895.1	96000	625	25	0	2264	390	1	625	0.0	1265
TRINITY_DN51371_c2_g5_i1	TRINITY_DN51371_c2_g5	4	XP_022828357.1 uncharacterized protein LOC111357782 [Spodoptera litura]	XP_022828357.1	79545	88	18	0	1	264	1113	1200	7.23e-40	145
TRINITY_DN51379_c12_g1_i1	TRINITY_DN51379_c12_g1	4	JAI72502.1 hypothetical protein [Daphnia_magna]	JAI72502.1	87671	73	9	0	227	9	1	73	5.25e-36	122
TRINITY_DN32360_c0_g1_i1	TRINITY_DN32360_c0_g1	4	XP_022823070.1 uncharacterized protein LOC111354031 [Spodoptera litura]	XP_022823070.1	96154	26	1	0	160	237	410	435	7.57e-08	54.3
TRINITY_DN5788_c0_g1_i1	TRINITY_DN5788_c0_g1	4	XP_022830966.1 uncharacterized protein LOC111359604 [Spodoptera litura]	XP_022830966.1	72973	37	10	0	364	474	227	263	3.39e-07	55.8
TRINITY_DN25613_c0_g1_i1	TRINITY_DN25613_c0_g1	4	PCG73627.1 hypothetical protein B5V51_14629 [Heliothis virescens]	PCG73627.1	61905	84	30	1	968	723	24	107	1.02e-24	103
TRINITY_DN1128_c0_g1_i1	TRINITY_DN1128_c0_g1	4	XP_022820463.1 uncharacterized protein LOC111352141 isoform X3 [Spodoptera litura]	XP_022820463.1	96429	28	1	0	783	866	251	278	4.51e-07	57.8
TRINITY_DN66964_c0_g1_i1	TRINITY_DN66964_c0_g1	4	XP_013786400.1 60S acidic ribosomal protein P2-like [Limulus polyphemus]	XP_013786400.1	54098	61	28	0	275	93	6	66	1.10e-15	73.2
TRINITY_DN22300_c0_g1_i1	TRINITY_DN22300_c0_g1	4	XP_022816369.1 uncharacterized protein LOC111349477 [Spodoptera litura]	XP_022816369.1	95349	86	4	0	69	326	1	86	2.34e-48	171
TRINITY_DN45002_c0_g1_i1	TRINITY_DN45002_c0_g1	4	KRJ97635.1 uncharacterized protein Dyak_GE12196, isoform D [Drosophila yakuba]	KRJ97635.1	83871	31	5	0	144	236	15	45	6.99e-10	58.9
TRINITY_DN45065_c0_g1_i1	TRINITY_DN45065_c0_g1	4	XP_022821553.1 chorion peroxidase-like [Spodoptera litura]	XP_022821553.1	92233	206	12	2	249	854	1	206	2.15e-111	349
TRINITY_DN50061_c0_g1_i1	TRINITY_DN50061_c0_g1	4	JAP84353.1 cathepsin F [Rhipicephalus appendiculatus]	JAP84353.1	50323	310	137	6	1169	261	166	465	6.29e-93	295
TRINITY_DN50013_c0_g1_i1	TRINITY_DN50013_c0_g1	4	XP_022824779.1 actin-binding Rho-activating protein-like [Spodoptera litura]	XP_022824779.1	96875	192	6	0	3489	2914	1	192	8.01e-126	391
TRINITY_DN49858_c4_g1_i1	TRINITY_DN49858_c4_g1	4	AAQ09229.1 polyprotein [Antheraea mylitta]	AAQ09229.1	58971	680	249	11	3068	1095	1247	1918	0.0	773
TRINITY_DN49858_c4_g5_i1	TRINITY_DN49858_c4_g5	4	XP_011557830.1 PREDICTED: RNA-directed DNA polymerase from mobile element jockey-like [Plutella xylostella]	XP_011557830.1	67532	77	25	0	2	232	153	229	8.17e-26	102
TRINITY_DN49877_c15_g1_i1	TRINITY_DN49877_c15_g1	4	XP_022832060.1 alpha-tocopherol transfer protein-like [Spodoptera litura]	XP_022832060.1	93590	312	20	0	2202	1267	1	312	0.0	620
TRINITY_DN49888_c0_g1_i1	TRINITY_DN49888_c0_g1	4	XP_022815639.1 bromodomain-containing protein DDB_G0280777-like [Spodoptera litura]	XP_022815639.1	85714	588	63	9	1781	75	1	586	0.0	755
TRINITY_DN22960_c0_g1_i1	TRINITY_DN22960_c0_g1	4	XP_022830869.1 putative inorganic phosphate cotransporter isoform X2 [Spodoptera litura]	XP_022830869.1	98182	495	9	0	248	1732	1	495	0.0	995
TRINITY_DN31170_c0_g1_i1	TRINITY_DN31170_c0_g1	4	XP_022832049.1 pupal cuticle protein-like [Spodoptera litura]	XP_022832049.1	100000	107	0	0	157	477	1	107	1.33e-27	110
TRINITY_DN57278_c0_g1_i1	TRINITY_DN57278_c0_g1	4	AGH25570.1 sulfakinin [Helicoverpa armigera]	AGH25570.1	93243	74	5	0	775	554	1	74	1.02e-29	113
TRINITY_DN12704_c4_g1_i1	TRINITY_DN12704_c4_g1	4	XP_022825251.1 flexible cuticle protein 12-like [Spodoptera litura]	XP_022825251.1	83178	107	17	1	110	430	1	106	9.18e-45	150
TRINITY_DN12344_c0_g1_i1	TRINITY_DN12344_c0_g1	4	ASO98056.1 cytochrome p450 CYP333B40 [Spodoptera exigua]	ASO98056.1	97845	232	5	0	773	1468	1	232	8.39e-161	471
TRINITY_DN12324_c0_g1_i1	TRINITY_DN12324_c0_g1	4	XP_022820622.1 uncharacterized protein LOC111352141 isoform X5 [Spodoptera litura]	XP_022820622.1	81928	166	30	0	1	498	14	179	3.60e-96	289
TRINITY_DN27474_c0_g1_i1	TRINITY_DN27474_c0_g1	4	XP_022832510.1 CCR4-NOT transcription complex subunit 1 isoform X4 [Spodoptera litura]	XP_022832510.1	100000	32	0	0	776	871	1233	1264	1.57e-09	66.2
TRINITY_DN25493_c0_g1_i1	TRINITY_DN25493_c0_g1	4	XP_022826853.1 uncharacterized protein LOC111356644 isoform X2 [Spodoptera litura]	XP_022826853.1	96774	186	6	0	222	779	1	186	4.25e-123	310
TRINITY_DN26459_c0_g1_i1	TRINITY_DN26459_c0_g1	4	XP_022824727.1 protein sidekick-1-like isoform X1 [Spodoptera litura]	XP_022824727.1	99668	301	1	0	2882	1980	2	302	1.13e-171	512
TRINITY_DN26438_c0_g1_i1	TRINITY_DN26438_c0_g1	4	XP_022825915.1 protogenin-like isoform X1 [Spodoptera litura]	XP_022825915.1	92715	1057	77	0	4627	1457	1	1057	0.0	1953
TRINITY_DN34792_c0_g1_i1	TRINITY_DN34792_c0_g1	4	PCG66042.1 hypothetical protein B5V51_8293 [Heliothis virescens]	PCG66042.1	68908	119	34	2	598	245	1	117	6.09e-22	93.2
TRINITY_DN34799_c0_g2_i1	TRINITY_DN34799_c0_g2	4	ALS05199.1 60S ribosomal protein L37 [Tortanus dextrilobatus]	ALS05199.1	75610	82	20	0	111	356	1	82	4.63e-37	129
TRINITY_DN11894_c0_g1_i1	TRINITY_DN11894_c0_g1	4	PCG77285.1 hypothetical protein B5V51_7682 [Heliothis virescens]	PCG77285.1	100000	39	0	0	980	1096	1	39	9.66e-14	78.2
TRINITY_DN11814_c0_g1_i1	TRINITY_DN11814_c0_g1	4	XP_022828311.1 circadian clock-controlled protein-like [Spodoptera litura]	XP_022828311.1	95455	22	1	0	18	83	1	22	2.16e-04	49.7
TRINITY_DN11861_c0_g1_i1	TRINITY_DN11861_c0_g1	4	AGP03459.1 SexiOBP13 [Spodoptera exigua]	AGP03459.1	99310	145	1	0	148	582	1	145	1.04e-96	288
TRINITY_DN37286_c0_g1_i1	TRINITY_DN37286_c0_g1	4	XP_022818787.1 regulating synaptic membrane exocytosis protein 2 [Spodoptera litura]	XP_022818787.1	100000	24	0	0	73	2	266	289	9.81e-08	55.8
TRINITY_DN37286_c0_g2_i1	TRINITY_DN37286_c0_g2	4	PCG73910.1 hypothetical protein B5V51_14141, partial [Heliothis virescens]	PCG73910.1	94737	57	3	0	243	73	238	294	2.83e-17	81.3
TRINITY_DN37290_c0_g1_i1	TRINITY_DN37290_c0_g1	4	AEO32229.1 hypothetical protein, partial [Amblyomma maculatum]	AEO32229.1	95385	65	3	0	146	340	1	65	7.96e-39	133
TRINITY_DN25599_c0_g1_i1	TRINITY_DN25599_c0_g1	4	XP_022825872.1 vesicular acetylcholine transporter [Spodoptera litura]	XP_022825872.1	99345	611	4	0	607	2439	1	611	0.0	1028
TRINITY_DN25969_c0_g1_i1	TRINITY_DN25969_c0_g1	4	JAN02163.1 60S ribosomal protein L35 [Daphnia magna]	JAN02163.1	67213	122	40	0	51	416	1	122	4.55e-47	157
TRINITY_DN41642_c1_g1_i1	TRINITY_DN41642_c1_g1	4	XP_022816223.1 uncharacterized protein LOC111349355 [Spodoptera litura]	XP_022816223.1	90566	159	15	0	3	479	414	572	2.42e-95	295
TRINITY_DN30503_c0_g1_i1	TRINITY_DN30503_c0_g1	4	XP_022817243.1 4-coumarate--CoA ligase 1-like [Spodoptera litura]	XP_022817243.1	87037	540	70	0	101	1720	1	540	0.0	953
TRINITY_DN48491_c0_g1_i1	TRINITY_DN48491_c0_g1	4	XP_022820407.1 collagen alpha-1(XXVII) chain-like [Spodoptera litura]	XP_022820407.1	83799	179	28	1	661	125	163	340	1.34e-55	193
TRINITY_DN48492_c0_g1_i1	TRINITY_DN48492_c0_g1	4	XP_022830270.1 allatotropin isoform X1 [Spodoptera litura]	XP_022830270.1	98374	246	3	1	129	866	1	245	7.61e-157	456
TRINITY_DN48453_c3_g1_i1	TRINITY_DN48453_c3_g1	4	AIH07584.1 glutathione S-transferase epsilon 9 [Spodoptera litura]	AIH07584.1	85000	80	12	0	215	454	1	80	7.08e-44	149
TRINITY_DN80781_c0_g1_i1	TRINITY_DN80781_c0_g1	4	XP_022833324.1 nose resistant to fluoxetine protein 6-like [Spodoptera litura]	XP_022833324.1	88443	623	71	1	436	2304	13	634	0.0	1120
TRINITY_DN45919_c0_g1_i1	TRINITY_DN45919_c0_g1	4	XP_022827033.1 uncharacterized protein LOC111356782 [Spodoptera litura]	XP_022827033.1	70229	131	39	0	133	525	19	149	2.21e-60	192
TRINITY_DN45910_c0_g1_i1	TRINITY_DN45910_c0_g1	4	XP_022822185.1 uncharacterized protein LOC111353406 [Spodoptera litura]	XP_022822185.1	75556	45	11	0	2151	2017	1	45	4.80e-04	50.4
TRINITY_DN38301_c0_g1_i1	TRINITY_DN38301_c0_g1	4	XP_022834614.1 perilipin-4-like isoform X9 [Spodoptera litura]	XP_022834614.1	40833	120	11	2	17	376	844	903	7.88e-13	71.2
TRINITY_DN22614_c1_g1_i1	TRINITY_DN22614_c1_g1	4	XP_022837717.1 putative inorganic phosphate cotransporter isoform X1 [Spodoptera litura]	XP_022837717.1	95977	522	21	0	222	1787	1	522	0.0	980
TRINITY_DN50279_c3_g1_i1	TRINITY_DN50279_c3_g1	4	XP_022820622.1 uncharacterized protein LOC111352141 isoform X5 [Spodoptera litura]	XP_022820622.1	72277	101	28	0	303	1	156	256	6.28e-48	162
TRINITY_DN50279_c6_g1_i1	TRINITY_DN50279_c6_g1	4	XP_022817346.1 uncharacterized protein LOC111350131 [Spodoptera litura]	XP_022817346.1	86364	66	9	0	3	200	121	186	3.36e-35	128
TRINITY_DN50217_c5_g2_i1	TRINITY_DN50217_c5_g2	4	XP_021187035.1 plasma membrane calcium-transporting ATPase 3 isoform X12 [Helicoverpa armigera]	XP_021187035.1	93548	31	2	0	457	365	1102	1132	2.99e-09	70.1
TRINITY_DN50255_c0_g2_i1	TRINITY_DN50255_c0_g2	4	XP_022816080.1 peptidyl-alpha-hydroxyglycine alpha-amidating lyase 2-like [Spodoptera litura]	XP_022816080.1	99444	360	2	0	1677	598	1	360	0.0	745
TRINITY_DN50229_c54_g1_i1	TRINITY_DN50229_c54_g1	4	XP_022821249.1 maltase A1-like [Spodoptera litura]	XP_022821249.1	91790	609	48	1	422	2242	1	609	0.0	1149
TRINITY_DN3455_c0_g1_i1	TRINITY_DN3455_c0_g1	4	PCG77968.1 hypothetical protein B5V51_5708 [Heliothis virescens]	PCG77968.1	64130	92	31	1	1016	741	1	90	3.60e-12	68.6
TRINITY_DN3400_c0_g1_i1	TRINITY_DN3400_c0_g1	4	JAA82054.1 Uncharacterized protein [Pararge aegeria]	JAA82054.1	56716	67	29	0	1611	1411	1	67	8.60e-20	90.9
TRINITY_DN46150_c0_g1_i1	TRINITY_DN46150_c0_g1	4	XP_022825524.1 uncharacterized protein LOC111355717 isoform X1 [Spodoptera litura]	XP_022825524.1	100000	282	0	0	1507	662	18	299	9.96e-146	436
TRINITY_DN46104_c0_g1_i1	TRINITY_DN46104_c0_g1	4	XP_022824481.1 cytochrome P450 6B2-like [Spodoptera litura]	XP_022824481.1	90640	406	38	0	1218	1	1	406	0.0	739
TRINITY_DN8268_c0_g1_i1	TRINITY_DN8268_c0_g1	4	KOB75677.1 Kettin protein, partial [Operophtera brumata]	KOB75677.1	60248	161	64	0	485	3	3635	3795	1.39e-23	103
TRINITY_DN32531_c0_g1_i1	TRINITY_DN32531_c0_g1	4	XP_022826154.1 saccharopine dehydrogenase-like oxidoreductase [Spodoptera litura]	XP_022826154.1	81172	239	45	0	1017	1733	183	421	0.0	416
TRINITY_DN32595_c1_g1_i1	TRINITY_DN32595_c1_g1	4	XP_022825741.1 cyclic nucleotide-gated cation channel alpha-3 isoform X2 [Spodoptera litura]	XP_022825741.1	99859	709	1	0	167	2293	1	709	0.0	1226
TRINITY_DN8001_c0_g1_i1	TRINITY_DN8001_c0_g1	4	XP_022830605.1 thrombospondin type-1 domain-containing protein 7A-like isoform X2 [Spodoptera litura]	XP_022830605.1	96281	242	9	0	727	2	1	242	4.96e-129	404
TRINITY_DN28719_c0_g1_i1	TRINITY_DN28719_c0_g1	4	JAN01823.1 60S ribosomal protein L23a, partial [Daphnia magna]	JAN01823.1	79412	68	14	0	204	1	35	102	3.71e-28	106
TRINITY_DN51612_c0_g1_i1	TRINITY_DN51612_c0_g1	4	XP_022817332.1 pupal cuticle protein PCP52-like [Spodoptera litura]	XP_022817332.1	88136	295	26	2	57	938	1	287	1.03e-90	279
TRINITY_DN42070_c0_g1_i1	TRINITY_DN42070_c0_g1	4	JAJ05551.1 Cleavage stimulation factor 64 kDa subunit/sw, putative [Daphnia_magna]	JAJ05551.1	46875	64	32	2	420	605	33	96	2.17e-09	60.5
TRINITY_DN42030_c0_g1_i1	TRINITY_DN42030_c0_g1	4	AGB89338.1 nucleolar cysteine-rich protein, partial [Iscadia producta]	AGB89338.1	100000	28	0	0	1036	1119	2	29	1.93e-09	61.6
TRINITY_DN51056_c0_g2_i1	TRINITY_DN51056_c0_g2	4	XP_022832914.1 potassium channel subfamily T member 2 [Spodoptera litura]	XP_022832914.1	99635	274	1	0	1413	592	1162	1435	1.46e-161	499
TRINITY_DN51057_c4_g1_i1	TRINITY_DN51057_c4_g1	4	JAA81121.1 Uncharacterized protein, partial [Pararge aegeria]	JAA81121.1	74667	75	19	0	22	246	12	86	1.16e-35	122
TRINITY_DN51556_c0_g1_i1	TRINITY_DN51556_c0_g1	4	XP_022817318.1 cuticle protein 16.5-like [Spodoptera litura]	XP_022817318.1	93182	176	10	1	708	181	83	256	2.30e-34	132
TRINITY_DN4696_c0_g1_i1	TRINITY_DN4696_c0_g1	4	XP_013189389.1 PREDICTED: gamma-aminobutyric acid receptor subunit beta-like [Amyelois transitella]	XP_013189389.1	98438	64	1	0	526	335	1	64	3.61e-19	91.7
TRINITY_DN4965_c0_g1_i1	TRINITY_DN4965_c0_g1	4	AKT26499.1 odorant binding protein 22 [Spodoptera exigua]	AKT26499.1	100000	156	0	0	141	608	1	156	2.89e-96	285
TRINITY_DN47068_c0_g1_i1	TRINITY_DN47068_c0_g1	4	XP_022832352.1 gamma-aminobutyric acid receptor subunit beta-like isoform X3 [Spodoptera litura]	XP_022832352.1	100000	236	0	0	2429	3136	151	386	2.72e-143	460
TRINITY_DN47069_c0_g1_i1	TRINITY_DN47069_c0_g1	4	XP_022824876.1 counting factor associated protein D-like [Spodoptera litura]	XP_022824876.1	100000	26	0	0	24	101	330	355	1.78e-07	60.5
TRINITY_DN20292_c0_g1_i1	TRINITY_DN20292_c0_g1	4	ACV88722.1 cytochrome P450 [Spodoptera litura]	ACV88722.1	96429	28	1	0	289	206	450	477	1.52e-12	68.6
TRINITY_DN20281_c0_g1_i1	TRINITY_DN20281_c0_g1	4	XP_022817399.1 uncharacterized protein LOC111350198 [Spodoptera litura]	XP_022817399.1	98228	395	7	0	1863	679	1	395	0.0	777
TRINITY_DN31584_c0_g1_i1	TRINITY_DN31584_c0_g1	4	JAL83302.1 Cleavage stimulation factor 64 kDa subunit/sw, putative [Daphnia_magna]	JAL83302.1	46939	49	25	1	261	404	33	81	2.50e-05	47.0
TRINITY_DN27514_c0_g1_i1	TRINITY_DN27514_c0_g1	4	XP_022818680.1 retinol dehydrogenase 11-like [Spodoptera litura]	XP_022818680.1	73239	71	19	0	213	1	1	71	2.18e-17	80.5
TRINITY_DN4482_c0_g1_i1	TRINITY_DN4482_c0_g1	4	XP_022826743.1 dopamine N-acetyltransferase-like [Spodoptera litura]	XP_022826743.1	96507	229	8	0	151	837	30	258	2.46e-150	438
TRINITY_DN4266_c0_g1_i1	TRINITY_DN4266_c0_g1	4	KOB76966.1 Neutral lipase [Operophtera brumata]	KOB76966.1	96667	30	1	0	269	180	429	458	9.48e-16	58.9
TRINITY_DN83051_c0_g1_i1	TRINITY_DN83051_c0_g1	4	XP_022815939.1 cuticle protein 7-like [Spodoptera litura]	XP_022815939.1	100000	65	0	0	3	197	94	158	5.72e-40	137
TRINITY_DN59057_c0_g1_i1	TRINITY_DN59057_c0_g1	4	XP_022832976.1 clavesin-2-like [Spodoptera litura]	XP_022832976.1	92593	27	2	0	1	81	102	128	2.88e-07	57.0
TRINITY_DN35924_c0_g1_i1	TRINITY_DN35924_c0_g1	4	XP_022825188.1 skin secretory protein xP2-like [Spodoptera litura]	XP_022825188.1	100000	178	0	0	61	594	1	178	4.01e-51	179
TRINITY_DN35996_c0_g1_i1	TRINITY_DN35996_c0_g1	4	XP_022821769.1 uncharacterized protein LOC111353124 [Spodoptera litura]	XP_022821769.1	93388	121	8	0	248	610	1	121	8.20e-79	240
TRINITY_DN35993_c0_g1_i1	TRINITY_DN35993_c0_g1	4	OWR54918.1 Optomotor-blind protein [Danaus plexippus plexippus]	OWR54918.1	94030	67	4	0	203	3	41	107	2.09e-39	134
TRINITY_DN10087_c0_g1_i1	TRINITY_DN10087_c0_g1	4	XP_022834080.1 uncharacterized protein LOC111361884 [Spodoptera litura]	XP_022834080.1	91791	134	11	0	1046	1447	1	134	4.82e-81	262
TRINITY_DN47130_c0_g2_i1	TRINITY_DN47130_c0_g2	4	XP_022827048.1 uncharacterized protein LOC111356795 [Spodoptera litura]	XP_022827048.1	73333	60	16	0	41	220	90	149	7.54e-24	94.4
TRINITY_DN51139_c0_g1_i1	TRINITY_DN51139_c0_g1	4	XP_022824907.1 protein unc-13 homolog A isoform X5 [Spodoptera litura]	XP_022824907.1	98005	1504	27	2	2405	6910	1	1503	0.0	2429
TRINITY_DN51191_c0_g1_i1	TRINITY_DN51191_c0_g1	4	XP_022824017.1 neurofibromin [Spodoptera litura]	XP_022824017.1	100000	27	0	0	82	2	2283	2309	2.45e-08	62.4
TRINITY_DN51171_c0_g2_i1	TRINITY_DN51171_c0_g2	4	XP_021202682.1 uncharacterized protein LOC105841419 [Bombyx mori]	XP_021202682.1	79310	29	6	0	87	1	496	524	6.79e-08	54.3
TRINITY_DN51173_c0_g1_i1	TRINITY_DN51173_c0_g1	4	XP_022816856.1 uncharacterized protein LOC111349837 [Spodoptera litura]	XP_022816856.1	85714	126	18	0	468	91	2886	3011	2.72e-70	239
TRINITY_DN45375_c2_g1_i1	TRINITY_DN45375_c2_g1	4	OWR42326.1 hypothetical protein KGM_201549A, partial [Danaus plexippus plexippus]	OWR42326.1	84000	25	4	0	2	76	345	369	3.03e-04	44.3
TRINITY_DN45336_c0_g1_i1	TRINITY_DN45336_c0_g1	4	XP_014366066.1 PREDICTED: uncharacterized protein LOC106716919 isoform X5 [Papilio machaon]	XP_014366066.1	82955	880	132	6	263	2860	1	876	0.0	1308
TRINITY_DN45317_c0_g1_i1	TRINITY_DN45317_c0_g1	4	AGH25544.1 adipokinetic 1 [Helicoverpa armigera]	AGH25544.1	94000	50	2	1	319	173	19	68	2.17e-24	95.5
TRINITY_DN79230_c0_g1_i1	TRINITY_DN79230_c0_g1	4	XP_022827086.1 transmembrane protease serine 9-like [Spodoptera litura]	XP_022827086.1	95833	240	10	0	759	40	351	590	1.52e-159	461
TRINITY_DN44212_c0_g2_i1	TRINITY_DN44212_c0_g2	4	XP_022830951.1 sulfotransferase family cytosolic 1B member 1-like [Spodoptera litura]	XP_022830951.1	92151	344	27	0	55	1086	1	344	0.0	594
TRINITY_DN44244_c0_g1_i1	TRINITY_DN44244_c0_g1	4	XP_022834238.1 transcription factor cwo isoform X5 [Spodoptera litura]	XP_022834238.1	99109	449	4	0	625	1971	1	449	0.0	756
TRINITY_DN41343_c0_g1_i1	TRINITY_DN41343_c0_g1	4	XP_022825202.1 PDZ domain-containing protein 8 isoform X4 [Spodoptera litura]	XP_022825202.1	98587	849	12	0	373	2919	1	849	0.0	1586
TRINITY_DN41397_c0_g1_i1	TRINITY_DN41397_c0_g1	4	JAA91455.1 Lipin-2, partial [Pararge aegeria]	JAA91455.1	87097	31	4	0	95	3	67	97	1.14e-08	58.9
TRINITY_DN41379_c0_g1_i1	TRINITY_DN41379_c0_g1	4	OWR47136.1 hypothetical protein KGM_216182 [Danaus plexippus plexippus]	OWR47136.1	79487	39	6	1	2207	2097	3	41	1.14e-11	68.6
TRINITY_DN28675_c0_g1_i1	TRINITY_DN28675_c0_g1	4	XP_022831304.1 cytochrome P450 9e2-like [Spodoptera litura]	XP_022831304.1	87602	492	61	0	82	1557	1	492	0.0	889
TRINITY_DN25349_c0_g1_i1	TRINITY_DN25349_c0_g1	4	JAI28673.1 Non-specific lipid-transfer protein [Bactrocera latifrons]	JAI28673.1	42857	119	63	2	44	394	1	116	8.20e-22	92.0
TRINITY_DN52293_c0_g1_i1	TRINITY_DN52293_c0_g1	4	XP_022814861.1 uncharacterized protein LOC111348468 [Spodoptera litura]	XP_022814861.1	86826	167	22	0	55	555	1	167	3.80e-104	303
TRINITY_DN1481_c0_g1_i1	TRINITY_DN1481_c0_g1	4	XP_022818575.1 uncharacterized protein LOC111351038 [Spodoptera litura]	XP_022818575.1	85437	206	30	0	195	812	15	220	6.96e-131	377
TRINITY_DN46249_c0_g1_i1	TRINITY_DN46249_c0_g1	4	XP_022826451.1 protein takeout-like [Spodoptera litura]	XP_022826451.1	97902	286	6	0	1	858	29	314	0.0	548
TRINITY_DN46288_c0_g1_i1	TRINITY_DN46288_c0_g1	4	XP_022819988.1 superoxide dismutase [Cu-Zn]-like [Spodoptera litura]	XP_022819988.1	98755	241	1	1	809	87	1	239	2.16e-170	481
TRINITY_DN46219_c1_g1_i1	TRINITY_DN46219_c1_g1	4	AEJ38225.1 timeless [Spodoptera exigua]	AEJ38225.1	99562	914	4	0	3334	593	141	1054	0.0	1822
TRINITY_DN46246_c0_g1_i1	TRINITY_DN46246_c0_g1	4	XP_022813855.1 kazrin isoform X4 [Spodoptera litura]	XP_022813855.1	98849	869	3	1	447	3032	1	869	0.0	1491
TRINITY_DN46221_c0_g1_i1	TRINITY_DN46221_c0_g1	4	XP_022821588.1 voltage-dependent calcium channel subunit alpha-2/delta-3 isoform X5 [Spodoptera litura]	XP_022821588.1	97021	705	13	2	3613	1502	572	1269	0.0	1441
TRINITY_DN48910_c0_g1_i1	TRINITY_DN48910_c0_g1	4	XP_022828191.1 collagen alpha-2(I) chain-like [Spodoptera litura]	XP_022828191.1	82069	145	25	1	225	659	1	144	1.03e-82	256
TRINITY_DN48910_c0_g2_i1	TRINITY_DN48910_c0_g2	4	XP_022828191.1 collagen alpha-2(I) chain-like [Spodoptera litura]	XP_022828191.1	85088	228	33	1	896	216	137	364	1.83e-82	259
TRINITY_DN48975_c0_g1_i1	TRINITY_DN48975_c0_g1	4	XP_013143459.1 PREDICTED: neurofibromin isoform X2 [Papilio polytes]	XP_013143459.1	90885	2600	202	10	8145	412	204	2790	0.0	4728
TRINITY_DN34061_c0_g1_i1	TRINITY_DN34061_c0_g1	4	XP_022832741.1 sodium/potassium/calcium exchanger 4 isoform X1 [Spodoptera litura]	XP_022832741.1	98165	545	10	0	203	1837	1	545	0.0	978
TRINITY_DN12594_c0_g1_i1	TRINITY_DN12594_c0_g1	4	XP_022826773.1 general odorant-binding protein 28a-like isoform X2 [Spodoptera litura]	XP_022826773.1	92254	142	11	0	530	105	1	142	8.00e-82	248
TRINITY_DN1959_c0_g1_i1	TRINITY_DN1959_c0_g1	4	XP_022816750.1 dual specificity protein phosphatase 14-like [Spodoptera litura]	XP_022816750.1	98165	218	4	0	1143	1796	1	218	2.88e-142	422
TRINITY_DN33157_c0_g1_i1	TRINITY_DN33157_c0_g1	4	XP_014358524.1 PREDICTED: serine/threonine-protein phosphatase PP1-beta catalytic subunit isoform X1 [Papilio machaon]	XP_014358524.1	98507	67	1	0	36	236	1	67	6.00e-38	135
TRINITY_DN33155_c0_g1_i1	TRINITY_DN33155_c0_g1	4	XP_022832336.1 uncharacterized protein LOC111360591 [Spodoptera litura]	XP_022832336.1	95841	553	21	1	66	1718	1	553	0.0	983
TRINITY_DN13555_c0_g1_i1	TRINITY_DN13555_c0_g1	4	XP_022821576.1 protein takeout-like [Spodoptera litura]	XP_022821576.1	96552	29	1	0	1305	1391	106	134	9.48e-08	60.5
TRINITY_DN4822_c0_g1_i1	TRINITY_DN4822_c0_g1	4	XP_022827020.1 GILT-like protein 1 [Spodoptera litura]	XP_022827020.1	73148	216	57	1	292	936	1	216	2.07e-111	334
TRINITY_DN47269_c0_g1_i1	TRINITY_DN47269_c0_g1	4	AEJ38205.1 antennal esterase CXE14 [Spodoptera exigua]	AEJ38205.1	96667	30	1	0	827	916	59	88	8.24e-10	66.6
TRINITY_DN47229_c0_g1_i1	TRINITY_DN47229_c0_g1	4	XP_022825311.1 uncharacterized protein LOC111355566 [Spodoptera litura]	XP_022825311.1	99335	451	3	0	67	1419	1	451	0.0	817
TRINITY_DN64234_c0_g1_i1	TRINITY_DN64234_c0_g1	4	XP_022825823.1 serine/threonine-protein kinase Doa isoform X8 [Spodoptera litura]	XP_022825823.1	96296	27	1	0	450	370	391	417	1.56e-08	58.9
TRINITY_DN43098_c0_g2_i1	TRINITY_DN43098_c0_g2	4	XP_022823193.1 uncharacterized protein LOC111354134, partial [Spodoptera litura]	XP_022823193.1	61404	57	22	0	182	12	77	133	4.33e-22	73.6
TRINITY_DN43027_c0_g1_i1	TRINITY_DN43027_c0_g1	4	XP_022832161.1 ceramide synthase 6-like [Spodoptera litura]	XP_022832161.1	79825	114	23	0	374	715	248	361	3.35e-39	149
TRINITY_DN78524_c0_g1_i1	TRINITY_DN78524_c0_g1	4	XP_022821523.1 protein app1-like [Spodoptera litura]	XP_022821523.1	91379	116	9	1	61	405	1	116	2.05e-62	209
TRINITY_DN78551_c0_g1_i1	TRINITY_DN78551_c0_g1	4	XP_021181659.1 uncharacterized protein LOC110370242 [Helicoverpa armigera]	XP_021181659.1	47458	236	121	2	834	130	1	234	1.26e-70	226
TRINITY_DN78549_c0_g1_i1	TRINITY_DN78549_c0_g1	4	XP_022830969.1 globin-2 A chain-like [Spodoptera litura]	XP_022830969.1	96491	171	6	0	449	961	1	171	8.60e-117	346
TRINITY_DN78546_c0_g1_i1	TRINITY_DN78546_c0_g1	4	XP_022816508.1 endocuticle structural glycoprotein ABD-5-like [Spodoptera litura]	XP_022816508.1	96825	63	2	0	227	415	45	107	1.05e-37	133
TRINITY_DN78553_c0_g1_i1	TRINITY_DN78553_c0_g1	4	PCG65461.1 hypothetical protein B5V51_9188 [Heliothis virescens]	PCG65461.1	87963	108	12	1	750	1073	1	107	4.02e-32	124
TRINITY_DN37958_c0_g1_i1	TRINITY_DN37958_c0_g1	4	XP_022822503.1 variant surface antigen E-like isoform X20 [Spodoptera litura]	XP_022822503.1	78571	28	3	1	87	4	131	155	2.04e-04	44.3
TRINITY_DN50963_c0_g1_i1	TRINITY_DN50963_c0_g1	4	XP_022825379.1 uncharacterized protein LOC111355610 [Spodoptera litura]	XP_022825379.1	97357	454	11	1	209	1567	1	454	0.0	914
TRINITY_DN50908_c0_g2_i1	TRINITY_DN50908_c0_g2	4	PCG67350.1 hypothetical protein B5V51_6521 [Heliothis virescens]	PCG67350.1	98214	56	1	0	65	232	79	134	3.92e-34	120
TRINITY_DN50996_c2_g4_i1	TRINITY_DN50996_c2_g4	4	KOC60108.1 Eukaryotic peptide chain release factor subunit 1, partial [Habropoda laboriosa]	KOC60108.1	100000	37	0	0	1	111	33	69	7.86e-16	75.5
TRINITY_DN50984_c0_g1_i1	TRINITY_DN50984_c0_g1	4	XP_022822127.1 uncharacterized protein LOC111353366 [Spodoptera litura]	XP_022822127.1	84597	844	112	7	369	2858	186	1025	0.0	1334
TRINITY_DN50980_c0_g1_i1	TRINITY_DN50980_c0_g1	4	XP_022826363.1 uncharacterized protein LOC111356291 [Spodoptera litura]	XP_022826363.1	96275	349	13	0	288	1334	16	364	0.0	658
TRINITY_DN46729_c2_g1_i1	TRINITY_DN46729_c2_g1	4	XP_022825072.1 bifunctional purine biosynthesis protein PURH [Spodoptera litura]	XP_022825072.1	93333	30	2	0	1	90	143	172	1.53e-07	62.0
TRINITY_DN39033_c0_g1_i1	TRINITY_DN39033_c0_g1	4	JAA83934.1 Uncharacterized protein, partial [Pararge aegeria]	JAA83934.1	87437	199	25	0	3019	3615	266	464	0.0	358
TRINITY_DN39081_c2_g1_i1	TRINITY_DN39081_c2_g1	4	ASO98011.1 cytochrome p450 CYP9A97 [Spodoptera exigua]	ASO98011.1	97605	167	4	0	510	10	6	172	3.72e-113	338
TRINITY_DN39080_c0_g1_i1	TRINITY_DN39080_c0_g1	4	PCG63822.1 hypothetical protein B5V51_11677 [Heliothis virescens]	PCG63822.1	72720	1195	253	15	8436	4957	1	1157	0.0	1621
TRINITY_DN39986_c0_g1_i1	TRINITY_DN39986_c0_g1	4	XP_022815729.1 protein unc-79 homolog [Spodoptera litura]	XP_022815729.1	93930	972	41	3	3730	854	1538	2504	0.0	1508
TRINITY_DN39937_c0_g1_i1	TRINITY_DN39937_c0_g1	4	XP_022816223.1 uncharacterized protein LOC111349355 [Spodoptera litura]	XP_022816223.1	89286	28	3	0	315	398	1	28	1.16e-09	61.6
TRINITY_DN7089_c0_g1_i1	TRINITY_DN7089_c0_g1	4	XP_022817262.1 putative ammonium transporter 2 [Spodoptera litura]	XP_022817262.1	98520	608	9	0	2582	759	1	608	0.0	1194
TRINITY_DN30732_c0_g1_i1	TRINITY_DN30732_c0_g1	4	XP_022829632.1 uncharacterized protein LOC111357884 isoform X2 [Spodoptera litura]	XP_022829632.1	57143	91	35	2	476	213	196	285	3.59e-22	97.8
TRINITY_DN53872_c0_g1_i1	TRINITY_DN53872_c0_g1	4	ASO76386.1 phosphoribosylaminoimidazole carboxylase, partial [Spodoptera littoralis]	ASO76386.1	83333	36	6	0	422	529	153	188	1.96e-10	64.3
TRINITY_DN29575_c0_g1_i1	TRINITY_DN29575_c0_g1	4	XP_022824677.1 uncharacterized protein LOC111355150 [Spodoptera litura]	XP_022824677.1	92778	180	13	0	540	1	1	180	6.92e-122	363
TRINITY_DN24698_c0_g1_i1	TRINITY_DN24698_c0_g1	4	AEJ38205.1 antennal esterase CXE14 [Spodoptera exigua]	AEJ38205.1	59756	82	27	3	3	248	23	98	3.31e-19	90.1
TRINITY_DN46362_c0_g1_i1	TRINITY_DN46362_c0_g1	4	XP_022817893.1 uncharacterized protein LOC111350507 [Spodoptera litura]	XP_022817893.1	89655	29	3	0	492	406	67	95	9.67e-10	62.4
TRINITY_DN46304_c0_g1_i1	TRINITY_DN46304_c0_g1	4	XP_022813898.1 uncharacterized protein LOC111347782 [Spodoptera litura]	XP_022813898.1	95652	23	1	0	17	85	1	23	2.01e-04	48.1
TRINITY_DN46330_c0_g1_i1	TRINITY_DN46330_c0_g1	4	XP_022813987.1 uncharacterized protein LOC111347845 isoform X1 [Spodoptera litura]	XP_022813987.1	97619	42	1	0	1600	1475	240	281	7.88e-17	89.4
TRINITY_DN46324_c1_g2_i1	TRINITY_DN46324_c1_g2	4	ADI61812.1 endonuclease-reverse transcriptase [Bombyx mori]	ADI61812.1	48571	70	30	1	407	598	440	509	1.65e-09	53.5
TRINITY_DN46343_c0_g1_i1	TRINITY_DN46343_c0_g1	4	XP_022815795.1 dystrophin-like, partial [Spodoptera litura]	XP_022815795.1	97315	149	4	0	681	1127	1	149	3.04e-80	273
TRINITY_DN29688_c1_g1_i1	TRINITY_DN29688_c1_g1	4	XP_022816670.1 uncharacterized protein LOC111349697 isoform X2 [Spodoptera litura]	XP_022816670.1	69828	116	29	1	649	320	1	116	7.95e-43	147
TRINITY_DN5157_c0_g1_i1	TRINITY_DN5157_c0_g1	4	ALX27200.1 adipokinetic hormone 1 precursor [Mythimna separata]	ALX27200.1	85294	68	9	1	483	283	1	68	2.59e-34	122
TRINITY_DN36427_c0_g1_i1	TRINITY_DN36427_c0_g1	4	XP_022200816.1 fatty acid 2-hydroxylase-like [Nilaparvata lugens]	XP_022200816.1	67273	55	18	0	846	682	1	55	3.71e-12	73.6
TRINITY_DN48778_c3_g1_i1	TRINITY_DN48778_c3_g1	4	XP_022817893.1 uncharacterized protein LOC111350507 [Spodoptera litura]	XP_022817893.1	78648	281	57	1	471	1313	7	284	6.04e-164	471
TRINITY_DN48716_c0_g1_i1	TRINITY_DN48716_c0_g1	4	XP_022817470.1 uncharacterized protein LOC111350240 [Spodoptera litura]	XP_022817470.1	92542	295	22	0	207	1091	1	295	0.0	581
TRINITY_DN48717_c0_g1_i1	TRINITY_DN48717_c0_g1	4	XP_022814617.1 uncharacterized protein LOC111348285 [Spodoptera litura]	XP_022814617.1	80556	36	7	0	45	152	201	236	3.50e-14	63.9
TRINITY_DN5327_c0_g1_i1	TRINITY_DN5327_c0_g1	4	XP_022835341.1 glutamate receptor ionotropic, NMDA 2B [Spodoptera litura]	XP_022835341.1	99898	983	1	0	3234	286	77	1059	0.0	1805
TRINITY_DN21450_c0_g1_i1	TRINITY_DN21450_c0_g1	4	XP_021190035.1 ABC transporter G family member 20 isoform X3 [Helicoverpa armigera]	XP_021190035.1	97959	49	1	0	303	449	1	49	1.14e-25	108
TRINITY_DN39882_c0_g1_i1	TRINITY_DN39882_c0_g1	4	ANI21987.1 UDP-glycosyltransferase 33B15 [Spodoptera exigua]	ANI21987.1	100000	68	0	0	6	209	313	380	3.73e-40	143
TRINITY_DN30156_c0_g1_i1	TRINITY_DN30156_c0_g1	4	PCG67927.1 hypothetical protein B5V51_5804 [Heliothis virescens]	PCG67927.1	100000	27	0	0	3	83	230	256	5.24e-07	60.1
TRINITY_DN82278_c0_g1_i1	TRINITY_DN82278_c0_g1	4	XP_022814819.1 piwi-like protein Siwi isoform X1 [Spodoptera litura]	XP_022814819.1	64789	71	22	1	283	80	1	71	1.69e-05	50.1
TRINITY_DN44711_c1_g1_i1	TRINITY_DN44711_c1_g1	4	XP_004926223.1 uncharacterized protein LOC101735870 [Bombyx mori]	XP_004926223.1	62821	78	26	1	64	288	27	104	9.28e-13	68.2
TRINITY_DN47822_c0_g1_i1	TRINITY_DN47822_c0_g1	4	AGT20422.1 histone H3, partial [Conothele sp. MY2070]	AGT20422.1	94286	70	4	0	65	274	1	70	5.51e-39	131
TRINITY_DN47822_c2_g1_i1	TRINITY_DN47822_c2_g1	4	KZS11332.1 histone H3.2 [Daphnia magna]	KZS11332.1	90210	143	14	0	431	3	21	163	1.74e-74	225
TRINITY_DN49068_c0_g1_i1	TRINITY_DN49068_c0_g1	4	XP_022815742.1 ABC transporter F family member 4 isoform X3 [Spodoptera litura]	XP_022815742.1	98936	94	1	0	283	2	257	350	1.89e-34	130
TRINITY_DN49039_c1_g1_i1	TRINITY_DN49039_c1_g1	4	XP_022832581.1 period circadian protein isoform X5 [Spodoptera litura]	XP_022832581.1	95339	901	32	2	302	2974	1	901	0.0	1600
TRINITY_DN52443_c0_g1_i1	TRINITY_DN52443_c0_g1	4	XP_022823692.1 FMRFamide-related peptides-like [Spodoptera litura]	XP_022823692.1	97872	188	4	0	1445	882	1	188	1.25e-98	301
TRINITY_DN16287_c0_g1_i1	TRINITY_DN16287_c0_g1	4	XP_022816314.1 protein spaetzle 5 [Spodoptera litura]	XP_022816314.1	95761	401	17	0	2021	819	7	407	0.0	790
TRINITY_DN79730_c0_g1_i1	TRINITY_DN79730_c0_g1	4	XP_022824115.1 putative fatty acyl-CoA reductase CG5065 [Spodoptera litura]	XP_022824115.1	96014	276	11	0	1	828	223	498	0.0	569
TRINITY_DN44518_c0_g1_i1	TRINITY_DN44518_c0_g1	4	XP_022822035.1 uncharacterized protein LOC111353303 isoform X2 [Spodoptera litura]	XP_022822035.1	68852	61	18	1	1007	1189	52	111	5.35e-14	67.0
TRINITY_DN35893_c0_g1_i1	TRINITY_DN35893_c0_g1	4	XP_022834683.1 protein msta-like [Spodoptera litura]	XP_022834683.1	90612	490	46	0	430	1899	1	490	0.0	800
TRINITY_DN35844_c0_g1_i1	TRINITY_DN35844_c0_g1	4	XP_022821615.1 neuronal acetylcholine receptor subunit alpha-7 isoform X1 [Spodoptera litura]	XP_022821615.1	100000	240	0	0	2	721	262	501	1.18e-122	403
TRINITY_DN41493_c0_g1_i1	TRINITY_DN41493_c0_g1	4	XP_022819053.1 serine protease snake-like [Spodoptera litura]	XP_022819053.1	88579	394	45	0	276	1457	1	394	0.0	746
TRINITY_DN80136_c0_g1_i1	TRINITY_DN80136_c0_g1	4	XP_022834204.1 uncharacterized protein LOC111361968 [Spodoptera litura]	XP_022834204.1	96203	237	9	0	1190	480	1	237	1.12e-170	488
TRINITY_DN81195_c0_g1_i1	TRINITY_DN81195_c0_g1	4	XP_022814251.1 superoxide dismutase [Cu-Zn]-like [Spodoptera litura]	XP_022814251.1	81714	175	32	0	94	618	5	179	4.64e-98	299
TRINITY_DN34385_c7_g1_i1	TRINITY_DN34385_c7_g1	4	KFB39043.1 AGAP009330-PA-like protein [Anopheles sinensis]	KFB39043.1	87097	62	8	0	7	192	65	126	6.66e-20	83.2
TRINITY_DN34385_c168_g1_i1	TRINITY_DN34385_c168_g1	4	AAK92189.1 ribosomal protein S20 [Spodoptera frugiperda]	AAK92189.1	98947	95	1	0	3	287	28	122	2.54e-62	191
TRINITY_DN34360_c0_g1_i1	TRINITY_DN34360_c0_g1	4	XP_022816662.1 extensin-like isoform X1 [Spodoptera litura]	XP_022816662.1	92123	457	32	2	144	1502	1	457	0.0	742
TRINITY_DN40858_c0_g1_i1	TRINITY_DN40858_c0_g1	4	ENN73725.1 hypothetical protein YQE_09675, partial [Dendroctonus ponderosae]	ENN73725.1	96970	33	1	0	99	1	36	68	5.74e-11	66.6
TRINITY_DN40856_c0_g1_i1	TRINITY_DN40856_c0_g1	4	XP_022815949.1 cuticle protein 7-like [Spodoptera litura]	XP_022815949.1	96970	66	2	0	3	200	97	162	4.01e-37	129
TRINITY_DN46026_c3_g1_i1	TRINITY_DN46026_c3_g1	4	JAN03276.1 hypothetical protein, partial [Daphnia magna]	JAN03276.1	62295	61	22	1	185	3	83	142	4.45e-14	70.5
TRINITY_DN18672_c0_g1_i1	TRINITY_DN18672_c0_g1	4	AFP20595.1 cytochrome CYP9A51 [Spodoptera littoralis]	AFP20595.1	86713	143	19	0	1034	1462	18	160	4.57e-82	269
TRINITY_DN23383_c3_g1_i1	TRINITY_DN23383_c3_g1	4	ALF04080.1 NADH dehydrogenase subunit 3 (mitochondrion) [Helicoverpa assulta]	ALF04080.1	100000	54	0	0	295	456	32	85	1.51e-29	110
TRINITY_DN28047_c0_g1_i1	TRINITY_DN28047_c0_g1	4	XP_022828268.1 uncharacterized protein LOC111357700 [Spodoptera litura]	XP_022828268.1	98901	182	2	0	5223	4678	1	182	2.90e-89	295
TRINITY_DN28003_c0_g1_i1	TRINITY_DN28003_c0_g1	4	XP_022816164.1 uncharacterized protein ZK1073.1 isoform X7 [Spodoptera litura]	XP_022816164.1	100000	27	0	0	1264	1344	69	95	1.82e-07	60.5
TRINITY_DN49253_c1_g1_i1	TRINITY_DN49253_c1_g1	4	XP_022824670.1 retinol dehydrogenase 13-like [Spodoptera litura]	XP_022824670.1	89899	297	30	0	71	961	1	297	1.25e-172	498
TRINITY_DN49260_c2_g1_i1	TRINITY_DN49260_c2_g1	4	BAX77812.1 pH-sensitive chloride channel 1 isoform 20 [Bombyx mori]	BAX77812.1	95807	477	11	3	640	2052	1	474	0.0	909
TRINITY_DN49211_c1_g1_i1	TRINITY_DN49211_c1_g1	4	XP_022821285.1 uncharacterized protein LOC111352853 isoform X1 [Spodoptera litura]	XP_022821285.1	51678	149	72	0	1306	860	409	557	5.42e-57	176
TRINITY_DN45175_c0_g1_i1	TRINITY_DN45175_c0_g1	4	XP_022817893.1 uncharacterized protein LOC111350507 [Spodoptera litura]	XP_022817893.1	72727	33	9	0	1	99	160	192	1.31e-08	57.0
TRINITY_DN45157_c0_g1_i1	TRINITY_DN45157_c0_g1	4	XP_022834646.1 perilipin-4-like isoform X38 [Spodoptera litura]	XP_022834646.1	96875	32	1	0	3	98	263	294	2.91e-05	50.4
TRINITY_DN45138_c0_g1_i1	TRINITY_DN45138_c0_g1	4	XP_022826831.1 uncharacterized protein LOC111356631 [Spodoptera litura]	XP_022826831.1	99239	657	5	0	74	2044	12	668	0.0	979
TRINITY_DN8568_c0_g1_i1	TRINITY_DN8568_c0_g1	4	PCG64937.1 hypothetical protein B5V51_9887 [Heliothis virescens]	PCG64937.1	88333	60	6	1	1196	1372	1	60	2.94e-24	112
TRINITY_DN19491_c0_g1_i1	TRINITY_DN19491_c0_g1	4	OWR47971.1 hypothetical protein KGM_213994 [Danaus plexippus plexippus]	OWR47971.1	100000	28	0	0	85	2	42	69	1.84e-11	63.2
TRINITY_DN19402_c0_g1_i1	TRINITY_DN19402_c0_g1	4	XP_022814055.1 hornerin-like [Spodoptera litura]	XP_022814055.1	91339	254	16	1	1059	1802	232	485	7.48e-73	253
TRINITY_DN103294_c1_g1_i1	TRINITY_DN103294_c1_g1	4	ASO98026.1 cytochrome p450 CYP18A1 [Spodoptera exigua]	ASO98026.1	99814	538	1	0	2450	837	1	538	0.0	1011
TRINITY_DN103296_c0_g1_i1	TRINITY_DN103296_c0_g1	4	ASO98011.1 cytochrome p450 CYP9A97 [Spodoptera exigua]	ASO98011.1	97122	278	8	0	3	836	115	392	0.0	556
TRINITY_DN106459_c0_g1_i1	TRINITY_DN106459_c0_g1	4	XP_022832018.1 alpha-tocopherol transfer protein-like [Spodoptera litura]	XP_022832018.1	69872	312	94	0	104	1039	10	321	1.10e-174	494
TRINITY_DN173765_c0_g1_i1	TRINITY_DN173765_c0_g1	4	XP_022818654.1 myrosinase 1-like [Spodoptera litura]	XP_022818654.1	89655	145	15	0	435	1	1	145	2.61e-90	279
TRINITY_DN147862_c0_g1_i1	TRINITY_DN147862_c0_g1	4	XP_022822721.1 uncharacterized protein LOC111353782 [Spodoptera litura]	XP_022822721.1	63636	55	20	0	165	1	168	222	7.71e-13	70.5
TRINITY_DN102642_c0_g1_i1	TRINITY_DN102642_c0_g1	4	XP_022830351.1 larval/pupal cuticle protein H1C-like [Spodoptera litura]	XP_022830351.1	94949	198	10	0	140	733	1	198	2.54e-27	111
TRINITY_DN102643_c2_g1_i1	TRINITY_DN102643_c2_g1	4	XP_022814231.1 larval cuticle protein LCP-14-like [Spodoptera litura]	XP_022814231.1	80315	127	25	0	59	439	1	127	4.00e-58	187
TRINITY_DN102643_c4_g1_i1	TRINITY_DN102643_c4_g1	4	ADR69243.1 cytochrome oxidase subunit 1, partial (mitochondrion) [Eupithecia sp. BOLD:AAA8011]	ADR69243.1	90000	30	3	0	102	13	132	161	2.00e-12	53.5
TRINITY_DN135438_c0_g1_i1	TRINITY_DN135438_c0_g1	4	XP_022818247.1 myrosinase 1-like [Spodoptera litura]	XP_022818247.1	90342	497	48	0	318	1808	1	497	0.0	950
TRINITY_DN187795_c0_g1_i1	TRINITY_DN187795_c0_g1	4	XP_022830401.1 uncharacterized protein LOC111359174 [Spodoptera litura]	XP_022830401.1	67857	56	13	1	224	72	332	387	2.19e-10	64.7
TRINITY_DN104064_c0_g1_i1	TRINITY_DN104064_c0_g1	4	ANI21988.1 UDP-glycosyltransferase 33B16 [Spodoptera exigua]	ANI21988.1	99083	327	3	0	983	3	14	340	0.0	638
TRINITY_DN103765_c0_g1_i1	TRINITY_DN103765_c0_g1	4	XP_022827036.1 uncharacterized protein LOC111356784 isoform X1 [Spodoptera litura]	XP_022827036.1	98750	160	2	0	1198	719	2	161	9.28e-73	232
TRINITY_DN171313_c0_g1_i1	TRINITY_DN171313_c0_g1	4	XP_022826567.1 uncharacterized protein LOC111356442 isoform X5 [Spodoptera litura]	XP_022826567.1	100000	29	0	0	88	2	1	29	1.10e-10	64.7
TRINITY_DN171363_c0_g1_i1	TRINITY_DN171363_c0_g1	4	ADR64702.1 antennal esterase CXE5 [Spodoptera exigua]	ADR64702.1	98824	425	5	0	1587	313	135	559	0.0	880
TRINITY_DN135784_c0_g1_i1	TRINITY_DN135784_c0_g1	4	XP_022828041.1 TSC22 domain family protein 1-like [Spodoptera litura]	XP_022828041.1	70066	304	65	4	1414	506	277	555	1.73e-105	331
TRINITY_DN113177_c0_g1_i1	TRINITY_DN113177_c0_g1	4	XP_022822959.1 zinc finger CCCH domain-containing protein 13-like [Spodoptera litura]	XP_022822959.1	54635	507	176	11	70	1443	1	502	1.08e-125	403
TRINITY_DN171555_c0_g1_i1	TRINITY_DN171555_c0_g1	4	XP_022815138.1 uncharacterized protein LOC111348636 [Spodoptera litura]	XP_022815138.1	80851	329	57	5	1110	127	1	324	1.43e-92	286
TRINITY_DN137137_c0_g1_i1	TRINITY_DN137137_c0_g1	4	XP_022822468.1 sodium-coupled monocarboxylate transporter 1-like [Spodoptera litura]	XP_022822468.1	98010	603	12	0	1973	165	1	603	0.0	1112
TRINITY_DN137101_c0_g1_i1	TRINITY_DN137101_c0_g1	4	XP_021181595.1 calphotin-like [Helicoverpa armigera]	XP_021181595.1	85882	85	12	0	366	112	508	592	2.44e-08	58.9
TRINITY_DN147281_c0_g1_i1	TRINITY_DN147281_c0_g1	4	XP_022821576.1 protein takeout-like [Spodoptera litura]	XP_022821576.1	54902	51	23	0	3	155	123	173	2.86e-08	59.7
TRINITY_DN143666_c0_g1_i1	TRINITY_DN143666_c0_g1	4	XP_022825352.1 nuclear transcription factor Y subunit beta isoform X3 [Spodoptera litura]	XP_022825352.1	91429	35	3	0	606	502	220	254	2.00e-10	66.2
TRINITY_DN175550_c0_g1_i1	TRINITY_DN175550_c0_g1	4	KPJ11226.1 hypothetical protein RR48_14865 [Papilio machaon]	KPJ11226.1	82609	23	4	0	55	123	161	183	6.89e-05	46.2
TRINITY_DN118118_c0_g1_i1	TRINITY_DN118118_c0_g1	4	XP_022825811.1 saccharopine dehydrogenase-like oxidoreductase [Spodoptera litura]	XP_022825811.1	64286	28	10	0	85	2	358	385	2.67e-04	46.2
TRINITY_DN135281_c0_g1_i1	TRINITY_DN135281_c0_g1	4	XP_022814918.1 ATP-dependent RNA helicase DHH1 [Spodoptera litura]	XP_022814918.1	94755	286	14	1	170	1027	1	285	2.54e-137	400
TRINITY_DN170144_c0_g1_i1	TRINITY_DN170144_c0_g1	4	XP_022816468.1 cuticle protein 7-like isoform X1 [Spodoptera litura]	XP_022816468.1	98266	173	3	0	753	1271	1	173	1.91e-89	278
TRINITY_DN105941_c0_g1_i1	TRINITY_DN105941_c0_g1	4	XP_022831715.1 organic cation transporter protein-like [Spodoptera litura]	XP_022831715.1	90998	511	38	2	425	1933	1	511	0.0	899
TRINITY_DN108734_c0_g1_i1	TRINITY_DN108734_c0_g1	4	XP_022824551.1 soluble scavenger receptor cysteine-rich domain-containing protein SSC5D-like [Spodoptera litura]	XP_022824551.1	86538	52	7	0	271	426	385	436	2.99e-08	59.7
TRINITY_DN169399_c0_g1_i1	TRINITY_DN169399_c0_g1	4	XP_022813879.1 cuticle protein 3-like [Spodoptera litura]	XP_022813879.1	92466	146	10	1	761	327	19	164	9.53e-71	222
TRINITY_DN169318_c0_g1_i1	TRINITY_DN169318_c0_g1	4	XP_021182558.1 pupal cuticle protein-like [Helicoverpa armigera]	XP_021182558.1	96825	63	2	0	630	442	156	218	1.71e-28	115
TRINITY_DN138315_c0_g1_i1	TRINITY_DN138315_c0_g1	4	KPJ04394.1 hypothetical protein RR46_01763 [Papilio xuthus]	KPJ04394.1	92308	26	2	0	33	110	87	112	1.26e-11	51.2
TRINITY_DN138364_c0_g1_i1	TRINITY_DN138364_c0_g1	4	XP_022826266.1 uncharacterized protein LOC111356215 [Spodoptera litura]	XP_022826266.1	98496	133	2	0	102	500	1	133	5.09e-94	277
TRINITY_DN103010_c0_g1_i1	TRINITY_DN103010_c0_g1	4	XP_022828863.1 uncharacterized protein LOC111358169 [Spodoptera litura]	XP_022828863.1	89888	178	17	1	207	740	1	177	1.06e-114	334
TRINITY_DN107186_c0_g1_i1	TRINITY_DN107186_c0_g1	4	XP_022821830.1 glutaminase liver isoform, mitochondrial isoform X7 [Spodoptera litura]	XP_022821830.1	96552	29	1	0	1856	1942	60	88	1.06e-07	62.8
TRINITY_DN170752_c0_g1_i1	TRINITY_DN170752_c0_g1	4	XP_022827086.1 transmembrane protease serine 9-like [Spodoptera litura]	XP_022827086.1	100000	55	0	0	1143	979	530	584	1.31e-23	109
TRINITY_DN109505_c0_g1_i1	TRINITY_DN109505_c0_g1	4	BAG71410.1 cytochrome P450 9A9 [Spodoptera exigua]	BAG71410.1	100000	30	0	0	1	90	93	122	8.61e-12	67.4
TRINITY_DN108645_c0_g1_i1	TRINITY_DN108645_c0_g1	4	XP_022823193.1 uncharacterized protein LOC111354134, partial [Spodoptera litura]	XP_022823193.1	68085	47	13	1	135	1	135	181	2.21e-11	64.7
TRINITY_DN176990_c0_g1_i1	TRINITY_DN176990_c0_g1	4	ADI61818.1 endonuclease-reverse transcriptase [Bombyx mori]	ADI61818.1	84444	45	7	0	136	2	899	943	2.01e-17	84.3
TRINITY_DN134385_c0_g1_i1	TRINITY_DN134385_c0_g1	4	XP_022826837.1 protein obstructor-E-like [Spodoptera litura]	XP_022826837.1	91753	291	20	2	223	1086	1	290	9.50e-171	489
TRINITY_DN144886_c0_g1_i1	TRINITY_DN144886_c0_g1	4	BAM18191.1 similar to CG13868 [Papilio xuthus]	BAM18191.1	96429	28	1	0	762	845	159	186	1.03e-08	61.2
TRINITY_DN173506_c0_g1_i1	TRINITY_DN173506_c0_g1	4	XP_022830955.1 probable cytochrome P450 9f2 [Spodoptera litura]	XP_022830955.1	87936	373	45	0	1686	568	125	497	0.0	702
TRINITY_DN116203_c0_g1_i1	TRINITY_DN116203_c0_g1	4	ASN63843.1 cytochrome p450 CYP341B27, partial [Spodoptera exigua]	ASN63843.1	98312	237	4	0	2	712	259	495	5.61e-167	483
TRINITY_DN134745_c0_g1_i1	TRINITY_DN134745_c0_g1	4	XP_022818206.1 uncharacterized protein LOC111350765 isoform X2 [Spodoptera litura]	XP_022818206.1	99329	298	2	0	73	966	1	298	4.55e-165	514
TRINITY_DN134744_c0_g1_i1	TRINITY_DN134744_c0_g1	4	XP_022828862.1 uncharacterized protein LOC111358168 [Spodoptera litura]	XP_022828862.1	90521	211	20	0	1264	1896	1	211	1.06e-132	400
TRINITY_DN111268_c0_g1_i1	TRINITY_DN111268_c0_g1	4	XP_021927604.1 myosin heavy chain, muscle-like [Zootermopsis nevadensis]	XP_021927604.1	97059	34	1	0	1569	1468	87	120	9.20e-13	72.0
TRINITY_DN173900_c0_g1_i1	TRINITY_DN173900_c0_g1	4	XP_022816526.1 endocuticle structural glycoprotein SgAbd-5-like [Spodoptera litura]	XP_022816526.1	88889	99	11	0	123	419	17	115	3.95e-59	186
TRINITY_DN184224_c0_g1_i1	TRINITY_DN184224_c0_g1	4	XP_022824882.1 cytochrome P450 6B2-like isoform X3 [Spodoptera litura]	XP_022824882.1	100000	27	0	0	318	398	454	480	7.70e-09	59.3
TRINITY_DN110003_c0_g1_i1	TRINITY_DN110003_c0_g1	4	XP_022828648.1 uncharacterized protein LOC111358010 [Spodoptera litura]	XP_022828648.1	93680	269	17	0	1359	553	1	269	0.0	527
TRINITY_DN106723_c0_g1_i1	TRINITY_DN106723_c0_g1	4	XP_022816754.1 endocuticle structural glycoprotein SgAbd-5-like [Spodoptera litura]	XP_022816754.1	96117	103	4	0	286	594	1	103	3.41e-65	203
TRINITY_DN103942_c0_g1_i1	TRINITY_DN103942_c0_g1	4	XP_022830044.1 purine nucleoside phosphorylase-like isoform X1 [Spodoptera litura]	XP_022830044.1	100000	29	0	0	1	87	49	77	1.56e-10	64.3
TRINITY_DN169418_c0_g1_i1	TRINITY_DN169418_c0_g1	4	XP_022827391.1 probable uridine nucleosidase 2 [Spodoptera litura]	XP_022827391.1	82985	335	57	0	2068	1064	1	335	0.0	582
TRINITY_DN172243_c0_g1_i1	TRINITY_DN172243_c0_g1	4	XP_022825308.1 retinal dehydrogenase 1-like [Spodoptera litura]	XP_022825308.1	72222	36	10	0	450	343	440	475	1.76e-08	59.3
TRINITY_DN135906_c0_g1_i1	TRINITY_DN135906_c0_g1	4	XP_022829670.1 low-density lipoprotein receptor-related protein 4 [Spodoptera litura]	XP_022829670.1	97808	1916	38	3	5740	2	1	1915	0.0	3811
TRINITY_DN105609_c0_g1_i1	TRINITY_DN105609_c0_g1	4	XP_022833267.1 uncharacterized protein LOC111361122 isoform X2 [Spodoptera litura]	XP_022833267.1	90244	41	4	0	230	352	1	41	2.21e-17	82.8
TRINITY_DN175389_c0_g1_i1	TRINITY_DN175389_c0_g1	4	ACQ91272.1 myosin heavy chain variant A, partial [Bombyx mori]	ACQ91272.1	100000	35	0	0	316	420	470	504	1.13e-15	79.3
TRINITY_DN118626_c0_g1_i1	TRINITY_DN118626_c0_g1	4	XP_022832976.1 clavesin-2-like [Spodoptera litura]	XP_022832976.1	93103	29	2	0	89	3	145	173	2.00e-10	64.3
TRINITY_DN135003_c0_g1_i1	TRINITY_DN135003_c0_g1	4	ASO98038.1 cytochrome p450 CYP4L7 [Spodoptera exigua]	ASO98038.1	100000	68	0	0	492	289	426	493	2.48e-38	142
TRINITY_DN135038_c0_g1_i1	TRINITY_DN135038_c0_g1	4	JAG58288.1 hypothetical protein, partial [Lygus hesperus]	JAG58288.1	83333	30	5	0	98	9	43	72	1.99e-09	58.9
TRINITY_DN145032_c0_g1_i1	TRINITY_DN145032_c0_g1	4	AKI87964.1 odorant binding protein 3 [Spodoptera litura]	AKI87964.1	96226	106	4	0	1770	1453	32	137	8.92e-65	218
TRINITY_DN134576_c0_g1_i1	TRINITY_DN134576_c0_g1	4	AFK14099.1 small heat shock protein 19.3 [Spodoptera litura]	AFK14099.1	95322	171	8	0	238	750	1	171	3.15e-115	335
TRINITY_DN134543_c0_g1_i1	TRINITY_DN134543_c0_g1	4	XP_022816237.1 uncharacterized protein LOC111349366 [Spodoptera litura]	XP_022816237.1	90756	238	18	3	848	141	271	506	1.22e-144	424
TRINITY_DN134897_c0_g1_i1	TRINITY_DN134897_c0_g1	4	XP_022828424.1 nose resistant to fluoxetine protein 6-like [Spodoptera litura]	XP_022828424.1	87572	692	83	1	613	2679	1	692	0.0	1205
TRINITY_DN134856_c0_g1_i1	TRINITY_DN134856_c0_g1	4	XP_022829395.1 circumsporozoite protein-like isoform X1 [Spodoptera litura]	XP_022829395.1	71795	39	11	0	278	162	154	192	1.22e-08	58.9
TRINITY_DN102713_c0_g1_i1	TRINITY_DN102713_c0_g1	4	XP_022829304.1 nose resistant to fluoxetine protein 6 [Spodoptera litura]	XP_022829304.1	97466	671	17	0	2241	229	19	689	0.0	1284
TRINITY_DN102733_c0_g1_i1	TRINITY_DN102733_c0_g1	4	XP_022828042.1 cuticle protein 16.5-like [Spodoptera litura]	XP_022828042.1	95161	62	3	0	923	738	1	62	3.31e-27	114
TRINITY_DN102790_c0_g1_i1	TRINITY_DN102790_c0_g1	4	XP_022830297.1 lipase 3-like [Spodoptera litura]	XP_022830297.1	95089	224	11	0	2	673	130	353	5.05e-160	455
TRINITY_DN102790_c0_g2_i1	TRINITY_DN102790_c0_g2	4	XP_022830298.1 ommochrome-binding protein-like [Spodoptera litura]	XP_022830298.1	87549	257	31	1	1584	814	1	256	7.54e-155	464
TRINITY_DN102737_c0_g1_i1	TRINITY_DN102737_c0_g1	4	XP_022830610.1 cytochrome P450 9e2-like [Spodoptera litura]	XP_022830610.1	84416	154	24	0	464	3	1	154	2.83e-78	252
TRINITY_DN102761_c0_g1_i1	TRINITY_DN102761_c0_g1	4	XP_022836784.1 uncharacterized protein LOC111364156 [Spodoptera litura]	XP_022836784.1	96194	2417	89	3	90	7331	1	2417	0.0	3119
TRINITY_DN136841_c0_g1_i1	TRINITY_DN136841_c0_g1	4	XP_022826306.1 cholinesterase 1-like [Spodoptera litura]	XP_022826306.1	80645	93	18	0	39	317	1	93	3.32e-48	167
TRINITY_DN170023_c0_g1_i1	TRINITY_DN170023_c0_g1	4	XP_022819052.1 extended synaptotagmin-2 isoform X2 [Spodoptera litura]	XP_022819052.1	100000	26	0	0	475	398	359	384	1.65e-07	56.6
TRINITY_DN170073_c0_g1_i1	TRINITY_DN170073_c0_g1	4	PCG73628.1 hypothetical protein B5V51_14630 [Heliothis virescens]	PCG73628.1	45055	91	34	5	931	662	20	95	5.88e-08	57.4
TRINITY_DN105128_c0_g1_i1	TRINITY_DN105128_c0_g1	4	XP_022827138.1 uncharacterized protein LOC111356874 [Spodoptera litura]	XP_022827138.1	93785	177	10	1	85	612	1	177	8.41e-101	304
TRINITY_DN103573_c0_g1_i1	TRINITY_DN103573_c0_g1	4	OWR49735.1 tropomyosin-1 [Danaus plexippus plexippus]	OWR49735.1	98305	59	1	0	3	179	226	284	1.66e-21	96.7
TRINITY_DN142695_c0_g1_i1	TRINITY_DN142695_c0_g1	4	KMQ90841.1 calcium-activated potassium channel slowpoke [Lasius niger]	KMQ90841.1	100000	28	0	0	3	86	53	80	2.43e-09	60.8
TRINITY_DN161691_c0_g1_i1	TRINITY_DN161691_c0_g1	4	XP_021191289.1 tyrosine aminotransferase-like [Helicoverpa armigera]	XP_021191289.1	93939	33	2	0	626	724	47	79	2.47e-11	69.7
TRINITY_DN103144_c0_g1_i1	TRINITY_DN103144_c0_g1	4	XP_022826845.1 uncharacterized protein LOC111356639 [Spodoptera litura]	XP_022826845.1	90698	43	4	0	771	899	15	57	4.24e-10	67.4
TRINITY_DN105516_c0_g1_i1	TRINITY_DN105516_c0_g1	4	XP_022828371.1 shematrin-like protein 1 [Spodoptera litura]	XP_022828371.1	85156	128	16	1	40	423	1	125	1.47e-26	111
TRINITY_DN127765_c0_g1_i1	TRINITY_DN127765_c0_g1	4	XP_022828859.1 uncharacterized protein LOC111358160 [Spodoptera litura]	XP_022828859.1	78788	66	14	0	2	199	162	227	5.41e-22	94.4
TRINITY_DN139558_c0_g1_i1	TRINITY_DN139558_c0_g1	4	XP_022836510.1 uncharacterized protein LOC111363874, partial [Spodoptera litura]	XP_022836510.1	80921	152	29	0	120	575	1	152	1.55e-88	266
TRINITY_DN135528_c0_g1_i1	TRINITY_DN135528_c0_g1	4	XP_022837523.1 serpin B5-like [Spodoptera litura]	XP_022837523.1	92788	416	30	0	1696	449	1	416	0.0	786
TRINITY_DN109420_c0_g1_i1	TRINITY_DN109420_c0_g1	4	AKJ54495.1 gallerimycin [Spodoptera exigua]	AKJ54495.1	97333	75	2	0	38	262	1	75	5.66e-35	122
TRINITY_DN159695_c0_g1_i1	TRINITY_DN159695_c0_g1	4	XP_022828043.1 cuticle protein 16.5-like [Spodoptera litura]	XP_022828043.1	92593	27	2	0	189	109	244	270	5.51e-07	52.0
TRINITY_DN199934_c0_g1_i1	TRINITY_DN199934_c0_g1	4	ARD71213.1 acetyltransferase [Spodoptera exigua]	ARD71213.1	100000	397	0	0	795	1985	1	397	0.0	734
TRINITY_DN102949_c0_g1_i1	TRINITY_DN102949_c0_g1	4	XP_022826208.1 allergen Api m 6-like [Spodoptera litura]	XP_022826208.1	93333	90	6	0	296	565	1	90	1.01e-54	176
TRINITY_DN172483_c0_g1_i1	TRINITY_DN172483_c0_g1	4	XP_011551174.1 PREDICTED: pupal cuticle protein-like [Plutella xylostella]	XP_011551174.1	54545	44	20	0	522	653	90	133	1.72e-04	48.5
TRINITY_DN154586_c0_g1_i1	TRINITY_DN154586_c0_g1	4	XP_011558170.1 PREDICTED: spectrin beta chain isoform X14 [Plutella xylostella]	XP_011558170.1	100000	21	0	0	219	281	12	32	4.83e-06	50.1
TRINITY_DN154953_c0_g1_i1	TRINITY_DN154953_c0_g1	4	XP_022818247.1 myrosinase 1-like [Spodoptera litura]	XP_022818247.1	80645	31	6	0	97	5	311	341	2.82e-08	57.8
TRINITY_DN141572_c0_g1_i1	TRINITY_DN141572_c0_g1	4	XP_021200946.1 NUAK family SNF1-like kinase 2 isoform X8 [Helicoverpa armigera]	XP_021200946.1	100000	27	0	0	648	568	934	960	4.14e-09	63.2
TRINITY_DN134431_c0_g1_i1	TRINITY_DN134431_c0_g1	4	XP_022828305.1 circadian clock-controlled protein-like [Spodoptera litura]	XP_022828305.1	90833	240	22	0	90	809	1	240	2.95e-157	444
TRINITY_DN134465_c0_g1_i1	TRINITY_DN134465_c0_g1	4	XP_022814059.1 larval cuticle protein LCP-17-like [Spodoptera litura]	XP_022814059.1	84746	118	18	0	124	477	23	140	8.73e-67	207
TRINITY_DN134458_c0_g1_i1	TRINITY_DN134458_c0_g1	4	XP_022819802.1 aquaporin-like [Spodoptera litura]	XP_022819802.1	81863	204	33	2	183	782	1	204	1.55e-57	153
TRINITY_DN134425_c0_g1_i1	TRINITY_DN134425_c0_g1	4	FAA00525.1 TPA: putative cuticle protein [Bombyx mori]	FAA00525.1	96117	103	4	0	57	365	1	103	5.74e-59	189
TRINITY_DN134500_c0_g1_i1	TRINITY_DN134500_c0_g1	4	XP_022832761.1 uncharacterized protein LOC111360791 [Spodoptera litura]	XP_022832761.1	97333	75	2	0	2117	1893	1	75	3.51e-32	126
TRINITY_DN170526_c0_g1_i1	TRINITY_DN170526_c0_g1	4	XP_022821661.1 trypsin, alkaline C-like [Spodoptera litura]	XP_022821661.1	89326	178	19	0	546	13	1	178	1.09e-90	272
TRINITY_DN169745_c0_g1_i1	TRINITY_DN169745_c0_g1	4	XP_022827064.1 uncharacterized protein LOC111356809 [Spodoptera litura]	XP_022827064.1	96825	189	6	0	520	1086	571	759	5.84e-60	214
TRINITY_DN134976_c0_g1_i1	TRINITY_DN134976_c0_g1	4	XP_022823818.1 gastric triacylglycerol lipase-like [Spodoptera litura]	XP_022823818.1	89442	502	53	0	1614	109	1	502	0.0	963
TRINITY_DN169884_c0_g1_i1	TRINITY_DN169884_c0_g1	4	XP_022823193.1 uncharacterized protein LOC111354134, partial [Spodoptera litura]	XP_022823193.1	68750	32	10	0	308	403	152	183	1.57e-06	47.4
TRINITY_DN112332_c0_g1_i1	TRINITY_DN112332_c0_g1	4	ANI21988.1 UDP-glycosyltransferase 33B16 [Spodoptera exigua]	ANI21988.1	92647	68	5	0	3	206	448	515	7.98e-23	101
TRINITY_DN173118_c0_g1_i1	TRINITY_DN173118_c0_g1	4	AAR09930.1 similar to Drosophila melanogaster Rab1, partial [Drosophila yakuba]	AAR09930.1	79630	54	11	0	80	241	11	64	1.09e-10	59.3
TRINITY_DN140419_c0_g1_i1	TRINITY_DN140419_c0_g1	4	AHA48180.1 blue opsin [Spodoptera exigua]	AHA48180.1	99738	382	1	0	157	1302	1	382	0.0	771
TRINITY_DN136798_c0_g1_i1	TRINITY_DN136798_c0_g1	4	XP_022832060.1 alpha-tocopherol transfer protein-like [Spodoptera litura]	XP_022832060.1	92857	28	2	0	2	85	163	190	6.58e-07	55.8
TRINITY_DN136743_c0_g1_i1	TRINITY_DN136743_c0_g1	4	ACI43222.1 cytochrome P450 9A9, partial [Spodoptera exigua]	ACI43222.1	100000	28	0	0	86	3	65	92	1.26e-06	56.2
TRINITY_DN138835_c0_g1_i1	TRINITY_DN138835_c0_g1	4	XP_022826306.1 cholinesterase 1-like [Spodoptera litura]	XP_022826306.1	90968	155	14	0	466	2	106	260	2.77e-99	302
TRINITY_DN112095_c0_g1_i1	TRINITY_DN112095_c0_g1	4	XP_022813839.1 actin cytoskeleton-regulatory complex protein PAN1-like [Spodoptera litura]	XP_022813839.1	88000	25	3	0	75	1	1	25	4.63e-06	49.3
TRINITY_DN109285_c0_g1_i1	TRINITY_DN109285_c0_g1	4	XP_022828859.1 uncharacterized protein LOC111358160 [Spodoptera litura]	XP_022828859.1	81944	144	26	0	441	10	64	207	3.44e-87	259
TRINITY_DN143402_c0_g1_i1	TRINITY_DN143402_c0_g1	4	XP_022828371.1 shematrin-like protein 1 [Spodoptera litura]	XP_022828371.1	87234	141	15	1	165	587	168	305	8.12e-18	89.0
TRINITY_DN169943_c0_g1_i1	TRINITY_DN169943_c0_g1	4	XP_022829487.1 elongation of very long chain fatty acids protein 4-like [Spodoptera litura]	XP_022829487.1	97279	294	8	0	307	1188	1	294	0.0	600
TRINITY_DN169989_c0_g1_i1	TRINITY_DN169989_c0_g1	4	AII16095.1 trypsin-like serine protease, partial [Spodoptera litura]	AII16095.1	95652	69	3	0	98	304	18	86	1.11e-40	136
TRINITY_DN115711_c0_g1_i1	TRINITY_DN115711_c0_g1	4	XP_022816717.1 LOW QUALITY PROTEIN: larval cuticle protein 1-like [Spodoptera litura]	XP_022816717.1	90323	31	3	0	325	417	70	100	5.05e-09	57.8
TRINITY_DN125374_c0_g1_i1	TRINITY_DN125374_c0_g1	4	XP_022834893.1 LOW QUALITY PROTEIN: ornithine decarboxylase antizyme 2 [Spodoptera litura]	XP_022834893.1	100000	36	0	0	109	2	39	74	1.97e-15	77.4
TRINITY_DN173690_c0_g1_i1	TRINITY_DN173690_c0_g1	4	AGH70098.1 odorant binding protein 2 [Spodoptera exigua]	AGH70098.1	99383	162	1	0	2534	3019	1	162	1.45e-104	330
TRINITY_DN114000_c0_g1_i1	TRINITY_DN114000_c0_g1	4	PCG77284.1 hypothetical protein B5V51_7682 [Heliothis virescens]	PCG77284.1	91176	68	5	1	202	2	1	68	4.26e-31	119
TRINITY_DN197103_c0_g1_i1	TRINITY_DN197103_c0_g1	4	PCG79880.1 hypothetical protein B5V51_13345 [Heliothis virescens]	PCG79880.1	100000	27	0	0	81	1	502	528	9.37e-12	65.1
TRINITY_DN145171_c0_g1_i1	TRINITY_DN145171_c0_g1	4	XP_022825508.1 calcium-activated potassium channel slowpoke [Spodoptera litura]	XP_022825508.1	89655	29	3	0	89	3	683	711	9.74e-07	58.5
TRINITY_DN199900_c0_g1_i1	TRINITY_DN199900_c0_g1	4	XP_022830345.1 cuticle protein 16.5-like [Spodoptera litura]	XP_022830345.1	98758	161	2	0	615	133	6	166	1.73e-47	162
TRINITY_DN169584_c0_g1_i1	TRINITY_DN169584_c0_g1	4	XP_022834701.1 xanthine dehydrogenase 1-like [Spodoptera litura]	XP_022834701.1	90358	1286	122	1	235	4086	1	1286	0.0	2366
TRINITY_DN171027_c0_g1_i1	TRINITY_DN171027_c0_g1	4	ACI43222.1 cytochrome P450 9A9, partial [Spodoptera exigua]	ACI43222.1	100000	28	0	0	3	86	205	232	1.84e-08	58.5
TRINITY_DN136373_c0_g1_i1	TRINITY_DN136373_c0_g1	4	AGH25563.1 neuroparsin [Helicoverpa armigera]	AGH25563.1	96512	86	3	0	3043	2786	1	86	1.95e-36	139
TRINITY_DN106379_c0_g1_i1	TRINITY_DN106379_c0_g1	4	XP_022826475.1 collagenase-like [Spodoptera litura]	XP_022826475.1	97143	105	3	0	3	317	191	295	1.58e-67	212
TRINITY_DN169215_c0_g1_i1	TRINITY_DN169215_c0_g1	4	XP_022815254.1 regucalcin-like [Spodoptera litura]	XP_022815254.1	91077	325	28	1	1063	89	1	324	0.0	586
TRINITY_DN104317_c0_g1_i1	TRINITY_DN104317_c0_g1	4	XP_022816068.1 putative phosphatidate phosphatase [Spodoptera litura]	XP_022816068.1	84266	286	45	0	1806	949	1	286	5.93e-158	462
TRINITY_DN103308_c1_g1_i1	TRINITY_DN103308_c1_g1	4	XP_022822008.1 glycine-rich cell wall structural protein 1.8-like [Spodoptera litura]	XP_022822008.1	79070	129	24	2	28	414	1	126	1.49e-16	90.1
TRINITY_DN116602_c0_g1_i1	TRINITY_DN116602_c0_g1	4	XP_022823193.1 uncharacterized protein LOC111354134, partial [Spodoptera litura]	XP_022823193.1	85714	35	5	0	470	574	78	112	5.88e-11	65.9
TRINITY_DN203231_c0_g1_i1	TRINITY_DN203231_c0_g1	5	ABU96713.1 diapausin precursor [Spodoptera litura]	ABU96713.1	100000	38	0	0	386	273	26	63	4.18e-20	84.0
TRINITY_DN212640_c0_g1_i1	TRINITY_DN212640_c0_g1	5	XP_022826141.1 allergen Api m 6-like [Spodoptera litura]	XP_022826141.1	75000	24	6	0	763	692	65	88	8.69e-04	44.7
TRINITY_DN205525_c0_g1_i1	TRINITY_DN205525_c0_g1	5	XP_022814402.1 uncharacterized protein LOC111348128 isoform X2 [Spodoptera litura]	XP_022814402.1	94915	59	3	0	1	177	209	267	1.28e-33	122
TRINITY_DN200026_c0_g1_i1	TRINITY_DN200026_c0_g1	5	ARD71181.1 desaturase [Spodoptera exigua]	ARD71181.1	99408	338	2	0	1305	292	1	338	0.0	704
TRINITY_DN45591_c0_g1_i1	TRINITY_DN45591_c0_g1	5	XP_022818475.1 uncharacterized protein LOC111350973 [Spodoptera litura]	XP_022818475.1	88194	144	15	2	633	205	1	143	4.32e-84	257
TRINITY_DN19546_c0_g1_i1	TRINITY_DN19546_c0_g1	5	JAG24754.1 Inositol 1,4,5-trisphosphate receptor [Lygus hesperus]	JAG24754.1	78947	38	8	0	136	23	28	65	1.24e-10	59.3
TRINITY_DN15187_c0_g1_i1	TRINITY_DN15187_c0_g1	5	KPJ04394.1 hypothetical protein RR46_01763 [Papilio xuthus]	KPJ04394.1	77027	74	17	0	18	239	1	74	1.62e-29	108
TRINITY_DN46885_c0_g1_i1	TRINITY_DN46885_c0_g1	5	XP_022822133.1 lachesin-like isoform X1 [Spodoptera litura]	XP_022822133.1	100000	70	0	0	292	83	1	70	1.35e-38	145
TRINITY_DN27190_c0_g1_i1	TRINITY_DN27190_c0_g1	5	XP_022832736.1 uncharacterized protein LOC111360774 isoform X5 [Spodoptera litura]	XP_022832736.1	77778	81	17	1	2	241	20	100	7.41e-37	132
TRINITY_DN14452_c0_g1_i1	TRINITY_DN14452_c0_g1	5	XP_022814606.1 uncharacterized protein LOC111348276 [Spodoptera litura]	XP_022814606.1	84810	79	12	0	573	809	1	79	3.93e-36	131
TRINITY_DN38545_c0_g1_i1	TRINITY_DN38545_c0_g1	5	XP_022825441.1 uncharacterized protein LOC111355649 [Spodoptera litura]	XP_022825441.1	97368	152	4	0	38	493	1	152	2.84e-83	260
TRINITY_DN47571_c0_g1_i1	TRINITY_DN47571_c0_g1	5	JAA81129.1 Uncharacterized protein, partial [Pararge aegeria]	JAA81129.1	53947	76	34	1	242	15	29	103	1.76e-20	85.9
TRINITY_DN36749_c0_g1_i1	TRINITY_DN36749_c0_g1	5	XP_013164693.1 PREDICTED: calcium-activated potassium channel slowpoke isoform X3 [Papilio xuthus]	XP_013164693.1	100000	57	0	0	710	880	304	360	2.92e-31	130
TRINITY_DN36664_c0_g1_i1	TRINITY_DN36664_c0_g1	5	XP_022822980.1 lysozyme 1-like [Spodoptera litura]	XP_022822980.1	93151	146	10	0	201	638	6	151	1.20e-98	291
TRINITY_DN50447_c0_g1_i1	TRINITY_DN50447_c0_g1	5	XP_022818831.1 uncharacterized protein LOC111351258 isoform X4 [Spodoptera litura]	XP_022818831.1	44845	194	87	3	1138	605	3	192	3.90e-38	155
TRINITY_DN46449_c0_g1_i1	TRINITY_DN46449_c0_g1	5	XP_022830653.1 prostaglandin reductase 1-like [Spodoptera litura]	XP_022830653.1	74011	177	46	0	32	562	157	333	6.08e-81	262
TRINITY_DN9596_c0_g1_i1	TRINITY_DN9596_c0_g1	5	XP_013167650.1 PREDICTED: programmed cell death 6-interacting protein [Papilio xuthus]	XP_013167650.1	71006	169	47	1	2	502	519	687	4.36e-18	87.4
TRINITY_DN49319_c0_g1_i1	TRINITY_DN49319_c0_g1	5	PCG72072.1 hypothetical protein B5V51_1183 [Heliothis virescens]	PCG72072.1	89200	250	23	2	8471	7734	120	369	1.70e-132	428
TRINITY_DN49344_c0_g1_i1	TRINITY_DN49344_c0_g1	5	ASO98016.1 cytochrome p450 CYP321A8 [Spodoptera exigua]	ASO98016.1	98788	495	6	0	1964	480	1	495	0.0	1025
TRINITY_DN49344_c0_g2_i1	TRINITY_DN49344_c0_g2	5	ASO98018.1 cytochrome p450 CYP321A16 [Spodoptera exigua]	ASO98018.1	96919	422	13	0	1794	529	76	497	0.0	860
TRINITY_DN49368_c1_g1_i1	TRINITY_DN49368_c1_g1	5	XP_013195149.1 PREDICTED: uncharacterized protein LOC106138526, partial [Amyelois transitella]	XP_013195149.1	55255	333	144	4	126	1124	3	330	8.56e-119	357
TRINITY_DN51283_c2_g3_i1	TRINITY_DN51283_c2_g3	5	XP_022833132.1 uncharacterized protein LOC111361036 [Spodoptera litura]	XP_022833132.1	84961	1290	193	1	222	4088	1	1290	0.0	2097
TRINITY_DN51226_c46_g1_i1	TRINITY_DN51226_c46_g1	5	AAL30373.1 actin, partial [Ixodes scapularis]	AAL30373.1	100000	63	0	0	3	191	14	76	1.52e-38	130
TRINITY_DN51266_c0_g1_i1	TRINITY_DN51266_c0_g1	5	XP_022835626.1 uncharacterized protein LOC111363066 [Spodoptera litura]	XP_022835626.1	49026	924	399	18	3322	704	15	917	0.0	648
TRINITY_DN23253_c0_g1_i1	TRINITY_DN23253_c0_g1	5	XP_022833012.1 golgin subfamily A member 6-like protein 22 [Spodoptera litura]	XP_022833012.1	99638	276	1	0	51	878	1	276	3.01e-137	407
TRINITY_DN51925_c0_g1_i1	TRINITY_DN51925_c0_g1	5	XP_022825072.1 bifunctional purine biosynthesis protein PURH [Spodoptera litura]	XP_022825072.1	97980	594	12	0	356	2137	1	594	0.0	1209
TRINITY_DN51982_c0_g1_i1	TRINITY_DN51982_c0_g1	5	AGH70102.1 odorant binding protein 6 [Spodoptera exigua]	AGH70102.1	99320	147	1	0	438	878	1	147	3.95e-86	262
TRINITY_DN51459_c0_g1_i1	TRINITY_DN51459_c0_g1	5	PCG63633.1 hypothetical protein B5V51_11969 [Heliothis virescens]	PCG63633.1	97172	389	11	0	2820	1654	1	389	0.0	769
TRINITY_DN50323_c1_g1_i1	TRINITY_DN50323_c1_g1	5	XP_022831125.1 uncharacterized protein LOC111359732 isoform X1 [Spodoptera litura]	XP_022831125.1	90260	616	60	0	75	1922	25	640	0.0	1136
TRINITY_DN50331_c0_g1_i1	TRINITY_DN50331_c0_g1	5	XP_022833459.1 nucleolysin TIA-1 isoform X1 [Spodoptera litura]	XP_022833459.1	99233	391	3	0	387	1559	19	409	0.0	651
TRINITY_DN49495_c0_g1_i1	TRINITY_DN49495_c0_g1	5	XP_013119471.1 PREDICTED: TBC1 domain family member 24 isoform X4 [Stomoxys calcitrans]	XP_013119471.1	77273	44	7	1	133	2	413	453	8.28e-11	72.0
TRINITY_DN36393_c0_g1_i1	TRINITY_DN36393_c0_g1	5	XP_022814128.1 alpha-amylase 2-like [Spodoptera litura]	XP_022814128.1	89688	320	30	1	1701	751	185	504	0.0	569
TRINITY_DN50666_c0_g1_i1	TRINITY_DN50666_c0_g1	5	XP_013147366.1 PREDICTED: glutamate-gated chloride channel isoform X6 [Papilio polytes]	XP_013147366.1	100000	74	0	0	2	223	35	108	2.50e-47	161
TRINITY_DN50618_c0_g1_i1	TRINITY_DN50618_c0_g1	5	XP_022831497.1 uncharacterized protein LOC111359975 isoform X4 [Spodoptera litura]	XP_022831497.1	49227	388	185	4	1	1140	580	963	9.00e-114	363
TRINITY_DN9001_c0_g1_i1	TRINITY_DN9001_c0_g1	5	XP_022826154.1 saccharopine dehydrogenase-like oxidoreductase [Spodoptera litura]	XP_022826154.1	89286	28	3	0	488	571	391	418	2.35e-06	53.9
TRINITY_DN2885_c0_g2_i1	TRINITY_DN2885_c0_g2	5	ASO76353.1 Gasp protein, partial [Spodoptera littoralis]	ASO76353.1	94828	58	3	0	28	201	1	58	5.25e-24	95.9
TRINITY_DN17536_c0_g1_i1	TRINITY_DN17536_c0_g1	5	XP_022818284.1 phosphoenolpyruvate carboxykinase [GTP]-like isoform X2 [Spodoptera litura]	XP_022818284.1	98578	633	9	0	248	2146	1	633	0.0	1275
TRINITY_DN30991_c0_g1_i1	TRINITY_DN30991_c0_g1	5	LAA11310.1 uncharacterized protein, partial [Parasteatoda tepidariorum]	LAA11310.1	64789	71	25	0	34	246	3	73	6.25e-20	81.6
TRINITY_DN48859_c8_g3_i1	TRINITY_DN48859_c8_g3	5	XP_022820982.1 uricase [Spodoptera litura]	XP_022820982.1	98225	338	6	0	1597	584	1	338	0.0	698
TRINITY_DN53228_c0_g1_i1	TRINITY_DN53228_c0_g1	5	XP_022832041.1 fatty acid-binding protein 2-like [Spodoptera litura]	XP_022832041.1	83333	84	14	0	279	28	1	84	7.71e-44	147
TRINITY_DN42547_c1_g2_i1	TRINITY_DN42547_c1_g2	5	OWR49994.1 hypothetical protein KGM_213999 [Danaus plexippus plexippus]	OWR49994.1	47458	59	31	0	195	19	110	168	9.64e-13	65.9
TRINITY_DN41042_c0_g1_i1	TRINITY_DN41042_c0_g1	5	XP_022818977.1 gamma-aminobutyric acid type B receptor subunit 1 isoform X1 [Spodoptera litura]	XP_022818977.1	99282	975	7	0	404	3328	1	975	0.0	1702
TRINITY_DN40904_c0_g1_i1	TRINITY_DN40904_c0_g1	5	XP_022819759.1 sulfotransferase 1C4-like [Spodoptera litura]	XP_022819759.1	58065	62	14	2	658	488	227	281	4.98e-11	68.2
TRINITY_DN24878_c0_g1_i1	TRINITY_DN24878_c0_g1	5	ASO98009.1 cytochrome p450 CYP6AE74 [Spodoptera exigua]	ASO98009.1	100000	30	0	0	1263	1174	426	455	2.39e-09	66.6
TRINITY_DN25085_c0_g1_i1	TRINITY_DN25085_c0_g1	5	XP_022822041.1 multidrug resistance-associated protein 4-like isoform X2 [Spodoptera litura]	XP_022822041.1	88889	45	5	0	639	773	363	407	1.35e-14	84.3
TRINITY_DN38475_c0_g1_i1	TRINITY_DN38475_c0_g1	5	XP_022825327.1 uncharacterized protein LOC111355573 [Spodoptera litura]	XP_022825327.1	84848	33	5	0	403	501	10	42	2.06e-08	58.9
TRINITY_DN47332_c1_g1_i1	TRINITY_DN47332_c1_g1	5	XP_013177582.1 PREDICTED: uncharacterized protein LOC106125042 [Papilio xuthus]	XP_013177582.1	44876	283	150	2	845	12	7	288	2.37e-82	258
TRINITY_DN47305_c0_g1_i1	TRINITY_DN47305_c0_g1	5	XP_011564041.1 PREDICTED: voltage-dependent L-type calcium channel subunit beta-2 isoform X2 [Plutella xylostella]	XP_011564041.1	100000	31	0	0	356	448	22	52	1.14e-09	62.4
TRINITY_DN39664_c0_g1_i1	TRINITY_DN39664_c0_g1	5	ADI61810.1 endonuclease-reverse transcriptase [Bombyx mori]	ADI61810.1	70588	34	10	0	682	581	949	982	2.53e-07	58.2
TRINITY_DN12886_c1_g1_i1	TRINITY_DN12886_c1_g1	5	XP_022815800.1 glutamic acid-rich protein isoform X4 [Spodoptera litura]	XP_022815800.1	100000	26	0	0	272	195	601	626	1.33e-07	54.3
TRINITY_DN80804_c0_g1_i1	TRINITY_DN80804_c0_g1	5	ABU96713.1 diapausin precursor [Spodoptera litura]	ABU96713.1	89796	49	5	0	7	153	15	63	4.49e-25	96.7
TRINITY_DN16373_c0_g1_i1	TRINITY_DN16373_c0_g1	5	XP_022828710.1 protein takeout [Spodoptera litura]	XP_022828710.1	99190	247	2	0	180	920	1	247	4.66e-179	507
TRINITY_DN32022_c0_g1_i1	TRINITY_DN32022_c0_g1	5	XP_022906133.1 synaptotagmin 1-like [Onthophagus taurus]	XP_022906133.1	82051	39	7	0	1332	1448	3	41	5.82e-12	70.5
TRINITY_DN61417_c0_g1_i1	TRINITY_DN61417_c0_g1	5	KRF81564.1 uncharacterized protein Dvir_GJ17415, isoform C [Drosophila virilis]	KRF81564.1	100000	28	0	0	794	711	330	357	5.02e-07	57.4
TRINITY_DN44165_c1_g1_i1	TRINITY_DN44165_c1_g1	5	ABU96713.1 diapausin precursor [Spodoptera litura]	ABU96713.1	100000	63	0	0	80	268	1	63	2.54e-36	130
TRINITY_DN45865_c0_g1_i1	TRINITY_DN45865_c0_g1	5	XP_021196477.1 dynein assembly factor with WDR repeat domains 1 [Helicoverpa armigera]	XP_021196477.1	100000	35	0	0	986	1090	385	419	2.15e-12	76.6
TRINITY_DN16963_c0_g1_i1	TRINITY_DN16963_c0_g1	5	AEL33702.1 carboxylesterase CXE29, partial [Spodoptera littoralis]	AEL33702.1	95146	103	5	0	24	332	34	136	5.40e-66	205
TRINITY_DN7114_c0_g1_i1	TRINITY_DN7114_c0_g1	5	AIH07584.1 glutathione S-transferase epsilon 9 [Spodoptera litura]	AIH07584.1	84746	59	9	0	177	1	1	59	2.96e-29	110
TRINITY_DN7193_c0_g1_i1	TRINITY_DN7193_c0_g1	5	XP_022834411.1 uncharacterized protein LOC111362109 [Spodoptera litura]	XP_022834411.1	80165	242	48	0	861	136	16	257	2.55e-136	392
TRINITY_DN48531_c2_g2_i1	TRINITY_DN48531_c2_g2	5	XP_022826145.1 uncharacterized protein LOC111356122 [Spodoptera litura]	XP_022826145.1	71351	185	48	4	120	659	21	205	9.15e-64	214
TRINITY_DN48572_c0_g1_i1	TRINITY_DN48572_c0_g1	5	PCG77672.1 hypothetical protein B5V51_6631 [Heliothis virescens]	PCG77672.1	95446	549	24	1	508	2151	204	752	0.0	922
TRINITY_DN2275_c0_g1_i1	TRINITY_DN2275_c0_g1	5	XP_022828311.1 circadian clock-controlled protein-like [Spodoptera litura]	XP_022828311.1	85714	28	4	0	85	2	97	124	3.40e-07	54.3
TRINITY_DN6871_c1_g1_i1	TRINITY_DN6871_c1_g1	5	XP_022838093.1 5-formyltetrahydrofolate cyclo-ligase [Spodoptera litura]	XP_022838093.1	100000	72	0	0	217	2	1	72	9.16e-45	149
TRINITY_DN6864_c0_g1_i1	TRINITY_DN6864_c0_g1	5	KPJ04392.1 hypothetical protein RR46_01761 [Papilio xuthus]	KPJ04392.1	83051	59	9	1	1	174	3	61	2.98e-35	89.7
TRINITY_DN38966_c0_g1_i1	TRINITY_DN38966_c0_g1	5	XP_022829937.1 uncharacterized protein LOC111358846 isoform X1 [Spodoptera litura]	XP_022829937.1	61429	210	73	4	115	735	145	349	1.34e-74	246
TRINITY_DN28282_c0_g1_i1	TRINITY_DN28282_c0_g1	5	ALM24943.1 ionotropic glutamate receptor 5, partial [Athetis dissimilis]	ALM24943.1	92727	55	3	1	9	170	14	68	8.70e-25	100
TRINITY_DN47919_c13_g2_i1	TRINITY_DN47919_c13_g2	5	XP_014364293.1 PREDICTED: uncharacterized protein LOC106715505 [Papilio machaon]	XP_014364293.1	66061	165	56	0	497	3	313	477	1.76e-105	235
TRINITY_DN41536_c0_g1_i1	TRINITY_DN41536_c0_g1	5	XP_022833126.1 JNK-interacting protein 1 isoform X2 [Spodoptera litura]	XP_022833126.1	99537	432	2	0	58	1353	1	432	0.0	900
TRINITY_DN78188_c0_g1_i1	TRINITY_DN78188_c0_g1	5	XP_022826306.1 cholinesterase 1-like [Spodoptera litura]	XP_022826306.1	85064	549	79	2	254	1894	1	548	0.0	939
TRINITY_DN10642_c0_g1_i1	TRINITY_DN10642_c0_g1	5	XP_022817488.1 protein UBASH3A homolog isoform X2 [Spodoptera litura]	XP_022817488.1	84375	32	5	0	96	1	404	435	1.23e-08	64.7
TRINITY_DN78368_c0_g1_i1	TRINITY_DN78368_c0_g1	5	XP_022827964.1 protein takeout-like [Spodoptera litura]	XP_022827964.1	89669	242	25	0	907	182	1	242	5.08e-155	445
TRINITY_DN33336_c2_g1_i1	TRINITY_DN33336_c2_g1	5	ANI22010.1 UDP-glycosyltransferase 40U2 [Spodoptera exigua]	ANI22010.1	95777	521	19	1	1634	72	4	521	0.0	987
TRINITY_DN33331_c0_g1_i1	TRINITY_DN33331_c0_g1	5	XP_022817798.1 uncharacterized protein LOC111350440 [Spodoptera litura]	XP_022817798.1	90972	144	13	0	649	218	12	155	3.24e-89	266
TRINITY_DN42732_c0_g1_i1	TRINITY_DN42732_c0_g1	5	XP_015596585.1 PREDICTED: uncharacterized protein LOC107268379 [Cephus cinctus]	XP_015596585.1	70968	93	25	1	11	283	35	127	1.27e-34	121
TRINITY_DN78738_c0_g1_i1	TRINITY_DN78738_c0_g1	5	KPJ02067.1 hypothetical protein RR46_00449 [Papilio xuthus]	KPJ02067.1	62857	35	12	1	116	217	34	68	5.58e-06	48.5
TRINITY_DN11530_c0_g1_i1	TRINITY_DN11530_c0_g1	5	AKT26503.1 odorant binding protein 26 [Spodoptera exigua]	AKT26503.1	99329	149	1	0	600	154	1	149	4.01e-86	258
TRINITY_DN37525_c0_g1_i1	TRINITY_DN37525_c0_g1	5	AIH07584.1 glutathione S-transferase epsilon 9 [Spodoptera litura]	AIH07584.1	96296	27	1	0	300	380	67	93	1.43e-08	57.4
TRINITY_DN48014_c0_g1_i1	TRINITY_DN48014_c0_g1	5	XP_022836900.1 vitellogenin-like [Spodoptera litura]	XP_022836900.1	81982	111	20	0	334	2	2435	2545	1.10e-55	192
TRINITY_DN48044_c0_g1_i1	TRINITY_DN48044_c0_g1	5	KPJ11409.1 Transposon Ty3-G Gag-Pol polyprotein [Papilio machaon]	KPJ11409.1	54418	1426	626	12	5029	764	179	1584	0.0	1502
TRINITY_DN8191_c0_g1_i1	TRINITY_DN8191_c0_g1	5	XP_021196543.1 14 kDa phosphohistidine phosphatase-like [Helicoverpa armigera]	XP_021196543.1	70000	30	9	0	107	18	90	119	6.72e-06	50.1
TRINITY_DN13201_c0_g1_i1	TRINITY_DN13201_c0_g1	5	AEL33702.1 carboxylesterase CXE29, partial [Spodoptera littoralis]	AEL33702.1	84615	117	18	0	366	16	114	230	1.38e-67	209
TRINITY_DN1871_c0_g1_i1	TRINITY_DN1871_c0_g1	5	ACV60241.1 antennal esterase CXE14 [Spodoptera littoralis]	ACV60241.1	89189	111	12	0	1	333	400	510	2.00e-67	218
TRINITY_DN51360_c0_g2_i1	TRINITY_DN51360_c0_g2	5	KOB63593.1 Uncharacterized protein OBRU01_22231 [Operophtera brumata]	KOB63593.1	43269	208	113	4	3	614	188	394	1.69e-46	178
TRINITY_DN51331_c0_g1_i1	TRINITY_DN51331_c0_g1	5	XP_022833169.1 uncharacterized protein LOC111361066 [Spodoptera litura]	XP_022833169.1	69784	139	37	2	1066	650	96	229	2.65e-53	187
TRINITY_DN51395_c0_g1_i1	TRINITY_DN51395_c0_g1	5	XP_022831976.1 luciferin 4-monooxygenase-like [Spodoptera litura]	XP_022831976.1	93458	535	35	0	2537	933	1	535	0.0	1040
TRINITY_DN3966_c0_g1_i1	TRINITY_DN3966_c0_g1	5	XP_022830653.1 prostaglandin reductase 1-like [Spodoptera litura]	XP_022830653.1	83406	229	38	0	59	745	1	229	1.03e-124	363
TRINITY_DN25698_c0_g1_i1	TRINITY_DN25698_c0_g1	5	XP_022816461.1 osteopetrosis-associated transmembrane protein 1 [Spodoptera litura]	XP_022816461.1	80000	50	10	0	206	355	1	50	9.28e-15	74.7
TRINITY_DN45049_c0_g1_i1	TRINITY_DN45049_c0_g1	5	XP_022831532.1 small G protein signaling modulator 2-like isoform X2 [Spodoptera litura]	XP_022831532.1	99283	1116	6	1	316	3657	26	1141	0.0	2139
TRINITY_DN12387_c0_g1_i1	TRINITY_DN12387_c0_g1	5	XP_022827478.1 myrosinase 1-like isoform X3 [Spodoptera litura]	XP_022827478.1	85714	84	12	0	348	97	392	475	8.40e-44	154
TRINITY_DN42320_c0_g1_i1	TRINITY_DN42320_c0_g1	5	XP_022833228.1 uncharacterized protein LOC111361104 [Spodoptera litura]	XP_022833228.1	98958	384	4	0	2068	917	1	384	0.0	772
TRINITY_DN25414_c0_g1_i1	TRINITY_DN25414_c0_g1	5	XP_022818767.1 centrosomal protein of 104 kDa [Spodoptera litura]	XP_022818767.1	97580	1157	25	1	5208	1738	1	1154	0.0	1955
TRINITY_DN25585_c0_g1_i1	TRINITY_DN25585_c0_g1	5	XP_022823366.1 uncharacterized protein LOC111354260 [Spodoptera litura]	XP_022823366.1	76867	415	96	0	2507	3751	1	415	0.0	652
TRINITY_DN25522_c0_g1_i1	TRINITY_DN25522_c0_g1	5	ASO98027.1 cytochrome p450 CYP18B1 [Spodoptera exigua]	ASO98027.1	99614	518	2	0	471	2024	1	518	0.0	988
TRINITY_DN5539_c0_g1_i1	TRINITY_DN5539_c0_g1	5	XP_022823077.1 uncharacterized protein LOC111354038 [Spodoptera litura]	XP_022823077.1	67742	31	10	0	94	2	354	384	7.28e-07	51.2
TRINITY_DN41667_c0_g1_i1	TRINITY_DN41667_c0_g1	5	XP_015523743.1 PREDICTED: uncharacterized protein LOC107227191 [Neodiprion lecontei]	XP_015523743.1	65306	49	16	1	144	1	157	205	9.28e-11	63.9
TRINITY_DN28123_c0_g1_i1	TRINITY_DN28123_c0_g1	5	XP_022816676.1 blood vessel epicardial substance-like [Spodoptera litura]	XP_022816676.1	98009	452	9	0	306	1661	1	452	0.0	723
TRINITY_DN48444_c90_g1_i1	TRINITY_DN48444_c90_g1	5	JAA83613.1 Myosin light chain 2 [Pararge aegeria]	JAA83613.1	94203	69	4	0	246	40	25	93	3.19e-40	134
TRINITY_DN48437_c1_g1_i1	TRINITY_DN48437_c1_g1	5	XP_022832222.1 ATP-dependent RNA helicase ddx54-like, partial [Spodoptera litura]	XP_022832222.1	73077	26	7	0	110	187	180	205	9.26e-08	44.3
TRINITY_DN48453_c2_g1_i1	TRINITY_DN48453_c2_g1	5	XP_022816224.1 uncharacterized protein LOC111349356 [Spodoptera litura]	XP_022816224.1	80841	214	41	0	854	213	1	214	8.10e-114	344
TRINITY_DN38375_c0_g1_i1	TRINITY_DN38375_c0_g1	5	AEG75843.1 glutathione S-transferase s2 protein [Spodoptera litura]	AEG75843.1	86207	29	4	0	450	536	1	29	2.86e-08	58.2
TRINITY_DN22694_c0_g1_i1	TRINITY_DN22694_c0_g1	5	XP_022816592.1 inducible metalloproteinase inhibitor protein-like [Spodoptera litura]	XP_022816592.1	59420	69	22	2	85	291	1	63	1.30e-16	76.6
TRINITY_DN50279_c5_g1_i1	TRINITY_DN50279_c5_g1	5	XP_022829632.1 uncharacterized protein LOC111357884 isoform X2 [Spodoptera litura]	XP_022829632.1	81250	96	18	0	288	1	30	125	1.32e-52	174
TRINITY_DN32921_c0_g1_i1	TRINITY_DN32921_c0_g1	5	JAN00759.1 hypothetical protein [Daphnia magna]	JAN00759.1	90164	61	6	0	293	111	70	130	3.82e-30	110
TRINITY_DN32910_c0_g1_i1	TRINITY_DN32910_c0_g1	5	XP_022824776.1 D-amino-acid oxidase [Spodoptera litura]	XP_022824776.1	94828	58	3	0	174	1	1	58	3.32e-31	117
TRINITY_DN51642_c0_g1_i1	TRINITY_DN51642_c0_g1	5	AAS79891.1 gst1 [Spodoptera litura]	AAS79891.1	80303	198	39	0	63	656	14	211	1.92e-103	310
TRINITY_DN51659_c0_g1_i1	TRINITY_DN51659_c0_g1	5	XP_022826995.1 uncharacterized protein LOC111356752 [Spodoptera litura]	XP_022826995.1	92561	578	43	0	60	1793	1	578	0.0	1089
TRINITY_DN42006_c0_g1_i1	TRINITY_DN42006_c0_g1	5	AIH07604.1 microsomal glutathione S-transferase 1-2 [Spodoptera litura]	AIH07604.1	76667	150	35	0	359	808	1	150	1.42e-68	217
TRINITY_DN42074_c0_g1_i1	TRINITY_DN42074_c0_g1	5	ASO98009.1 cytochrome p450 CYP6AE74 [Spodoptera exigua]	ASO98009.1	98606	502	7	0	495	2000	19	520	0.0	1034
TRINITY_DN51060_c2_g1_i1	TRINITY_DN51060_c2_g1	5	ADI61831.1 endonuclease-reverse transcriptase [Bombyx mori]	ADI61831.1	51562	1280	593	11	4537	764	1	1275	0.0	1244
TRINITY_DN51060_c3_g1_i1	TRINITY_DN51060_c3_g1	5	AGJ94046.1 antennal esterase CXE4 [Spodoptera exigua]	AGJ94046.1	100000	523	0	0	3	1571	31	553	0.0	1088
TRINITY_DN51060_c3_g3_i1	TRINITY_DN51060_c3_g3	5	AEJ38205.1 antennal esterase CXE14 [Spodoptera exigua]	AEJ38205.1	84106	151	20	2	522	965	1	150	2.54e-82	265
TRINITY_DN51013_c3_g1_i1	TRINITY_DN51013_c3_g1	5	XP_022826268.1 synaptic vesicle glycoprotein 2C-like [Spodoptera litura]	XP_022826268.1	97087	515	15	0	3589	2045	1	515	0.0	999
TRINITY_DN35969_c0_g1_i1	TRINITY_DN35969_c0_g1	5	AIH07584.1 glutathione S-transferase epsilon 9 [Spodoptera litura]	AIH07584.1	83099	142	24	0	1	426	71	212	2.44e-84	252
TRINITY_DN79276_c0_g1_i1	TRINITY_DN79276_c0_g1	5	XP_022824548.1 pancreatic triacylglycerol lipase-like [Spodoptera litura]	XP_022824548.1	97778	90	2	0	1	270	246	335	1.53e-57	188
TRINITY_DN31768_c0_g1_i1	TRINITY_DN31768_c0_g1	5	XP_022822399.1 juvenile hormone esterase-like isoform X2 [Spodoptera litura]	XP_022822399.1	95238	42	2	0	56	181	508	549	1.01e-18	89.0
TRINITY_DN38272_c0_g1_i1	TRINITY_DN38272_c0_g1	5	XP_022818655.1 lactase-phlorizin hydrolase-like [Spodoptera litura]	XP_022818655.1	92208	77	6	0	1	231	917	993	9.20e-42	152
TRINITY_DN46298_c0_g1_i1	TRINITY_DN46298_c0_g1	5	XP_022814820.1 piwi-like protein Siwi isoform X2 [Spodoptera litura]	XP_022814820.1	88462	78	9	0	173	406	479	556	4.91e-40	148
TRINITY_DN34041_c0_g1_i1	TRINITY_DN34041_c0_g1	5	XP_022819759.1 sulfotransferase 1C4-like [Spodoptera litura]	XP_022819759.1	89655	116	12	0	1	348	233	348	1.84e-69	222
TRINITY_DN39308_c1_g1_i1	TRINITY_DN39308_c1_g1	5	XP_022827643.1 cytochrome P450 4C1-like [Spodoptera litura]	XP_022827643.1	85052	388	55	1	2029	866	108	492	0.0	689
TRINITY_DN4896_c0_g1_i1	TRINITY_DN4896_c0_g1	5	XP_022815787.1 uncharacterized protein LOC111349058 [Spodoptera litura]	XP_022815787.1	73077	26	7	0	860	937	113	138	3.70e-05	47.0
TRINITY_DN27869_c0_g1_i1	TRINITY_DN27869_c0_g1	5	XP_022816540.1 uncharacterized protein LOC111349606 [Spodoptera litura]	XP_022816540.1	96552	29	1	0	87	1	172	200	3.44e-23	67.0
TRINITY_DN43025_c0_g1_i1	TRINITY_DN43025_c0_g1	5	PCG64358.1 hypothetical protein B5V51_10792 [Heliothis virescens]	PCG64358.1	77828	221	48	1	245	907	1	220	1.20e-126	370
TRINITY_DN35456_c0_g1_i1	TRINITY_DN35456_c0_g1	5	XP_022822448.1 serine/arginine repetitive matrix protein 1-like isoform X2 [Spodoptera litura]	XP_022822448.1	99537	432	1	1	319	1611	1	432	1.99e-153	457
TRINITY_DN35448_c0_g1_i1	TRINITY_DN35448_c0_g1	5	AIH07584.1 glutathione S-transferase epsilon 9 [Spodoptera litura]	AIH07584.1	93103	29	2	0	585	671	179	207	4.29e-09	61.6
TRINITY_DN46708_c0_g1_i1	TRINITY_DN46708_c0_g1	5	XP_022835337.1 uncharacterized protein LOC111362823 [Spodoptera litura]	XP_022835337.1	75000	28	7	0	501	584	211	238	6.71e-04	46.6
TRINITY_DN7026_c0_g1_i1	TRINITY_DN7026_c0_g1	5	AIH07584.1 glutathione S-transferase epsilon 9 [Spodoptera litura]	AIH07584.1	75472	53	13	0	1	159	165	217	9.55e-22	90.9
TRINITY_DN81475_c0_g1_i1	TRINITY_DN81475_c0_g1	5	XP_014254461.1 PREDICTED: transcription factor MafK isoform X2 [Cimex lectularius]	XP_014254461.1	72500	40	11	0	449	330	48	87	1.01e-09	59.3
TRINITY_DN65462_c0_g1_i1	TRINITY_DN65462_c0_g1	5	XP_022827423.1 isocitrate dehydrogenase [NAD] subunit beta, mitochondrial isoform X1 [Spodoptera litura]	XP_022827423.1	96296	27	1	0	377	297	18	44	9.01e-09	58.9
TRINITY_DN30192_c0_g1_i1	TRINITY_DN30192_c0_g1	5	LAA08603.1 stackhouse genomic scaffold, scaffold_729, partial [Parasteatoda tepidariorum]	LAA08603.1	66667	51	17	0	286	134	9	59	1.67e-13	65.9
TRINITY_DN30124_c0_g1_i1	TRINITY_DN30124_c0_g1	5	XP_022829939.1 THAP domain-containing protein 3-like isoform X2 [Spodoptera litura]	XP_022829939.1	50000	216	54	3	75	713	1	165	2.49e-51	171
TRINITY_DN44735_c0_g1_i1	TRINITY_DN44735_c0_g1	5	ASO98017.1 cytochrome p450 CYP321A9 [Spodoptera exigua]	ASO98017.1	96970	165	5	0	503	9	16	180	2.21e-112	336
TRINITY_DN47857_c0_g1_i1	TRINITY_DN47857_c0_g1	5	XP_022833584.1 pancreatic lipase-related protein 2-like [Spodoptera litura]	XP_022833584.1	86000	300	42	0	968	69	31	330	0.0	509
TRINITY_DN47879_c0_g1_i1	TRINITY_DN47879_c0_g1	5	XP_022813898.1 uncharacterized protein LOC111347782 [Spodoptera litura]	XP_022813898.1	68966	116	34	1	502	849	1	114	5.68e-40	149
TRINITY_DN27970_c0_g1_i1	TRINITY_DN27970_c0_g1	5	KYB26022.1 hypothetical protein TcasGA2_TC033924 [Tribolium castaneum]	KYB26022.1	88889	45	5	0	315	449	1741	1785	3.80e-18	87.0
TRINITY_DN52592_c0_g1_i1	TRINITY_DN52592_c0_g1	5	AKT26495.1 odorant binding protein 17 [Spodoptera exigua]	AKT26495.1	100000	148	0	0	705	262	1	148	6.29e-105	306
TRINITY_DN34385_c64_g1_i1	TRINITY_DN34385_c64_g1	5	PCG71124.1 hypothetical protein B5V51_2237 [Heliothis virescens]	PCG71124.1	97260	73	2	0	276	58	74	146	8.20e-43	142
TRINITY_DN26682_c0_g1_i1	TRINITY_DN26682_c0_g1	5	XP_022827228.1 uncharacterized protein LOC111356974 [Spodoptera litura]	XP_022827228.1	83333	78	13	0	277	44	394	471	2.65e-38	141
TRINITY_DN52827_c0_g1_i1	TRINITY_DN52827_c0_g1	5	XP_022826141.1 allergen Api m 6-like [Spodoptera litura]	XP_022826141.1	80899	89	17	0	339	73	1	89	1.13e-47	155
TRINITY_DN172019_c0_g1_i1	TRINITY_DN172019_c0_g1	5	ASO98018.1 cytochrome p450 CYP321A16 [Spodoptera exigua]	ASO98018.1	100000	188	0	0	565	2	1	188	3.35e-136	397
TRINITY_DN172032_c0_g1_i1	TRINITY_DN172032_c0_g1	5	XP_022814865.1 transcriptional regulatory protein LGE1-like [Spodoptera litura]	XP_022814865.1	63415	41	12	1	245	123	114	151	2.87e-05	50.4
TRINITY_DN162589_c0_g1_i1	TRINITY_DN162589_c0_g1	5	ASO98037.1 cytochrome p450 CYP4S9 [Spodoptera exigua]	ASO98037.1	100000	20	0	0	2	61	158	177	1.79e-05	48.5
TRINITY_DN102644_c0_g1_i1	TRINITY_DN102644_c0_g1	5	AEG75844.1 glutathione S-transferase s3 protein [Spodoptera litura]	AEG75844.1	79902	204	40	1	146	754	1	204	3.89e-117	345
TRINITY_DN170160_c0_g1_i1	TRINITY_DN170160_c0_g1	5	XP_022828848.1 glucose dehydrogenase [FAD, quinone]-like [Spodoptera litura]	XP_022828848.1	92294	571	44	0	79	1791	1	571	0.0	1077
TRINITY_DN171115_c0_g1_i1	TRINITY_DN171115_c0_g1	5	XP_022832060.1 alpha-tocopherol transfer protein-like [Spodoptera litura]	XP_022832060.1	75862	29	7	0	816	902	260	288	2.31e-04	49.7
TRINITY_DN102764_c0_g1_i1	TRINITY_DN102764_c0_g1	5	XP_022821576.1 protein takeout-like [Spodoptera litura]	XP_022821576.1	92430	251	19	0	133	885	1	251	4.71e-167	476
TRINITY_DN102723_c0_g1_i1	TRINITY_DN102723_c0_g1	5	XP_022822879.1 uncharacterized protein LOC111353903 [Spodoptera litura]	XP_022822879.1	98333	60	1	0	344	523	69	128	6.86e-32	124
TRINITY_DN199933_c0_g1_i1	TRINITY_DN199933_c0_g1	5	XP_022828311.1 circadian clock-controlled protein-like [Spodoptera litura]	XP_022828311.1	84583	240	37	0	958	239	1	240	4.42e-147	421
TRINITY_DN134402_c0_g1_i1	TRINITY_DN134402_c0_g1	5	ASO98005.1 cytochrome p450 CYP6AE10 [Spodoptera exigua]	ASO98005.1	98859	526	6	0	128	1705	1	526	0.0	1048
TRINITY_DN170537_c0_g1_i1	TRINITY_DN170537_c0_g1	5	ACV60241.1 antennal esterase CXE14 [Spodoptera littoralis]	ACV60241.1	85143	175	26	0	24	548	4	178	6.71e-106	320
TRINITY_DN135823_c0_g1_i1	TRINITY_DN135823_c0_g1	5	XP_022815548.1 UDP-glucuronosyltransferase 2B15-like [Spodoptera litura]	XP_022815548.1	93103	87	6	0	3	263	435	521	7.75e-49	170
TRINITY_DN134933_c0_g1_i1	TRINITY_DN134933_c0_g1	5	XP_022826869.1 phytanoyl-CoA dioxygenase, peroxisomal-like [Spodoptera litura]	XP_022826869.1	96604	265	9	0	416	1210	1	265	0.0	536
TRINITY_DN169846_c1_g1_i1	TRINITY_DN169846_c1_g1	5	XP_022827071.1 uncharacterized protein LOC111356817 [Spodoptera litura]	XP_022827071.1	94839	155	8	0	212	676	303	457	2.80e-99	303
TRINITY_DN135618_c0_g1_i1	TRINITY_DN135618_c0_g1	5	XP_022825308.1 retinal dehydrogenase 1-like [Spodoptera litura]	XP_022825308.1	98333	60	1	0	1	180	427	486	3.08e-33	126
TRINITY_DN136780_c0_g1_i1	TRINITY_DN136780_c0_g1	5	XP_022832041.1 fatty acid-binding protein 2-like [Spodoptera litura]	XP_022832041.1	80620	129	24	1	608	225	7	135	6.19e-70	215
TRINITY_DN145193_c0_g1_i1	TRINITY_DN145193_c0_g1	5	PCG70101.1 hypothetical protein B5V51_3358 [Heliothis virescens]	PCG70101.1	79245	53	7	2	150	1	10	61	1.81e-14	82.8
TRINITY_DN169571_c0_g1_i1	TRINITY_DN169571_c0_g1	5	XP_022827121.1 uncharacterized protein LOC111356867 [Spodoptera litura]	XP_022827121.1	84375	32	5	0	1	96	629	660	2.03e-07	54.3
TRINITY_DN200490_c0_g1_i1	TRINITY_DN200490_c0_g1	6	XP_022835292.1 cholinesterase 2-like [Spodoptera litura]	XP_022835292.1	86364	154	21	0	750	289	287	440	1.83e-93	287
TRINITY_DN200099_c0_g1_i1	TRINITY_DN200099_c0_g1	6	XP_022835293.1 liver carboxylesterase B-1-like [Spodoptera litura]	XP_022835293.1	84635	384	59	0	3	1154	57	440	0.0	689
TRINITY_DN48602_c1_g1_i1	TRINITY_DN48602_c1_g1	6	XP_022831807.1 titin-like isoform X1 [Spodoptera litura]	XP_022831807.1	65957	47	16	0	5	145	2485	2531	2.47e-11	63.9
TRINITY_DN41952_c102_g1_i1	TRINITY_DN41952_c102_g1	6	AAK83858.1 ribosomal protein L18 [Spodoptera frugiperda]	AAK83858.1	89706	68	6	1	219	16	104	170	4.90e-35	122
TRINITY_DN49743_c0_g1_i1	TRINITY_DN49743_c0_g1	6	AEM66422.1 moricin B3 [Bombyx mori]	AEM66422.1	62500	40	15	0	191	310	24	63	1.60e-06	51.6
TRINITY_DN38401_c0_g1_i1	TRINITY_DN38401_c0_g1	6	AFH57132.1 REPAT12, partial [Spodoptera exigua]	AFH57132.1	95082	61	3	0	184	2	45	105	6.61e-43	122
TRINITY_DN48580_c1_g1_i1	TRINITY_DN48580_c1_g1	6	XP_011555303.1 PREDICTED: mediator of RNA polymerase II transcription subunit 15-like [Plutella xylostella]	XP_011555303.1	30303	66	46	0	199	2	107	172	4.56e-04	43.1
TRINITY_DN80003_c0_g1_i1	TRINITY_DN80003_c0_g1	6	AFF27579.1 glutathione S-transferase S protein [Spodoptera exigua]	AFF27579.1	83673	49	8	0	329	183	151	199	9.23e-21	88.6
TRINITY_DN43419_c0_g1_i1	TRINITY_DN43419_c0_g1	6	AFH57130.1 REPAT10 [Spodoptera exigua]	AFH57130.1	71951	82	23	0	367	122	53	134	3.02e-37	129
TRINITY_DN5089_c0_g1_i1	TRINITY_DN5089_c0_g1	6	XP_022837324.1 collagen type IV alpha-3-binding protein isoform X2 [Spodoptera litura]	XP_022837324.1	100000	73	0	0	2	220	285	357	4.87e-45	157
TRINITY_DN30484_c0_g1_i1	TRINITY_DN30484_c0_g1	6	XP_022815735.1 trypsin, alkaline C-like [Spodoptera litura]	XP_022815735.1	88636	132	15	0	397	2	105	236	1.59e-81	246
TRINITY_DN6242_c0_g1_i1	TRINITY_DN6242_c0_g1	6	XP_022815733.1 trypsin, alkaline C-like [Spodoptera litura]	XP_022815733.1	88430	121	14	0	75	437	1	121	6.35e-70	217
TRINITY_DN49809_c33_g1_i1	TRINITY_DN49809_c33_g1	6	AOS55448.1 cytochrome oxidase subunit 1, partial (mitochondrion) [Lepidoptera sp. sc_10762]	AOS55448.1	87209	86	11	0	260	3	6	91	8.89e-37	125
TRINITY_DN49809_c37_g1_i1	TRINITY_DN49809_c37_g1	6	JAV83398.1 hypothetical protein, partial [Photinus pyralis]	JAV83398.1	28460	513	342	14	8009	9490	651	1157	2.35e-34	153
TRINITY_DN28176_c0_g1_i1	TRINITY_DN28176_c0_g1	6	XP_022826221.1 organic cation/carnitine transporter 7-like [Spodoptera litura]	XP_022826221.1	63636	88	3	1	2	265	98	156	9.06e-23	97.1
TRINITY_DN46199_c1_g2_i1	TRINITY_DN46199_c1_g2	6	XP_022818987.1 uncharacterized protein LOC111351320 [Spodoptera litura]	XP_022818987.1	80000	40	8	0	51	170	1	40	6.99e-12	64.7
TRINITY_DN51200_c5_g7_i1	TRINITY_DN51200_c5_g7	6	XP_022828114.1 esterase B1-like isoform X3 [Spodoptera litura]	XP_022828114.1	95833	24	1	0	1	72	513	536	2.04e-06	50.1
TRINITY_DN35868_c0_g1_i1	TRINITY_DN35868_c0_g1	6	XP_022815733.1 trypsin, alkaline C-like [Spodoptera litura]	XP_022815733.1	93750	48	3	0	386	243	215	262	8.85e-23	95.9
TRINITY_DN171225_c0_g1_i1	TRINITY_DN171225_c0_g1	6	XP_022835293.1 liver carboxylesterase B-1-like [Spodoptera litura]	XP_022835293.1	88321	137	16	0	437	27	1	137	7.80e-81	257
TRINITY_DN199909_c1_g1_i1	TRINITY_DN199909_c1_g1	6	XP_022831609.1 peptidoglycan-recognition protein LB-like [Spodoptera litura]	XP_022831609.1	90452	199	19	0	111	707	1	199	4.11e-134	384
TRINITY_DN136347_c0_g1_i1	TRINITY_DN136347_c0_g1	6	XP_021201244.1 ATP-binding cassette sub-family G member 4 isoform X2 [Helicoverpa armigera]	XP_021201244.1	100000	87	0	0	261	1	571	657	2.42e-55	187
