# Supplementary material for: An influential meal: host plant dependent transcriptional variation in the beet armyworm, Spodoptera exigua (Lepidoptera: Noctuidae)
Source: BMC Genomics. 2019 Nov 13;20:845. doi: 10.1186/s12864-019-6081-7 (PMC6854893; doi:10.1186/s12864-019-6081-7)
Supplement: Supplementary file 6 — Additional file 6: Table S6. overview of all GO slims per cluster. [file 12864_2019_6081_MOESM6_ESM.xlsx]

## Sheet: Blad4
Supplementary Table 6. Overview of all GO slims per cluster.
	Biological process (BP) slim categories				Molecular function (MF) slim categories				Molecular function (MF) child terms categories
	GO slim	Freq.	Percentage	Term	GO slim	Freq.	Percentage	Term	GO slim	Freq.	Percentage	Term
Cluster 1	GO:0007010	1	4	cytoskeleton organization	GO:0005198	1	6.25	structural molecule activity	GO:0005198	1	10	structural molecule activity
	GO:0022607	1	4	cellular component assembly	GO:0043167	1	6.25	ion binding	GO:0005488	2	20	binding
	GO:0030154	1	4	cell differentiation	GO:0008233	2	12.5	peptidase activity	GO:0003824	7	70	catalytic activity
	GO:0048646	1	4	anatomical structure formation involved in morphogenesis	GO:0016491	2	12.5	oxidoreductase activity
	GO:0048856	1	4	anatomical structure development	GO:0003674	10	62.5	molecular_function
	GO:0009056	2	8	catabolic process
	GO:0000003	3	12	reproduction
	GO:0006950	4	16	response to stress
	GO:0007165	4	16	signal transduction
	GO:0002376	7	28	immune system process
Cluster 2					GO:0008233	2	40	peptidase activity	GO:0003824	3	100	catalytic activity
					GO:0003674	3	60	molecular_function
Cluster 3
Cluster 4	GO:0006629	1	8.33	lipid metabolic process	GO:0005198	1	3.57	structural molecule activity	GO:0005198	1	4.76	structural molecule activity
	GO:0008283	1	8.33	cell proliferation	GO:0016798	1	3.57	hydrolase activity, acting on glycosyl bonds	GO:0098772	1	4.76	molecular function regulator
	GO:0009056	1	8.33	catabolic process	GO:0022857	9	32.14	transmembrane transporter activity	GO:0005488	3	14.29	binding
	GO:0048856	1	8.33	anatomical structure development	GO:0003674	17	60.71	molecular_function	GO:0060089	3	14.29	molecular transducer activity
	GO:0000003	2	16.67	reproduction					GO:0003824	4	19.05	catalytic activity
	GO:0050877	2	16.67	nervous system process					GO:0005215	9	42.86	transporter activity
	GO:0003013	4	33.33	circulatory system process
Cluster 5					GO:0016765	1	7.14	transferase activity, transferring alkyl or aryl (other than methyl) groups	GO:0005488	1	14.29	binding
					GO:0043167	1	7.14	ion binding	GO:0003824	6	85.71	catalytic activity
					GO:0016491	5	35.71	oxidoreductase activity
					GO:0003674	7	50	molecular_function
Cluster 6
All DE genes combined	GO:0003013	1	2.63	circulatory system process	GO:0005198	1	1.85	structural molecule activity	GO:0005198	1	2.86	structural molecule activity
	GO:0006810	1	2.63	transport	GO:0016765	1	1.85	transferase activity, transferring alkyl or aryl (other than methyl) groups	GO:0005488	3	8.57	binding
	GO:0007010	1	2.63	cytoskeleton organization	GO:0016798	1	1.85	hydrolase activity, acting on glycosyl bonds	GO:0060089	5	14.29	molecular transducer activity
	GO:0022607	1	2.63	cellular component assembly	GO:0043167	1	1.85	ion binding	GO:0098772	5	14.29	molecular function regulator
	GO:0030154	1	2.63	cell differentiation	GO:0004871	2	3.7	signal transducer activity	GO:0005215	6	17.14	transporter activity
	GO:0048646	1	2.63	anatomical structure formation involved in morphogenesis	GO:0008233	2	3.7	peptidase activity	GO:0003824	15	42.86	catalytic activity
	GO:0002376	2	5.26	immune system process	GO:0016491	4	7.41	oxidoreductase activity
	GO:0006950	2	5.26	response to stress	GO:0022857	5	9.26	transmembrane transporter activity
	GO:0048856	2	5.26	anatomical structure development	GO:0030234	5	9.26	enzyme regulator activity
	GO:0050877	3	7.89	nervous system process	GO:0003674	32	59.26	molecular_function
	GO:0006629	5	13.16	lipid metabolic process
	GO:0007165	5	13.16	signal transduction
	GO:0009056	6	15.79	catabolic process
	GO:0000003	7	18.42	reproduction
