# Supplementary material for: An influential meal: host plant dependent transcriptional variation in the beet armyworm, Spodoptera exigua (Lepidoptera: Noctuidae)
Source: BMC Genomics. 2019 Nov 13;20:845. doi: 10.1186/s12864-019-6081-7 (PMC6854893; doi:10.1186/s12864-019-6081-7)
Supplement: Supplementary file 7 — Additional file 7: Table S7. BLASTX annotated DE genes using the local detoxification gene database. [file 12864_2019_6081_MOESM7_ESM.xlsx]

## Sheet: BLASTX_DE_DETOX
Supplementary Table 7. BLASTX annotated DE genes using the local detoxification gene database.
qseqid	Gene_ID	Cluster_devision	qseqid	Detox gene family	qseqid	Gene_ID2	pident	length	mismatch	gapopen	qstart	qend	sstart	send	evalue	bitscore
TRINITY_DN200825_c0_g1_i1	TRINITY_DN200825_c0_g1	1	GSSPFG00017555001.4-PA	ABC	atp-binding cassette sub-family a member 5-like isoform x1	ABCA	23404	235	155	9	707	39	319	540	1.88e-07	48.9
TRINITY_DN203005_c0_g1_i1	TRINITY_DN203005_c0_g1	1	GSSPFG00017555001.4-PA	ABC	atp-binding cassette sub-family a member 5-like isoform x1	ABCA	30392	204	124	9	2	580	370	566	3.22e-15	71.2
TRINITY_DN44977_c0_g2_i1	TRINITY_DN44977_c0_g2	1	GSSPFG00017555001.4-PA	ABC	atp-binding cassette sub-family a member 5-like isoform x1	ABCA	32669	251	147	9	1182	466	326	566	3.54e-27	112
TRINITY_DN36220_c0_g1_i1	TRINITY_DN36220_c0_g1	1	GSSPFG00017555001.4-PA	ABC	atp-binding cassette sub-family a member 5-like isoform x1	ABCA	31707	287	161	10	91	900	298	566	1.25e-27	113
TRINITY_DN48148_c0_g1_i1	TRINITY_DN48148_c0_g1	1	GSSPFG00017555001.4-PA	ABC	atp-binding cassette sub-family a member 5-like isoform x1	ABCA	25146	171	113	7	61	537	397	564	2.66e-07	47.8
TRINITY_DN9154_c0_g1_i1	TRINITY_DN9154_c0_g1	1	GSSPFG00017555001.4-PA	ABC	atp-binding cassette sub-family a member 5-like isoform x1	ABCA	24390	246	168	7	906	1610	328	566	4.27e-14	72.8
TRINITY_DN33817_c0_g1_i3	TRINITY_DN33817_c0_g1	1	GSSPFG00017555001.4-PA	ABC	atp-binding cassette sub-family a member 5-like isoform x1	ABCA	26357	258	156	13	1335	625	354	598	1.21e-08	57.4
TRINITY_DN78248_c0_g1_i1	TRINITY_DN78248_c0_g1	1	GSSPFG00017555001.4-PA	ABC	atp-binding cassette sub-family a member 5-like isoform x1	ABCA	28346	254	162	9	1008	289	27	274	2.01e-15	75.5
TRINITY_DN28238_c0_g1_i1	TRINITY_DN28238_c0_g1	1	GSSPFG00017555001.4-PA	ABC	atp-binding cassette sub-family a member 5-like isoform x1	ABCA	26316	152	103	5	489	49	357	504	7.15e-08	48.9
TRINITY_DN41839_c0_g1_i1	TRINITY_DN41839_c0_g1	1	GSSPFG00017555001.4-PA	ABC	atp-binding cassette sub-family a member 5-like isoform x1	ABCA	24797	246	164	8	111	809	329	566	8.10e-06	44.3
TRINITY_DN22906_c0_g1_i2	TRINITY_DN22906_c0_g1	1	GSSPFG00017555001.4-PA	ABC	atp-binding cassette sub-family a member 5-like isoform x1	ABCA	28509	228	136	12	814	197	328	550	4.56e-13	67.8
TRINITY_DN26465_c0_g1_i1	TRINITY_DN26465_c0_g1	1	GSSPFG00017555001.4-PA	ABC	atp-binding cassette sub-family a member 5-like isoform x1	ABCA	28163	245	154	12	525	1214	327	564	2.67e-11	62.8
TRINITY_DN48457_c0_g1_i3	TRINITY_DN48457_c0_g1	1	GSSPFG00017555001.4-PA	ABC	atp-binding cassette sub-family a member 5-like isoform x1	ABCA	45318	267	141	3	149	946	316	578	2.26e-73	243
TRINITY_DN42042_c0_g1_i2	TRINITY_DN42042_c0_g1	1	GSSPFG00017555001.4-PA	ABC	atp-binding cassette sub-family a member 5-like isoform x1	ABCA	27381	252	163	9	1740	1012	327	567	2.75e-17	84.7
TRINITY_DN51522_c0_g1_i1	TRINITY_DN51522_c0_g1	1	GSSPFG00017555001.4-PA	ABC	atp-binding cassette sub-family a member 5-like isoform x1	ABCA	53725	255	115	2	1402	641	321	573	6.62e-76	258
TRINITY_DN83343_c0_g1_i1	TRINITY_DN83343_c0_g1	1	GSSPFG00017555001.4-PA	ABC	atp-binding cassette sub-family a member 5-like isoform x1	ABCA	33468	248	135	8	681	10	305	546	2.25e-28	109
TRINITY_DN52015_c0_g1_i1	TRINITY_DN52015_c0_g1	1	GSSPFG00017555001.4-PA	ABC	atp-binding cassette sub-family a member 5-like isoform x1	ABCA	25000	184	111	7	562	44	357	524	5.44e-09	52.8
TRINITY_DN104070_c0_g1_i1	TRINITY_DN104070_c0_g1	1	GSSPFG00017555001.4-PA	ABC	atp-binding cassette sub-family a member 5-like isoform x1	ABCA	24806	258	174	7	539	1273	314	564	8.56e-14	72.0
TRINITY_DN138231_c0_g1_i1	TRINITY_DN138231_c0_g1	1	GSSPFG00017555001.4-PA	ABC	atp-binding cassette sub-family a member 5-like isoform x1	ABCA	30282	142	87	5	112	513	32	169	1.28e-09	53.9
TRINITY_DN134386_c5_g1_i1	TRINITY_DN134386_c5_g1	1	GSSPFG00017555001.4-PA	ABC	atp-binding cassette sub-family a member 5-like isoform x1	ABCA	31737	167	92	6	619	155	118	274	2.83e-11	60.8
TRINITY_DN134379_c1_g1_i1	TRINITY_DN134379_c1_g1	1	GSSPFG00017555001.4-PA	ABC	atp-binding cassette sub-family a member 5-like isoform x1	ABCA	26165	279	157	10	119	880	313	567	1.93e-13	70.1
TRINITY_DN102950_c2_g1_i1	TRINITY_DN102950_c2_g1	1	GSSPFG00017555001.4-PA	ABC	atp-binding cassette sub-family a member 5-like isoform x1	ABCA	29353	201	129	6	107	685	328	523	4.92e-11	59.3
TRINITY_DN169894_c0_g1_i1	TRINITY_DN169894_c0_g1	1	GSSPFG00017555001.4-PA	ABC	atp-binding cassette sub-family a member 5-like isoform x1	ABCA	23554	242	165	11	538	1218	328	564	6.00e-09	55.5
TRINITY_DN136316_c0_g1_i2	TRINITY_DN136316_c0_g1	1	GSSPFG00017555001.4-PA	ABC	atp-binding cassette sub-family a member 5-like isoform x1	ABCA	44286	70	36	2	24	224	497	566	1.61e-10	53.9
TRINITY_DN14096_c0_g1_i1	TRINITY_DN14096_c0_g1	1	PXGS_V2_028002	ABC	ATP-binding cassette sub-family B member 1	ABCB	73171	41	11	0	156	278	2	42	9.10e-18	69.7
TRINITY_DN47216_c0_g1_i3	TRINITY_DN47216_c0_g1	1	PXGS_V2_028002	ABC	ATP-binding cassette sub-family B member 1	ABCB	52713	129	59	1	261	647	5	131	4.51e-41	138
TRINITY_DN50087_c0_g1_i1	TRINITY_DN50087_c0_g1	1	Msex2.07664	ABC	C11	ABCC	30392	102	71	0	543	238	5	106	7.72e-14	70.9
TRINITY_DN51994_c1_g1_i1	TRINITY_DN51994_c1_g1	1	GSSPFG00016359001.1-PA	ABC	atp-binding cassette sub-family d member 2	ABCD	76923	39	9	0	397	281	255	293	2.74e-13	62.4
TRINITY_DN46570_c0_g1_i1	TRINITY_DN46570_c0_g1	1	GSSPFG00016359001.1-PA	ABC	atp-binding cassette sub-family d member 2	ABCD	50000	48	20	1	21	152	258	305	8.75e-06	42.7
TRINITY_DN31009_c0_g1_i1	TRINITY_DN31009_c0_g1	1	GSSPFG00016359001.1-PA	ABC	atp-binding cassette sub-family d member 2	ABCD	83333	42	7	0	137	12	252	293	5.37e-15	73.9
TRINITY_DN9828_c0_g1_i1	TRINITY_DN9828_c0_g1	1	GSSPFG00016359001.1-PA	ABC	atp-binding cassette sub-family d member 2	ABCD	75758	33	8	0	7	105	261	293	1.73e-11	54.3
TRINITY_DN33096_c1_g1_i3	TRINITY_DN33096_c1_g1	1	GSSPFG00016359001.1-PA	ABC	atp-binding cassette sub-family d member 2	ABCD	83333	36	6	0	1729	1622	258	293	2.03e-10	60.5
TRINITY_DN47724_c0_g2_i2	TRINITY_DN47724_c0_g2	1	GSSPFG00016359001.1-PA	ABC	atp-binding cassette sub-family d member 2	ABCD	50000	48	20	1	490	621	258	305	4.98e-06	43.5
TRINITY_DN28019_c0_g1_i1	TRINITY_DN28019_c0_g1	1	GSSPFG00016359001.1-PA	ABC	atp-binding cassette sub-family d member 2	ABCD	69565	46	11	1	165	37	248	293	1.37e-11	63.5
TRINITY_DN79151_c0_g1_i1	TRINITY_DN79151_c0_g1	1	GSSPFG00016359001.1-PA	ABC	atp-binding cassette sub-family d member 2	ABCD	61538	39	15	0	434	318	253	291	1.61e-07	48.1
TRINITY_DN178661_c0_g1_i1	TRINITY_DN178661_c0_g1	1	GSSPFG00016359001.1-PA	ABC	atp-binding cassette sub-family d member 2	ABCD	77500	40	9	0	133	14	252	291	6.92e-15	67.4
TRINITY_DN44175_c0_g1_i2	TRINITY_DN44175_c0_g1	1	GSSPFG00004535001.1-PA	ABC	atp-binding cassette sub-family g member 1	ABCG	30323	155	101	3	489	40	366	518	3.25e-14	74.3
TRINITY_DN40706_c2_g1_i1	TRINITY_DN40706_c2_g1	1	HzOG200301	ABC-transporter	ABCC	ABCC	86109	1339	180	3	4169	171	31	1369	0.0	2353
TRINITY_DN37170_c1_g1_i2	TRINITY_DN37170_c1_g1	1	HaOG200130	CCE	CCE020		79372	223	45	1	257	922	30	252	4.38e-128	375
TRINITY_DN42814_c0_g1_i1	TRINITY_DN42814_c0_g1	1	HaOG200184	CCE	CCE001		63850	213	76	1	669	31	322	533	5.54e-89	270
TRINITY_DN50018_c1_g1_i1	TRINITY_DN50018_c1_g1	1	GSSPFG00001834001.5-PA	CCE	carboxyl choline esterase cce016d		88309	556	65	0	1905	238	1	556	0.0	1028
TRINITY_DN51638_c0_g1_i1	TRINITY_DN51638_c0_g1	1	HaOG200145	CCE	CCE006		65185	540	183	3	1864	257	6	544	0.0	756
TRINITY_DN43018_c1_g1_i1	TRINITY_DN43018_c1_g1	1	HzOG200184	CCE	CCE001		70386	233	69	0	1	699	143	375	2.89e-123	358
TRINITY_DN37966_c0_g1_i2	TRINITY_DN37966_c0_g1	1	HaOG200130	CCE	CCE020		70332	391	115	1	1840	668	204	593	0.0	576
TRINITY_DN31331_c0_g1_i1	TRINITY_DN31331_c0_g1	1	HaOG200184	CCE	CCE001		54545	44	19	1	7	138	488	530	6.22e-10	53.9
TRINITY_DN169429_c0_g1_i1	TRINITY_DN169429_c0_g1	1	HaOG200184	CCE	CCE001		64432	537	185	3	68	1672	1	533	0.0	697
TRINITY_DN170298_c0_g1_i1	TRINITY_DN170298_c0_g1	1	XP_022817421.1	CCE	venom carboxylesterase-6-like [Spodoptera litura]		88870	584	65	0	2304	553	1	584	0.0	1014
TRINITY_DN184166_c0_g1_i1	TRINITY_DN184166_c0_g1	1	HzOG200169	CCE	CCE016		92593	27	2	0	3	83	38	64	2.71e-12	58.5
TRINITY_DN51618_c0_g1_i1	TRINITY_DN51618_c0_g1	1	HzOG200249	GST	GSTS		61722	209	78	1	627	1253	1	207	5.02e-93	278
TRINITY_DN15601_c0_g1_i1	TRINITY_DN15601_c0_g1	1	HzOG200246	GST	GSTS		74107	112	27	1	367	32	1	110	3.89e-55	169
TRINITY_DN15601_c1_g1_i1	TRINITY_DN15601_c1_g1	1	HzOG200246	GST	GSTS		72500	80	22	0	402	163	124	203	1.35e-39	129
TRINITY_DN9270_c0_g1_i1	TRINITY_DN9270_c0_g1	1	GSSPFG00032991001.2-PA	P450	cytochrome p450 6bq10	clan-3	36735	98	46	4	2	256	241	335	4.38e-07	43.1
TRINITY_DN50565_c1_g1_i1	TRINITY_DN50565_c1_g1	1	GSSPFG00032991001.2-PA	P450	cytochrome p450 6bq10	clan-3	53659	41	19	0	128	6	221	261	1.08e-08	47.4
TRINITY_DN50261_c0_g1_i1	TRINITY_DN50261_c0_g1	1	XP_022824926.1	P450	cytochrome P450 6k1-like [Spodoptera litura]	clan-3	90000	500	49	1	1810	314	1	500	0.0	880
TRINITY_DN49291_c0_g1_i1	TRINITY_DN49291_c0_g1	1	lcl|KX443423.1_prot_ASO97998.1_1	P450	CYP6AB14	clan-3	99601	501	2	0	2824	1322	18	518	0.0	1008
TRINITY_DN39763_c0_g1_i1	TRINITY_DN39763_c0_g1	1	lcl|KX443469.1_prot_ASO98044.1_1	P450	CYP4M18	clan-4	99198	499	4	0	1639	143	1	499	0.0	1005
TRINITY_DN48903_c12_g2_i1	TRINITY_DN48903_c12_g2	1	lcl|KX443468.1_prot_ASO98043.1_1	P450	CYP4M17	clan-4	100000	79	0	0	569	333	423	501	2.16e-49	164
TRINITY_DN205066_c0_g1_i1	TRINITY_DN205066_c0_g1	1	lcl|KU680286.1_prot_ANI21992.1_1	UGT	33F8	UGT33	97268	183	5	0	358	906	1	183	1.47e-126	368
TRINITY_DN200008_c0_g1_i1	TRINITY_DN200008_c0_g1	1	lcl|KU680291.1_prot_ANI21997.1_1	UGT	33V3	UGT33	99485	388	2	0	65	1228	3	390	0.0	775
TRINITY_DN45898_c2_g3_i1	TRINITY_DN45898_c2_g3	1	lcl|KU680291.1_prot_ANI21997.1_1	UGT	33V3	UGT33	98889	90	1	0	763	494	433	522	2.30e-38	137
TRINITY_DN88098_c0_g1_i1	TRINITY_DN88098_c0_g1	1	GSSPFG00018237001.3-PA	UGT	udp-glycosyltransferase ugt33d3	UGT33	90196	51	5	0	932	780	186	236	5.41e-11	58.9
TRINITY_DN104040_c0_g1_i1	TRINITY_DN104040_c0_g1	1	lcl|KU680285.1_prot_ANI21991.1_1	UGT	33F7	UGT33	95312	64	3	0	3	194	447	510	9.38e-17	78.6
TRINITY_DN137808_c0_g1_i1	TRINITY_DN137808_c0_g1	1	lcl|KU680289.1_prot_ANI21995.1_1	UGT	33V1	UGT33	98073	467	9	0	73	1473	1	467	0.0	944
TRINITY_DN169542_c0_g1_i1	TRINITY_DN169542_c0_g1	1	lcl|KU680291.1_prot_ANI21997.1_1	UGT	33V3	UGT33	99270	137	1	0	3	413	341	477	7.20e-75	228
TRINITY_DN48701_c0_g1_i1	TRINITY_DN48701_c0_g1	1	HaOG200283	UGT	UGT34	UGT34	72814	526	141	2	278	1852	1	525	0.0	799
TRINITY_DN34458_c0_g1_i1	TRINITY_DN34458_c0_g1	1	lcl|KU680293.1_prot_ANI21999.1_1	UGT	39B4	UGT39	66109	478	162	0	166	1599	9	486	0.0	694
TRINITY_DN46449_c0_g1_i1	TRINITY_DN46449_c0_g1	5	PXGS_V2_028002	ABC	ATP-binding cassette sub-family B member 1	ABCB	49231	130	66	0	173	562	2	131	1.22e-39	137
TRINITY_DN3966_c0_g1_i1	TRINITY_DN3966_c0_g1	5	PXGS_V2_028002	ABC	ATP-binding cassette sub-family B member 1	ABCB	73077	26	7	0	668	745	2	27	1.84e-06	43.1
TRINITY_DN25085_c0_g1_i2	TRINITY_DN25085_c0_g1	5	GSSPFG00035663001.3-PB	ABC	abc transporter family c protein abcc2	ABCC	92857	98	7	0	2	295	261	358	1.22e-53	168
TRINITY_DN38579_c1_g1_i1	TRINITY_DN38579_c1_g1	5	GSSPFG00016359001.1-PA	ABC	atp-binding cassette sub-family d member 2	ABCD	71429	42	12	0	178	53	252	293	1.55e-10	51.6
TRINITY_DN40904_c1_g1_i2	TRINITY_DN40904_c1_g1	5	GSSPFG00016359001.1-PA	ABC	atp-binding cassette sub-family d member 2	ABCD	73810	42	11	0	63	188	252	293	8.81e-16	66.6
TRINITY_DN12886_c1_g1_i1	TRINITY_DN12886_c1_g1	5	XP_022815595.1	ABC	ABC transporter F family member 4 isoform X1 [Spodoptera litura]	ABCF	100000	26	0	0	272	195	639	664	5.02e-11	54.3
TRINITY_DN51283_c2_g3_i1	TRINITY_DN51283_c2_g3	5	GSSPFG00004535001.1-PA	ABC	atp-binding cassette sub-family g member 1	ABCG	26887	212	144	4	1875	2501	367	570	1.27e-11	66.2
TRINITY_DN51060_c2_g1_i2	TRINITY_DN51060_c2_g1	5	GSSPFG00004535001.1-PA	ABC	atp-binding cassette sub-family g member 1	ABCG	27907	301	168	11	2086	1262	367	644	4.84e-15	77.8
TRINITY_DN16963_c0_g1_i1	TRINITY_DN16963_c0_g1	5	XP_022822467.1	CCE	cholinesterase 1-like [Spodoptera litura]		95146	103	5	0	24	332	165	267	3.10e-66	206
TRINITY_DN78188_c0_g1_i1	TRINITY_DN78188_c0_g1	5	XP_022826306.1	CCE	cholinesterase 1-like [Spodoptera litura]		85064	549	79	2	254	1894	1	548	0.0	939
TRINITY_DN13201_c0_g1_i1	TRINITY_DN13201_c0_g1	5	XP_022822467.1	CCE	cholinesterase 1-like [Spodoptera litura]		85470	117	17	0	366	16	245	361	1.63e-68	212
TRINITY_DN1871_c0_g1_i1	TRINITY_DN1871_c0_g1	5	XP_022829754.1	CCE	cholinesterase 1-like isoform X1 [Spodoptera litura]		88288	111	13	0	1	333	400	510	4.85e-70	216
TRINITY_DN51060_c3_g3_i1	TRINITY_DN51060_c3_g3	5	GSSPFG00035354001.3-PA	CCE	carboxyl choline esterase cce001a		77483	151	30	2	522	965	1	150	3.15e-83	245
TRINITY_DN51060_c3_g1_i4	TRINITY_DN51060_c3_g1	5	XP_022829754.1	CCE	cholinesterase 1-like isoform X1 [Spodoptera litura]		91176	340	30	0	1	1020	144	483	0.0	657
TRINITY_DN31768_c0_g1_i1	TRINITY_DN31768_c0_g1	5	XP_022829770.1	CCE	cholinesterase 1-like isoform X3 [Spodoptera litura]		82609	46	8	0	56	193	506	551	6.81e-22	88.2
TRINITY_DN170537_c0_g1_i1	TRINITY_DN170537_c0_g1	5	XP_022829754.1	CCE	cholinesterase 1-like isoform X1 [Spodoptera litura]		84000	175	28	0	24	548	4	178	4.96e-108	317
TRINITY_DN7114_c0_g1_i1	TRINITY_DN7114_c0_g1	5	XP_022815916.1	GST	glutathione S-transferase 1-like [Spodoptera litura]		74576	59	15	0	177	1	1	59	6.94e-30	102
TRINITY_DN37525_c0_g1_i1	TRINITY_DN37525_c0_g1	5	XP_022815917.1	GST	glutathione S-transferase 1-like [Spodoptera litura]		96154	26	1	0	300	377	67	92	1.67e-11	56.2
TRINITY_DN5539_c0_g1_i2	TRINITY_DN5539_c0_g1	5	HaOG200244	GST	GSTS		59459	37	14	1	6	113	113	149	1.63e-08	45.8
TRINITY_DN48453_c2_g1_i2	TRINITY_DN48453_c2_g1	5	XP_022815916.1	GST	glutathione S-transferase 1-like [Spodoptera litura]		57554	139	59	0	632	216	75	213	2.55e-48	154
TRINITY_DN38375_c0_g1_i1	TRINITY_DN38375_c0_g1	5	GSSPFG00022959001.4-PA	GST	glutathione s-transferase sigma		75862	29	7	0	450	536	1	29	5.52e-09	48.5
TRINITY_DN51642_c0_g1_i1	TRINITY_DN51642_c0_g1	5	XP_022837509.1	GST	glutathione S-transferase 1-like [Spodoptera litura]		80303	198	39	0	63	656	14	211	2.34e-106	309
TRINITY_DN42006_c0_g1_i1	TRINITY_DN42006_c0_g1	5	XP_022821034.1	GST	microsomal glutathione S-transferase 1-like [Spodoptera litura]		76667	150	35	0	359	808	1	150	5.24e-72	217
TRINITY_DN35969_c0_g1_i1	TRINITY_DN35969_c0_g1	5	XP_022815916.1	GST	glutathione S-transferase 1-like [Spodoptera litura]		67133	143	47	0	1	429	71	213	3.91e-73	215
TRINITY_DN35448_c0_g1_i1	TRINITY_DN35448_c0_g1	5	XP_022815916.1	GST	glutathione S-transferase 1-like [Spodoptera litura]		72414	29	8	0	585	671	179	207	2.25e-08	49.7
TRINITY_DN7026_c0_g1_i1	TRINITY_DN7026_c0_g1	5	XP_022815916.1	GST	glutathione S-transferase 1-like [Spodoptera litura]		55102	49	22	0	1	147	165	213	3.25e-16	67.8
TRINITY_DN102644_c0_g1_i1	TRINITY_DN102644_c0_g1	5	GSSPFG00022085001.3-PA	GST	glutathione s-transferase sigma		63819	199	71	1	146	739	1	199	9.29e-89	264
TRINITY_DN27970_c0_g1_i1	TRINITY_DN27970_c0_g1	5	PXGS_V2_016875	GST	Glutathione S transferase 2-like protein		84444	45	7	0	153	19	252	296	4.76e-14	57.0
TRINITY_DN49344_c0_g2_i1	TRINITY_DN49344_c0_g2	5	lcl|KX443443.1_prot_ASO98018.1_1	P450	CYP321A16	clan-3	96919	422	13	0	1794	529	76	497	0.0	860
TRINITY_DN49344_c0_g1_i2	TRINITY_DN49344_c0_g1	5	lcl|KX443441.1_prot_ASO98016.1_1	P450	CYP321A8	clan-3	98788	495	6	0	1942	458	1	495	0.0	1025
TRINITY_DN24878_c0_g1_i1	TRINITY_DN24878_c0_g1	5	lcl|KX443434.1_prot_ASO98009.1_1	P450	CYP6AE74	clan-3	100000	30	0	0	1263	1174	426	455	8.81e-13	66.6
TRINITY_DN39664_c0_g1_i1	TRINITY_DN39664_c0_g1	5	PXGS_V2_012288	P450	cytochrome P450 354A5	clan-3	62857	35	13	0	679	575	97	131	1.17e-09	52.0
TRINITY_DN42074_c0_g1_i2	TRINITY_DN42074_c0_g1	5	lcl|KX443431.1_prot_ASO98006.1_1	P450	CYP6AE47	clan-3	99615	519	2	0	514	2070	1	519	0.0	1043
TRINITY_DN44735_c0_g1_i1	TRINITY_DN44735_c0_g1	5	lcl|KX443442.1_prot_ASO98017.1_1	P450	CYP321A9	clan-3	96970	165	5	0	503	9	16	180	8.15e-116	336
TRINITY_DN172019_c0_g1_i1	TRINITY_DN172019_c0_g1	5	lcl|KX443443.1_prot_ASO98018.1_1	P450	CYP321A16	clan-3	100000	188	0	0	565	2	1	188	1.23e-139	397
TRINITY_DN134402_c0_g1_i1	TRINITY_DN134402_c0_g1	5	lcl|KX443430.1_prot_ASO98005.1_1	P450	CYP6AE10	clan-3	98859	526	6	0	128	1705	1	526	0.0	1048
TRINITY_DN39308_c1_g1_i2	TRINITY_DN39308_c1_g1	5	XP_022827643.1	P450	cytochrome P450 4C1-like [Spodoptera litura]	clan-4	86382	492	66	1	2338	866	1	492	0.0	897
TRINITY_DN162589_c0_g1_i1	TRINITY_DN162589_c0_g1	5	lcl|KX443462.1_prot_ASO98037.1_1	P450	CYP4S9	clan-4	100000	20	0	0	2	61	158	177	6.60e-09	48.5
TRINITY_DN25522_c0_g1_i1	TRINITY_DN25522_c0_g1	5	lcl|KX443452.1_prot_ASO98027.1_1	P450	CYP18B1	clan-2	99614	518	2	0	471	2024	1	518	0.0	988
TRINITY_DN33336_c2_g1_i1	TRINITY_DN33336_c2_g1	5	lcl|KU680304.1_prot_ANI22010.1_1	UGT	40U2	UGT40	95777	521	19	1	1634	72	4	521	0.0	987
TRINITY_DN135823_c0_g1_i1	TRINITY_DN135823_c0_g1	5	lcl|KU680304.1_prot_ANI22010.1_1	UGT	40U2	UGT40	95402	87	4	0	3	263	435	521	3.27e-52	169
TRINITY_DN81228_c0_g1_i1	TRINITY_DN81228_c0_g1	4	GSSPFG00017555001.4-PA	ABC	atp-binding cassette sub-family a member 5-like isoform x1	ABCA	25758	198	134	5	153	713	328	523	2.10e-13	68.6
TRINITY_DN50808_c3_g1_i1	TRINITY_DN50808_c3_g1	4	XP_022831401.1	ABC	ATP-binding cassette sub-family A member 5-like [Spodoptera litura]	ABCA	98920	1852	20	0	194	5749	1	1852	0.0	3540
TRINITY_DN79230_c0_g1_i1	TRINITY_DN79230_c0_g1	4	GSSPFG00017555001.4-PA	ABC	atp-binding cassette sub-family a member 5-like isoform x1	ABCA	36290	248	138	9	756	46	328	566	2.72e-34	127
TRINITY_DN41493_c0_g1_i1	TRINITY_DN41493_c0_g1	4	GSSPFG00017555001.4-PA	ABC	atp-binding cassette sub-family a member 5-like isoform x1	ABCA	24681	235	145	10	666	1313	302	523	4.80e-12	65.5
TRINITY_DN170752_c0_g1_i1	TRINITY_DN170752_c0_g1	4	GSSPFG00017555001.4-PA	ABC	atp-binding cassette sub-family a member 5-like isoform x1	ABCA	51111	45	21	1	1128	997	512	556	2.69e-06	46.6
TRINITY_DN106379_c0_g1_i1	TRINITY_DN106379_c0_g1	4	GSSPFG00017555001.4-PA	ABC	atp-binding cassette sub-family a member 5-like isoform x1	ABCA	40741	108	59	3	3	311	459	566	4.35e-17	73.6
TRINITY_DN9178_c0_g1_i1	TRINITY_DN9178_c0_g1	4	GSSPFG00016359001.1-PA	ABC	atp-binding cassette sub-family d member 2	ABCD	81579	38	7	0	278	391	253	290	7.29e-14	63.9
TRINITY_DN32610_c0_g2_i1	TRINITY_DN32610_c0_g2	4	GSSPFG00016359001.1-PA	ABC	atp-binding cassette sub-family d member 2	ABCD	80000	20	4	0	147	88	272	291	3.04e-06	40.0
TRINITY_DN8326_c0_g1_i1	TRINITY_DN8326_c0_g1	4	GSSPFG00016359001.1-PA	ABC	atp-binding cassette sub-family d member 2	ABCD	82927	41	7	0	128	6	251	291	5.67e-15	69.3
TRINITY_DN44856_c0_g1_i1	TRINITY_DN44856_c0_g1	4	GSSPFG00016359001.1-PA	ABC	atp-binding cassette sub-family d member 2	ABCD	68293	41	11	1	173	57	251	291	1.64e-10	52.4
TRINITY_DN17769_c0_g1_i1	TRINITY_DN17769_c0_g1	4	GSSPFG00016359001.1-PA	ABC	atp-binding cassette sub-family d member 2	ABCD	71875	32	9	0	1488	1583	262	293	1.41e-06	47.8
TRINITY_DN48314_c2_g1_i1	TRINITY_DN48314_c2_g1	4	GSSPFG00016359001.1-PA	ABC	atp-binding cassette sub-family d member 2	ABCD	71429	42	12	0	128	3	252	293	5.54e-08	50.8
TRINITY_DN25360_c1_g1_i2	TRINITY_DN25360_c1_g1	4	GSSPFG00016359001.1-PA	ABC	atp-binding cassette sub-family d member 2	ABCD	81818	22	4	0	47	112	272	293	1.66e-06	40.8
TRINITY_DN17886_c0_g1_i1	TRINITY_DN17886_c0_g1	4	GSSPFG00016359001.1-PA	ABC	atp-binding cassette sub-family d member 2	ABCD	55000	40	11	1	398	496	251	290	8.04e-06	42.4
TRINITY_DN19491_c0_g1_i1	TRINITY_DN19491_c0_g1	4	GSSPFG00016359001.1-PA	ABC	atp-binding cassette sub-family d member 2	ABCD	60000	45	13	3	66	191	251	293	1.18e-07	44.3
TRINITY_DN170073_c0_g1_i1	TRINITY_DN170073_c0_g1	4	GSSPFG00016359001.1-PA	ABC	atp-binding cassette sub-family d member 2	ABCD	61905	42	16	0	142	17	258	299	1.30e-07	50.8
TRINITY_DN34465_c0_g1_i1	TRINITY_DN34465_c0_g1	4	GSSPFG00004535001.1-PA	ABC	atp-binding cassette sub-family g member 1	ABCG	30769	78	53	1	1	234	429	505	2.51e-06	41.2
TRINITY_DN57405_c0_g1_i1	TRINITY_DN57405_c0_g1	4	GSSPFG00004535001.1-PA	ABC	atp-binding cassette sub-family g member 1	ABCG	50000	48	24	0	216	73	525	572	1.36e-07	47.8
TRINITY_DN50122_c2_g2_i3	TRINITY_DN50122_c2_g2	4	GSSPFG00004535001.1-PA	ABC	atp-binding cassette sub-family g member 1	ABCG	31655	139	84	3	1914	2315	456	588	7.87e-12	60.8
TRINITY_DN51371_c2_g5_i1	TRINITY_DN51371_c2_g5	4	GSSPFG00004535001.1-PA	ABC	atp-binding cassette sub-family g member 1	ABCG	36585	82	50	2	4	249	396	475	8.57e-12	56.2
TRINITY_DN47130_c0_g2_i2	TRINITY_DN47130_c0_g2	4	GSSPFG00004535001.1-PA	ABC	atp-binding cassette sub-family g member 1	ABCG	38686	137	82	2	528	935	457	592	3.21e-17	82.8
TRINITY_DN51191_c0_g1_i2	TRINITY_DN51191_c0_g1	4	GSSPFG00004535001.1-PA	ABC	atp-binding cassette sub-family g member 1	ABCG	37019	208	126	1	3012	3635	389	591	1.98e-30	127
TRINITY_DN21450_c0_g1_i1	TRINITY_DN21450_c0_g1	4	XP_022827322.1	ABC	ABC transporter G family member 20 isoform X2 [Spodoptera litura]	ABCG	97959	49	1	0	303	449	1	49	4.41e-29	108
TRINITY_DN50315_c2_g1_i3	TRINITY_DN50315_c2_g1	4	HaOG200352	ABC-transporter	ABCD	ABCD	100000	29	0	0	87	1	178	206	2.47e-15	65.5
TRINITY_DN49958_c0_g1_i3	TRINITY_DN49958_c0_g1	4	XP_022829754.1	CCE	cholinesterase 1-like isoform X1 [Spodoptera litura]		90385	52	5	0	854	699	506	557	5.91e-17	77.4
TRINITY_DN46814_c0_g1_i1	TRINITY_DN46814_c0_g1	4	HaOG200131	CCE	CCE020		63233	563	200	5	185	1855	3	564	0.0	639
TRINITY_DN12007_c0_g1_i1	TRINITY_DN12007_c0_g1	4	XP_022833710.1	CCE	cholinesterase 1-like [Spodoptera litura]		79070	172	35	1	88	600	342	513	1.73e-97	293
TRINITY_DN49770_c0_g1_i1	TRINITY_DN49770_c0_g1	4	XP_022828109.1	CCE	liver carboxylesterase B-1-like [Spodoptera litura]		85874	538	73	2	1	1605	4	541	0.0	968
TRINITY_DN43509_c0_g1_i2	TRINITY_DN43509_c0_g1	4	HzOG200142	CCE	CCE017		71631	564	160	0	314	2005	1	564	0.0	899
TRINITY_DN40169_c0_g1_i1	TRINITY_DN40169_c0_g1	4	HzOG200180	CCE	CCE024		80917	545	102	1	318	1952	17	559	0.0	936
TRINITY_DN39446_c0_g1_i1	TRINITY_DN39446_c0_g1	4	XP_022822467.1	CCE	cholinesterase 1-like [Spodoptera litura]		93103	29	2	0	450	536	493	521	7.97e-13	62.8
TRINITY_DN47269_c0_g1_i1	TRINITY_DN47269_c0_g1	4	XP_022829754.1	CCE	cholinesterase 1-like isoform X1 [Spodoptera litura]		90000	30	3	0	827	916	59	88	6.27e-12	62.8
TRINITY_DN29575_c0_g1_i1	TRINITY_DN29575_c0_g1	4	HaOG200183	CCE	CCE001		65000	180	62	1	540	1	1	179	9.71e-78	241
TRINITY_DN24698_c0_g1_i1	TRINITY_DN24698_c0_g1	4	XP_022829754.1	CCE	cholinesterase 1-like isoform X1 [Spodoptera litura]		57317	82	29	3	3	248	23	98	4.27e-21	85.9
TRINITY_DN171363_c0_g1_i1	TRINITY_DN171363_c0_g1	4	XP_022837491.1	CCE	venom carboxylesterase-6-like [Spodoptera litura]		93647	425	27	0	1587	313	136	560	0.0	847
TRINITY_DN136841_c0_g1_i1	TRINITY_DN136841_c0_g1	4	XP_022826306.1	CCE	cholinesterase 1-like [Spodoptera litura]		80645	93	18	0	39	317	1	93	1.22e-51	167
TRINITY_DN127765_c0_g1_i1	TRINITY_DN127765_c0_g1	4	XP_022826306.1	CCE	cholinesterase 1-like [Spodoptera litura]		86957	46	6	0	2	139	496	541	8.77e-22	87.8
TRINITY_DN138835_c0_g1_i1	TRINITY_DN138835_c0_g1	4	XP_022826306.1	CCE	cholinesterase 1-like [Spodoptera litura]		90968	155	14	0	466	2	106	260	1.02e-102	302
TRINITY_DN109285_c0_g1_i1	TRINITY_DN109285_c0_g1	4	XP_022826306.1	CCE	cholinesterase 1-like [Spodoptera litura]		82639	144	25	0	441	10	398	541	3.44e-84	254
TRINITY_DN29132_c0_g1_i1	TRINITY_DN29132_c0_g1	4	XP_012544300.1	GST	glutathione S-transferase sigma 2 isoform X1 [Bombyx mori]		66667	36	12	0	109	2	42	77	5.82e-11	58.5
TRINITY_DN41917_c0_g1_i1	TRINITY_DN41917_c0_g1	4	XP_022815916.1	GST	glutathione S-transferase 1-like [Spodoptera litura]		76154	130	31	0	666	1055	1	130	4.56e-71	218
TRINITY_DN41246_c0_g1_i2	TRINITY_DN41246_c0_g1	4	XP_022815916.1	GST	glutathione S-transferase 1-like [Spodoptera litura]		63359	131	48	0	26	418	81	211	1.26e-48	157
TRINITY_DN39675_c0_g1_i2	TRINITY_DN39675_c0_g1	4	HaOG201101	GST	GSTD		82759	29	5	0	307	221	38	66	2.57e-12	57.4
TRINITY_DN48583_c0_g1_i6	TRINITY_DN48583_c0_g1	4	PXGS_V2_016875	GST	Glutathione S transferase 2-like protein		72414	58	16	0	180	7	241	298	2.15e-20	81.6
TRINITY_DN44330_c0_g1_i1	TRINITY_DN44330_c0_g1	4	XP_022815916.1	GST	glutathione S-transferase 1-like [Spodoptera litura]		62857	35	13	0	105	1	179	213	2.14e-10	55.1
TRINITY_DN41642_c1_g1_i1	TRINITY_DN41642_c1_g1	4	XP_022815916.1	GST	glutathione S-transferase 1-like [Spodoptera litura]		66456	158	53	0	3	476	59	216	3.55e-76	226
TRINITY_DN48453_c3_g1_i3	TRINITY_DN48453_c3_g1	4	XP_022815916.1	GST	glutathione S-transferase 1-like [Spodoptera litura]		65581	215	74	0	104	748	1	215	2.53e-107	310
TRINITY_DN39937_c0_g1_i1	TRINITY_DN39937_c0_g1	4	XP_022815916.1	GST	glutathione S-transferase 1-like [Spodoptera litura]		89286	28	3	0	315	398	1	28	3.63e-12	58.2
TRINITY_DN104317_c0_g1_i1	TRINITY_DN104317_c0_g1	4	Msex2.11063	GST	Omega4		27108	166	104	4	1536	1054	157	310	2.57e-06	47.0
TRINITY_DN18672_c0_g1_i1	TRINITY_DN18672_c0_g1	4	HzOG200111	P450	clan-3	clan-3	73759	141	37	0	1040	1462	20	160	1.43e-71	234
TRINITY_DN205370_c0_g1_i1	TRINITY_DN205370_c0_g1	4	lcl|KX443436.1_prot_ASO98011.1_1	P450	CYP9A97	clan-3	100000	65	0	0	3	197	467	531	9.73e-41	142
TRINITY_DN20577_c0_g1_i1	TRINITY_DN20577_c0_g1	4	lcl|AB381883.1_prot_BAG71410.1_1	P450	9A9	clan-3	86486	37	5	0	288	398	386	422	3.06e-17	73.6
TRINITY_DN82978_c0_g1_i1	TRINITY_DN82978_c0_g1	4	lcl|KX443436.1_prot_ASO98011.1_1	P450	CYP9A97	clan-3	97970	197	4	0	3	593	331	527	4.05e-147	416
TRINITY_DN53951_c0_g1_i1	TRINITY_DN53951_c0_g1	4	PXGS_V2_012288	P450	cytochrome P450 354A5	clan-3	50000	40	20	0	136	17	88	127	1.45e-07	47.0
TRINITY_DN49572_c3_g8_i2	TRINITY_DN49572_c3_g8	4	PXGS_V2_012288	P450	cytochrome P450 354A5	clan-3	55102	49	22	0	703	849	84	132	2.80e-11	57.4
TRINITY_DN2834_c0_g1_i1	TRINITY_DN2834_c0_g1	4	lcl|KX443433.1_prot_ASO98008.1_1	P450	CYP6AE70	clan-3	97541	488	12	0	85	1548	1	488	0.0	957
TRINITY_DN45695_c5_g1_i3	TRINITY_DN45695_c5_g1	4	lcl|AB381883.1_prot_BAG71410.1_1	P450	9A9	clan-3	99232	521	4	0	115	1677	16	536	0.0	1080
TRINITY_DN47413_c0_g1_i2	TRINITY_DN47413_c0_g1	4	lcl|AB381883.1_prot_BAG71410.1_1	P450	9A9	clan-3	96429	28	1	0	571	654	281	308	1.61e-10	57.0
TRINITY_DN5788_c0_g1_i1	TRINITY_DN5788_c0_g1	4	lcl|AB381883.1_prot_BAG71410.1_1	P450	9A9	clan-3	75676	37	9	0	364	474	227	263	2.83e-10	54.7
TRINITY_DN46104_c0_g1_i1	TRINITY_DN46104_c0_g1	4	XP_022824481.1	P450	cytochrome P450 6B2-like [Spodoptera litura]	clan-3	90640	406	38	0	1218	1	1	406	0.0	739
TRINITY_DN20292_c0_g1_i1	TRINITY_DN20292_c0_g1	4	XP_022830610.1	P450	cytochrome P450 9e2-like [Spodoptera litura]	clan-3	96429	28	1	0	289	206	450	477	5.58e-16	68.6
TRINITY_DN28675_c0_g1_i1	TRINITY_DN28675_c0_g1	4	XP_022831304.1	P450	cytochrome P450 9e2-like [Spodoptera litura]	clan-3	87602	492	61	0	82	1557	1	492	0.0	889
TRINITY_DN39081_c2_g1_i1	TRINITY_DN39081_c2_g1	4	lcl|KX443436.1_prot_ASO98011.1_1	P450	CYP9A97	clan-3	97605	167	4	0	510	10	6	172	1.37e-116	338
TRINITY_DN103296_c0_g1_i1	TRINITY_DN103296_c0_g1	4	lcl|KX443436.1_prot_ASO98011.1_1	P450	CYP9A97	clan-3	97122	278	8	0	3	836	115	392	0.0	556
TRINITY_DN109505_c0_g1_i1	TRINITY_DN109505_c0_g1	4	lcl|AB381883.1_prot_BAG71410.1_1	P450	9A9	clan-3	100000	30	0	0	1	90	93	122	3.17e-15	67.4
TRINITY_DN173506_c0_g1_i2	TRINITY_DN173506_c0_g1	4	XP_022830955.1	P450	probable cytochrome P450 9f2 [Spodoptera litura]	clan-3	88330	497	58	0	2058	568	1	497	0.0	933
TRINITY_DN184224_c0_g1_i1	TRINITY_DN184224_c0_g1	4	XP_022824882.1	P450	cytochrome P450 6B2-like isoform X3 [Spodoptera litura]	clan-3	100000	27	0	0	318	398	454	480	2.84e-12	59.3
TRINITY_DN102737_c0_g1_i1	TRINITY_DN102737_c0_g1	4	XP_022830610.1	P450	cytochrome P450 9e2-like [Spodoptera litura]	clan-3	84416	154	24	0	464	3	1	154	1.04e-81	252
TRINITY_DN136743_c0_g1_i1	TRINITY_DN136743_c0_g1	4	lcl|AB381883.1_prot_BAG71410.1_1	P450	9A9	clan-3	100000	28	0	0	86	3	68	95	4.91e-10	56.2
TRINITY_DN171027_c0_g1_i1	TRINITY_DN171027_c0_g1	4	lcl|AB381883.1_prot_BAG71410.1_1	P450	9A9	clan-3	100000	28	0	0	3	86	208	235	6.78e-12	58.5
TRINITY_DN200407_c0_g1_i1	TRINITY_DN200407_c0_g1	4	GSSPFG00033314001-PA	P450	cytochrome p450 4c1-like	clan-4	97005	434	13	0	1303	2	1	434	0.0	857
TRINITY_DN81395_c0_g1_i1	TRINITY_DN81395_c0_g1	4	XP_022831572.1	P450	cytochrome P450 4C1-like [Spodoptera litura]	clan-4	90123	243	24	0	730	2	209	451	5.59e-163	457
TRINITY_DN47582_c0_g1_i3	TRINITY_DN47582_c0_g1	4	XP_021203887.1	P450	cytochrome P450 4C1 [Bombyx mori]	clan-4	38389	211	77	2	128	757	245	403	1.31e-38	139
TRINITY_DN36767_c0_g1_i1	TRINITY_DN36767_c0_g1	4	XP_022816375.1	P450	cytochrome P450 4C1-like [Spodoptera litura]	clan-4	91042	480	43	0	1728	289	16	495	0.0	895
TRINITY_DN18366_c0_g1_i1	TRINITY_DN18366_c0_g1	4	lcl|KX425016.1_prot_ASN63843.1_1	P450	CYP341B27	clan-4	99674	307	1	0	922	2	1	307	0.0	630
TRINITY_DN2819_c1_g1_i1	TRINITY_DN2819_c1_g1	4	GSSPFG00033314001-PA	P450	cytochrome p450 4c1-like	clan-4	97500	120	3	0	2	361	382	501	4.32e-81	246
TRINITY_DN79938_c0_g1_i1	TRINITY_DN79938_c0_g1	4	XP_022827541.1	P450	cytochrome P450 4c21-like [Spodoptera litura]	clan-4	94274	489	28	0	1717	251	1	489	0.0	933
TRINITY_DN4009_c0_g1_i1	TRINITY_DN4009_c0_g1	4	lcl|KX443459.1_prot_ASO98034.1_1	P450	CYP4G74	clan-4	93333	30	2	0	90	1	359	388	2.92e-13	65.5
TRINITY_DN56946_c0_g1_i1	TRINITY_DN56946_c0_g1	4	XP_022829115.1	P450	cytochrome P450 4g15 [Spodoptera litura]	clan-4	70492	61	18	0	2236	2054	158	218	1.99e-19	89.4
TRINITY_DN116203_c0_g1_i1	TRINITY_DN116203_c0_g1	4	lcl|KX425016.1_prot_ASN63843.1_1	P450	CYP341B27	clan-4	98312	237	4	0	2	712	259	495	2.07e-170	483
TRINITY_DN135003_c0_g1_i1	TRINITY_DN135003_c0_g1	4	lcl|KX443463.1_prot_ASO98038.1_1	P450	CYP4L7	clan-4	100000	68	0	0	492	289	426	493	9.14e-42	142
TRINITY_DN103294_c1_g1_i1	TRINITY_DN103294_c1_g1	4	lcl|KX443451.1_prot_ASO98026.1_1	P450	CYP18A1	clan-2	99814	538	1	0	2450	837	1	538	0.0	1011
TRINITY_DN12344_c0_g1_i1	TRINITY_DN12344_c0_g1	4	lcl|KX443481.1_prot_ASO98056.1_1	P450	CYP333B40	clan-M	97845	232	5	0	773	1468	1	232	3.09e-164	471
TRINITY_DN49617_c4_g5_i1	TRINITY_DN49617_c4_g5	4	lcl|KU680288.1_prot_ANI21994.1_1	UGT	33T3	UGT33	94828	232	12	0	1099	404	289	520	1.79e-138	401
TRINITY_DN39882_c0_g1_i1	TRINITY_DN39882_c0_g1	4	lcl|KU680281.1_prot_ANI21987.1_1	UGT	33B15	UGT33	100000	68	0	0	6	209	313	380	1.38e-43	143
TRINITY_DN104064_c0_g1_i1	TRINITY_DN104064_c0_g1	4	lcl|KU680282.1_prot_ANI21988.1_1	UGT	33B16	UGT33	99083	327	3	0	983	3	14	340	0.0	638
TRINITY_DN112332_c0_g1_i1	TRINITY_DN112332_c0_g1	4	lcl|KU680282.1_prot_ANI21988.1_1	UGT	33B16	UGT33	92647	68	5	0	3	206	448	515	2.94e-26	101
TRINITY_DN52372_c0_g1_i1	TRINITY_DN52372_c0_g1	4	lcl|KU680293.1_prot_ANI21999.1_1	UGT	39B4	UGT39	99040	521	5	0	116	1678	1	521	0.0	1023
TRINITY_DN35004_c0_g1_i1	TRINITY_DN35004_c0_g1	4	lcl|KU680303.1_prot_ANI22009.1_1	UGT	40R4	UGT40	73896	249	65	0	783	37	81	329	1.87e-135	392
TRINITY_DN84089_c0_g1_i1	TRINITY_DN84089_c0_g1	4	lcl|KU680304.1_prot_ANI22010.1_1	UGT	40U2	UGT40	93103	29	2	0	1	87	117	145	4.15e-12	59.7
TRINITY_DN33336_c2_g2_i1	TRINITY_DN33336_c2_g2	4	lcl|KU680295.1_prot_ANI22001.1_1	UGT	40D5	UGT40	97921	529	4	1	2093	528	1	529	0.0	1001
TRINITY_DN136347_c0_g1_i1	TRINITY_DN136347_c0_g1	6	GSSPFG00014622001-PA	ABC	atp-binding cassette sub-family g member 4	ABCG	100000	87	0	0	261	1	139	225	3.21e-62	186
TRINITY_DN200490_c0_g1_i1	TRINITY_DN200490_c0_g1	6	XP_022835292.1	CCE	cholinesterase 2-like [Spodoptera litura]		86364	154	21	0	750	289	287	440	6.73e-97	287
TRINITY_DN200099_c0_g1_i1	TRINITY_DN200099_c0_g1	6	XP_022835293.1	CCE	liver carboxylesterase B-1-like [Spodoptera litura]		84635	384	59	0	3	1154	57	440	0.0	689
TRINITY_DN51200_c5_g7_i1	TRINITY_DN51200_c5_g7	6	XP_022828111.1	CCE	liver carboxylesterase-like [Spodoptera litura]		91667	24	2	0	1	72	514	537	1.39e-08	46.6
TRINITY_DN171225_c0_g1_i1	TRINITY_DN171225_c0_g1	6	XP_022835293.1	CCE	liver carboxylesterase B-1-like [Spodoptera litura]		88321	137	16	0	437	27	1	137	2.87e-84	257
TRINITY_DN80003_c0_g1_i2	TRINITY_DN80003_c0_g1	6	XP_022822882.1	GST	glutathione S-transferase 2-like [Spodoptera litura]		77083	48	11	0	328	185	151	198	8.54e-23	85.1
TRINITY_DN46831_c0_g1_i1	TRINITY_DN46831_c0_g1	2	GSSPFG00017555001.4-PA	ABC	atp-binding cassette sub-family a member 5-like isoform x1	ABCA	36694	248	137	8	949	242	327	566	2.32e-33	127
TRINITY_DN51989_c0_g1_i1	TRINITY_DN51989_c0_g1	2	GSSPFG00017555001.4-PA	ABC	atp-binding cassette sub-family a member 5-like isoform x1	ABCA	38806	67	36	3	54	239	497	563	5.01e-07	44.7
TRINITY_DN41119_c0_g1_i1	TRINITY_DN41119_c0_g1	2	GSSPFG00017555001.4-PA	ABC	atp-binding cassette sub-family a member 5-like isoform x1	ABCA	25974	231	145	8	106	762	324	540	1.92e-14	70.1
TRINITY_DN29304_c0_g1_i1	TRINITY_DN29304_c0_g1	2	GSSPFG00017555001.4-PA	ABC	atp-binding cassette sub-family a member 5-like isoform x1	ABCA	47917	48	24	1	221	361	31	78	2.82e-06	42.0
