# Supplementary material for: An influential meal: host plant dependent transcriptional variation in the beet armyworm, Spodoptera exigua (Lepidoptera: Noctuidae)
Source: BMC Genomics. 2019 Nov 13;20:845. doi: 10.1186/s12864-019-6081-7 (PMC6854893; doi:10.1186/s12864-019-6081-7)
Supplement: Supplementary file 8 — Additional file 8: Table S8. RNA concentrations for all samples. [file 12864_2019_6081_MOESM8_ESM.xlsx]

## Sheet: Blad1
Supplementary Table 8. RNA concentrations of all samples.
Host	Sample	Conc (ng/μl)	Vol. μL	Amt. (μg)
Artificial diet	A15	1178	50	58.9
Artificial diet	A17	964	50	48.2
Artificial diet	A19	1260	50	63
Brassica oleracea	A50_52	564	50	28.2
Brassica oleracea	A56_57	505	50	25.3
Brassica oleracea	A51	544	50	27.2
Nicotiana tabacum	A91	254	32	8.1
Nicotiana tabacum	A92	114	32	3.6
Nicotiana tabacum	A93	212	32	6.8
Zea mays	A2	824	32	26.4
Zea mays	A4	352	50	17.6
Zea mays	A5	362	50	18.1
