# Supplementary material for: An influential meal: host plant dependent transcriptional variation in the beet armyworm, Spodoptera exigua (Lepidoptera: Noctuidae)
Source: BMC Genomics. 2019 Nov 13;20:845. doi: 10.1186/s12864-019-6081-7 (PMC6854893; doi:10.1186/s12864-019-6081-7)
Supplement: Supplementary file 9 — Additional file 9: Table S9. CPM, TMM cross-sample normalised and filtered count matrix. [file 12864_2019_6081_MOESM9_ESM.xlsx]

## Sheet: Blad1
Supplementary Table 9. CPM, TMM cross-sample normalised and filtered count matrix.
Diet/host plant species	Artificial diet	Artificial diet	Artificial diet	Zea mays	Zea mays	Zea mays	Brassica oleracea	Brassica oleracea	Brassica oleracea	Nicotiana tabacum	Nicotiana tabacum	Nicotiana tabacum
Sample nr.	A15_RSEM	A19_RSEM	A17_RSEM	A2_RSEM	A4_RSEM	A5_RSEM	A50_52_RSEM	A51_RSEM	A56_57_RSEM	A91_RSEM	A92_RSEM	A93_RSEM
TRINITY_DN0_c0_g1	0.299682664078404	0	0	0	0	0	0.240609564011027	0.261155084250147	1.88570988013845	0.24608064984219	0	0
TRINITY_DN100001_c0_g1	0.36530660511747	0	0	0	0	0	0	0	0	0	0.371312048332284	0
TRINITY_DN100005_c0_g1	0	0	0	0	0	0	0	0.806096708170067	0	0.745436052789368	0	0
TRINITY_DN100012_c0_g1	1.66733420565924	2.56364008154103	1.10502820932468	2.06591841542414	6.68031067778358	5.36608433276241	5.98249341996648	2.61125306019332	4.91366560074558	6.84201538546609	6.59992519868157	4.16682748877041
TRINITY_DN100022_c0_g1	0	0	0	0	0	0	0	0	0	0.513320426927905	0	1.16045388203888
TRINITY_DN100043_c0_g1	0	0	0	0	0	0	0	0	0	0	1.03972952977793	0.926916212031832
TRINITY_DN10004_c0_g1	4.84256074541615	3.85462560735596	5.01034313657376	4.58000784193626	4.02806783371843	5.53687392114042	4.89391310847044	4.67726671415857	5.53500068923648	4.95758351315779	3.79653318238471	4.00337372747797
TRINITY_DN100058_c0_g1	0	0	0	0	0	0	0	0	0.687744730378617	0.506337914937542	0	0
TRINITY_DN100063_c0_g1	0	0	1.85738185260661	0	0	0	0	0	0	0.435878021216605	0	0
TRINITY_DN100068_c0_g1	0	0	0.828630424924057	0	1.74472751435153	0	0	0	0	0	0	0
TRINITY_DN100081_c0_g1	0	0	0	0	0	0	0	0	0	0	0.538416418693694	0.467301417138975
TRINITY_DN100085_c0_g1	0	0	0	0	0	0.528825053597555	0	0	0	0.288398904329239	0	0
TRINITY_DN10008_c0_g1	0.899291043868689	1.05133504921241	0.914476987288811	0.984643373802957	1.07798155782725	0.995383069765625	1.14609881082176	1.010375371563	0.887297605514382	0.780560204013619	0.723932956741004	0.926916212031832
TRINITY_DN10009_c0_g1	4.85179670748832	6.0403242173596	12.5924241102844	6.4876502497271	9.43196065709015	5.31938405469029	7.0369043259225	8.74169743813834	5.30208101842055	5.52697562728104	9.98776405288686	3.56704487644835
TRINITY_DN10010_c0_g1	0.112289854666847	0.129125509890447	0	0.377958346047642	0.283858397590555	0	0.366751619462962	0.170331480263494	0.243933952885115	0.49216129968438	0.204207677970873	0.389530886178255
TRINITY_DN100115_c0_g1	0	0	0	0	0	0	0.572907032887795	0.431486564513641	0.299329312703647	0	0.102103838985436	0
TRINITY_DN100123_c0_g1	0.871097054385238	0	0	0	0	0	0	0	0	0	0	1.44870221626829
TRINITY_DN100125_c0_g1	1.10515577742458	0.857511997831967	0.70478620380769	1.38021438836919	1.09196659206273	1.36854052978947	0.928268850504081	0.965112460723749	1.19796514975983	1.51181964154983	1.06734778130677	1.42519019528016
TRINITY_DN100126_c0_g1	0	0	0.676358325778705	0	0	0	0	0.510994440790482	0	0	0	0
TRINITY_DN100131_c0_g1	0	0	0	1.30095738003552	0	0	0	0	0	1.08990664431395	0	0
TRINITY_DN100141_c0_g1	0	0	0	0	0	0.419857738095956	0	0	0.310667544245452	0.24608064984219	0.306311516956309	0
TRINITY_DN100146_c0_g1	0	0	0	0	0	0.528825053597555	0	0	0	0	0	0.319220900338768
TRINITY_DN100147_c0_g1	0	0	0.314395443152232	0	0.666745956524286	0	0.229219762164351	0.249839356540335	0	0	0.59421086622672	0.257049690995169
TRINITY_DN100159_c0_g1	0	0	0	0	3.10618949587108	0	0	0	0	0.963375063397671	0	0
TRINITY_DN100163_c0_g1	0	0	0.847769986369314	0	0.893530295478125	0	0	0	0	0	0	0
TRINITY_DN100169_c0_g1	0	0	0	0	0	0	0.504283476761573	0	0	0.351664694787377	0	0
TRINITY_DN100176_c0_g1	0	0	0	0	0	0	0	0	0	0.316540543563127	0.408415355941745	0
TRINITY_DN100184_c0_g1	0	0	0	0	0	0	0	0	0	0	0.417621439784695	0.366018865190131
TRINITY_DN100186_c0_g1	0	0	0	0.51862168516235	0	0	0.435375175589184	0	0	0	0	0
TRINITY_DN100199_c0_g1	0	0	0.428669883545971	0	0	0.544391812954926	0	0	0.410443981813334	0	0	0.179053082909564
TRINITY_DN10019_c0_g1	1.99496780758762	3.43975262255137	5.10547801552224	4.89655985720286	7.53150789665698	4.91509307595171	3.86228180620778	2.90635532757291	1.08717443012277	5.29507159269201	7.1380626451376	5.00014777109952
TRINITY_DN1001_c0_g1	0	0.285747474914142	0	0	0	0	0	0	0.277300748565283	0	0	0.467301417138975
TRINITY_DN100206_c0_g1	0	0	0	0	0	0	0	0	0	0	0.575519726303156	0.506186682619335
TRINITY_DN100208_c0_g1	0	0	0	0.386764680306939	0	0	0	0	0	0	0	0.389530886178255
TRINITY_DN100213_c0_g1	0	0	0	0	0	0	0	0	0	0	0.47341588731772	0.412816830041494
TRINITY_DN100217_c0_g1	0	0	0	0	0	0.606658850384411	0	0	0	0	0	0.358332242944013
TRINITY_DN100220_c0_g1	0.131247882078133	0.295182533048099	0	0.24610134119223	0	0	0.114467508559092	0	0	0	0.612623033912618	0.381618186807252
TRINITY_DN10026_c0_g1	0	0	0.209690783481122	1.18671304369871	0	0	1.42116252541898	0.340662960526988	0	0	0	0.171366460663446
TRINITY_DN100270_c0_g1	0	0.405707499760173	0	0	0	0	0	0	0	0	0.380518132175233	0
TRINITY_DN100275_c0_g1	0	1.17129507405844	0	0	0	0	0	0	0	0	0.983935082244902	0
TRINITY_DN100276_c0_g1	0	0	0	1.0372433703247	0	0	0.825191143791665	0	0	0	0	0
TRINITY_DN100278_c0_g1	0	0	0	0	0.808486168370435	0	0	0	0	0	0	0.591869912951058
TRINITY_DN100286_c0_g1	0	0	0	0	0	0	0	0.420170836803829	0	0	0.492107027241283	0
TRINITY_DN10028_c0_g1	5.48883503883422	5.64378220264384	4.31484524934979	3.05032378019306	3.50344006293855	2.95501569058213	3.65612639278294	3.41705198605523	4.31500697533828	1.96885679000996	2.94259916289176	3.75401065872892
TRINITY_DN100293_c0_g1	0	0.285747474914142	0	0	0	0	0	0	0	0	0.29710543311336	0.249136991624166
TRINITY_DN100294_c0_g1	1.58299528884237	0	0	0	0	0	0	0	0	0	0	1.26173643398772
TRINITY_DN10030_c0_g1	0	0	0	0	0	0	0	0	0	0.443072124479403	0.566313642460207	0
TRINITY_DN100315_c0_g1	0	0	0	0	0.49627972841065	0	0.653205135906859	0	0.443810777493502	0.344470591524579	0	0.373931564561134
TRINITY_DN100316_c0_g1	0.149962857855941	0.497901496383415	0.342823321181216	0	0.184451262349122	0.637792369099154	0.527063080454925	0.703957376473601	0.166510028928219	0.407947973255153	0.343414824565771	0
TRINITY_DN100326_c0_g1	0	0	0	0	0	0	0	0	0	0.857791018452484	0	1.96280159825863
TRINITY_DN100336_c0_g1	0	0.470405041250167	0	0	0	0	0	0	0	0	0.436312579708258	0
TRINITY_DN10033_c0_g1	1.92958691818203	2.16709806682527	2.17177729575884	2.46148942999038	2.48215458984977	1.89736558338702	2.97985690813657	3.40573625834542	2.82840284547136	2.3275039967877	2.2278722899937	2.66364068540465
TRINITY_DN100352_c0_g1	0	0	0	0	0	1.57090840143529	0	0	0	0.724276925545844	0	0
TRINITY_DN100353_c0_g1	0	0	0	0	0	0	0.435375175589184	0	0	0	0	1.03588538622679
TRINITY_DN100354_c0_g1	0	0	0	0	0.453946651805934	0	0	0	0.410443981813334	0	0	0
TRINITY_DN10035_c0_g1	0.290446702006239	0.636192491318278	0.428669883545971	0.360345677529049	0	0	0.263673912750546	0.363294415946613	0.421458263882516	0	0.454724747394157	0.0933698525778407
TRINITY_DN100360_c0_g1	2.51971628426668	0	0	0	0	0	0	0	0	0	0	1.9392895772705
TRINITY_DN100363_c0_g1	0.70241922075149	0	0	0.597878693496018	0	0	0	0	0	0	0	0
TRINITY_DN100371_c0_g1	0	0	0	0.509815350903054	0	0	0	0	0	0	0	0.257049690995169
TRINITY_DN10038_c0_g1	3.04422170931225	3.76243161073271	3.14339150324452	2.47910209850897	2.79398305591129	3.12625004351322	3.23185627399427	3.08800253554621	3.01694143853795	2.92524934141726	1.81945693405196	2.59355677669004
TRINITY_DN100399_c0_g1	0.318397639856212	0	0	0.281326678229416	0	0	0	0	0	0	0	0
TRINITY_DN10039_c0_g1	49.4367022494301	52.9703033756643	42.5965013171134	33.67780229789	43.1604614679998	54.8732714992868	41.6604782145862	42.9932140865083	44.26866728235	51.6140938589466	49.9301721250667	44.9009516964464
TRINITY_DN100403_c0_g1	0.177913795705914	0.1935534782909	0	0	0	0	0	0	0.377077186133165	0.766383588760458	0	0.163453761292443
TRINITY_DN100405_c0_g1	0	0	0	0	0	0	0	0	0	0.499355402947178	0.427106495865309	0
TRINITY_DN100411_c0_g1	0	0.553433552828993	0	1.31857004855412	0	0	0	0	0	0	0	0
TRINITY_DN100417_c0_g1	0	0	0	0	0	0	0	0.749220287312852	0	0	0	1.56558408983425
TRINITY_DN100425_c0_g1	0	0	0	0.51862168516235	0	0	0	0	0	0.464019660450492	0	0
TRINITY_DN10042_c0_g1	0	0	0	1.10769404439907	0	0	0	0	0	0	0	0.280335634858408
TRINITY_DN100431_c0_g1	0	0	0	0	0	0	0	1.46449339149627	0	0	0	1.54998476821713
TRINITY_DN100433_c0_g1	0	0	0	0	0	0	0	0	0	0	0.575519726303156	0.241450369378048
TRINITY_DN100437_c0_g1	0	0	0	0.571459690718129	0	0	0	0	0	1.51181964154983	0	0
TRINITY_DN100441_c0_g1	0	0	0	0	0	0	0	0	0	0	2.19076898238424	0.981400799129313
TRINITY_DN100445_c0_g1	0	0	0	0	0	0.575525331669669	0	0	0	0	0.399209272098796	0
TRINITY_DN100454_c0_g1	0.412215570378729	0	0	0	0	0	0	0	0	0	0	0.366018865190131
TRINITY_DN10045_c0_g1	0	0	0	0	0	0	0	0.556257351629732	0	1.03362336584617	0	0
TRINITY_DN100461_c0_g1	0	0	0	0.887773696950696	0	0	0	0	0	0	0	0.295934956475529
TRINITY_DN100469_c0_g1	0	0	0	0.377958346047642	0	0	0	0	0	0	0.436312579708258	0
TRINITY_DN10046_c0_g1	0.309161677784047	0.553433552828993	0.114274440393739	0.0966316678182259	0.127755177610662	0.279756903879615	0.0916879048657405	0.102139331696466	0.221905388746751	0.0914074296920259	0.120794978909	0.288248334229411
TRINITY_DN100474_c0_g1	0.842903064901787	0	0	0	0	0	0	0	0	0	0	0.708751786517023
TRINITY_DN10047_c0_g1	0	0	0.352393101903845	0.290133012488713	0.453946651805934	0.186801112288455	0.229219762164351	0.181647207973307	0	0	0	0
TRINITY_DN100481_c0_g1	0	0	0	0	0.695093998893516	0	0	0	0	0	0.59421086622672	0
TRINITY_DN100494_c0_g1	0	0	0	0	0	0	0	0	0.443810777493502	1.00548172661228	0	0
TRINITY_DN100495_c0_g1	0	0	0	0	0	0	0	0	0	0	7.28675484781311	3.36470584967555
TRINITY_DN100499_c0_g1	0	0	0	0	0	0	0	0.488065203062704	0.609996856949098	0	0	0
TRINITY_DN10049_c0_g1	0.196628771483721	0.654793034496651	0	0.536234353680943	0.241147347087582	0.279756903879615	0.332297468876768	0.54494162391992	0.842916527765031	0.168849835403326	0	0
TRINITY_DN1004_c0_g1	0	0	0	0.167082341892597	0	0	0.779347191358794	0	0	0.32352305555349	0.816830711883491	0
TRINITY_DN1004_c1_g1	0	0.304348018092515	0	0	0	0	0	0.249839356540335	0	0.232115625861464	0	0
TRINITY_DN100531_c0_g1	0	0	1.12388630663103	0	0	0	0.69904908833973	0	0	0	0	0
TRINITY_DN100541_c0_g1	0	0	0	0	0	0	0.492893674914897	0	0	0	0	0.591869912951058
TRINITY_DN100557_c0_g1	0	0	0	0.298939346748009	0	0.497691534882813	0	0	0	0	0	0
TRINITY_DN100558_c0_g1	0	0	0	0	0	0	0	0	0	0	0.705520789055105	0.6230685561853
TRINITY_DN100559_c0_g1	1.32997853839175	0	0	0	0	0	0	0	0	0	2.39497666035511	0
TRINITY_DN10055_c0_g1	5.01099552741642	2.00104104366762	1.00004208551467	0.799948363391767	0	2.72195906477463	1.01995675536982	1.54400126777311	2.85075535908235	2.15886575265681	0	2.39099167279236
TRINITY_DN100563_c0_g1	0	0	0	0.54504068794024	0	0	0	0	0	0	0.325002656879873	0
TRINITY_DN100569_c0_g1	0	0	0	0.369152011788346	0	0	0	0	0	0	0	0.373931564561134
TRINITY_DN100584_c0_g1	0	0	0	0	0	0	0	0.499380930772517	0.62101113901828	0	0	0
TRINITY_DN100587_c0_g1	0.842903064901787	0.737821546075477	0.933335084595167	0	0	0	0	0.613133772486948	0	0.147690708159801	0	0
TRINITY_DN100596_c0_g1	0	0.516502039561788	0.257258222955363	0	0.283858397590555	0	0	0.215594391102744	0	0.196991474637213	0	0.646354500048539
TRINITY_DN100599_c0_g1	0	0	0	0	0	0	0	0	0.698759012447799	0	0	0.295934956475529
TRINITY_DN100602_c0_g1	0	0	0	0	0	0	0	0	0	0	0.389724216018182	0.334820221955889
TRINITY_DN100609_c0_g1	0.299682664078404	0.322678988181347	0.333253540458588	0.263714009710823	0	0	0	0	0	0	0	0
TRINITY_DN100619_c0_g1	0	0	0	0	2.76563501354206	0	1.54730458087091	0	0	0	0	0
TRINITY_DN10061_c1_g1	0.758807199718391	0.202988536424857	0	0	0.680730990759773	0	0	0.170331480263494	0	0	0	0
TRINITY_DN100625_c0_g1	1.91087194240423	0	0	0	0	0	0	0	0	1.28689811895116	0	0
TRINITY_DN100629_c0_g1	0	0	0	1.56467138974635	0	0	0	0.499380930772517	0	0	0	0
TRINITY_DN10062_c0_g1	0.103053892594682	0.0738630265344102	0.399960541378086	0.202307678929783	0.212799304718352	0.0934005561442276	0.251999365857703	0.0339471831294376	0.0777478734295186	0.625886983863455	0.408415355941745	0.163453761292443
TRINITY_DN100630_c0_g1	0.796237151274007	0	0.876197864398298	0	0	0	0	0	0	0	0	0
TRINITY_DN100632_c0_g1	0	0	0	0.377958346047642	0	0	0	0	0	0	0.436312579708258	0
TRINITY_DN100633_c0_g1	0	0	0	0	0	0	0	0	0	1.16734905002525	1.49445427717208	0
TRINITY_DN100634_c0_g1	0	0	0	0	0	0	0	0	2.67323104808495	0.935233424163783	0	0
TRINITY_DN100639_c0_g1	0.60884434186245	0	0	0.51862168516235	0	0	0	0	0	0	0	0
TRINITY_DN100647_c0_g1	0	0	0.847769986369314	0	0.893530295478125	0	0	0	0	0	0	0
TRINITY_DN100655_c0_g1	0	0	0.399960541378086	0.316552015266602	0	0	0	0	0	0	0	0
TRINITY_DN10065_c0_g1	0	0	0	0	0.156103219979892	0	0	0.113455059406278	0	0.337488079534216	0.139207146594898	0.23376374713193
TRINITY_DN100663_c0_g1	0	0	0	0.54504068794024	0	0	0	0	0	0	0.612623033912618	0
TRINITY_DN100673_c0_g1	0	0	0	0.351539343269753	0	0	0	0.715273104183414	0.133143233248051	0	0	0.358332242944013
TRINITY_DN100676_c0_g1	0	0	0	0	0	0	0	0	0	0	0.751830180507516	0.319220900338768
TRINITY_DN100678_c0_g1	0	0	0	0.202307678929783	0.269495389456812	0	0.366751619462962	0.397241599076051	0.232919670815933	0	0	0.202565103897688
TRINITY_DN100691_c0_g1	0	0	0	0	0	0	0	0	0	0.618904471873092	0.389724216018182	0
TRINITY_DN100696_c0_g1	0	0	0	0	0.170088254215379	0	0	0	0	0.260257265095351	0.334208740722822	0
TRINITY_DN100697_c0_g1	0	0	0.466667542297584	0	0	1.26001797884094	0	0	0	0	0	0
TRINITY_DN1006_c0_g1	0	0.996072565856372	1.04789098912781	1.09888771013978	1.24806981204263	0.886415754264026	0	0.533625896210107	0.432472545951697	0.330505567543853	0.956037858478389	0.54529802522458
TRINITY_DN100701_c0_g1	0	0.295182533048099	0.295255881706975	0	0	0	0	0	0	0	0	0
TRINITY_DN100725_c0_g1	0	0	0	0.290133012488713	0	0	0	0.851359619009317	0	0.267239777085715	0	0
TRINITY_DN10072_c0_g1	0.0748599031112314	0.0644279684004527	0.0191395614452568	0.334164683785195	0.141740211846149	0.24906814971794	0.148921659145287	0.170331480263494	0.133143233248051	0.232115625861464	0.47341588731772	0.358332242944013
TRINITY_DN100735_c0_g1	0	0	0	0	0	0	1.12303446208224	3.96199360997515	0	0	0	0
TRINITY_DN100754_c0_g1	0	0	0	0	0	0	0	0	1.02044083876243	0	0	0.825633660082988
TRINITY_DN100759_c0_g1	0	0	0	0.81756103191036	0	0	0	0	0	0.372612230758467	0	0
TRINITY_DN100762_c0_g1	0	0	0	0.27252034397012	0	0	0	0	0	0.253063161832553	0	0
TRINITY_DN100770_c0_g1	0	2.63750310807544	0	0	0	0	0	0	2.3625635038395	0	0	0
TRINITY_DN100779_c0_g1	0	0	0	0	0	0	0	0	0	0	0.584725810146106	0.498500060373217
TRINITY_DN10077_c0_g1	0	0	0	0	0	0	0.676269484646378	0.783465252750442	0	0	0	0
TRINITY_DN100789_c0_g1	0	0	0	0	0	0.482124775525441	0	0	0	0	0.343414824565771	0
TRINITY_DN100790_c0_g1	0.871097054385238	0	0.942904865317796	0	0	0	0	0	0	0	0	0
TRINITY_DN1007_c0_g1	0.421451532450894	0.543998494695036	0.54294432393971	1.93406141056873	1.77307555672076	0	0.607361183473989	0.124770787116091	2.20739170645308	3.34017982666278	3.10021847717255	1.08268335107816
TRINITY_DN100816_c0_g1	0	0	0	0	0.992937430719557	0	0	0.692641648763789	0	0	0	0
TRINITY_DN100819_c0_g1	0	0	0	0	0.581701829416596	0	0	0	0	0	0	0.436102773904733
TRINITY_DN100828_c0_g1	0	0	0	0.896580031209993	0	0	1.43255232726565	0	0	0	0	0
TRINITY_DN10082_c0_g1	1.46122642046988	1.78915659528789	1.91451907280348	7.82383296679981	5.14876044204865	6.92142597484033	4.41240923540222	3.53080482776967	4.15951122847925	6.38497823700596	8.52120699948129	4.81340806594384
TRINITY_DN10082_c0_g2	9.45081971615949	9.81219088622627	9.62044426763052	8.06136598276678	10.1697657064866	9.23864929632331	7.40365594538546	8.71906598271872	9.94978410214265	10.0133453767255	7.58386028092647	9.12040337214346
TRINITY_DN10082_c1_g1	0	0	0	0	0	0	0	1.0559360647104	0	0	0	2.21962521212891
TRINITY_DN100835_c0_g1	0	0	0	0	0	0	0	0	0	0	0.584725810146106	0.327133599709771
TRINITY_DN10083_c0_g1	0	0	0	0	0	0	0	1.52136981235348	2.02986739545568	0	0	0
TRINITY_DN100841_c0_g1	0	0	0	0	0	0	0	0	0	0.379806334021265	0	0.420503452287612
TRINITY_DN100857_c0_g1	0	0	0	0	0	0	0	0	0.399429699744152	0	0.389724216018182	0
TRINITY_DN100859_c0_g1	0	0	0	0	0	0	0	0	0	1.54694379277408	0.492107027241283	0
TRINITY_DN100864_c0_g1	0	0	0	0	0	0	0	0	0	0.365629718768104	0.464209803474771	0
TRINITY_DN100874_c0_g1	0	0	0	0.808754697651063	0	1.39967404850421	0	0.397241599076051	0	0	0	0
TRINITY_DN10087_c0_g1	2.97859776827318	3.10763857623606	4.33398481079505	15.2171075910302	10.8928297738511	9.96984222156669	7.88515981845368	6.9934175069723	8.21924601939061	14.8302206937139	18.230835731416	17.2750052667747
TRINITY_DN100882_c0_g1	0	0	0	0	0	0	0	0	1.02044083876243	0.724276925545844	0	0
TRINITY_DN100883_c0_g1	0	0	0	0	0	0	0	0	0	0.443072124479403	3.40652999412886	0
TRINITY_DN100884_c0_g1	0	0	0	0	0	0	0	0	0	0.224921522598666	0.287620377032746	0
TRINITY_DN100896_c0_g1	0	0	0	0	0	0	0	0	4.42579769497535	1.02664085385581	0	0
TRINITY_DN100899_c0_g1	0	0	0.352393101903845	0	0	0.435424497453327	0	0	0	0.281204801066441	0	0.295934956475529
TRINITY_DN1008_c0_g1	1.37688750365301	1.59533354390744	1.22887243044104	2.41745775869389	1.78706059095625	1.52420812336318	1.87960204974768	2.020750743126	1.78593344257057	1.80021854587907	1.53155758478155	1.84591972469266
TRINITY_DN100904_c0_g1	0.318397639856212	0	0	0	0	0	0	0	0.676730448309435	0	0	0
TRINITY_DN10090_c0_g1	0.253016750450623	0.276581989869726	0	0	0	0	0	0	0	0.217939010608302	0.269208209346847	0.23376374713193
TRINITY_DN100911_c0_g1	1.03029587431334	0	0	0	0	0	0	0	0	0.745436052789368	0	0
TRINITY_DN100913_c0_g1	0	0	0	0	0	0	0	0	0	0.267239777085715	0.343414824565771	0
TRINITY_DN100927_c0_g1	0	0	0	0.641672355758466	0	0	0	0	0.377077186133165	0	0	0
TRINITY_DN100928_c0_g1	0	0	0	0.351539343269753	0	0	0	0	0	0	0.417621439784695	0
TRINITY_DN100932_c0_g1	0	0	0	0	0	0	0.756282842619276	0.885604584446908	0	0	0	0
TRINITY_DN100935_c0_g1	0	0	0	0	0	0	0.561517231041119	0	0	0.590762832639204	0	0
TRINITY_DN100946_c0_g1	0	0	0.48580710374284	0	0	0	0	0.374610143656426	0	0	0	0
TRINITY_DN10094_c0_g1	0.758807199718391	0.968306537633582	0.70478620380769	1.16029404092082	1.53192820963318	0.513258294240184	2.99124670998324	1.06725179242021	1.36447517868805	0.689152774321593	0.436312579708258	0.358332242944013
TRINITY_DN100956_c0_g1	0	0	0	0	0.49627972841065	1.26001797884094	0	0	0	0	0	0
TRINITY_DN100957_c0_g1	0	0	0	0	0	0	0	0	0	0.217939010608302	0	0.23376374713193
TRINITY_DN100959_c0_g1	0	0	0.438239664268599	0	0	0	0	0	0	0	0	0.35041954357301
TRINITY_DN100963_c0_g1	0.842903064901787	0	0	0	0	0	0	0	0	0	0.798418544197593	0
TRINITY_DN10098_c0_g1	0	0	0	0.290133012488713	0	0	0	0	0	0	0.343414824565771	0
TRINITY_DN100992_c0_g1	2.22926958226044	0	0	1.79339807145402	0	0	0	0	0	0	0	0
TRINITY_DN100994_c0_g1	0	0	0	0	0	0.762326443958124	0	0	0	0	0	0.436102773904733
TRINITY_DN101003_c0_g1	0	0	0.352393101903845	0	0	0	0	0	0	0.267239777085715	0	0
TRINITY_DN101004_c0_g1	0.70241922075149	0.765318001208725	0	0	0	0	0	0	0	0	0	0
TRINITY_DN101005_c0_g1	0	0.34127953135972	0	0	0	0.217934631003198	0.137531857298611	0	0	0	0.343414824565771	0
TRINITY_DN101010_c0_g1	0	0	0	0	0	0	0	1.52136981235348	0	0	0	1.61215597756073
TRINITY_DN101012_c0_g1	0	0.488736011338999	0	0	0	0	0	0.397241599076051	0	0	0	0
TRINITY_DN101015_c0_g1	0	0	0	0.562653356458833	0	0	0	0	0	0	0	0.552984647470698
TRINITY_DN101016_c0_g1	0	0	0	0	0	0	0.584581579780638	0	0	0.309346440300328	0	0
TRINITY_DN101027_c0_g1	0	0	0	0	0	0	0	0	2.1850391928421	1.48367800231594	0	0
TRINITY_DN10102_c0_g1	0	0	0	0.131857004855412	0	0.388724219381214	1.08886505654221	0.522310168500295	0	0.379806334021265	0	0.132481195183086
TRINITY_DN101033_c0_g1	0	0	0	0	0	0	0.355361817616286	0	0	0	0	1.23845049012448
TRINITY_DN101034_c0_g1	0	0	0	0.369152011788346	0	0	0	0	0	0	0.427106495865309	0
TRINITY_DN101038_c0_g1	0	0	0	0	0.467931686041421	0	0	0.340662960526988	0	0	0	0
TRINITY_DN101039_c0_g1	1.47994139624769	0.719221002897104	0.361962882626473	0	0.198436296584609	0	0	0.306417995089397	0.355048621994802	0	0.733418012821618	0
TRINITY_DN101040_c0_g1	0	0	0	0	0	0	0	0	0	0.414930485245516	0	0.467301417138975
TRINITY_DN101045_c0_g1	0.355827591411827	0.387376529671341	0	0	0	0	0	0	0	0	1.47604210948619	0
TRINITY_DN101046_c0_g1	0	0	0	0	0	0	0	0.476749475352892	0	0	0	1.48758748174865
TRINITY_DN101053_c0_g1	0	0	0	0	0	0	0	0	0	0.35864720677774	0.454724747394157	0
TRINITY_DN101057_c0_g1	0	0	1.02875142768255	0	0	0	0	0	0	0	0	0.786748394602628
TRINITY_DN101065_c0_g1	0	1.5678370887742	1.54298640945437	0	0	0	0	0	0	0	0	0
TRINITY_DN101068_c0_g1	0	0.830015542698719	0	0.650478690017762	0	0	0	0	0	0	0	0
TRINITY_DN101077_c0_g1	0	0	0	0.589072359236722	0	0	0	0	0	0	0.658932425365029	0
TRINITY_DN101087_c0_g1	0	0	0	0.237295006932934	0.624034906021313	0	0.206155413424833	0	0.277300748565283	0	0	0.23376374713193
TRINITY_DN10108_c0_g1	0	0.903608996143588	0	0	0	0	1.76484979614242	0	0.842916527765031	0	0	1.37861830755369
TRINITY_DN101092_c0_g1	0.468360497712152	0	0	0	0	0.700059406528639	0	0	0	0	0	0
TRINITY_DN101093_c0_g1	0	0	0	0.632866021499169	0	0	0.515673278608249	0	0	0	0	0
TRINITY_DN101096_c1_g1	0	0	0	0	0	0	0	0	0	0	1.80997187797134	0.802121639094864
TRINITY_DN101102_c0_g1	0	0	0.333253540458588	0	0	0	0	0	0	0.24608064984219	0	0
TRINITY_DN10110_c0_g1	0	0	0	0.307745681007306	0	0	0	0	0	0.562621193405317	0	0
TRINITY_DN101112_c0_g1	0	0	0	0	0	0	0	0.351978688236801	0.432472545951697	0	0	0
TRINITY_DN101116_c0_g1	0	0	0	0	0	0	0.527063080454925	0	0	0	0	1.27733575560484
TRINITY_DN101121_c0_g1	0	0	0	0	0	0.995383069765625	0	0	0.499206137312034	0	0	0
TRINITY_DN101123_c0_g1	0	0	0	1.38902072262849	0	0	0	0	0	0	1.49445427717208	0
TRINITY_DN101126_c0_g1	1.43303243098643	0	0	1.84599806797576	0	0	0.504283476761573	0	1.47526589832512	0	0	0.607469234568179
TRINITY_DN101132_c0_g1	1.78910307403174	0	0	0	0	0	0	0	0	0	1.67076473137644	0
TRINITY_DN101136_c0_g1	0	0	0	0	1.36146198151955	0	0	0	0	0	0	1.96280159825863
TRINITY_DN101138_c0_g1	0	0	0.342823321181216	0	0	0	0	0	0	0	0	0.560671269716816
TRINITY_DN101139_c0_g1	0	0	0.390672224794358	0	0	0	0	0	0	0	0.362105964489334	0
TRINITY_DN101143_c0_g1	0	0	0	0.712123029832837	0	0	0	0	0	0.32352305555349	0	0
TRINITY_DN101146_c0_g1	0	0	0	0	0.55297581314911	0	0	0	0	0.745436052789368	0	0
TRINITY_DN101154_c0_g1	0.796237151274007	0	0	0	0	0	0	0.238523628830522	0	0.224921522598666	0	0
TRINITY_DN101158_c0_g1	0	0	0.876197864398298	0	0	0	0	0	0	0	1.51314541709565	0
TRINITY_DN10115_c0_g1	0	4.69380663509909	0	0	0	0	0	0	0	2.72846945805249	0	0
TRINITY_DN101164_c0_g1	0	0	0	0	0	0	0	0	0	0	0.454724747394157	0.389530886178255
TRINITY_DN101167_c0_g1	0	0	0	0.307745681007306	0	0	0	0	0	0.288398904329239	0	0
TRINITY_DN10116_c0_g1	0.786758137568364	0.34127953135972	0	0	0	0.108967315501599	0	0	0.166510028928219	0	0	0
TRINITY_DN101173_c0_g1	0	0	0	0	0	0	0	0	0	0	0.362105964489334	0.303847655846532
TRINITY_DN101176_c0_g1	0	0	0	0.298939346748009	0	0	0	0	0	0	0	0.295934956475529
TRINITY_DN10117_c0_g1	0.552699414529027	0.60869603618503	0.609651324859208	0	0	2.50402443377143	0	0	0	0.850808506462121	0.547622502536644	0.950202155895071
TRINITY_DN101182_c0_g1	0	0	0	0	0.467931686041421	0	0	0	0.421458263882516	0	0	0
TRINITY_DN101186_c0_g1	0	0	0	0.360345677529049	0	0	0	0	0	0.330505567543853	0	0
TRINITY_DN101201_c0_g1	0.739849172307105	0	0	0.632866021499169	0	0	0	0	0	0	0	0
TRINITY_DN101203_c0_g1	0	0	0	0.571459690718129	0	0	0	0.54494162391992	0	0	0	0
TRINITY_DN101210_c0_g1	0	0	0.514234981771825	0.404377348825532	0	0	0	0	0	0	0	0
TRINITY_DN101223_c0_g1	0	0.304348018092515	0	0	0	0	0	0	0.598982574879916	0	0	0
TRINITY_DN101224_c0_g1	0	0	0	0	0	0	0	0	0	0.316540543563127	0.798418544197593	0.342732921326892
TRINITY_DN101226_c0_g1	0.777522175496199	0.34127953135972	0	0.281326678229416	0.184451262349122	0	0	0.283786539669772	0.166510028928219	0.555427090142518	0.696314705212156	0.58418329070494
TRINITY_DN101228_c0_g1	0	0	0	0.0702126650403366	0	0	0	0	0	0.274222289076078	0.0834126990618729	0.280335634858408
TRINITY_DN10122_c1_g1	0	0	0	0	0	0	0	0.340662960526988	0	0.32352305555349	0	0
TRINITY_DN101235_c0_g1	0	0	0	0.703316695573541	0	0	0	0	0	0	0.816830711883491	0
TRINITY_DN10123_c0_g1	1.01158089853554	1.23572304245889	1.46699109195115	1.6879600693765	1.91481576856691	1.52420812336318	1.05441090595602	0.942183222995971	1.13155550787212	1.10408325956711	0.816830711883491	1.23053779075348
TRINITY_DN10123_c1_g1	0.0935748788890393	0.212154021469273	0.54294432393971	0.905386365469289	0.482294694175164	0.388724219381214	0.171986007884805	0.0908236039866533	0.321681826314633	0.0914074296920259	0.111309922828386	0.373931564561134
TRINITY_DN101241_c0_g1	0	0.949975567544751	0	0.738542032610727	0	0	0	0	0	0	0	0
TRINITY_DN101254_c0_g1	0	0	0	0.290133012488713	0	0	0.251999365857703	0	0	0.267239777085715	0	0
TRINITY_DN10125_c0_g1	0	0	0	0.325358349525899	0	0	0	0	0	0	0.380518132175233	0
TRINITY_DN101263_c0_g1	0	0	0	0	0	0	0	0	0	0.527497042181066	0.677623565288593	0
TRINITY_DN101267_c0_g1	0	0	0	9.07219035031359	0	0	0	0	2.77300748565283	0	0	0
TRINITY_DN101270_c0_g1	0	0	0.64764898361082	0.509815350903054	0	0	0	0	0	0.450054636469766	0	0
TRINITY_DN101278_c0_g1	0	0	0	0	0	0	1.43255232726565	0	4.54792664615422	0	0	1.7991217598413
TRINITY_DN10127_c0_g1	1.19897370794709	0.885278026054756	1.15259564879892	1.09888771013978	1.97151185330537	1.33740701107473	1.15748861266843	1.11251470325946	1.54167554021283	1.52599625680299	1.48524819332913	1.07477065170715
TRINITY_DN101286_c0_g1	0	0	0	0	0	0	0	0	0	0	0.510519194927182	0.444015473275736
TRINITY_DN101287_c0_g1	0	0	0	0	0	0	0	0	1.10920299426113	0	0	0.903404191043708
TRINITY_DN101288_c0_g1	0	0	0	0	0	0	0	0	0	0	1.03024447369731	0.444015473275736
TRINITY_DN1012_c0_g1	0.786758137568364	0.783918544387098	0.971614207485681	1.33618271707271	1.34747694728406	1.89736558338702	1.51285043028472	1.23758327268371	1.34212266507707	1.6455453257289	1.89366354927088	1.19933914751924
TRINITY_DN101311_c0_g1	0	0	0	0	0	0	0	0	0	0	0.325002656879873	0.280335634858408
TRINITY_DN101320_c0_g1	0	0	0	3.85931648687816	0	0	0	0	0	0	4.00074086035558	0
TRINITY_DN101324_c0_g1	0	0	0	0	0	0	0	0	0	0	0.362105964489334	0.303847655846532
TRINITY_DN101325_c0_g1	0	0	0	1.16910037518011	0	0	0	0	0	0.513320426927905	0	0
TRINITY_DN101326_c0_g1	0	0	0	0	1.04963351545802	0	0	0	0.931678683263732	0	0	0
TRINITY_DN101329_c0_g1	0	0	0.304825662429604	0	0	0	0	0	0	0	0	0.249136991624166
TRINITY_DN101333_c0_g1	0	0	0	1.93406141056873	0	0	0	0	0	0	2.04207677970873	0
TRINITY_DN101335_c0_g1	0	0	0	0	0	0	0	0	0	1.37132303665282	0.881831243259465	0
TRINITY_DN10133_c0_g1	0	0	0	0	0	0	0	0	0	0.527497042181066	0.723932956741004	0.0544845870974809
TRINITY_DN101340_c0_g1	0	0	0	0.307745681007306	0	0	0	0	0	0	0.714726872898055	0
TRINITY_DN101343_c0_g1	0	0	0	0.45721535438131	0	0	0.412595571895832	0	0	0.217939010608302	0	0
TRINITY_DN101348_c0_g1	0	0	0	0	0	0	0	0	0	0	0.399209272098796	0.342732921326892
TRINITY_DN101364_c0_g1	0	0	0	0	0	0	0.825191143791665	0.965112460723749	0	0	0	0
TRINITY_DN101365_c0_g1	0	0	0	0	0	0	0	0.760536015022664	0	0	0	0.389530886178255
TRINITY_DN101377_c0_g1	0	0	0	0.51862168516235	0	0	0	0	0.62101113901828	0	0	0
TRINITY_DN101381_c0_g1	0	0	0	0	0	0	0.355361817616286	0	0.499206137312034	0	0	0
TRINITY_DN101382_c0_g1	0	0	0	0	0	0	0	0.454118019933267	0	0	0.547622502536644	0
TRINITY_DN101385_c0_g1	0.393500594600921	0	0	0.342733009010456	0	0	0	0	0	0	0	0
TRINITY_DN101391_c0_g1	0	0	0	0	0	0	0	0	0	0.302363928309965	0.380518132175233	0
TRINITY_DN101393_c0_g1	0	0	0	0.395571014566235	0.52462777077988	0	0	0	0	0	0	0
TRINITY_DN101395_c0_g1	0	0	0	0	0	0	0	0	0	0.316540543563127	0.399209272098796	0.342732921326892
TRINITY_DN101397_c0_g1	0.533984438751219	0	0	0.483396348125165	0	0	0	0.31773372279921	0	0	0	0
TRINITY_DN1013_c0_g1	29.579626845909	21.9295012611231	17.6500532221935	4.02616081973672	5.85783947517765	12.131842714029	6.81935911065099	6.4597916107622	19.233852038045	9.03600528934714	4.0749474755745	3.90209117552913
TRINITY_DN101404_c0_g1	0.374542567189635	0	0	0.501009016643757	0	0	0	0	0	0	0	0
TRINITY_DN101411_c0_g1	0	0	0	0	0	2.09973345503285	0	0	0	0.935233424163783	0	0
TRINITY_DN101415_c0_g1	0	0	0	0	0	0	0	0	0	0	0.482621971160669	0.420503452287612
TRINITY_DN101423_c0_g1	0	0	0	0	0.921878337847355	0	0	0	0	0.590762832639204	0	0
TRINITY_DN101432_c0_g1	0	0	0	0.254907675451527	0	0	0	0	0.598982574879916	0	0.306311516956309	0.257049690995169
TRINITY_DN101435_c0_g1	0	0	0	0	0	0	0	0	0	2.20795492786178	0.705520789055105	0
TRINITY_DN10143_c0_g1	0.533984438751219	0.774753059342682	0.504946665188097	2.08353108394273	0.610049871785826	0.824148716834541	1.0313465572165	0.953498950705783	0.532572932992203	1.06874751707042	2.01417955594221	1.15276725979276
TRINITY_DN101441_c0_g1	0	0	0	0	0	0	0	0	0	0	0.742624096664567	0.654267199419542
TRINITY_DN101448_c0_g1	0.290446702006239	0	0	0	0	0	0	0	0	0.478196275703654	0	0
TRINITY_DN10145_c0_g1	0.374542567189635	0.60869603618503	0	0	0	0	0	0.340662960526988	0	0	0.204207677970873	0.342732921326892
TRINITY_DN101464_c0_g1	0	0	0	0	0	0	0	0	1.00942655669325	1.13920741079136	0.482621971160669	0
TRINITY_DN101483_c0_g1	0	0	0	0	0.49627972841065	0	0.641815334060184	0	0	0	0	0
TRINITY_DN101497_c0_g1	0	0	0.457097761574955	0.377958346047642	0	0	0	0	0	0	0	0
TRINITY_DN101498_c0_g1	0	0	0	0	0	0	0	0	0	0	0.399209272098796	0.342732921326892
TRINITY_DN101499_c0_g1	0	0	0	0	0	0	0	0	0	0	0.325002656879873	0.27264901261229
TRINITY_DN1014_c0_g1	1.96701686973765	1.87191553377717	1.65726084984811	2.12732474620518	1.43252107439175	1.60204192015004	1.9826797564601	2.08894289169303	2.48469245501837	2.17981328862789	1.28104051535826	2.17305332440243
TRINITY_DN101505_c0_g1	0	0	0	0	0.52462777077988	0	0	0	0	0	0	0.794435016848746
TRINITY_DN101506_c0_g1	1.62042524039799	0	0	0.466021688640607	0	0	0	0	0	0	0	0
TRINITY_DN10150_c0_g1	0.908527005940854	0	2.50503083621743	0.395571014566235	0	0	0.962723001090275	1.11251470325946	0	0.752418564779732	0	0.436102773904733
TRINITY_DN101518_c0_g1	0	0.378211044626925	0	0.316552015266602	0	0	0	0	0	0	0	0
TRINITY_DN10151_c0_g1	87.8208745180805	58.5588230949521	76.8110005777599	21.9508591819496	0.52462777077988	7.69887441360276	13.7531857298611	2.53174518391648	45.2670795569741	2.72846945805249	3.07260022564371	0.521786004236456
TRINITY_DN101524_c0_g1	0.309161677784047	0	0	0	0	0	0	0	0	0.506337914937542	0	0
TRINITY_DN101527_c0_g1	0	0.479570526294583	0	0	0	0	0	1.48712484691589	0	0	0	0
TRINITY_DN101529_c0_g1	0	0	0	0	0	0	0	0	0	1.65951034970963	2.12576845100827	0
TRINITY_DN10152_c0_g1	0	0.304348018092515	0	0	0	0	0	0	0	0	0	0.249136991624166
TRINITY_DN101531_c0_g1	0	0	0	1.046049704584	0.695093998893516	0	0	0	0	0	0	0
TRINITY_DN101532_c0_g1	0	0	0	0	0	0	0	0	0.776506885877317	0	1.44814488571967	0
TRINITY_DN101533_c0_g1	0	0	0	0	0	0	0.447049722482027	0	0.643363652629267	0	0	0
TRINITY_DN101534_c0_g1	0	0	0	0	0	0	0	0	0.410443981813334	0.316540543563127	0	0
TRINITY_DN10153_c0_g1	0	0	0	0	0	0	0	2.00943501541619	6.37791721700151	0	0	0
TRINITY_DN101542_c0_g1	0	1.04216956416799	0	0	0	0	0	0	0	0	0.881831243259465	0
TRINITY_DN101547_c0_g1	0	0	0	0	0	0	0	0	0	0	3.19311623231504	1.44870221626829
TRINITY_DN101553_c0_g1	0	0	0	0.404377348825532	0	0	0	0	0	0.365629718768104	0	0
TRINITY_DN101559_c0_g1	0	0	0	0	0	0	0	0	0	0	0.761036264350466	0.669866521036663
TRINITY_DN101567_c0_g1	0	0	0	0.290133012488713	0	0	0	0	0	0.267239777085715	0	0
TRINITY_DN101576_c0_g1	0	0	0	0	0	0	3.04848046426279	0	4.9914134741751	0	0	0
TRINITY_DN101578_c0_g1	0	0	0	0.386764680306939	0	0	0	0	0	0	0	0.389530886178255
TRINITY_DN101596_c0_g1	0	0	0	0	0	0	0	1.63482487175976	2.1850391928421	0	0	0
TRINITY_DN10159_c0_g1	1.13334976690803	0.119960024846031	0	0.079018999299633	0.0994071352414327	0.0311335187147425	1.19194276325463	0.31773372279921	1.19796514975983	0	0.204207677970873	0.0544845870974809
TRINITY_DN1015_c0_g1	0.215343747261529	0.433473527982962	0.0379976587516127	0.0352253370371858	0.0850441271076895	0	0.607361183473989	0.533625896210107	0.510220419381216	0.316540543563127	0.17631045420436	0.66195382166566
TRINITY_DN101601_c0_g1	0	0	0	0	0	0	0	0.62444950019676	0	0.576586217386043	0	0
TRINITY_DN101602_c0_g1	0	0	0	0	0.49627972841065	0	0	0	0	0	0	1.47990085950253
TRINITY_DN101605_c0_g1	0	0	0	0	0.695093998893516	0.917549272978769	0	0	0	0	0	0
TRINITY_DN101625_c0_g1	0	0	0	1.3714080541099	0	0	0	0	0	0	0	0.459614794892857
TRINITY_DN101629_c0_g1	0	0	0	0	1.91481576856691	0	0	0.454118019933267	0	0	0	0
TRINITY_DN101632_c0_g1	0.889812030163046	0	0	0	0	0	0	0	0	0	0	0.739950429751265
TRINITY_DN101635_c0_g1	0	0	0	0	0	0	0	0	0	0.274222289076078	0.343414824565771	0
TRINITY_DN101637_c0_g1	0	1.04216956416799	0	0.799948363391767	0	0	0	0	0	0	0	0
TRINITY_DN101644_c0_g1	0	0	0	0	0	0	0	0	1.2199937138982	0	1.09524500507329	0
TRINITY_DN101651_c0_g1	0	0	0	0	0	0	0	0.442802292223454	0	0.822666867228233	0	0
TRINITY_DN101663_c0_g1	0	0	0	0	0	0	0	0	0	0.428895509226242	0	0.23376374713193
TRINITY_DN101666_c0_g1	0	0	0	0	0	0	0	0	0	0.639852007844181	0.408415355941745	0
TRINITY_DN10166_c0_g1	0	0	0	0	0	0	0	0	0	0	0.417621439784695	0.412816830041494
TRINITY_DN101670_c1_g1	0.664989269195874	0	0	0.571459690718129	0	0	0	0	0	0	0	0
TRINITY_DN101671_c0_g1	0.337112615634019	0.368775986492968	0	0	0	0	0	0	0	0	0	0
TRINITY_DN101676_c0_g1	0	0	0	1.11650037865837	0	0	0	0	0	0	0	0.552984647470698
TRINITY_DN101678_c0_g1	0	0	0	0	0	0	0	0	0	0.485178787694017	1.23445215166819	0.54529802522458
TRINITY_DN101689_c0_g1	0	0	0	0	1.13467764256571	0	0	0	0	0	0.928140634711877	0
TRINITY_DN10168_c0_g1	0.796237151274007	0	0	0.0616443398150751	0	0	0.126142055451935	0	0	0.590762832639204	0.315517600799258	0
TRINITY_DN101698_c0_g1	0.290446702006239	0	0	0.131857004855412	0	0	0.378141421309638	0	0	0.260257265095351	0	0.140167817429204
TRINITY_DN10169_c0_g2	0.337112615634019	0	0	0.589072359236722	0	0	0	0	0	0	0	0
TRINITY_DN1016_c0_g1	1.59223125091454	0.166057023157652	0.876197864398298	0.27252034397012	0	0.202367871645826	0.939658652350757	0.647080955616386	1.06482191651178	0.639852007844181	0.816830711883491	0.841232981700109
TRINITY_DN1016_c1_g1	1.24563962157487	0.940540509410793	0.552514104662338	0.870399037466138	0.453946651805934	0.482124775525441	1.14609881082176	1.4984405746257	1.95211952202616	1.88464346358073	2.06076791963229	0.957888778141189
TRINITY_DN101710_c0_g1	0	0	0	0.448409020122014	0	0	0.756282842619276	0	0	0	1.03024447369731	0
TRINITY_DN101726_c0_g1	0	0	1.26687008919266	0	0	0	0.779347191358794	0.908236039866533	4.725127007679	0	0	0
TRINITY_DN101727_c0_g1	0	0	0	0.571459690718129	0.765775117867462	0	0	0	0	0	0	0
TRINITY_DN101734_c0_g1	0.82418808912398	0	0	0.694510361314244	0	0	0.572907032887795	0	0	0	0	0
TRINITY_DN10173_c0_g1	0	0	0	0.466021688640607	0.312206439959785	0	1.22639691384082	0.238523628830522	0.410443981813334	0.11256655693555	0	0
TRINITY_DN101753_c0_g1	0	0	0	0.571459690718129	0	0	0	0	0	0	0	1.13716793817564
TRINITY_DN101768_c0_g1	0	0	0	0	0	0	0	0	0	0.724276925545844	0.928140634711877	0
TRINITY_DN10176_c0_g1	0.0748599031112314	0.387376529671341	0.0762767816421262	0.193501344670487	0.0850441271076895	0	0.0686235561262219	0.136086514825903	0.155171797386414	0.400753869992354	0	0.0700839087146019
TRINITY_DN101775_c0_g1	0	0	0	0	0	0	0.240609564011027	0	0	0	0.325002656879873	0.560671269716816
TRINITY_DN101778_c0_g1	0	0	0	0	0	0	0	0	0	0	0.556828586379593	0.23376374713193
TRINITY_DN101799_c0_g1	0	0	0	1.10769404439907	0	0	0	0	0.443810777493502	0	0	0
TRINITY_DN101801_c0_g1	1.40508149313646	0	0.523804762494453	0	0	0.326457181951729	0	0	0.243933952885115	0.196991474637213	0	0.646354500048539
TRINITY_DN101816_c0_g1	0.299682664078404	0	0	0	0	0	0	0	0.321681826314633	0.253063161832553	0	0.817720960711985
TRINITY_DN101820_c0_g1	0	0	0	0	0	0	0	0	0.366062904063984	0.288398904329239	0	0
TRINITY_DN101825_c0_g1	0	0	0	0	0	0	0.641815334060184	0	0	0.689152774321593	0	0
TRINITY_DN101826_c0_g1	0	0.396542014715757	0	0	0	0	0	0	0	0	0.371312048332284	0
TRINITY_DN101840_c0_g1	0	0	0	0.404377348825532	0	0	0	0	0	0	0.464209803474771	0
TRINITY_DN101842_c1_g1	0	0	0	0.27252034397012	0	0	0	0	0	0.253063161832553	0	0
TRINITY_DN101843_c0_g1	0	1.51230503232862	0	0	0	0	0	0	0	0	1.23445215166819	0
TRINITY_DN101846_c0_g1	0	0.580930007962241	0	0	0	0.762326443958124	0	0	0	0	0	0
TRINITY_DN101847_c0_g1	0	0	0	0	0	3.26635087772956	0	1.52136981235348	0	0	0	0
TRINITY_DN10186_c0_g1	0	0	0.228548880787478	0	0	0.59109209102704	0	0.374610143656426	0.443810777493502	0.365629718768104	0.232104901737385	0
TRINITY_DN101873_c0_g1	0	0.857511997831967	0	0	0	0	0	0	0	0	0	1.30853439883908
TRINITY_DN101881_c0_g1	0	0	0	0	0	0	0	0	0	0.274222289076078	0.343414824565771	0
TRINITY_DN101882_c0_g1	0	0	0	0	0	0	0.641815334060184	0	0	0.689152774321593	0	0
TRINITY_DN10190_c0_g1	16.9815315278426	17.8627216322979	20.2887795243889	18.2322060341861	10.6376973925281	18.8664675765809	24.2283864882488	22.2062222835827	18.2244254813518	28.887075286677	30.0751600259643	34.0827091164105
TRINITY_DN101911_c0_g1	0	0	0	0	0	0	0	0	0.909650119125368	0	0	0.739950429751265
TRINITY_DN101912_c0_g1	0.758807199718391	0	0.828630424924057	0	0	0	0	0	0	0	0	0
TRINITY_DN101918_c0_g1	0	0	0	1.07246870736189	0	0	0	0	0	0	1.16024553644926	0
TRINITY_DN101927_c0_g1	0	0	0	1.40663339114708	0	0	0	0	0	0	0	0.467301417138975
TRINITY_DN101945_c0_g1	0	0	0	0.290133012488713	0	0	0	0	0	0	0.334208740722822	0
TRINITY_DN101962_c0_g1	0	0	3.03840537943451	4.53621417967381	0	0	0	0	0	0	0	0
TRINITY_DN101964_c0_g1	0	0	0	0	2.72330193693735	3.79517593132711	0	0	4.86960847246885	0	0	0
TRINITY_DN101972_c0_g1	0	0	0	0	0	0	0	0	0.931678683263732	2.011175044497	0	0.763236373614504
TRINITY_DN101977_c0_g1	0	0	0.152272099145351	0	0	0	0	0	0	0.372612230758467	0	0.257049690995169
TRINITY_DN101982_c0_g1	0	0	0	0	0	0	0.584581579780638	0	0.865269041376018	0	0	0
TRINITY_DN101983_c0_g1	0	0	0	0	0	0	0.412595571895832	0	0	0	0	0.467301417138975
TRINITY_DN101984_c0_g1	0	0	1.95279819569399	0	0	0	0	0	1.81897628877811	0	0	0
TRINITY_DN101994_c0_g1	0	0	0	0	0	0	0	0	0	0.527497042181066	0.677623565288593	0
TRINITY_DN101995_c0_g1	0.271731726228431	0	0	0	0	0.777893203315495	0	0	0	0.450054636469766	0	0
TRINITY_DN101997_c0_g1	0	0	0	0	0	0	0	0	0	4.57777717913653	0	2.69483932863889
TRINITY_DN10199_c0_g1	0	0	0	0.281326678229416	0	0	0.0916879048657405	0	0.221905388746751	0	1.5223515009386	0.288248334229411
TRINITY_DN1019_c0_g1	0.0935748788890393	0.34127953135972	0	0.334164683785195	0.283858397590555	0.404290978738585	0.206155413424833	0.0908236039866533	0.299329312703647	0.344470591524579	0.111309922828386	0.264736313241287
TRINITY_DN101_c0_g1	0	0	0	0.676897692795651	0	0	0.561517231041119	0	0	0	0.761036264350466	0
TRINITY_DN102003_c0_g1	0.299682664078404	0	0	0	0	0	0	0	0	0.253063161832553	0	0
TRINITY_DN102006_c0_g1	0	0	0.857339767091942	0.342733009010456	0	0	0	0	0	0	0	0.342732921326892
TRINITY_DN102009_c0_g1	0	0	0.752353643281931	0	0	0	0.481219128022054	0	0	0	0	0
TRINITY_DN102012_c0_g1	0	0	0	0	0	0	0	0	0	0	0.519725278770131	0.459614794892857
TRINITY_DN102027_c0_g1	0	0	0	0	0	0	0	0	0	0	0.686829649131542	0.58418329070494
TRINITY_DN102029_c0_g1	0	0	0	0	0	0	0	0	0	0.24608064984219	0	0.264736313241287
TRINITY_DN102030_c0_g1	0	0	0	0	0	0	0.355361817616286	0	0.499206137312034	0	0	0
TRINITY_DN10203_c0_g1	12.3358426055436	13.2241774805548	14.1925477399357	11.595086111085	13.0348078552701	12.5050001740529	12.5840225702998	12.6241831718367	12.3787572478699	11.0190386946103	9.63514314447814	11.7216467710796
TRINITY_DN10205_c0_g1	0	1.13436356079123	0	0	0	0	0	0	0.532572932992203	0	0	0
TRINITY_DN102067_c0_g1	0	0	0	0	0	0	0.378141421309638	0	0.488191855242852	0	0	0
TRINITY_DN102071_c0_g1	0	0	0	0	0	0	0.458439524328703	0	0	0	1.23445215166819	0
TRINITY_DN102081_c0_g1	0	0	0	0	0	0	0	0	0	0	0.556828586379593	0.482900738756096
TRINITY_DN10208_c0_g1	1.23640365950271	1.04216956416799	0.457097761574955	0.377958346047642	0.49627972841065	0.373157460023842	0.951333199243599	1.14675966869706	0	0.372612230758467	0.779727404274029	0.638667877802421
TRINITY_DN102093_c0_g1	0	0	0	0	0	0	0	2.40667661449224	0	2.19398990388106	0	0
TRINITY_DN102099_c0_g1	0	0	0.419100102823343	0	0	0	0	0	0	0.60472785661993	0	0
TRINITY_DN102106_c0_g1	0	0	0.895337425843555	0	0	0	0	0	0	0	0.779727404274029	0.685465842653784
TRINITY_DN10210_c0_g1	0	0.627027006273862	0.638079202888192	0.342733009010456	0.453946651805934	1.07321686655248	1.92544600218055	1.22596976266574	1.02044083876243	0.499355402947178	0	1.05917133009003
TRINITY_DN10210_c0_g2	0	2.12100106851365	1.07631886715679	1.23074471499519	1.16302568493494	1.36854052978947	0.974112802936951	2.64520024332276	1.03145512083161	0.674976159068432	0.213413761813822	0.716438408763141
TRINITY_DN10211_c0_g1	0.683704244973682	0.525667524606204	0.361962882626473	0.079018999299633	0	0.0467002780721138	0.263673912750546	0.340662960526988	0.499206137312034	0.351664694787377	0.0278972237665127	0.23376374713193
TRINITY_DN102120_c0_g1	0	0	0	0	0	0	0	0	0	0.457037148460129	0.287620377032746	0
TRINITY_DN102124_c0_g1	0.327876653561854	1.66003108539744	0.847769986369314	1.30095738003552	0.921878337847355	2.05303317696074	1.92544600218055	1.53268554006329	0.587968292810735	0.998499214621922	1.62445533992403	0.615381933939182
TRINITY_DN102125_c0_g1	0.355827591411827	0.387376529671341	0	0	0	0	0	0.306417995089397	0	0	0	0
TRINITY_DN102127_c0_g1	0	0	0	0	0	0	0	0.89692031215672	0	0.414930485245516	0	2.32882046344876
TRINITY_DN10212_c0_g1	0	0	0	0.316552015266602	0	0	0	0	0	0	0	0.319220900338768
TRINITY_DN102161_c0_g1	0	0	0	0	0	0	0.847970747485016	0	2.59548317465543	0	0	0
TRINITY_DN10217_c0_g1	0	0	0.390672224794358	0	0.425598609436704	0	0	0	0.188538593066583	0	0	0
TRINITY_DN102180_c0_g1	0	0	0.419100102823343	0	0	0	0.572907032887795	0	0	0	0	0
TRINITY_DN102181_c0_g1	0	0	0	0	0	0	0	0	0	0	1.03972952977793	0.926916212031832
TRINITY_DN102189_c0_g1	0	0	0	0.45721535438131	0	0	0	0	0	0.407947973255153	0	0
TRINITY_DN102192_c0_g1	0	0	0.514234981771825	0	0	0	0	0	0	0.365629718768104	0.464209803474771	0
TRINITY_DN102195_c0_g1	0	0	0	0	0	0	0	0	0	0	0.315517600799258	0.27264901261229
TRINITY_DN102199_c0_g1	0	0	0.352393101903845	0	0	0	0	0.726588831893226	0.166510028928219	0.140708196169438	0.705520789055105	0.148080516800207
TRINITY_DN1021_c1_g1	0	0	0	0	0	0	0	0	0	2.39076978724583	3.05390908572014	0
TRINITY_DN102202_c0_g1	0	0	0	0.421990017344124	0	0	0	0	0	0	0	0.841232981700109
TRINITY_DN102206_c0_g1	0	0	0	0	0	0	0	0	0	0.590762832639204	0.761036264350466	0
TRINITY_DN102218_c0_g1	0	0	0	2.27679441957918	0	0	0	1.0559360647104	0	0	0	0
TRINITY_DN102223_c0_g1	0	0	0	0	0	0	1.60453833515046	0	0	0	0	2.01728618535611
TRINITY_DN10222_c0_g1	3.27828043235159	3.54111210421903	2.8002867179244	4.34271283500332	2.76563501354206	3.01728272801162	2.75063714597221	3.08800253554621	3.10570359403665	2.60172628586377	2.94259916289176	2.70252595088501
TRINITY_DN102235_c0_g1	0.299682664078404	0	0	0.27252034397012	0	0	0	0	0	0	0	0
TRINITY_DN102236_c0_g1	0	0	0	0	0	0	0	0	0	0.527497042181066	0.677623565288593	0
TRINITY_DN102241_c0_g1	0	0	0.371532663349102	0	0	0.497691534882813	0	0	0	0	0	0
TRINITY_DN102245_c0_g1	0	0	0.552514104662338	0.879205371725435	0	0	0	0	0	1.18131407400597	0	0
TRINITY_DN102247_c0_g1	0	0.322678988181347	0	0	0	0	0	0	0	0	0.315517600799258	0
TRINITY_DN102266_c0_g1	0	0	0	0	0	0	0	0	0.399429699744152	0	0	0.334820221955889
TRINITY_DN102268_c0_g1	0	0	0	0.27252034397012	0	0	0	0	0	0	0.315517600799258	0
TRINITY_DN10226_c0_g1	0.103053892594682	0.322678988181347	0.218979100064849	0.27252034397012	0.482294694175164	0.140100834216341	0	0.0908236039866533	0.110790719637064	0.0914074296920259	0.111309922828386	0
TRINITY_DN102276_c0_g1	0	0	0	0	0	0	0	0	0	0	0.35262090840872	0.303847655846532
TRINITY_DN102277_c0_g1	0	0	0	0.281326678229416	0	0	0	0	0.332696108383815	0.260257265095351	0	0
TRINITY_DN102278_c0_g1	0.646274293418066	0.710055517852688	0	0	0	0	0	0	0	0	0	0
TRINITY_DN102279_c0_g1	2.07007076233233	0	0	0	0	0	0.69904908833973	0	0	0	0	0
TRINITY_DN102289_c0_g1	0	3.35672411097254	0	0	0	0	0	0	0	0	2.71049426115437	0
TRINITY_DN102298_c0_g1	0	0	0	0.492202682384461	0	0	0	0	0	0.435878021216605	0	0.482900738756096
TRINITY_DN1022_c0_g1	2.76325402101166	2.48977705500662	2.43832383529793	0.51862168516235	1.44688408252549	1.74214275436638	1.43255232726565	1.78252489660363	1.78593344257057	1.2024732012495	0.668417481445644	1.02819876398068
TRINITY_DN102304_c0_g1	2.22926958226044	0	0	1.79339807145402	0	0	0	0	0	0	0	0
TRINITY_DN102310_c0_g1	0	0	0.419100102823343	0	0	0	0	0	0	0.302363928309965	0	0
TRINITY_DN102317_c0_g1	0	0	0	0	0.610049871785826	0	0	0	0	0.407947973255153	0	0
TRINITY_DN102318_c0_g1	0	0	0	0	0.638397914155056	0	0	0	0	0	0	0.474988039385093
TRINITY_DN10231_c0_g1	11.3055467312303	4.05761414378081	2.61001696002744	2.20658175453885	1.50358016726395	1.16661742269671	1.16887841451511	0.987743916143374	6.47769365456939	0.984534190641195	1.55024872470511	1.30062169946808
TRINITY_DN10231_c1_g1	0.402736556673086	0	0.447809444991228	0	1.54591324386867	0	0	0	0	0.646834519834544	0.417621439784695	0.358332242944013
TRINITY_DN10232_c0_g1	0.590129366084642	0	0.64764898361082	0	0	0	0	0.510994440790482	0	0	0	0
TRINITY_DN102330_c0_g1	0	0.433473527982962	0	0.351539343269753	0	0	0	0	0.421458263882516	0	0	0
TRINITY_DN102333_c0_g1	0	0	0	0	0	0	0	0	0	0	0.380518132175233	0.327133599709771
TRINITY_DN102340_c0_g1	0	0	0	0.334164683785195	0	0	0	0	0	0	1.16024553644926	0
TRINITY_DN102345_c0_g1	0	0	0	0	0	0	0	0	0	0	0.529210334850745	0.444015473275736
TRINITY_DN102359_c0_g1	0	0	0	0	0.865182253108895	0	0	0	0	0	0	0.638667877802421
TRINITY_DN102363_c0_g1	0	0	0	0	0	0	0	0	0	0.330505567543853	0	0.366018865190131
TRINITY_DN10236_c0_g1	0	0.0277660282227892	0	0	0	0.108967315501599	0.366751619462962	0.249839356540335	0.399429699744152	0.0562832784677752	0.0371033076094619	0.163453761292443
TRINITY_DN102371_c0_g1	0	0	0	0.167082341892597	0	0	0	0	0	0.478196275703654	0.399209272098796	0
TRINITY_DN102379_c0_g1	0	0	0	0	0	0	0.985502604783627	1.15807539640687	0	0	0	0
TRINITY_DN102387_c0_g1	0.590129366084642	0.645627549452235	0	0	0	0	0	0	0	0	0	0
TRINITY_DN102389_c0_g1	0.36530660511747	0	0	0	0	0.528825053597555	0.275063714597222	0	0	0	0	0
TRINITY_DN102395_c0_g1	0.393500594600921	0	0	0	0	0	0	0	0	0	0	0.342732921326892
TRINITY_DN102396_c0_g1	0	0	0	1.59989672678353	0	0	0	1.46449339149627	0	0	0	0
TRINITY_DN102403_c0_g1	0	0	0	0.843980034688249	1.13467764256571	0	0	0	0	0	0	0
TRINITY_DN102404_c0_g1	0	0	0	0	0	0	0	1.08988324783984	0.443810777493502	0	0	0
TRINITY_DN10240_c0_g1	1.03029587431334	2.64666859311985	1.14302586807629	7.62176329690406	3.65916530902019	4.04379931649199	1.61592813699713	2.08894289169303	1.08717443012277	1.68765198894351	5.012573166367	5.84138075279963
TRINITY_DN102426_c0_g1	0	0	0	1.44162071915023	0	2.79979286156149	0	0	0	0	0	0
TRINITY_DN102440_c0_g1	0.290446702006239	0	0	0	0	0	0	0	0	0	0	0.264736313241287
TRINITY_DN102444_c0_g1	0	0	0	0.703316695573541	0	0	0	0	0	0	0	0.35041954357301
TRINITY_DN102445_c0_g1	0	0	0	0	0	0	0.389531223156314	0	0	0	0	0.467301417138975
TRINITY_DN102446_c0_g1	0	0	0	0	0	0	0	0	0	0.288398904329239	0	0.31153427809265
TRINITY_DN10244_c0_g1	0.131247882078133	0.138290994934863	0.352393101903845	0.773529360613877	0.624034906021313	0.326457181951729	0.756282842619276	0.431486564513641	0.343710390452997	0.843825994471757	0.900522383183029	1.09828267269528
TRINITY_DN102450_c0_g1	0	0	0	0	0	0	1.06580070780269	0	1.55301377175463	0	0	0
TRINITY_DN102451_c0_g1	0	0	0	0	0	0	0	0	0	0.527497042181066	0.334208740722822	0
TRINITY_DN102463_c0_g1	0	0	0	2.03949941264625	0	0	0	0	0	0	0	0.669866521036663
TRINITY_DN102465_c0_g1	0	0	0	0	0	0.404290978738585	0	0	0	0.239098137851827	0	0.514099381990338
TRINITY_DN102469_c0_g1	0	0	0	0	0	0	0	0	0	0	0.417621439784695	0.358332242944013
TRINITY_DN102472_c0_g1	0	0	0	0	0	0	0	1.20333830724612	0	0.224921522598666	0	0
TRINITY_DN102475_c0_g1	0	0	0	0	0	0	0	0	0	0	0.380518132175233	0.981400799129313
TRINITY_DN10248_c0_g1	0.927241981718662	0	0.514234981771825	0	0	0	0.69904908833973	0	0	0	0	0
TRINITY_DN102493_c0_g1	0	0	0	0	0	0	0.802126795052146	0	1.2199937138982	0	0	0
TRINITY_DN102505_c0_g1	0	0	0	0.395571014566235	0	0	0	0	0	0.35864720677774	0	0
TRINITY_DN10250_c0_g1	0.412215570378729	0.212154021469273	0.142983782561624	0.105438002077522	0.113392169476919	0.24906814971794	0.160311460991962	0.147700024843869	0.266286466496101	0.253063161832553	0.343414824565771	0.358332242944013
TRINITY_DN102536_c0_g1	0	0.553433552828993	0	0	0	0	0	0	0	0	0	0.436102773904733
TRINITY_DN102543_c0_g1	0	0	0	0.342733009010456	0	0	0	0	0	0	0.399209272098796	0
TRINITY_DN102544_c0_g1	0	0	0	0	0	0	0	0	0	0.654028623097343	0	0.739950429751265
TRINITY_DN102569_c0_g1	0	0.332114046315304	0	0	0	0	0	0	0	0	0	0.27264901261229
TRINITY_DN10258_c0_g1	0	0.239650476602521	0.247688442232734	0	0	0	0.183375809731481	0	0.465839341631866	0	0.714726872898055	0.404904130670491
TRINITY_DN10259_c0_g1	0.262252712522788	0.184387993246484	0.228548880787478	0.351539343269753	0.170088254215379	0.0934005561442276	0.229219762164351	0.397241599076051	0.432472545951697	0.161655732140527	0.102103838985436	0.101282551948844
TRINITY_DN102608_c0_g1	62.6154479198755	35.3749982481917	45.015967055105	22.5749188691894	39.3591779732352	68.8869130373454	58.6110660678554	56.3439860902382	75.648356897449	48.3373914140144	28.1628053367699	25.1257595055595
TRINITY_DN10260_c0_g1	0	0.977472022677998	0	0	0	0	0	0	0	0	0	1.48758748174865
TRINITY_DN102610_c0_g1	116.501210320121	102.445591645421	120.407825444527	84.5948369399719	89.2143131271524	59.3836288319468	46.8750142450406	49.1918506130203	60.219291415361	69.868919297025	77.3598384212526	71.8726309266985
TRINITY_DN102612_c0_g1	57.2578607631194	59.849808620767	53.5696622363013	30.8121735281081	48.2381628171763	56.6309810130105	48.4109290240648	40.8473947739581	31.5572139260964	34.273554309061	32.3677538750963	26.6680576515305
TRINITY_DN102613_c0_g1	140.55457217564	125.555553465647	95.9280448919046	103.530359669732	34.9198745382138	251.315545004591	244.50715420296	154.102940033774	237.937972096336	178.533098395052	129.564192227765	43.4289635363149
TRINITY_DN102614_c0_g1	10.3780616978781	43.8592720953358	91.6703368627517	90.4758021619436	1.97151185330537	223.941176292378	151.169436539728	209.879353044673	78.7764130050966	166.599985403522	206.051405489602	140.107906991109
TRINITY_DN102615_c17_g1	1442.5624855351	1568.98870501272	1658.5544590305	1254.8295631763	2063.6584879352	1847.94290148558	1563.60082460809	1654.93232433548	1434.92576629726	1173.56877547848	1864.98994576695	1157.05707323747
TRINITY_DN102616_c0_g1	27.4908411077989	21.6529192712534	22.5841195771252	8.50953699385475	23.0908034183816	15.5534164207792	15.6441775814554	19.1182197480364	15.0519882959548	11.9261304795402	9.66304036824466	12.5239944872994
TRINITY_DN102617_c0_g1	11.989250976204	14.7642485411063	10.2300955924897	12.1489331332845	9.58806387707005	14.3249767252061	15.0595960016748	14.6452316972708	14.5971632363921	14.5983166591249	11.1388035054932	10.4522237148458
TRINITY_DN102619_c0_g1	28.9520675282687	37.717318823219	64.6663859124667	57.3078152149567	130.303855606605	98.438849001379	81.750587499562	96.6577549679861	47.9069438093789	55.6785506111553	140.257477069707	40.1732268608343
TRINITY_DN102620_c2_g1	8.31746994925146	8.71475883870224	8.21059039587624	5.42398787662451	6.24072703411139	6.19023304959695	6.53262084916093	7.4701669823252	7.02128086963078	5.63255967222622	4.03784416796504	5.97386194798272
TRINITY_DN102621_c0_g1	177.674389846938	142.256415082021	136.105361935165	133.058950477289	215.277301595321	382.246223665782	298.95781040127	267.211083051054	491.105132850151	228.26276038169	153.132324810191	67.222902699172
TRINITY_DN102623_c0_g1	0	0	0	0	0	0	0	0.567573079339545	0	0	0	0.591869912951058
TRINITY_DN102624_c0_g1	12.907013944217	13.5560219537806	14.9736107253855	9.204047355169	13.7722349307684	8.30553326398717	9.44385420117127	12.0566100924971	9.62810227582801	7.42579570611493	6.59992519868157	8.49733481595816
TRINITY_DN102626_c42_g1	0	0	10.3919374723577	0	5.9285205941516	7.07709356841404	3.12877856728185	3.31491265435877	3.92659155766331	0	0	0
TRINITY_DN102626_c58_g1	7.28717407493812	1.97354458853437	6.09623178445318	4.65045851601063	0	0	0	0	0	0	0	0
TRINITY_DN102626_c62_g1	11406.605899069	8204.70606573465	10275.1917768244	5424.17376168009	19686.969304955	11817.6210049322	9259.09880169111	8858.42333841737	5987.62386423375	4395.72828015869	7649.89663622089	8395.63628209952
TRINITY_DN102626_c66_g1	11.4460305753806	3.56887813244181	1.72396785076761	0	10.2548098335943	1.71100923565164	3.89673595679397	2.17976649567968	4.71411272560981	0	1.02103838985436	0
TRINITY_DN102627_c3_g1	1423.04276579885	1413.23153046027	1616.77673689345	1535.11828400828	2250.37003419589	2111.15723257839	1777.54145234017	1622.34987752431	1676.61280564027	1419.64328917377	1886.81282803054	1434.00177729971
TRINITY_DN102628_c2_g1	883.304079625038	938.019731450489	1059.59145338191	1582.91430618706	1410.52185959153	1523.30747514322	1251.87533108174	1121.19178193673	1213.84806845307	1442.18749288666	2190.4227778373	1489.17567355097
TRINITY_DN102634_c0_g1	13.122600743112	19.7071407109418	20.6887400657669	15.9377989460883	19.0767206188987	13.9362525058249	16.4121349709675	20.627976050372	14.3198624878268	8.97972201087937	7.8435834341927	10.5379069451775
TRINITY_DN102635_c0_g1	34.6657253280701	37.4407368333493	42.4537989986907	45.9940557821011	50.8904056612414	41.994669100657	30.6809939794369	35.4661706833259	26.7543390449879	26.7423861492733	25.6939010334335	32.2367893917178
TRINITY_DN102636_c0_g1	0	0	0	0	0	0	0	0	0	0.407947973255153	0	0.436102773904733
TRINITY_DN102637_c0_g1	39.7423447965256	53.6067654400721	52.2743642690797	11.0326707636602	24.6227316280148	29.3028678143157	6.4984514436209	14.020782197074	13.3771695224939	1.7932360338887	10.5727688352706	3.1153427809265
TRINITY_DN102639_c0_g1	1.68604918143705	1.93661307526716	1.10502820932468	2.32082609087567	2.0709189885468	2.19313401117708	2.30358742349019	2.40667661449224	1.67481877346088	1.99699842924384	2.48759544325993	1.33973304207333
TRINITY_DN102640_c4_g1	266.047720727914	379.534918069664	328.819072950205	250.918406032066	464.921501915707	460.947756095673	361.419768473487	376.96977066623	327.895177199542	266.08723942476	257.856828996253	233.056351808163
TRINITY_DN102641_c4_g1	1621.72605274036	1482.51531892264	1464.50717092535	562.511503074548	1512.41606308349	901.986516502375	820.6013383925	918.271601433596	892.386203830344	425.866156978786	743.885051178814	873.81137362753
TRINITY_DN102642_c0_g1	25.9829487737012	68.4998699179792	177.635114165845	1432.50211703828	585.920774068934	1554.30578543383	705.453573918115	570.56936492418	677.919342873962	397.485419607047	360.436873591384	304.072150431544
TRINITY_DN102643_c2_g1	621.667989096384	1250.06918313812	1946.92938693377	6701.05081570615	6096.39959093167	4767.04919158213	4122.47841245453	3994.97270282079	2236.16781415671	1765.2050568903	4298.87235335907	3937.05784620384
TRINITY_DN102643_c4_g1	8.61715261332987	4.69380663509909	13.6116057572444	46.9258611503483	41.7279403936081	34.0934268154084	15.1971278589734	20.9912704663186	8.2415985330016	30.019300185478	48.7699265886174	38.5922695265078
TRINITY_DN102644_c0_g1	21.9176671521478	58.5218915816849	38.1482420659246	12.2631774696214	10.8077856467434	10.9496585319749	18.383424925581	33.0821255242533	11.6135885935343	314.262975106634	117.784868464593	209.947652410834
TRINITY_DN102647_c0_g1	61.7538298791959	57.8856990903666	58.4370215903135	34.934966015663	80.760926892648	58.1551891363737	80.8337084509046	81.3883715528267	60.9624315055582	30.4412131827138	42.6713145010201	31.2085906277371
TRINITY_DN102649_c3_g1	1478.38027560586	1468.54415441097	1643.16174820229	934.761916467962	2722.72363687301	2149.21706967806	1619.98831661043	1528.32600707193	1492.09474947841	801.363011554363	1412.52682630354	830.491605342534
TRINITY_DN10264_c0_g1	0	0	0	0.325358349525899	0.439583643672191	0	0.286453516443897	0	0	0.745436052789368	0	0
TRINITY_DN102650_c0_g1	342.778635313659	973.754609773219	362.785883768619	571.935470777165	187.931646004267	1545.16053669365	1072.2256950244	569.24095804751	673.704436285664	646.464235107783	644.915744255783	192.937609534426
TRINITY_DN102651_c0_g1	261.757859397027	287.17782972725	318.846235580671	476.835629101989	447.305272439671	449.826863210767	295.347812705967	309.818073483888	236.451367966469	349.984871675514	368.540459151081	354.837994901778
TRINITY_DN102652_c0_g1	47.8631859742934	54.7225284576849	42.9871735419078	37.2381794380201	63.0173202128997	83.6628810193622	63.5622129306054	61.9521202996829	80.0854928239662	66.4936153191379	56.2700951982444	30.2819004928302
TRINITY_DN102653_c0_g1	62.9433245734374	58.0053895421231	58.3894541508392	16.4740332997693	49.9401792810248	34.2957946870542	22.2798761373288	28.6886453497645	21.5076533863858	32.7263989250145	62.4245017333747	21.7221683904035
TRINITY_DN102654_c0_g1	122.167959154661	106.512371274246	109.291962206916	61.8088040575933	117.042263412381	95.5928006262985	98.953459463735	108.010705466318	93.2851380354627	50.8337452462055	71.799642752349	57.2612663453284
TRINITY_DN102655_c0_g1	81.0769208439658	108.264596356267	92.9754860748349	154.491187974076	224.851380438156	230.458311288479	179.535168548782	128.161932041337	135.657081155605	174.967785454518	158.683314395251	135.115445842256
TRINITY_DN102656_c2_g1	483.09914876626	602.657598979297	573.435334106837	591.62691019902	623.819082925409	652.583903840528	494.641440008269	526.406759713555	399.805805081867	437.131276323239	482.408278426618	477.959144960342
TRINITY_DN102657_c0_g1	809.832730495867	853.962528961972	715.046416063042	153.998747282657	428.540758260732	244.969644361421	281.170641602363	363.07405703858	217.849865298984	418.349165434252	405.558959200292	186.776781804163
TRINITY_DN102657_c0_g2	350.515454910532	350.716476505305	366.986454577575	94.5107693159397	330.092920773074	209.336442663292	121.921279632603	167.851251418888	108.259378457988	131.109781277958	120.662467096109	99.4205807482846
TRINITY_DN10265_c0_g1	4.40239423718745	5.34859966959574	5.99124566064316	4.65045851601063	4.53871057026283	3.42201847130327	5.90248006199359	5.85797356598506	5.612748562666	3.71279205742125	4.08415355941746	3.71512539324856
TRINITY_DN102660_c0_g1	87.7926805285971	107.969413823219	111.015930057684	78.3180626943998	110.574752039316	112.048199560699	104.832875176989	88.6313306340312	67.7287641402347	109.163322909702	145.065842558104	76.3197940503273
TRINITY_DN102661_c0_g1	1.76090908454828	2.21319506513689	2.26691217470732	2.18016275176096	3.09182648773734	3.25078411837219	1.9482256058739	1.98680355999656	1.47526589832512	2.06745832296478	2.27418168144611	2.20425196763667
TRINITY_DN102662_c0_g1	360.312866256031	259.051112710654	120.769788327153	9.95996404726428	11.3467764256571	51.093662327317	13.3289156110724	12.8853382560868	17.1152224870907	4.61290133036078	3.49942774927135	0.420503452287612
TRINITY_DN102663_c0_g1	28.8021046704128	26.4944519594213	25.5560994197791	16.1048812879809	21.5872232511177	20.7331444058062	22.7499902085503	24.5220752940882	25.3344685064813	17.9664265337491	19.7158049525075	18.2252074226698
TRINITY_DN102663_c1_g1	3.55924812065218	3.73493515559947	4.1814312475108	4.12303049658898	4.14146000319535	4.89952631659434	4.26348757625693	4.06443072397977	5.23534742706021	3.83234112634716	2.86839254767283	4.57964431881191
TRINITY_DN102664_c0_g1	53.3143480099385	47.5386751944897	55.9986977550155	57.2111835471385	83.5549099485593	73.4755489313454	66.622367941761	63.2692114486434	57.3354932100711	55.158247672237	70.1751874124249	62.4094946332281
TRINITY_DN102665_c0_g1	0	0	0	0.298939346748009	0	0	0	0	0	0	0	0.451702095521854
TRINITY_DN102666_c0_g1	94.6771180468621	105.553499794747	116.454943077804	99.6096368520723	99.8236624773112	91.7664911762567	88.0425987847119	92.1395040063812	87.7721659103646	80.5434874001106	98.0503723721621	81.5925908340391
TRINITY_DN102667_c0_g1	5.3950171083117	4.23283665198288	5.91525034313994	4.14921149033284	6.63797760117886	5.70810827407151	3.87367160805445	4.98398249155612	6.23375970168428	4.20516494837806	4.58546667050169	2.43778963764372
TRINITY_DN102668_c0_g1	11.2024928386356	10.9648854171063	11.7826517826667	8.97555868249536	9.91425535126532	6.59452402833553	8.4466770494948	10.2743829782016	10.5264141634116	7.46790236932954	7.55596305715996	8.47382279497003
TRINITY_DN10266_c0_g1	0	0	0	0.474590013865868	0	0	0	0.465433747643079	0	0	0	0
TRINITY_DN102670_c0_g1	0	0	0	0	0	0	0.469829326175378	0	0	0	0.640520257679131	0
TRINITY_DN102671_c0_g1	7.77424954842808	10.3836858360546	11.4682563395145	7.94688363739592	12.1269145516583	9.45658392732651	9.98259182851904	11.0236032655145	8.14149814596109	8.0163469474817	7.22175431643713	7.57833130329733
TRINITY_DN102674_c0_g1	5.98514647439634	5.56075369106502	5.68641999821356	6.82181493351229	11.0772810362003	8.32110002334454	6.38369919001564	6.27814440278889	5.46859104734877	4.33169652929434	8.40069099280996	5.37407933566065
TRINITY_DN102674_c1_g1	71.7383909824731	53.6342618952053	52.6076178095383	14.6104225632749	73.2861150807295	51.0469620492449	48.6746029368154	46.7279997953627	45.6441567431073	20.6597718405773	28.2185997843029	24.5026909493742
TRINITY_DN102675_c3_g1	160.149394866638	167.469047000671	160.59471226851	251.516284725562	624.116926357235	245.000777880136	1453.38114264772	1422.77885464097	978.605679918426	428.341563275006	428.755779734385	387.136955502839
TRINITY_DN102677_c0_g1	89.5256386752954	87.5708181376028	88.2603988199681	33.9153353138569	58.5920018121138	42.5701944323267	41.7980100718848	49.1802371030024	57.0358399478949	40.0677697134278	48.8257210361505	41.9723486206756
TRINITY_DN102678_c0_g1	203.685289558489	238.468129031791	191.884799125977	252.518302758849	822.289019186962	536.740528348502	756.56929613572	695.086739296033	961.523500277543	507.119956280462	262.62809117704	284.304870940028
TRINITY_DN102679_c0_g1	14.4433433194316	14.1555525049212	16.2880482540524	8.56237499941053	17.5024593326608	12.1785429921011	10.3376689010892	11.3642662260415	8.04172170839321	11.9049713522966	12.0856352801286	15.5615667372651
TRINITY_DN102679_c1_g1	7.13721121708218	8.17049077091766	8.41071139863474	3.43732646953404	6.68031067778358	4.57262437008954	5.8335717608212	6.5958781255881	5.10252814328478	4.4089273437332	5.35598799093277	4.73541145785823
TRINITY_DN102681_c0_g1	5.06738350638332	3.85462560735596	4.9912035751285	3.51634546883367	3.44674397820009	3.81074269068448	4.09150156837213	4.2231486942253	4.381416617226	5.93492360053619	7.1196504774517	4.54844567557767
TRINITY_DN102683_c0_g1	2.79120495886163	2.84965712954471	3.1718193812735	4.04377348825532	3.13453753824031	2.737525824132	3.02570086056944	3.5647520108991	3.49411901171162	3.91676604404882	3.40652999412886	4.09674358005581
TRINITY_DN102685_c0_g1	58.2507266858772	55.755262963719	66.4573422282927	93.7020146182886	90.164539507369	91.0197314916559	51.8033815040972	41.3128285216011	51.8669021627224	37.3183527194042	50.1993803344136	67.3085859295037
TRINITY_DN102689_c0_g1	24.1002708207804	40.3178904180272	22.8509475808032	25.7837566660498	20.8921292522241	25.1656679416794	20.9506862618217	16.4161430838565	20.6867654227592	32.4312290999673	27.4201812401053	37.1747659534737
TRINITY_DN102690_c0_g1	43.1611090730275	41.4891854920857	47.5784165756582	48.6223895449501	67.4282756055519	37.7796354312339	35.2078707233982	41.5966150612709	40.6527432689322	46.0519940804414	79.290605278133	50.4775961360047
TRINITY_DN102695_c0_g1	4.80513079386054	4.34336161869495	3.6767660464616	2.90109211585309	3.77293545239536	2.39505711826984	2.07436766132584	2.17976649567968	3.49411901171162	2.011175044497	2.18128392630363	3.51256028935087
TRINITY_DN102696_c2_g1	283.909828323847	161.474819781623	114.826110105984	43.330258673181	30.2961198408433	71.142314085952	78.5759649798473	84.9757550191454	203.030796673845	62.6754508080439	134.502558778914	84.9884953269489
TRINITY_DN102697_c0_g1	31.9868102238754	31.7416921473494	37.1861976391616	55.0574397981554	56.1809063151362	37.3130774150658	45.9353555926898	56.0601995505684	53.2757584191598	23.8380843438271	29.3046387055332	27.9297940855182
TRINITY_DN102697_c1_g1	2.36975342641073	2.71109656152031	3.20052872344139	2.86586677881591	2.41109549697756	2.50402443377143	2.01713390704629	2.45223730763964	2.58446889258625	2.89710770218338	1.68945587130001	2.2899351979684
TRINITY_DN102699_c0_g1	64.7790935610969	78.551711280808	60.7517826686339	37.9326897993344	68.1233696044454	42.2593040097323	33.2021266181986	31.617632132757	53.1536294679809	33.4506758505603	30.4464720742966	36.613868606632
TRINITY_DN102700_c0_g1	0.280967688300596	0	0	0	0	0	0.217829960317675	0	0	0.232115625861464	0.584725810146106	0
TRINITY_DN102701_c0_g1	2.86606486197286	2.06573858515761	2.32404939490419	4.28106849518825	4.05641587608766	8.19656594848557	3.89673595679397	3.74639921887241	4.41478341290617	6.33567747052854	5.49519513752766	4.76661010109248
TRINITY_DN102702_c0_g1	34.2629887713971	58.3652696166612	30.1566307701132	20.8695841403284	30.4662080950587	50.1449795356235	46.0384332994022	40.8813419570875	53.2977869832981	31.5169432117746	18.4905588846823	9.44753697185323
TRINITY_DN102703_c0_g1	4.12118349725338	5.7820731975787	5.48658045959397	5.31854987454699	5.55999604335161	5.58357419921254	5.28344433162676	6.26682867507908	5.0801756296738	4.80269870173519	3.99153477651263	4.75869740172147
TRINITY_DN102706_c0_g1	21.0934790630238	15.4004410324245	14.1545500811841	7.33163028441535	11.1623251633079	15.4604606291881	13.9248869926997	13.0556697363503	24.8576148827802	17.1930604329983	15.0003372192539	11.6983608272164
TRINITY_DN102707_c0_g1	93.3471395084704	94.3764603561711	105.138958837434	153.831902949799	145.02631691759	148.31963839248	101.291501037811	96.0446211954992	93.1186280065345	116.413286268423	148.036338944762	127.140123107659
TRINITY_DN102712_c0_g1	6.71575968463128	7.46043525306497	7.42952741042643	6.03924122960508	7.46044880378478	6.01944346121893	6.14308962600461	5.88060502140469	6.1339832641164	4.43008647097673	4.08415355941746	5.01574709271664
TRINITY_DN102713_c0_g1	3.7371619163581	4.72157266332188	5.27688967611285	9.94258938777973	8.05613566743686	7.12334908193309	10.1201236858177	9.3661469383351	5.10252814328478	12.9948779966106	19.994498217935	22.5245161066233
TRINITY_DN102717_c0_g1	4.76745779067144	3.23676408612651	6.27721322576641	10.6632807428378	11.9001302127044	8.91219211437158	5.95971381627313	5.43810051148939	4.71411272560981	5.80839201961991	5.36519407477572	9.96932297608969
TRINITY_DN102721_c1_g1	1.10515577742458	1.45704254897258	1.13345608735366	4.33390650074403	2.31206633563439	2.00633289888862	1.35225422424659	1.39630124292924	1.41987053850658	3.00967425911893	3.25811676369101	2.90509105478269
TRINITY_DN102723_c0_g1	6.21944824906916	13.7037480068494	13.516189414157	29.9681934934198	14.0417303202252	16.1133749930915	62.118270801493	26.9856283294377	51.5675728500187	75.9657102209741	230.752165356947	74.1157681598155
TRINITY_DN102725_c0_g1	105.673503100308	114.701462588342	128.075752980602	145.87597496911	160.727730625059	162.130912058893	115.709281705426	113.10814301728	92.0204392943425	102.243865118525	150.39393332527	110.605068270635
TRINITY_DN102728_c0_g1	7.49328186012748	14.8564425377295	7.70592519482705	13.7138425320649	33.6290936756682	29.318434573673	77.6018521769103	52.3024846039862	125.341234149398	33.0359569565872	32.4885488540053	22.71916851115
TRINITY_DN102730_c3_g1	891.2470070071	731.025878061222	853.514106516002	1139.19406403554	1471.18478039219	1277.52880405977	763.53729216047	630.239579396487	579.931106394958	705.293168174226	1320.73268533326	1186.05372527532
TRINITY_DN102731_c3_g1	1158.78390509333	1225.67713170403	1343.75652215964	1618.39431289067	1820.16997052182	1781.31138949684	1455.92533963522	1428.04662367219	1484.28594744083	1378.41515292231	1707.74529120133	1409.66254011163
TRINITY_DN102732_c0_g1	4.374200247704	4.72157266332188	5.06748035677062	2.80422243900083	3.60246922428173	3.0795497654411	3.81643785377491	3.61031270404651	2.83974107701317	3.18550660651261	4.81757157223907	3.536072310339
TRINITY_DN102733_c0_g1	5.2922062673505	7.00863075499318	24.5273479920965	189.549204660335	143.834943190286	77.4570812104079	154.573278821607	59.9200538288471	49.0715421634586	5.13320426927905	5.07757369774297	2.99868698448542
TRINITY_DN102735_c0_g1	6.38788303106943	6.02199324727077	5.93410844044629	8.78205733782488	15.8004428688122	9.36318337118228	11.0597823381684	7.6062534971511	10.9702249409051	12.3901501399906	10.2198689546242	6.32428149155573
TRINITY_DN102735_c2_g1	108.530332000209	68.9794404442738	71.6199574640119	114.343110085943	146.288749737767	86.2136057312058	60.7429522285069	55.1064028175545	139.095804807498	53.238480057432	102.125319847737	90.6117116542337
TRINITY_DN102735_c3_g1	2.93168880301193	1.51230503232862	1.02875142768255	0.984643373802957	0.737427075498232	2.76865934284675	0.401205770049156	0.147700024843869	1.15358407201048	5.35135487115978	5.18888362057136	3.7384113371118
TRINITY_DN102737_c0_g1	8.07393221250648	10.1901323577637	8.86809062434859	41.5808922730234	35.5722574866044	71.0489135298078	31.9646246475572	36.6921404459916	34.2080924605703	174.074870284842	49.8930688174572	71.818146339601
TRINITY_DN102738_c0_g1	292.499029999327	1137.91276008814	506.425759238021	493.538151074432	96.3485704567419	446.716179926612	353.397076797735	373.927328823831	351.73235124356	441.927204104256	405.726063570654	154.283168798575
TRINITY_DN102739_c0_g1	14.2464714963144	10.4206173493218	12.7351264287072	13.6084045299874	16.4955368677057	13.7338846341791	8.30914519219619	7.32246695748133	7.34296269594541	5.59045300901161	6.39571752071069	9.47082291571647
TRINITY_DN102745_c0_g1	0.458881484006509	0.53483300965062	0.628790886304464	1.93406141056873	0.893530295478125	0.606658850384411	0.779347191358794	0.499380930772517	1.15358407201048	0.274222289076078	0.492107027241283	0.412816830041494
TRINITY_DN102749_c0_g1	9.38519577512042	8.12439377260604	8.33443461699261	7.21738594807853	8.76559267446412	8.11917691625178	7.28918843682637	7.19769617036524	7.2765530540577	6.71548380454981	7.58386028092647	6.14522840864616
TRINITY_DN102751_c0_g1	22.4047426256377	20.1589452090136	27.2704974898241	8.30746732395901	22.3673613771189	14.0136415380587	14.3033131590555	15.5874149202668	9.56136868446768	10.8290297319634	22.9555095485126	9.86035380189472
TRINITY_DN102752_c1_g1	0.430930546156537	0.470405041250167	0.685928106501334	0.404377348825532	0.269495389456812	0.373157460023842	0.447049722482027	0.567573079339545	0.554601497130566	0.421912997235879	0.389724216018182	0.529698703607459
TRINITY_DN102752_c2_g1	5.98514647439634	5.20114318961646	5.59128511926508	5.83717155970934	6.439163330696	5.89490938635996	7.34642219110592	7.07292538324914	7.16543838494801	5.29507159269201	3.7686359586182	5.91146466151423
TRINITY_DN102758_c0_g1	0	0.368775986492968	0	0.307745681007306	0	0	0	0	0	0.443072124479403	0.371312048332284	0
TRINITY_DN102759_c0_g1	9.45081971615949	11.0479139286852	15.1070247272245	26.4254290218083	31.9554252541889	28.3386182632648	14.1541067548641	14.3498316475831	15.6843376665149	13.1216211687993	21.2102592296796	16.1690359718333
TRINITY_DN102761_c0_g1	0.552699414529027	1.34651758226051	1.74310741221287	8.1756103191036	6.02792772939303	4.89952631659434	5.74188385595546	4.91579034298909	4.37040233515682	4.13470505465712	6.59044014260095	7.05631922193599
TRINITY_DN102764_c0_g1	8.37361487658488	20.057585727346	27.8517209366543	292.69279964976	171.946751873106	152.472405024474	130.436580238224	85.4185573113689	122.901246721602	310.957919431195	306.691756116247	299.710670538247
TRINITY_DN10276_c0_g1	0	0	1.19059330755053	0	0	0	0	0	0	0	0	0.903404191043708
TRINITY_DN102776_c0_g1	84.8140827603239	136.354381859596	82.2975810373539	46.4158077904112	110.744840293532	141.351512139568	64.1009505579531	76.5404755760965	44.9677502442705	108.706285761242	28.4414986021973	47.9073253031779
TRINITY_DN102777_c0_g1	30.3289550319218	26.7801994343355	44.1969064109035	243.929746765695	526.747070427404	250.522529806472	98.4033320345406	75.3258215411406	100.850006120155	258.450698811299	532.134242873714	521.660531432144
TRINITY_DN102778_c2_g1	25.8517008916231	30.4690375916233	31.4235008593059	21.2299298178574	28.8352507240823	23.4239699518661	25.3858751009173	26.826612576884	22.2287649124446	14.0989612561777	10.9161836598364	15.0006693904234
TRINITY_DN102780_c0_g1	7.44637289486622	7.97693729262676	7.26768553055845	3.30546946467862	4.63811770550426	4.18390015070833	4.04565761593926	5.2335240657883	4.48119305479388	3.41042812911128	2.33918221282209	3.75401065872892
TRINITY_DN102781_c0_g1	17.2906932056266	21.7912102661883	25.4418249793853	19.7618900959293	23.9559856714905	18.5088768759144	17.8674669019266	19.3338141391392	15.0186215002746	12.2215118958598	12.2993280141801	13.3652274689995
TRINITY_DN102785_c0_g1	2.22926958226044	2.43451457165058	7.15341109016471	21.5112564960868	12.2830177716382	0	2.76202694781889	4.89315888756947	4.37040233515682	16.328075311283	11.3988056309971	6.92406410387779
TRINITY_DN102785_c1_g1	131.010177580591	107.803626373151	121.836818877726	30.3637645079861	87.3705564514577	69.1359811870634	60.2845127041782	75.0646664568904	65.1886763253978	38.1128779473985	48.5194095191942	40.4302765518294
TRINITY_DN102785_c1_g2	1.54556533728676	0.986637507722414	1.01918164695992	1.70533472886106	0.907893303611868	1.63317543886478	2.26913327290399	1.81647207973307	1.60840913157317	1.25177396772691	1.42945374579611	1.48758748174865
TRINITY_DN102789_c0_g1	10.6403144104009	34.3697601972909	39.5485261569563	87.6803860572021	52.8335694721776	29.4274018891746	61.7056752295972	42.8228826062448	48.6280553354377	27.1782641704899	58.8971767603369	13.9102994170992
TRINITY_DN10278_c0_g1	1.58299528884237	0	0	0	1.77307555672076	0	0	0	0	0	0	0
TRINITY_DN102790_c0_g1	6.71575968463128	12.8645669791063	4.05786849053333	25.5726426528608	73.7967578172739	21.4950260852113	53.0639478234781	39.1786227190689	76.7909266873903	93.6509319536568	78.1395658255267	67.7679746472717
TRINITY_DN102790_c0_g2	0.224822760967172	0.387376529671341	0.218979100064849	1.86361073649436	3.00678236062965	0.979816310408254	2.47557343137499	2.23664291653689	3.3276089827834	5.88562283405878	5.67150559173203	4.73541145785823
TRINITY_DN102793_c0_g1	18.7519196260965	21.4685312780069	15.5069852686026	16.8696043143355	17.7152586373791	10.5142340345216	15.1857380571267	14.4067080684403	14.7857018294587	14.0005713144953	15.9842723014988	26.0915609830716
TRINITY_DN102794_c0_g1	11.8767180699036	16.9130156378427	16.7834251385179	14.135832549409	13.4316804484394	11.1831599223355	11.3003919021794	13.7596271128239	9.40619688708126	9.93611456228667	7.9827905807876	10.4599103370919
TRINITY_DN102796_c0_g1	0.637038331345901	0.885278026054756	0.438239664268599	2.08353108394273	0.964589388350327	1.21331770076882	1.97128995461342	1.44186193607664	1.54167554021283	1.89860848756145	1.03972952977793	2.07177077245359
TRINITY_DN102798_c1_g1	351.704949604773	364.66931004689	406.554120295977	226.629108090722	386.103738833995	361.995204035501	292.551331607561	333.204704836989	264.481420034646	250.117811320255	389.23099310199	250.424726927515
TRINITY_DN10279_c0_g1	0.131247882078133	0.424308042938546	0	0.237295006932934	0	0	0.114467508559092	0	0.410443981813334	0	0	0
TRINITY_DN1027_c0_g1	0	0	0	0.193501344670487	0	0.310890422594357	0.183375809731481	0	0.232919670815933	1.1250307955382	0.47341588731772	0.202565103897688
TRINITY_DN102800_c0_g1	59.8991028641251	60.2094191222156	51.9028316057306	22.6365632090045	31.6719448304966	34.6689521470781	43.5284057174411	41.6308600267085	38.4897326402285	36.1861278206032	25.5081055231485	29.3393849591812
TRINITY_DN102802_c0_g1	0	0	0	2.92727310959695	0	0	2.22328932047112	0	0	0	0	0
TRINITY_DN102804_c0_g1	14.5461541603928	10.632771370791	10.6016282558388	10.7249250826529	24.1544219680751	22.366319844671	17.4207019244907	16.5182824155529	27.2979262600492	9.16951938225378	14.1743004235274	8.61421668952412
TRINITY_DN102805_c0_g1	0	0	0.180981441313237	0.290133012488713	0	0	0.137531857298611	0	0	0.288398904329239	0.362105964489334	0
TRINITY_DN102808_c0_g1	168.373289937001	335.214675991212	166.547960270402	181.602321022939	378.997451572876	541.079651328231	496.417964351305	436.208796356331	475.132480153002	232.088118996047	139.394336966372	44.036432770883
TRINITY_DN102809_c0_g1	0	0	0	0.958224371025068	0	0	0.401205770049156	0	0	0	0	0
TRINITY_DN102810_c0_g1	8.04598127465651	6.32607169227374	6.3056411037954	3.73602780724801	6.31178612698359	5.07031590497235	5.43236599077204	5.22220833807849	5.36849066030826	3.87465938083421	4.46495066383035	4.13562884553617
TRINITY_DN102812_c0_g1	360.443871086475	386.727936817904	443.845304058948	683.764253427562	584.020321308501	589.24943148368	518.606152583768	494.005960110356	552.378231899955	632.020591668808	695.022505807291	639.197350428904
TRINITY_DN102815_c0_g1	2072.93196616163	2228.32377649506	2499.1330366509	146.456240994087	464.396496171029	433.339885993099	2427.21489543942	2288.23727481209	1451.30886297623	1255.30055946459	1630.61755768182	3050.24749004963
TRINITY_DN102818_c0_g1	25.3553894560609	17.9735161720995	18.9169233113862	7.56892529134828	22.4384204699911	15.7402175330677	13.2489022530995	14.1681844396098	17.1152224870907	8.30474585181094	11.4267028547636	7.58601792554345
TRINITY_DN102819_c0_g1	8.97322325637517	8.21658776922928	10.5729189136709	4.9491598537246	7.31870859193863	7.45025102843788	15.9878648521789	19.2090433520231	12.4898719169795	12.0877862116807	17.5253149423609	6.58901780479701
TRINITY_DN102823_c0_g1	3.77483491954719	3.15400514763722	3.98159170889121	3.12077445426743	2.73728697117283	2.09973345503285	4.12595571895832	3.40573625834542	4.27062589758893	3.54415381329036	4.09363861549807	2.74163729349025
TRINITY_DN10282_c0_g1	0.36530660511747	0.525667524606204	0.399960541378086	0	0.581701829416596	0	0	0.226910118812557	0	0	0	0
TRINITY_DN102831_c0_g1	321.535193392779	284.964634662113	234.805547131104	284.059973976275	483.572623925169	273.992755271857	389.395969259384	384.791916336792	393.006105651511	396.726018530277	1006.71735003382	351.278636647576
TRINITY_DN102834_c1_g1	341.991877176091	233.25782035713	219.946210846113	208.528759061391	220.525091198713	141.289245102138	107.72104418026	74.5197248329705	94.4163695938622	125.997736135922	174.565482857765	255.401588754752
TRINITY_DN102835_c0_g1	5.13276439578891	6.44603171711977	5.96281778261418	4.65926485026993	7.23366446483094	5.73924179278625	4.6302391957199	4.88184315985965	5.49061961148713	4.2612366355734	4.96598480267692	4.712125513995
TRINITY_DN102837_c0_g1	5.80723267869043	6.30774072218491	7.06756452779995	14.434533887123	10.751089562005	12.131842714029	10.1773574400972	9.22976264120105	6.82172799449502	12.8825230309475	19.6231861696027	16.5273682147773
TRINITY_DN102839_c0_g1	0	0	0.0951348789484821	0.386764680306939	0	0	0	0.238523628830522	0	0.0774424057112997	0.0928977551424872	0.630981255556303
TRINITY_DN102842_c0_g1	17.2437842403654	19.0615131614896	16.3831831330009	15.5862596028186	15.9848941311613	39.7397128166035	28.9503135888345	31.7537186475829	21.0307997626848	26.1516233166341	26.3436273749556	17.430772405821
TRINITY_DN102844_c0_g1	4.40239423718745	3.88239163557874	3.52421248317735	4.99319152502109	5.9285205941516	5.56800743985517	5.43236599077204	5.22220833807849	6.43331257682004	5.84351617084416	4.72467381709659	5.35848001404353
TRINITY_DN102846_c0_g1	9.89098622438819	10.0610068478732	10.5824886943936	177.083719511784	86.4626631478458	16.3468763834521	58.955038083625	38.2703866792023	75.5929615376305	35.1664694787377	55.0819524380286	19.9309593299333
TRINITY_DN102846_c1_g1	4.83308173171051	3.46751865077416	6.1722271019564	76.5951152970202	51.3583373472828	10.9185250132602	32.6178297834641	21.5248963625287	37.2584006947884	12.7699564740119	17.3582105719995	10.2731706319362
TRINITY_DN102847_c0_g1	157.433049810888	195.641861015579	199.667001102446	69.1842280042711	344.248043262776	140.107060920084	114.700714751903	155.170191826194	142.955662773801	91.7734825933389	325.284418839914	51.9495842961363
TRINITY_DN102848_c0_g1	1.62966120247015	1.72445905379789	2.24805407740097	6.76017059369722	6.69467368591732	6.62565754705028	5.29483413347343	3.30359692664896	4.39243089929518	6.44824402746409	4.72467381709659	8.06891866429954
TRINITY_DN102849_c0_g1	24.8588349688653	22.8517108004451	13.5733266343538	17.8982793594349	34.011981234602	33.7514028740993	14.6583902316256	21.8655593230557	25.2680588645936	36.8752805949248	14.5919218633121	15.4835701291795
TRINITY_DN102850_c0_g1	22.6764743518662	30.810317122983	33.481003714671	26.2759593484343	34.5936830640186	22.2573525291694	24.3314641949613	25.475574244794	16.5052256301416	10.9697379281328	13.6729873124432	15.5303680940309
TRINITY_DN102856_c0_g1	5.2545332641614	5.09034864981485	4.1150057107302	3.23501879060425	3.56013614767701	2.79979286156149	2.79648109840509	3.08800253554621	2.55110209690608	2.8480185269784	2.46918327557404	3.4659884016244
TRINITY_DN102857_c1_g1	1.44251144469207	0.940540509410793	0.800202546895073	0.606685027755315	0.964589388350327	1.22888446012619	0.722113437079248	0.89692031215672	0.62101113901828	0.203973986627576	0.510519194927182	0.6230685561853
TRINITY_DN102859_c0_g1	48.0880087352605	60.8550466716678	64.7618022555541	43.0225129921737	51.7699509224841	38.4174278003331	45.4310721159283	57.5360086697745	43.6142893476516	31.4466949093261	34.7719366192944	36.263449063059
TRINITY_DN102862_c0_g1	13.8532139533469	19.3566956945377	10.8586050146553	6.90083393281193	12.2970028058736	13.9673860245396	8.7675847165249	10.0584908047907	17.1929703605202	5.70280797467473	3.39732391028591	3.30230856320707
TRINITY_DN102863_c0_g1	5.22658232631143	4.10371114209243	3.92445448869434	1.75817273441683	2.66660585219889	3.48384074417969	3.09432441669566	3.84853855056888	4.48119305479388	3.2064541424837	3.00759969426773	2.8429198454391
TRINITY_DN102864_c0_g1	365.267716856114	298.197977627712	318.550979698964	116.400222167108	263.912714979565	191.574325471978	199.018848332752	219.279447166137	239.823681976474	160.594601909264	167.269521926109	167.523601694637
TRINITY_DN102866_c0_g1	0	0	0	0	0.156103219979892	0	0	0	0	0	0.436312579708258	0.358332242944013
TRINITY_DN102869_c0_g1	26.6105080913415	19.2459011547361	18.9169233113862	20.3685751236846	19.2188388046431	15.4448938698307	14.2457946597298	14.4067080684403	21.6074298239537	27.0166084383494	33.3145856497318	35.2743616416836
TRINITY_DN102871_c0_g1	51.3755251296843	393.29392855987	131.428553803189	91.1000998582176	43.6567411964105	160.000045085146	97.3375313267379	129.421848987132	183.985483228867	53.3722057416111	117.756971240827	32.493839082713
TRINITY_DN102872_c0_g1	11.8861970836093	11.3244959185549	10.7159026962326	4.79992818938463	7.04921320248182	6.34590064317066	7.65594005628933	8.7077502550089	8.75181895238282	6.31472993455745	7.74147959520727	6.45676268673881
TRINITY_DN102872_c0_g2	9.16985202785889	10.7066343973254	12.125475103848	3.43732646953404	6.04229073752678	3.45270722546495	6.56707499974712	7.31115122977151	6.88813763638273	6.33567747052854	4.80836548839612	8.29476971206047
TRINITY_DN102875_c0_g1	147.19547195716	96.165616951459	72.8868275532045	31.5768965544627	48.8338496808284	22.1950854917399	18.6126446877453	15.7235014350927	69.3592018359462	8.88831458118734	25.1925879223493	11.7216467710796
TRINITY_DN102879_c0_g1	28.5772819094456	26.3653264495309	25.5752389812243	10.3029350653088	20.8070851251165	13.39186069287	11.644363917949	11.8862786122336	14.8190686251389	9.59862648275246	9.21752170469345	9.36185374152151
TRINITY_DN102881_c0_g1	12.7478151242889	12.8368009508835	11.5541029018793	5.50300687592414	9.91425535126532	10.7944357029543	11.6099097673629	12.874022528377	10.703938474409	5.92794108854583	5.77360943071746	6.3086821699386
TRINITY_DN102883_c0_g1	0	0	0	0	0	0	0	0	0	0.646834519834544	0.417621439784695	0.716438408763141
TRINITY_DN102885_c0_g1	11.4273155996028	12.0253859513632	12.3543054487743	14.67206690309	13.6871908036607	15.7713510517824	12.045284942952	11.8975943399434	11.6689839533529	14.2959527308149	14.666128478531	15.070753299138
TRINITY_DN102886_c0_g1	0	0	0	1.32737638281341	0	0	0	0	0	0	0.631314173836182	0
TRINITY_DN10288_c0_g1	0.0281939894834508	0.101359481667658	0.0379976587516127	0.0264190027778894	0	0.0778337967868563	0.0344541505861944	0.442802292223454	0.177524310997401	0.24608064984219	0.0742066152189237	0.0933698525778407
TRINITY_DN102891_c0_g1	56.9579350474075	80.9309633691026	72.1153343484773	89.4385587916189	83.9238124732576	99.3412762795535	78.1633694079515	84.192289766395	72.6868108187296	75.3609823643542	58.62796855099	67.5500362988818
TRINITY_DN102899_c0_g1	19.4825328363315	19.4027926928493	20.0695189601851	12.2458028101368	17.9136949339637	14.4339440407077	14.4408450163541	14.7360553012575	16.0393862885097	12.5659824873843	10.3219727936097	13.1782616867189
TRINITY_DN1028_c0_g1	0.889812030163046	0.645627549452235	0.761923424004559	1.14291938143626	1.31912890491483	1.71100923565164	1.71900584370955	2.03206647083581	1.53066125814365	2.06026421970198	1.51314541709565	2.16514062503143
TRINITY_DN102901_c0_g2	232.553018169941	431.564411362828	500.920039216982	261.634524780459	633.776049327177	519.336001857855	219.912016095248	256.879823651995	69.2927921940585	580.954942388013	925.588875653954	191.870525504965
TRINITY_DN102907_c0_g1	4.13066251095902	4.40805916018495	4.64838025394728	5.37114987106873	4.32591126554447	9.62781828025759	5.27205452978008	5.35859263521254	3.89322476198315	12.0596445724468	10.6006660590371	7.11871650840447
TRINITY_DN102909_c1_g1	102.994587996114	88.5666211303696	101.452904474389	76.6917469648384	79.7679894619285	69.1982482244929	76.0317679923461	77.0401542891772	68.0170791708691	79.3410141988612	104.733710269906	69.9489406710451
TRINITY_DN102913_c0_g1	14.0593217385363	14.4229690097465	11.5732424633245	9.24807902646548	9.10576918289488	9.37875013053965	12.3434130062888	12.80583037981	14.6638968277525	10.3861691987564	8.27068993005801	10.1406894367531
TRINITY_DN102915_c0_g1	0	0.590095493006657	0	0	0	0	0	0	0	0.414930485245516	0	0
TRINITY_DN102916_c0_g1	2.2948935232995	1.54923654559582	1.50498875070276	0.580266024977425	0.893530295478125	0.855282235549284	1.28363066812037	1.13514615867909	1.3975180248956	0.787542716003982	0.82603679572644	1.01259944236356
TRINITY_DN102917_c0_g1	26.5635991260802	24.696129879089	28.8804723643368	11.445854446745	32.9483626849085	23.1126347647187	22.3832385890874	24.465198873231	19.577562428498	11.2299951932282	17.5808304176563	12.243658852441
TRINITY_DN102918_c1_g1	399.015436164537	626.477616317376	251.388851266864	169.866333563705	448.085410565672	671.916929433277	928.941418303127	914.116644887938	797.215355914742	376.544442965403	234.669214546003	50.500882079868
TRINITY_DN102919_c0_g1	2.83811392412289	0.562599037873409	0.571372201968694	0.228488672673638	0	0.746759684600753	0.618750985320665	0.226910118812557	0.543587215061385	0.871967633705645	0.278414293189796	0
TRINITY_DN102919_c1_g1	35.0310319331876	36.9428353369659	31.766605644626	7.92070264365207	10.2831578759636	12.2252432701733	15.8275533911869	14.8495103606637	17.5700475466533	13.691224874195	8.64200197839029	9.47082291571647
TRINITY_DN10291_c0_g1	0.140483844150298	0.0644279684004527	0.0951348789484821	0.0528380055557787	0	0	0.355361817616286	0.283786539669772	0.377077186133165	0.196991474637213	0.102103838985436	0.0544845870974809
TRINITY_DN102921_c0_g1	8.55177172392428	8.90831231699314	8.72510684178697	6.49645658398639	11.091644044334	8.13474367560915	24.9160457747419	14.5201631278466	15.562208715336	10.1119469096804	7.71358237144075	6.60461712641413
TRINITY_DN102924_c0_g1	16.6723698500585	16.1660286067228	18.1549998873816	15.5510342657814	22.1122289957958	13.7961516716085	12.5037244672807	12.5562888055778	10.5818095232301	9.9572736895302	12.568536223527	13.8714141516188
TRINITY_DN102926_c0_g1	39.7892537617869	63.4925497797432	42.577643219807	15.9028116180852	25.7290612282113	25.39916933204	40.8697412213807	42.4140274971508	42.4717195577103	52.5002381079054	82.8179302511708	32.2989606010614
TRINITY_DN102930_c0_g1	4.40239423718745	3.81796366717829	4.4195499090209	4.2460811671851	4.36862231604745	4.96179335402382	4.02287801224591	4.00755430312256	4.50354556840487	4.2684307388362	3.28601398745753	3.97986170648985
TRINITY_DN102931_c0_g1	0.318397639856212	0	0	0	0	0.948682791693511	0	0.283786539669772	0	0	0	0
TRINITY_DN102934_c0_g1	0	0	0	0	0	0	0	0	0	0	0.519725278770131	0.459614794892857
TRINITY_DN102939_c0_g1	12.3825085191714	11.5458154250686	11.2968446789239	12.2984028066585	14.9069125733341	10.109943055783	7.88515981845368	7.81082994285218	7.35397697801459	6.32869495853818	5.55098958506069	8.88663962501153
TRINITY_DN102939_c1_g1	13.8998798669747	19.2367356696917	20.3267771831405	13.4325158538355	15.0346677509447	10.8873914945455	13.8562634365735	20.3102423275727	13.4549173959234	8.12193099242688	7.02675272230921	9.42402495086511
TRINITY_DN102940_c0_g1	55.2439349281205	52.6106928742157	48.7118726630118	19.6124204225553	28.8065247078149	22.8795781389112	21.340217484978	26.1682158935578	30.0929623098404	24.077182481679	21.9344711586583	24.9234204787867
TRINITY_DN102943_c0_g1	5.07661946845549	7.2482812315957	5.18175479716436	6.82181493351229	8.59512644635049	10.1877768525699	9.09988218540166	8.15119512107102	7.06566194738013	7.57327482300229	7.46306530201747	5.67792699150719
TRINITY_DN102944_c0_g1	24.7744960520485	22.99000179538	22.7366731404094	13.4149031853169	16.5945660290489	16.3935766615242	14.3147029609022	13.0556697363503	17.9915058105359	16.813254098977	14.1743004235274	15.4134862204649
TRINITY_DN102945_c0_g1	16.8597626594701	10.088772876096	11.5541029018793	3.71865314776345	16.2260414782489	7.2790166755068	7.04857887281534	5.0974375509624	8.18587922371044	3.76209282389866	6.41412968839659	4.75869740172147
TRINITY_DN102947_c1_g1	2793.64203759051	2742.70993687703	3148.093643149	3478.75813014272	4225.73608734178	4290.22156188373	3027.21655845018	2987.07071110931	3295.14697798027	3179.41256627521	4931.29404697879	3407.53887391067
TRINITY_DN102949_c0_g1	8.39232985236269	8.70532378056828	14.4686640601974	48.4027072065357	35.9978560960411	35.8667030884895	41.5915699134138	26.2364080421248	23.0606671581405	76.225755894797	123.456374056325	99.5686612650848
TRINITY_DN102950_c2_g1	315.793584655128	306.995764977993	148.345392943546	100.06661419742	116.900523200535	232.915635444179	619.771796311173	741.042887348663	1282.55289235431	175.34759178854	78.4645684824065	16.5194555154063
TRINITY_DN102952_c0_g1	0	0	0	0	0	0.186801112288455	0	0	0	0.49216129968438	0.306311516956309	0
TRINITY_DN102961_c0_g1	2.66020012841697	3.25536462930488	4.4862569099404	5.49420054166484	5.10604939154568	7.48138454715263	4.97392646644334	5.29040048664552	4.00433943109283	5.15436339652257	4.76177712470605	4.87557927528744
TRINITY_DN102962_c0_g1	0.327876653561854	0.304348018092515	0.228548880787478	0.360345677529049	0.638397914155056	0.357590700666471	0.251999365857703	0.385925871366238	0.343710390452997	0.618904471873092	0.575519726303156	0.506186682619335
TRINITY_DN102963_c0_g1	11.8205731425702	13.1872459672876	14.4115268400005	15.5774532685593	11.6162718151139	13.5159500031759	9.29493254202599	10.5355380624518	11.5578692842432	13.6349415957272	11.4267028547636	14.6658491684676
TRINITY_DN102964_c0_g1	0	0	0	0	0	0	0	0	0	0.0351241512242507	0.47341588731772	0.412816830041494
TRINITY_DN102965_c0_g1	88.9729392607664	94.4778198378388	95.2423982495422	111.002653293262	117.056626420515	116.201410957246	92.9709660437685	88.7561014211473	71.7331035713275	86.2041887115708	102.190320379113	88.8749871808609
TRINITY_DN102968_c0_g1	7.22155013389905	5.92952967755798	6.32478066524065	4.72947751531026	10.0703585712452	5.70810827407151	3.54137413917769	3.79195991201981	5.41287173805761	3.677667906197	4.41836230014028	4.19033950975854
TRINITY_DN102970_c0_g1	0.796237151274007	0.691724547763856	0.438239664268599	0.369152011788346	0.581701829416596	0.419857738095956	1.51285043028472	0.908236039866533	1.12021727633031	0.0774424057112997	0	0.148080516800207
TRINITY_DN102971_c0_g1	5.68546381031794	7.69092024462308	5.56257577709719	4.92297885998075	4.53871057026283	6.64122430640765	7.51840819899072	7.11818829408839	6.9215044320629	10.4494349892146	6.26571645795874	6.29308284832148
TRINITY_DN102972_c0_g1	2.03264081077672	1.28182004077051	1.94322841497136	1.15172571569555	1.97151185330537	1.41524080786158	1.62731793884381	1.55531699548292	1.33110838300788	1.81418356985979	1.80997187797134	1.41750357303405
TRINITY_DN102973_c0_g1	50.9448376351612	55.3034584656472	63.561639167281	68.9469329973382	78.5766157346243	52.5867369319654	49.8090272007443	52.0752767028655	36.127169136389	30.7856837742384	94.9964632864419	49.9478974323973
TRINITY_DN102974_c0_g1	20.6533125547951	22.1508207676368	25.2321341959042	17.1159436645618	55.6275525280889	22.7394773046949	22.4290825415202	17.4038869999998	17.7252193440398	15.5544976192597	20.3100158187342	12.9056126741066
TRINITY_DN102977_c0_g1	2.58509717367226	2.01964158684599	2.55287973983057	2.18016275176096	3.95738671474449	2.78422610220412	1.67316189127668	1.72564847574641	2.25177278420243	1.72277614016777	1.55945480854806	1.88480499017302
TRINITY_DN102979_c0_g1	8.92631429111391	12.0067854081848	12.6399915497587	7.11194794600101	10.6093493501588	7.20118287871994	8.09131523187852	9.79733572054059	6.82172799449502	4.79571618974483	6.00571433245485	4.73541145785823
TRINITY_DN10297_c0_g1	0	0	0	0.140663339114708	0.184451262349122	0.435424497453327	0.275063714597222	0	0.510220419381216	0.140708196169438	0	0.444015473275736
TRINITY_DN102983_c0_g1	0	1.66919657044185	0.457097761574955	1.01106237658085	2.26935528513141	1.39967404850421	0.194765611578157	0.601818044777136	0	1.08292413232358	0.798418544197593	2.23522453374603
TRINITY_DN102986_c0_g1	3.58744211013564	2.98794812447957	2.87656349956653	1.99546774134977	3.09182648773734	2.90831541251002	2.49835303506835	2.38404515907261	2.38491601745048	2.7003278188186	3.17470406462914	2.71812527250213
TRINITY_DN102988_c0_g1	3.84969482265842	2.2870580916713	3.00997750140552	2.03069307838695	3.40403292769712	3.0795497654411	2.05158805763249	1.87334850059028	2.93951751458105	3.18550660651261	3.00759969426773	2.45338895926084
TRINITY_DN102989_c0_g1	8.21441605665678	6.50129420047581	7.20097852963895	3.45493913805263	5.70173625519776	4.97736011338119	4.90530291031712	4.75677459043541	5.55702925337484	3.79023446313255	3.41601505020948	3.72281201549468
TRINITY_DN102992_c0_g1	7.6899106316112	6.50129420047581	6.33435044596328	3.85051015261886	4.69481379024272	5.11701618304447	5.14591247432814	5.21089261036868	5.85668251555111	4.60591881837041	4.36284682484492	4.33050732718774
TRINITY_DN102994_c0_g1	6.90315249404284	5.2564056729725	6.28650154235014	5.01961052779898	14.268514659179	9.42545040861176	9.20324463716024	6.85703320983825	8.5853089234546	12.2215118958598	6.56254291883444	8.77767045081657
TRINITY_DN102996_c0_g1	2.59457618737791	2.45311511482895	2.16220751503621	3.7536404757666	1.13467764256571	0.528825053597555	42.3250731523398	15.3944519845837	3.40535685621292	4.02235008899401	0.35262090840872	1.42519019528016
TRINITY_DN102999_c0_g1	16.7661877805811	16.6639301031062	14.6212176234817	6.52287558676428	10.4388831220452	8.67913548856408	9.55832170973036	12.6697438649841	12.6784105100461	6.44126151547373	7.06385602991867	6.0283465350802
TRINITY_DN1029_c0_g1	2.59457618737791	2.65583407816427	2.99083793996027	3.02414278644921	3.37568488532789	2.72195906477463	1.868212247901	2.08894289169303	1.60840913157317	2.07444083495514	1.77286857036188	2.53138556734645
TRINITY_DN102_c0_g1	0.73061321023494	0	0	0.826367366169656	1.10632960019648	0	0	0	0	0	0	0
TRINITY_DN103000_c1_g1	142.774362744195	168.188268003568	208.534810262656	115.389159790527	169.47896029139	143.839969813982	190.732482744249	174.663021717887	124.187650077388	168.990755190767	271.390609162101	134.12635842088
TRINITY_DN103003_c0_g1	0.505790449267768	0.553433552828993	1.1143165259084	0.439602685862717	0	0	0.378141421309638	0	0	0.787542716003982	3.02601186195363	0.436102773904733
TRINITY_DN103006_c0_g1	81.2830286291552	26.3100639661748	16.8689902367437	6.17109823446049	6.32577116121908	6.31476712445592	6.33785523758277	5.36990836292236	59.2765984500281	8.51570235042887	10.2385600945478	9.05800608567497
TRINITY_DN103008_c0_g1	60.9201627763663	58.3744351017056	65.5428652410039	62.8108220908809	68.5913012904868	79.1836572054169	72.788237171459	72.8396370503715	82.5698613295119	66.2545171812861	83.9597636199342	61.3815219463724
TRINITY_DN10300_c0_g1	0	0	0	0	0	0	0	0.783465252750442	0	0	0.464209803474771	0
TRINITY_DN103010_c0_g1	2.06059174862669	1.51230503232862	2.34318895634945	6.15372357497594	8.77957770869961	11.1831599223355	11.117016092448	7.73132206657534	8.34137497056948	13.8810222455694	17.1819001177952	7.81978167267538
TRINITY_DN103011_c0_g1	0	0	0	0	0	0	0	0	0.355048621994802	0.274222289076078	0	0
TRINITY_DN103012_c0_g1	50.5605730026325	49.3739287880892	53.2076993536749	37.3700364428755	47.6708239958934	49.4137866103801	41.9813858816163	44.7414940176743	47.5966002146061	37.515132602769	31.4396132403844	37.9300896277172
TRINITY_DN103014_c0_g1	7.07183032767659	6.87033976005832	7.91533451416927	5.7581525604097	6.82242886352798	7.0459600496993	5.5815723949635	6.08518146710577	6.07858790429786	6.01236600624749	5.8757132697029	5.88817871765099
TRINITY_DN103018_c0_g1	4.35548527192619	3.58720910253065	3.80061026757797	2.58454010058649	2.75164997930658	2.95501569058213	2.86510465453131	3.53080482776967	3.7714197602769	2.73545197004285	1.69866195514296	3.02965955059478
TRINITY_DN10301_c0_g1	0.206107785189364	0.0738630265344102	0	0.439602685862717	0.0850441271076895	0.435424497453327	0.0572337542795461	0	0	0.189797371374415	0.47341588731772	0.576270591333937
TRINITY_DN103020_c0_g1	70.9423968828326	70.2798610282227	74.4106744012136	76.0148492720427	85.5407848099984	81.8744827514768	63.5622129306054	71.0684278814777	68.349775279253	62.0495638241805	82.0195117069732	66.5218375349011
TRINITY_DN103021_c0_g1	102.65747538048	104.649621225514	114.464147223358	79.3115124024621	100.064809824399	102.187324654634	89.1200740394074	94.5801278040029	91.965043934524	71.1699940312293	100.612453402879	70.5019253185158
TRINITY_DN103022_c0_g1	9.89098622438819	6.43686623207536	5.00077335585113	5.31854987454699	5.68775122096228	8.27439974527243	6.84213871434434	9.3205862451877	8.61867571913476	4.27541325082656	3.26732284753396	2.88949173316557
TRINITY_DN103025_c0_g1	43.6668995222953	41.2309344723048	41.1964986902207	22.680594880301	36.8486753410162	27.545603065145	28.7783275809497	33.0478805588157	31.9122625480912	23.3459230441428	33.806692676973	24.9078211571695
TRINITY_DN103027_c0_g1	72.1131766012963	96.3869364579727	133.495626439277	30.5044278471008	57.5140202542865	53.0844284668483	16.8588999484034	15.9393936085036	13.7208799129469	22.0941490764159	24.0044451621335	17.6177381881016
TRINITY_DN103028_c0_g1	36.1079937211287	38.2521518328696	37.681574523627	14.1182198808905	29.4592856301037	22.7550440640522	20.1596645235701	22.7737953629222	19.1671184466847	15.9061623140471	15.1490294219294	16.9245857232017
TRINITY_DN10302_c0_g1	0.253016750450623	0	0	0.114244336336819	0	0.171234352931084	0.217829960317675	0.465433747643079	0.266286466496101	0.907091784929896	0	0.116881873565965
TRINITY_DN103032_c0_g1	217.575933463391	248.612164391243	253.503491342426	84.7266939448273	140.331503127348	120.540533936975	118.780826518428	139.900510628727	111.564958876633	118.114903281347	110.21969932359	99.9658787735091
TRINITY_DN103035_c0_g1	34.8997840511095	45.2332861327296	45.7494626010806	39.1194028430331	40.6926698862838	36.053504200778	39.6088901569537	45.774500844657	32.5442879691786	29.2105983422305	25.545208830758	30.1806179408813
TRINITY_DN103037_c0_g1	84.0273246227555	49.4475222415341	56.9796002790849	18.6894213885674	23.190210553623	51.7003211777014	68.2269062769114	63.9389238596795	113.883141302723	29.1119968092756	11.6401166165774	14.8993868384746
TRINITY_DN103038_c0_g1	0.871097054385238	0.479570526294583	0	0	0	0	0.332297468876768	0	0	0	0	0
TRINITY_DN103040_c0_g1	2.31360849907731	2.94185112616795	3.21938682074775	3.6041708023926	2.76563501354206	2.44175739634195	2.81926070209844	2.76997103043885	2.50672101915673	2.10956498617939	1.87497240934732	2.60146947606105
TRINITY_DN103045_c0_g1	18.2461291768287	21.5329592464074	22.3271428183087	9.34471069428371	15.6443396488323	11.7275517352904	14.0051850957188	17.1882926088971	13.6321177574482	9.69003391244448	7.83437735034975	10.9195251319848
TRINITY_DN103045_c1_g1	4.14937748673683	1.66919657044185	2.39075639582369	2.35605142791285	2.43944353934679	2.44175739634195	2.16605556619158	2.35009797594317	2.16301062870373	3.31203818742889	2.16287175861773	3.48158772324152
TRINITY_DN103046_c0_g1	9.25419094467577	13.4268964438902	15.6116899282737	13.6433918579906	14.7368243191187	11.9450416017406	12.1828168002506	15.2128047766104	12.5562815588673	9.08530605582455	7.76017073513083	10.8883264887505
TRINITY_DN103047_c0_g1	37.7284189615267	45.6850906308013	50.874080178048	39.9721892119806	46.5361463533277	33.0824769862854	33.0304253553599	35.3413998962098	25.8890700036118	22.0450599012109	25.9352120190138	24.5182902709913
TRINITY_DN103049_c0_g1	2.25722052011041	3.22759860108209	3.55292182534523	0.984643373802957	2.29770332750064	1.77327627308112	2.81926070209844	3.00849465926937	2.68424533015413	1.29388063094152	1.49445427717208	1.33973304207333
TRINITY_DN10304_c0_g1	0	0.147456479979279	0	0	0	0	0.595971381627313	0.124770787116091	0.299329312703647	0.126531580916277	0.621829117755567	0
TRINITY_DN103050_c0_g1	0	0.590095493006657	0.352393101903845	0.755916692095284	0	0.46655801616807	0.251999365857703	0	0	0.794525227994345	0.334208740722822	0.576270591333937
TRINITY_DN103050_c1_g1	2.67891510419478	1.466208034017	2.45746339674319	1.56467138974635	1.56027625200241	2.67525878670252	2.01713390704629	0.760536015022664	4.19287802415942	1.06176500508006	4.05653530788861	2.34441978506588
TRINITY_DN103052_c0_g1	1.97625283180981	6.51989474365418	4.89606869618002	8.18441665336289	8.63783749685346	2.23983428924919	3.30076457516666	5.39253981834198	4.62535057011111	7.74212465840562	8.90172513165653	10.7560713706923
TRINITY_DN103053_c0_g1	39.8641136648981	15.280750580668	34.3574830432082	7.34924295293394	9.5737008689363	33.4249456921476	33.3855024279301	24.3404280861149	41.717565185444	25.7720285738853	7.76017073513083	8.24797174720911
TRINITY_DN103057_c0_g1	46.589352363235	43.2044790608391	46.273267363575	22.7155822083041	35.9834930879073	25.4303028507548	21.0423741666874	22.8077425460516	24.3140276677188	18.5853310056222	17.6274187813464	22.6723705462986
TRINITY_DN103062_c0_g1	1.57351627513673	1.61393408708582	1.552556190177	1.49445872470601	1.30476589678109	1.53977488272055	1.57008418456426	1.72564847574641	1.37548946075723	1.58227953527076	1.00262622216847	1.67455326402921
TRINITY_DN103064_c0_g1	0	0	0	0	0	0	0	0	0	0.224921522598666	0.556828586379593	0
TRINITY_DN103065_c0_g1	5.63855484505668	5.29333718623971	5.17218501644173	3.74483414150731	3.98573475711372	4.60375788880428	5.22621057734721	5.64237917488232	5.19129029878348	4.3386790412847	4.65046720187766	3.90977779777525
TRINITY_DN103066_c0_g1	29.4578579775365	30.4873685617121	28.0039930357996	15.9906369516441	21.5872232511177	15.6312502175661	17.8446872982332	19.4472691985455	23.7594261705883	14.8513798209574	14.4806119404837	14.7280203778112
TRINITY_DN103067_c0_g1	1488.82396124478	1416.23780955484	1553.04368606558	1750.92583534854	2212.98236807596	1752.13261099283	2212.8613873904	2014.72541590283	1967.09408639816	2272.71180201677	2171.76511458225	2149.62020433089
TRINITY_DN10306_c0_g1	0.24353773674498	0	0	0.0616443398150751	0	0.0467002780721138	1.06580070780269	0.0113157277098125	0.0333667956801684	0.0493007664774121	0.510519194927182	0.101282551948844
TRINITY_DN103071_c0_g1	0	0	0	0.290133012488713	0	0	0	0	0	0.267239777085715	0	0
TRINITY_DN103075_c0_g1	3.09088762294003	2.60057159480823	1.83824229116135	3.49873280031508	2.24100724276218	2.81535962091886	2.69340339169267	3.04244184239881	3.08367502989828	3.53695971002756	5.44888574607525	3.13094210254362
TRINITY_DN103078_c0_g1	0.48707547348996	0.525667524606204	0.54294432393971	0.712123029832837	0.255132381323069	0.824148716834541	0.572907032887795	0.999059643853186	0.454825059562684	1.0547824930897	1.72655917890947	1.19933914751924
TRINITY_DN103080_c0_g1	0.0656239410390665	0	0.0379976587516127	0.351539343269753	0.042711050502973	0.155667593573713	0.297843318290573	0.238523628830522	0.443810777493502	0.478196275703654	0.260002125503898	0.241450369378048
TRINITY_DN103083_c0_g1	8.35489990080708	7.82004575451353	8.27729739679574	5.01961052779898	6.07063877989601	6.23693332766906	5.42097618892537	5.83534211056544	7.30959590026524	4.7817511657641	3.60153158825679	4.93797656175592
TRINITY_DN103084_c0_g1	0.758807199718391	0.986637507722414	0.695216423085061	2.18896908602026	1.00692246495504	0.264190144522244	1.26056631938085	0.908236039866533	1.6638044913917	2.22213154311494	2.41338882804101	3.1153427809265
TRINITY_DN103088_c0_g1	12.6542402453998	12.3941619378561	13.7543080756671	7.93807730313663	10.7794376043742	10.109943055783	8.12576938246471	8.62824237873206	6.75499440313468	8.9024911964405	7.66727297998834	9.08920472890922
TRINITY_DN103090_c0_g1	6.24739918691913	7.67258927453425	8.08674617475988	6.17990456871979	5.88618751754688	4.88395955723697	6.22338772902368	6.22126798193167	6.18937862393493	4.60591881837041	4.93836655114807	5.64672834827295
TRINITY_DN103092_c0_g1	3.40952831442972	2.70193107647589	2.92413093904077	2.21538808879814	3.67352831715393	4.12163311327884	2.92262315385702	3.2127733226623	3.01694143853795	3.1362058400352	3.4902216654284	2.99077428511442
TRINITY_DN103094_c0_g1	5.80723267869043	5.71764522917825	6.04838288084003	5.30974354028769	6.26907507648062	5.28825053597555	6.17754377659081	6.80045457128919	7.06566194738013	4.67616712081892	3.3694266865194	4.87557927528744
TRINITY_DN103097_c0_g1	2.81939894834508	1.74305959697626	2.54330995910794	1.73175373163895	2.510502632219	1.72657599500901	2.31497722533686	1.90729568371972	2.35154922177032	1.16036653803488	1.80997187797134	1.63566799854886
TRINITY_DN103099_c0_g1	4.55211404340991	13.0397894873084	5.63885255873932	10.5754554092789	11.6446198574831	14.0136415380587	21.1223875246603	17.3017476683034	16.0947816483282	10.4001342227372	6.82254504433834	9.54881952380207
TRINITY_DN1030_c0_g1	0	0	0.0951348789484821	0	0	0	0	0	0	0	0.408415355941745	0.249136991624166
TRINITY_DN103106_c1_g1	1.20820967001926	0.949975567544751	0.609651324859208	0.45721535438131	1.27641785441186	1.57090840143529	1.42116252541898	0.476749475352892	1.6638044913917	1.51880215354019	1.2439372077488	1.42519019528016
TRINITY_DN10310_c0_g1	3.16599057768474	3.47668413581857	1.16216542952155	0.45721535438131	0	1.60204192015004	1.19194276325463	0.885604584446908	3.92659155766331	3.81139359037607	0.519725278770131	1.3863049297998
TRINITY_DN10310_c1_g1	1.15206474268583	1.19879152919169	0.981183988208309	1.195519377958	0.921878337847355	1.36854052978947	1.30641027181372	1.43054620836683	1.45291338471413	1.63136871047574	1.18814276021577	1.43310289465117
TRINITY_DN103121_c0_g1	213.744953616511	179.890705393661	250.96975116404	806.00164715438	524.22258276095	559.355471578338	328.435471815606	282.616850763348	249.285274223374	426.836726145447	633.424040869643	583.042053378517
TRINITY_DN103122_c0_g1	33.5323755611621	51.53186136987	52.4362061489477	32.6229462590467	58.3085213884215	69.3072155399945	33.6950202931135	32.3212917269225	23.2158389555269	50.4469564001938	47.3217817028978	20.834363520977
TRINITY_DN103123_c0_g1	0	0	0	0.334164683785195	0	0	0	0	0	0	0	0.342732921326892
TRINITY_DN103131_c0_g1	0.992865922757728	0.811414999520346	1.33357709011215	2.8746731130752	1.78706059095625	1.92849910210177	1.868212247901	1.4984405746257	2.52907353276772	1.95489176602923	2.88680471535873	3.2555105983557
TRINITY_DN103135_c0_g1	57.0891829294857	60.3110481769727	63.2852413828803	40.6226679019984	51.7555879143503	44.4524380209094	41.5229463572876	47.0799784835995	49.7592868938372	36.6854832235504	51.5362152973048	37.2993344492858
TRINITY_DN103138_c0_g1	31.1718580968235	35.5963177547054	37.6055792061238	24.9838083026581	35.9551450455381	29.2099120227245	27.7011370713003	33.4680513956195	27.0092872799422	17.5798492790099	19.7808054838835	21.434146133299
TRINITY_DN103143_c0_g1	388.122105003686	325.586873098233	351.584173968644	189.865756675602	291.158963435377	408.936099730825	274.099283125854	382.305731846023	518.536202343448	445.161799885974	241.909660002364	218.078968361602
TRINITY_DN103143_c1_g1	1.57351627513673	1.87191553377717	1.80981441313237	1.11650037865837	1.73036450621779	2.47289091505669	1.79930394672862	2.74733957501922	2.60649745672461	3.64254375497274	1.1047300611539	1.63566799854886
TRINITY_DN103144_c0_g1	1.08644080164677	4.89679517152395	5.10547801552224	37.8886581280379	43.6567411964105	55.7596872535508	51.4710840352204	41.119865585918	14.3198624878268	33.4367108265796	89.6591664354327	51.2720311528535
TRINITY_DN103145_c0_g1	49.4461812631357	55.0913044441779	64.2472858096434	41.9150569568086	63.4996149070749	45.0742188660981	52.0553808699549	57.5815693629219	54.7954053952342	33.1062052590358	37.983743991533	34.2228769338397
TRINITY_DN103150_c0_g1	8.26132502191804	7.37740674148615	6.96285986812884	3.70984681350416	5.00664225630425	5.9260429050747	5.03144496576905	5.5855027540251	7.16543838494801	4.96456602514816	3.66653211963276	4.47067514461695
TRINITY_DN103152_c0_g1	1.94830189395984	2.46228059987337	3.05754494087977	4.37793817204051	3.33297383482492	2.64412526798778	3.57582828976388	5.05187685781499	1.91907667581862	2.52449547142491	4.25125792977887	3.34910652805843
TRINITY_DN103155_c0_g1	22.4611306046046	22.4090717874177	23.8701292277631	34.275680991386	33.7991819298836	29.0075441510787	22.6810819073779	20.6053445949523	19.7440724574263	21.2644996971973	25.4523110756155	30.2195032063617
TRINITY_DN103157_c0_g1	3.43747925227969	2.51754308322941	2.95284028120866	3.49873280031508	4.90761309496107	5.02361562690024	2.24635366921064	1.63482487175976	1.02044083876243	2.87594857493985	3.90784310521309	2.70252595088501
TRINITY_DN10315_c1_g1	0	0	0	0	0	0	0	0	0.732125808127967	0	0.723932956741004	0
TRINITY_DN103160_c1_g1	1.78910307403174	3.5966441606646	3.29566360238987	9.81073238292431	7.75829223561082	3.46827398482232	5.67326029982924	6.55061521474885	3.7714197602769	6.92644030316775	5.03098533405289	9.12040337214346
TRINITY_DN103160_c2_g1	0.271731726228431	0.590095493006657	0.304825662429604	0.747110357835988	0.170088254215379	0.373157460023842	0.114467508559092	0.635765227906573	0	1.09688915630431	0.77052132043108	0.381618186807252
TRINITY_DN103161_c0_g1	4.98304458956645	11.1031764120412	5.72469912110407	3.20859978782636	4.19815608793381	8.92775887372895	5.36374243464582	7.84477712598162	8.44115140813736	8.33288749104482	2.16287175861773	3.06877089320002
TRINITY_DN103168_c0_g1	48.3782123856333	56.5669475363289	57.4654073828278	45.0094124082982	49.6423358491988	46.038913181702	44.5600370197037	49.3961292764133	38.5120851538394	38.0919304114274	30.4464720742966	41.2871088551467
TRINITY_DN103171_c0_g1	1.47046238254205	0.922209539321961	1.62883297181913	1.5120713932246	0.49627972841065	1.18218418205408	1.04302110410934	1.13514615867909	1.34212266507707	2.17283077663753	0.686829649131542	1.54207206884613
TRINITY_DN103173_c0_g1	12.4294174844327	14.3677065263905	14.4306664014458	10.847975753249	13.0204448471364	11.3695162700709	11.5868454186233	13.214685488904	10.5487666770226	8.42429492073685	6.27492254180169	9.71227328509452
TRINITY_DN103174_c0_g1	81.5265663659001	112.995334504633	121.179318649254	74.6082158808957	112.517915850252	75.6838049373268	82.1748576183507	110.837552917614	84.3224279764023	48.8788534801762	49.6796550556434	64.3643835321158
TRINITY_DN103175_c0_g1	2.41666239167199	0	3.31480316383513	3.65700880794838	2.09926703091603	1.85066530531491	1.30641027181372	2.48618449076908	3.12805610764763	2.77755863325746	1.77286857036188	3.10765615868038
TRINITY_DN103177_c0_g1	4.83308173171051	3.95625466211315	4.58167325302778	3.25263145912285	4.36862231604745	4.88395955723697	3.28937477331998	3.51948910005985	3.91557727559413	3.66370288221627	2.79390696021624	3.17774006739498
TRINITY_DN10317_c0_g1	10.1909119401001	6.22471221060608	6.11508988175953	3.82409114984097	6.2267419998759	7.90124228524858	4.82500480729805	3.93936215455553	6.86610907224436	3.55811883727108	4.92888149506746	4.66532754914363
TRINITY_DN103180_c0_g1	3.94326970154746	4.06677962882523	3.85774748777484	4.11422416232969	3.98573475711372	4.77499224173537	4.64162899756657	4.81365101129262	4.15951122847925	4.62707794561394	4.00074086035558	4.3693925926681
TRINITY_DN103183_c0_g1	77.5176727233136	62.8099907170238	61.1708827714573	79.7335024198062	127.197666110734	65.5898734054542	60.7429522285069	59.4206728980746	42.4163241978918	61.5925266757204	104.39029544534	74.5441843114742
TRINITY_DN103189_c0_g1	4.2337164035537	3.66107212906506	4.39112203099192	4.30748749796614	3.84361657136931	4.85282603852222	3.93119010738017	2.96293396612197	4.8138891631777	3.85350025359068	3.46232444166189	3.88649185391201
TRINITY_DN103190_c1_g1	32.0150042133588	43.6193520456437	36.0527415518079	35.9019967209474	37.7989017212328	34.1556938528379	45.9811995451227	51.3829328364098	38.5341137179778	24.3092981075404	25.6473126697434	29.6197205940396
TRINITY_DN103191_c0_g1	4.29934034459277	4.05761414378081	3.86731726849747	3.94714182043709	3.2906407582202	3.95084352490083	4.02287801224591	4.21183296651549	4.68074592992965	4.19797084511526	2.57128711455947	3.77752267971705
TRINITY_DN103192_c0_g1	168.972655265158	136.944477352602	140.448916526683	42.9258813243555	145.962558263571	89.2936002612	42.5429031126574	53.1651599507053	87.8388995017249	56.6419256745529	98.6722014899176	39.0751702652639
TRINITY_DN103193_c0_g1	2.97859776827318	3.25536462930488	3.38151016475463	2.77780343622294	3.44674397820009	2.9705824499395	2.65894924110647	2.89503959986309	2.68424533015413	2.63706202836046	2.31128498905557	3.00637360673154
TRINITY_DN103196_c0_g1	0.327876653561854	0	0	0.149469673374005	0	0	0	0.147700024843869	0.177524310997401	0	0	0.303847655846532
TRINITY_DN103206_c0_g1	11.1742988491522	14.2385810165001	15.8309504924774	12.2895964723992	12.7936605081826	10.5453675532364	14.8762201919433	16.6886138958164	14.3312007193686	7.6225755894797	7.40727085448444	10.2731706319362
TRINITY_DN103219_c0_g1	15.9886656050849	16.2026905469005	16.8689902367437	9.84571971092747	15.3041631404016	10.3429996815905	12.4809448635874	14.3272001921634	9.74990727753426	7.83353208809764	7.24016648412303	10.2731706319362
TRINITY_DN103223_c0_g1	1.26459764898616	1.63226505717465	1.7526771929355	2.19777542027955	0.964589388350327	2.50402443377143	1.28363066812037	1.0559360647104	1.02044083876243	2.21514903112458	1.93997294072329	2.41450369378048
TRINITY_DN103226_c0_g1	0	0	0	2.46148942999038	0	0	0	2.22502940651893	0	0	0	0
TRINITY_DN103228_c0_g1	13.0287828125895	14.5337635495481	13.1066590920563	6.62831358884181	8.59512644635049	6.73462486255187	8.30914519219619	10.7963953643938	5.91207787536965	5.28808908070164	5.96861102484539	8.37276632014608
TRINITY_DN103229_c0_g1	243.830370911688	223.676114462462	226.032591385704	151.62532119526	143.877654240789	328.010744535594	366.290617233218	363.05142558316	280.975307433246	125.076467735739	49.1691358607162	40.8351806824999
TRINITY_DN103232_c0_g1	0.73061321023494	1.30015101085934	0.371532663349102	0.747110357835988	0.156103219979892	1.30671825691305	0	0	0	0.81568435523787	0.47341588731772	0.444015473275736
TRINITY_DN103233_c0_g1	0	0.129125509890447	0.0667070009194978	0	0	0.295323663236986	0.584581579780638	0.942183222995971	0.432472545951697	0.274222289076078	0	0.163453761292443
TRINITY_DN103237_c0_g1	5.16095838527236	4.68464115005467	4.2481382484303	2.7340097739605	3.33297383482492	3.00171596865425	3.20907667030092	3.5647520108991	4.53658841461241	3.60043709175813	3.03521794579658	3.47367502387051
TRINITY_DN10323_c0_g1	0	0	0	0	0	0	0	0	0	0	0.287620377032746	0.482900738756096
TRINITY_DN103240_c0_g1	28.7177657535959	28.0989509883732	27.8612907173769	10.7073124141343	21.6155712934869	15.6312502175661	16.3776808203814	16.3253194798698	18.5350930255972	9.69701642443485	10.9532869674459	9.67338801961415
TRINITY_DN103241_c1_g1	1972.94392687164	1321.1235276526	1150.05205737567	1043.03936632152	1722.75778151538	1961.1110181909	680.640605850086	618.841365987316	779.933947348196	1382.8312743693	2881.46295495192	897.472831595204
TRINITY_DN103244_c0_g1	1.31126356261394	0.839181027743135	1.47627940853488	0.975837039543661	1.44688408252549	1.44637432657632	1.74207019244907	1.03300682698262	1.58605661796218	1.27970401568836	1.08603892123034	1.86151904630978
TRINITY_DN103245_c0_g1	10.0127550927607	9.51700835317817	10.5824886943936	9.13383469012866	8.68017057345818	9.50328420539862	8.35498914462906	9.26400760663864	9.08451506076663	11.6658732144448	10.5727688352706	10.3197425196627
TRINITY_DN103247_c0_g1	3.60615708591344	3.77186666886667	4.20057080895605	4.50098884263663	5.60232911995633	5.80150883021573	3.71336014706249	4.06443072397977	3.17243718539698	11.0120561826199	12.5311539436798	15.9587842456895
TRINITY_DN103248_c0_g1	0.0935748788890393	0	0	0.351539343269753	0	0.24906814971794	0	0.0908236039866533	0	0.443072124479403	0	0.27264901261229
TRINITY_DN10324_c0_g1	1.87319893921513	2.08406955524644	2.00993541589086	1.42400805063164	0.950226380216584	1.26001797884094	1.12303446208224	1.68008778259901	1.03145512083161	0.836843482481394	0.751830180507516	1.50318680336577
TRINITY_DN103250_c0_g1	0	0	0	0	0	1.13548390398197	0.515673278608249	0	0	0	0	0
TRINITY_DN103251_c0_g1	0	0	0	0	0	0	0.297843318290573	0	0	0	0.399209272098796	0.342732921326892
TRINITY_DN103255_c0_g1	9.99404011698287	11.8776598982943	9.1062092858587	9.59961836973523	10.1126916478499	23.9216614867489	12.1028034422777	13.2373169443236	26.1109753923586	6.46940315470762	4.84546879600559	2.07177077245359
TRINITY_DN103269_c0_g1	1.57351627513673	1.06966601930124	3.03840537943451	1.41543972540638	2.11325206515152	4.96179335402382	0.985502604783627	0.351978688236801	1.46425161625593	2.21514903112458	3.01680577811068	1.26942305623384
TRINITY_DN103270_c0_g1	1.47994139624769	1.06966601930124	1.57169575162226	1.5120713932246	1.70201646384856	1.99076613953125	0.99717715167647	0.840043891299505	0.998412274624069	1.4978546175691	1.15103945260631	1.69015258564634
TRINITY_DN103271_c0_g1	0.402736556673086	0.119960024846031	0.190551222035865	0.210876004155045	0.141740211846149	0.373157460023842	0.320907667030092	0.499380930772517	0.499206137312034	0.435878021216605	0.269208209346847	0.771149072985507
TRINITY_DN103273_c0_g1	5.7323727755792	6.63985476850021	6.31521088451802	5.02841686205827	5.26215261152557	5.75480855214362	6.05140172113887	6.13044437794502	5.97881146672998	5.5411522425342	5.62519620027961	4.68861349300687
TRINITY_DN103279_c0_g1	6.91263150774848	10.8818569055275	5.78183634130094	4.05257982251461	5.88618751754688	6.00387670186156	4.09150156837213	3.09931826325602	4.15951122847925	4.29657237807009	4.37205290868787	3.87089253229489
TRINITY_DN103281_c0_g1	0.12176886837249	2.8127256162775	0	0.342733009010456	0.156103219979892	0.171234352931084	0	1.64614059946957	1.35313694714625	0	0	0
TRINITY_DN103285_c0_g1	13.3848534556348	15.9999715835651	17.6024857827193	16.6939536472176	16.7650322571625	12.4738666553381	11.0597823381684	13.5892956325604	9.9054030243933	9.5844498674993	8.3635876852005	10.4599103370919
TRINITY_DN103288_c0_g1	1.47994139624769	1.7613905670651	2.47660295818844	3.17361245982321	8.0844837098061	3.748475653255	2.6131052886736	3.3831048029258	1.37548946075723	1.74393526741129	2.54338989079296	0.771149072985507
TRINITY_DN10328_c0_g1	0	0.322678988181347	0	0.676897692795651	0.723442041262746	0.202367871645826	0.767957389512118	0.408557326785863	0.321681826314633	0	0.334208740722822	1.52647274722901
TRINITY_DN103294_c1_g1	1.68604918143705	2.72053161965426	3.76233114468745	5.99544756734264	9.91425535126532	13.5159500031759	5.32928828405963	4.97266676384631	2.52907353276772	10.0275219919787	6.87833949187136	16.9555582893111
TRINITY_DN103295_c0_g1	0	0	0	0	0	0	0	0	0	0.239098137851827	0.612623033912618	0
TRINITY_DN103296_c0_g1	8.58920167547989	5.09034864981485	4.94363613565426	28.8252741119836	38.3522555082802	77.3948141729784	13.1913837537738	14.0547293802035	20.8866422473676	73.799861956327	19.6137011135221	19.3155773959941
TRINITY_DN103297_c0_g1	0	0	0	0	0	0	0.251999365857703	0	0	0.260257265095351	0	0.288248334229411
TRINITY_DN103299_c0_g1	0.149962857855941	0	0	0.27252034397012	0	0	0.779347191358794	0	0.166510028928219	0.13351409290664	0.343414824565771	0.140167817429204
TRINITY_DN1032_c0_g1	0	0	0	0.290133012488713	0	0.217934631003198	0.263673912750546	0.431486564513641	0.166510028928219	0.281204801066441	0.17631045420436	0
TRINITY_DN103304_c0_g1	0	0	0	0	0	0	0	1.40761697063905	0	0	1.65235256369055	0
TRINITY_DN103308_c1_g1	4.13989847303118	4.97065819805836	6.93443199009986	43.7962803618216	28.7781766654456	22.1483852136678	26.9790236342211	19.6062849510991	15.4404037136298	89.7762725728226	74.9648617608975	54.029041690836
TRINITY_DN103311_c0_g1	0.140483844150298	0.451804498071794	0.304825662429604	0.24610134119223	0	0.559958572312298	0	0	0	0.24608064984219	0.464209803474771	0.771149072985507
TRINITY_DN103314_c0_g1	4.13066251095902	5.20114318961646	5.87697122024943	6.44361857843062	13.5027395413116	9.36318337118228	10.5210447108206	8.77564462126778	6.77734691674566	7.5523272870312	2.84049532390632	3.34119382868743
TRINITY_DN103318_c0_g1	3.82150083317497	4.15897362544847	3.97202192816858	1.89002973927225	3.82963153713382	3.14181680287059	2.45250908263547	3.46261267920264	1.69717128707187	1.93373263878571	1.93997294072329	2.66364068540465
TRINITY_DN10331_c0_g1	0	0	0	1.17790670943941	0	0	0	0	0	0.548444578152155	0.343414824565771	0
TRINITY_DN103322_c0_g1	3.17522653975691	2.65583407816427	3.39107994547725	4.53621417967381	4.26921518080601	3.37531819323116	2.87677920142415	2.42960585222001	2.67323104808495	3.24877239697075	3.33232337890994	4.44716312362882
TRINITY_DN103323_c0_g1	2.24798455803824	3.0062790945684	2.03836329391984	1.96904873857188	3.10618949587108	2.65969202734515	2.09743201006536	2.16845076796987	1.16459835407966	3.19947163049334	2.01417955594221	3.52815961096799
TRINITY_DN103325_c0_g1	1.2176886837249	1.17129507405844	1.62883297181913	3.14719345704532	2.79398305591129	2.87762665834834	1.68483643816952	1.82778780744288	1.47526589832512	3.8253586143568	3.98204972043202	4.68861349300687
TRINITY_DN103331_c0_g1	22.7420982929052	13.3533029904453	12.8685404305462	4.91417252572145	9.53136779233159	7.7300079323175	7.62148590570314	8.06037151708437	13.3771695224939	6.40613736424948	9.05041733433204	7.25888432583368
TRINITY_DN103335_c0_g1	21.5149305954747	19.25533621287	22.1461613769955	6.75136425943792	16.9207575032442	13.5315167625332	10.142903289511	12.4767809293009	10.6151763189103	12.2003527686162	28.6549123640112	6.30099554769249
TRINITY_DN103336_c0_g1	0.168677833633749	0.0738630265344102	0.580941982691322	0.0702126650403366	0.978574422585814	0.0778337967868563	0.0113898018466758	0.0226314554196251	0.0664096418877138	0.0281416392338876	0.0650005313759745	0.0933698525778407
TRINITY_DN103336_c0_g2	3.17522653975691	2.60973707985265	19.4502978546033	4.83491551738779	3.17724858874328	3.81074269068448	4.43547358414174	10.4560301861749	7.17677661648982	4.71129127204317	8.62331083846673	3.76192335809992
TRINITY_DN103338_c0_g1	60.0116357704254	70.3903859949348	73.2200810936631	59.7164666393913	71.8535940063378	54.6086365902114	53.7746714587106	64.1205710676528	53.3865491387968	41.5726068429872	35.8487694566818	44.5114208102681
TRINITY_DN10333_c0_g1	0.36530660511747	0.387376529671341	0.16184187986798	0.738542032610727	0.52462777077988	0.279756903879615	0.194765611578157	0.420170836803829	0.388091468202347	0.68217026233123	0.677623565288593	0.140167817429204
TRINITY_DN103347_c0_g1	1.10515577742458	0.636192491318278	0	0.958224371025068	1.27641785441186	0.839715476191912	0	0	0	2.13072411342292	1.63366142376698	0
TRINITY_DN103357_c0_g1	24.4466193984866	24.0321713595479	22.079454376076	13.7138425320649	22.9347001984017	23.8749612086768	25.0763572357339	25.4076798785351	26.9095108423743	13.5505166780255	9.88566021390143	9.81355583704336
TRINITY_DN103365_c0_g1	0	0	1.13345608735366	15.7093102734147	4.80820595971964	11.6964182165757	5.70742970536926	4.31397229821196	8.04172170839321	16.4827485314332	12.326946265709	14.7748183426625
TRINITY_DN103368_c0_g1	0.149962857855941	0.322678988181347	0.276116320261719	0.369152011788346	0.113392169476919	0.513258294240184	0.871035096224535	1.19202257953631	0.743140090197149	0.562621193405317	0.408415355941745	0.280335634858408
TRINITY_DN10336_c0_g1	0.290446702006239	0.710055517852688	0.323965223874861	0.914192699728585	0.411235601302961	0.46655801616807	0.802126795052146	0.760536015022664	0.510220419381216	1.10408325956711	0.436312579708258	0.771149072985507
TRINITY_DN10336_c0_g2	0.187392809411557	1.0144035359452	0.209690783481122	1.34498905133201	0.226784338953839	0.777893203315495	0.469829326175378	0.170331480263494	0.399429699744152	0.646834519834544	1.02103838985436	0.685465842653784
TRINITY_DN103371_c0_g1	0.262252712522788	0.332114046315304	0	0.079018999299633	0.0566960847384597	0.062267037429485	0.366751619462962	0.465433747643079	0.521234701450398	0.168849835403326	0.102103838985436	0.0388852654803598
TRINITY_DN103385_c0_g1	10.2283418916557	7.32214425813011	11.6112401220761	4.2460811671851	15.8715019616844	9.76747434992086	7.26612408808685	5.97142862539134	7.95295955289451	4.23330658761195	7.69517020375485	4.26811004071926
TRINITY_DN103387_c0_g1	16.0448105324183	24.9913124121371	26.7562625080522	31.7439788963553	27.1755673368385	19.333025592749	20.6639480003316	23.8749943384719	21.7849541349511	18.6274376688368	17.5808304176563	23.0619014324769
TRINITY_DN103394_c0_g1	0.327876653561854	0.479570526294583	0.466667542297584	2.18896908602026	0.780138126001205	1.30671825691305	0.7448930407726	0.806096708170067	0.765492603808136	2.06026421970198	0.82603679572644	1.36301898593657
TRINITY_DN103395_c0_g1	6.83752855300377	5.2564056729725	5.44830133670345	3.45493913805263	4.62375469737052	7.26344991614943	8.21745728733045	7.15213547721783	8.69609964309166	6.1247209719106	2.80339201629686	2.67155338477565
TRINITY_DN103397_c0_g1	0	0	0	0	0	0	0	0	0	0	0.677623565288593	0.576270591333937
TRINITY_DN103398_c0_g1	14.9583697307715	14.8286765095067	12.5828543295618	19.0323924066119	25.0906633140562	22.6149432298359	15.1054399541077	15.8143250390793	17.5366807509732	15.5826392584936	14.7406140659876	18.6692228959455
TRINITY_DN103405_c0_g1	1.95753785603201	2.95101661121237	2.87656349956653	2.42626409295319	2.08490402278229	1.49307460464844	1.9826797564601	2.38404515907261	2.12964383302356	1.43458882711096	1.1231422288398	1.83032040307554
TRINITY_DN103408_c0_g1	20.7281724579063	19.1076101598012	24.5273479920965	42.2665963000784	55.5425084009812	49.9114781452629	48.9610564532593	46.2741795577376	37.1699624887624	37.2690519529268	58.3216570340337	35.8038342681662
TRINITY_DN103409_c0_g1	5.82594765446824	4.98898916814719	5.91525034313994	3.22621245634496	4.92159812919656	3.93527676554345	4.04565761593926	4.45035659534601	4.79186059903933	5.27391246544848	5.31888468332331	4.54075905333155
TRINITY_DN103414_c0_g1	2.21979056855479	2.23179560831526	2.11464007556197	1.56467138974635	1.33311393915032	1.91293234274439	1.82236829546813	2.38404515907261	1.89672416220763	2.6228854131073	1.4015565220296	1.50318680336577
TRINITY_DN103418_c0_g1	9.28214188252574	6.77814576343508	6.73431098734137	3.28785679616003	5.75843233993622	5.22598349854607	6.30340108699658	6.30077585820852	6.69959904331615	4.92224777066111	6.0149204162978	4.35379327105098
TRINITY_DN103420_c0_g1	0.327876653561854	0.156891538113236	0.323965223874861	0.483396348125165	0.312206439959785	0.419857738095956	0.412595571895832	0.283786539669772	0.765492603808136	1.31503975818505	1.1047300611539	0.997000120746434
TRINITY_DN103426_c0_g1	0.36530660511747	0	0	0.316552015266602	0	0	0	0	0	0.295381416319602	0	0
TRINITY_DN103427_c0_g1	3.28775944605723	4.48192218671936	5.11504779624487	3.40210113249685	3.91467566424151	3.46827398482232	4.36656528296935	2.73602384730941	2.9725603607886	7.27091089469233	5.31888468332331	5.39736527952389
TRINITY_DN103429_c0_g1	4.73002783911583	5.10894919299322	4.00044980619756	7.41945561797428	3.73022440189239	4.35513450363941	4.83639460914473	4.80233528358281	5.21331886292185	8.36102913027871	7.9827905807876	9.40073900700187
TRINITY_DN103431_c0_g1	1.31126356261394	1.22655755741448	1.44785153050589	1.85480440223506	1.0636185496935	1.97519938017388	1.73068039060239	1.57794845090254	2.16301062870373	1.37830554864319	3.36022060267645	3.07645751544614
TRINITY_DN103435_c0_g1	4.17757147622028	3.48584962086299	3.33394272528039	2.48790843276826	3.16288558060954	2.9705824499395	3.36938813129288	3.19014186724268	3.0726607478291	2.25027318234883	2.41338882804101	2.4301030153976
TRINITY_DN103438_c0_g1	0	0	0	0.589072359236722	0	0	0	0	0	0	0.658932425365029	0
TRINITY_DN103443_c0_g1	5.61983986927887	4.52801918503098	4.49582669066303	2.10971207768659	3.63081726665096	3.70177537518289	3.63306204404343	3.64425988717594	4.1151301507299	2.96037349264151	2.93311410681114	2.60146947606105
TRINITY_DN103445_c0_g1	0	0.387376529671341	0	0	0	0.528825053597555	0	0.306417995089397	0	0	0	0
TRINITY_DN103448_c0_g1	0.842903064901787	2.76662861796588	4.17214293092707	3.69223414498556	3.94302370661074	8.77209128015524	6.05140172113887	8.60531314100429	10.1159701815982	2.011175044497	1.70786803898591	1.11365591718751
TRINITY_DN103448_c0_g2	11.7831431910146	31.8616521721954	21.3268192686551	17.3444323372354	26.6082285155556	43.2235535607832	39.1849047832112	61.2937236163567	60.6851307569929	9.39465249612488	4.70626164941069	1.85360634693878
TRINITY_DN103449_c0_g1	17.6185698591885	21.8834042628115	12.6779892085103	14.7686985709082	27.7289211238859	46.2252695294374	28.2740441041881	42.6978140368206	34.3966310536369	17.551707639776	8.21489548252499	8.32596835529471
TRINITY_DN103450_c0_g1	0	0	0	0	0	0	0	0	0	0	0.362105964489334	0.6230685561853
TRINITY_DN103460_c0_g1	4.96432961378864	4.33419613365054	4.64838025394728	3.50753913457437	4.02806783371843	4.55705761073217	4.17179967139119	3.04244184239881	4.30366874379648	3.59324298849533	3.04470300187719	2.4922742247412
TRINITY_DN103461_c0_g2	2.50075825685539	1.62309957213023	1.10502820932468	0.870399037466138	1.44688408252549	1.47750784529107	0.630425532213508	2.35009797594317	1.55301377175463	1.65951034970963	0.222898817894436	0.482900738756096
TRINITY_DN103468_c0_g1	10.6590293861787	9.77525937295906	7.75349263430129	6.68115159439758	6.55293347407117	7.48138454715263	7.89654962030036	8.50317380930782	10.3488898524142	8.63525141935479	6.460439079849	8.48942211658715
TRINITY_DN10346_c0_g1	0.168677833633749	0.525667524606204	0.276116320261719	0.351539343269753	0.184451262349122	0.264190144522244	0.297843318290573	0.613133772486948	0.232919670815933	0.864985121715282	0.872625159416516	0.467301417138975
TRINITY_DN103470_c0_g1	19.0890322417305	20.2511392056369	22.1554496935792	16.1224939564995	21.9417627676822	20.7020108870915	18.2917370207152	17.6421128465222	20.2763214409458	15.8710381628229	12.1135325038951	13.4509106993312
TRINITY_DN103472_c0_g1	12.0735898930208	15.280750580668	15.8213807117548	22.0298781812492	20.9631883450963	10.2189103712846	5.86802591140739	6.84571748212843	5.46859104734877	4.98572515239168	10.5727688352706	13.1703489873479
TRINITY_DN10347_c0_g1	0	0.433473527982962	0	0.079018999299633	0.212799304718352	0.108967315501599	0.137531857298611	0	0.0777478734295186	0.0844249177016628	0	0.389530886178255
TRINITY_DN103487_c0_g1	8.03650226095086	8.33654779407532	9.71557914657901	2.241569082542	7.43210076141555	3.76404241261237	4.28626717995029	4.06443072397977	1.4088562564374	2.92524934141726	1.73576526275242	4.9223772401388
TRINITY_DN103490_c0_g1	8.71097054385238	5.66211317273267	6.84858542773511	6.28558057983135	2.19829619225921	6.14353277152483	13.1113703958009	31.6742107713061	16.7157927873465	5.79421540436675	0.956037858478389	1.97048822050474
TRINITY_DN103494_c0_g1	13.5440522755629	11.9606884098732	11.3159842403692	5.19549920395087	8.48173427687357	6.57940203353123	8.53836495436054	9.35483121062529	10.8814627854064	5.55511726651492	5.57860783658954	5.52984647470698
TRINITY_DN103497_c0_g1	6.88443751826503	7.66342378948983	8.02032063797928	5.02841686205827	7.34705663430786	4.83725927916485	5.78772780838833	5.71057132344935	5.7015107181647	5.6185946482455	3.67573820347571	6.0283465350802
TRINITY_DN103499_c0_g1	0	0	0	0	0	0	0	0	0	0.414930485245516	0.538416418693694	0
TRINITY_DN103500_c0_g1	14.5556331740984	12.0528824064964	12.5732845488392	9.47656769913912	9.97095143600378	11.9761751204553	9.61584020905608	10.9554111169475	14.0425617392616	11.7151739809222	9.7651442072301	9.66547532024315
TRINITY_DN103501_c0_g1	0.149962857855941	0.166057023157652	0	0.210876004155045	0	0.202367871645826	0.0686235561262219	0.0681921485670282	0.332696108383815	0.646834519834544	0.445518663551207	0.366018865190131
TRINITY_DN103507_c0_g1	1.82653302558735	1.47537351906141	1.2477305277474	1.17790670943941	2.48215458984977	1.75770951372375	1.97128995461342	2.05499570856359	1.91907667581862	1.57508543200796	1.8470751855808	1.62775529917785
TRINITY_DN103509_c0_g1	43.6668995222953	40.9357519392567	39.1198562734103	21.3882058254907	31.501478602383	26.1454842520877	24.78990371929	28.9268711962868	29.937790512454	26.4751463721876	36.5727024134228	25.1413588271766
TRINITY_DN10350_c0_g1	0	0	0.190551222035865	0.615253352980576	0	0.700059406528639	0.148921659145287	0.306417995089397	0.177524310997401	2.39076978724583	0.380518132175233	0
TRINITY_DN103515_c0_g1	89.4318207447729	100.084940100305	97.5188802049721	56.8332252010909	111.76612576662	80.7856991255669	69.0176432701169	91.140444362528	71.1671638426551	62.4784593334067	100.927971003678	52.6504233832823
TRINITY_DN103524_c0_g1	3.12831757449565	1.954944045356	4.20057080895605	5.01961052779898	5.33283373049952	9.17682702344689	3.30076457516666	4.41611162990842	3.31659470071422	6.11773845992024	7.02675272230921	1.43310289465117
TRINITY_DN103532_c0_g1	9.69435745290447	20.2603046906813	10.8873143568232	13.5555665244316	7.68761111663688	18.8509008172235	17.9133108543594	19.3793748322866	17.5366807509732	16.5741559611252	8.78120912498519	8.27148376819723
TRINITY_DN103533_c0_g1	4.11194753518121	4.21450568189405	3.92445448869434	1.43281438489094	2.97843431826042	2.45732415569932	2.88816900327083	3.08800253554621	3.67164332270902	1.73695275542093	1.77286857036188	1.74463717274382
TRINITY_DN103534_c0_g1	9.16985202785889	7.93084029431514	8.04874851600826	5.73173355763181	7.36141964244161	6.51713499610174	4.56133089454751	4.58644311017192	7.59823488037233	5.30205410468237	5.72730003926505	6.33196811380184
TRINITY_DN103538_c0_g1	6.63142076781441	4.87846420143512	4.54339413013727	2.80422243900083	5.2194415610226	5.02361562690024	4.75638125117183	4.52986447162285	5.26871422274038	3.03083338636245	2.96101133057765	3.22453803224635
TRINITY_DN103540_c0_g1	0	0	0	2.01308040986836	0	0	0.802126795052146	0	0	0.857791018452484	0	0
TRINITY_DN103547_c0_g1	1.67657016773141	1.92744759022275	1.9907958544456	5.10743586135791	3.75857244426162	4.68159168559114	4.58439524328703	3.50787559004189	4.71411272560981	4.28937827480729	4.7341588731772	5.38176595790677
TRINITY_DN103548_c0_g1	4.04632359414214	3.46751865077416	3.66719626573897	3.55157080587085	5.70173625519776	6.9369927341977	6.3264654357361	6.01698931853874	6.56645581006809	4.47938723745414	4.77126218078666	3.6762401277682
TRINITY_DN103549_c0_g1	7.42765791908842	9.19405979190728	9.76342805019215	4.72947751531026	6.45352633882974	4.94622659466645	4.48131753657461	5.97142862539134	4.56995521029258	3.15736496727873	3.40652999412886	4.7822094227096
TRINITY_DN10354_c0_g1	0.168677833633749	0.184387993246484	0.438239664268599	0.0528380055557787	0.269495389456812	0.0778337967868563	0.0458439524328703	0.215594391102744	0.177524310997401	0.0562832784677752	0	0.373931564561134
TRINITY_DN103554_c0_g1	26.7133189323027	19.135376188024	11.2777051174786	2.68997810266401	9.37526457235169	9.34761661182491	7.87377001660701	7.61786700716906	21.0528283268232	10.9767204401232	10.684078758099	5.02365979208765
TRINITY_DN103557_c0_g1	6.65961475729786	7.18385326319525	7.13427152871945	3.96475448895568	4.69481379024272	4.15276663199358	5.44404053766488	6.08518146710577	7.59823488037233	5.12622175728868	4.71546773325364	5.56873174018734
TRINITY_DN103561_c0_g1	3.44695826598534	5.29333718623971	3.26723572436089	4.00854815121813	2.96444928402493	8.46120085756088	5.93664946753361	6.9934175069723	8.1528363775029	5.71000207793752	2.19997506622719	2.5001869241122
TRINITY_DN103564_c0_g1	0	0	0	0	0	0	0	0	0	0.267239777085715	0	0.280335634858408
TRINITY_DN103573_c0_g1	15.8202308230846	14.3952029815237	20.5173284051763	140.988221446166	32.4800530249688	94.0374589842206	37.4197702420226	32.5824468111726	41.2961069215614	33.4367108265796	36.0900804422621	45.7342719787755
TRINITY_DN103574_c0_g1	31.4715407609019	32.4978446635137	33.1190408320445	13.6610045265091	24.2538291033165	18.6489777101308	16.8247305428634	19.617600678809	18.4683594342369	16.5601909371445	18.4905588846823	16.6363373889723
TRINITY_DN103575_c0_g1	0	0	0	0	0	0	0	0	0	0.232115625861464	0.59421086622672	0
TRINITY_DN103576_c0_g1	0.786758137568364	0.230484991558105	1.03832120840518	4.47456983985874	0.695093998893516	1.80440979179586	1.18055296140795	0.476749475352892	1.3975180248956	0.337488079534216	2.03287069586578	0.685465842653784
TRINITY_DN103580_c0_g1	16.4665051165027	17.235694626024	17.5549183432451	15.4632089322225	15.7153987417045	13.4074274522273	16.1943050106499	19.4359534708357	10.1383226952092	10.9064721376747	9.46803877411673	12.8823267302434
TRINITY_DN103586_c0_g1	0.262252712522788	0.212154021469273	0	0.0616443398150751	0	0.0778337967868563	0.355361817616286	0.181647207973307	0.355048621994802	0.119549068925913	0	0
TRINITY_DN103597_c0_g1	0	0	0	0.334164683785195	0.453946651805934	0	0	0	0	0	0	0
TRINITY_DN103598_c0_g1	0	0	0	0	0	0	0	0	0	0.907091784929896	0.575519726303156	0
TRINITY_DN103602_c0_g1	0	0	0	0	0	0	0	0	0	0	0.631314173836182	0.552984647470698
TRINITY_DN10360_c0_g1	2.11673667596011	1.37401403739376	1.1143165259084	1.63512206382072	1.10632960019648	0.419857738095956	1.66177208943	1.32840687667036	1.43088482057577	1.46273046634485	2.6454937297784	2.14185468116819
TRINITY_DN103619_c0_g1	2.21979056855479	3.11707363437002	4.0482987098107	2.8834794473345	21.0058993955993	10.2962994035184	10.5668886632535	13.1578090680468	7.98632634857468	7.87563875131226	4.78967434847256	3.09974345930938
TRINITY_DN103622_c0_g1	0	0.1935534782909	0.295255881706975	1.23074471499519	2.15596311565449	2.00633289888862	1.83375809731481	2.27059009966633	0.0997764375678823	1.39925308461428	3.5086338331143	3.878579154541
TRINITY_DN103624_c0_g1	1482.20177643903	1529.3253380561	1730.07900015143	1873.47978109062	2171.68002629179	2239.66127583805	1759.46783002482	1775.60145793907	1890.52506509952	1626.57108996454	2050.70343821405	1852.58877379967
TRINITY_DN103624_c1_g1	47.3292015355421	28.6337839980238	49.6072100888554	60.7977416810125	16.8640614185057	0	39.6433443075399	75.8707631650605	24.9794198844865	39.4911834960417	71.2983296412648	50.4852827582508
TRINITY_DN103626_c0_g1	40.4916729825384	25.4800484234761	37.3578907638911	15.7005039391554	21.3177278616608	23.3150026363645	31.68956093296	30.1188937758232	34.0529206631839	19.4642811513182	17.9800396897551	19.9698445954136
TRINITY_DN103633_c1_g1	1.67657016773141	1.63226505717465	1.71439807004498	1.88122340501295	1.43252107439175	1.3529737704321	2.1891199149311	2.6791474264522	2.68424533015413	1.77207690664518	1.85656024166142	2.4301030153976
TRINITY_DN103635_c0_g1	0	0	0	0	0	0	0	0	0	0	13.2087775089684	8.15460189463127
TRINITY_DN103638_c0_g1	1.89215696662642	0.756152516164309	1.96208651227772	3.05913011445236	1.77307555672076	2.14643373310496	0.458439524328703	0.420170836803829	1.29774158732772	2.51031885617175	1.93997294072329	1.21493846913636
TRINITY_DN103638_c1_g1	0.571414390306835	1.87191553377717	0.942904865317796	1.77578540293543	2.36876242037285	0.404290978738585	1.13470900897508	1.51005408464367	1.50863269400528	4.75360952653022	3.62022272818035	3.85529321067776
TRINITY_DN103642_c0_g1	0	0	0	0	0	0.435424497453327	0.240609564011027	0	0	0.24608064984219	0	0.264736313241287
TRINITY_DN103644_c0_g1	178.676491731768	148.564155804205	184.58868571739	67.716188282343	438.894597255669	380.737582301776	117.909791422204	162.742498140216	119.207250885282	158.168707970794	232.367135640791	157.943809604726
TRINITY_DN103647_c0_g1	12.0453959035374	19.19063867138	19.7838328592008	23.3574925730966	33.5723975909298	20.639743849662	19.7701333004138	19.1747983865855	15.1741172471337	15.6952058154292	16.8290002371488	17.7267073622966
TRINITY_DN10364_c1_g1	2.20107559277699	0	0	0.922999033987882	1.24806981204263	0	1.47839627969852	0.851359619009317	0	0	1.01183230601141	2.70252595088501
TRINITY_DN103651_c0_g1	22.9200120886111	26.6419084394006	32.8617826090891	28.807661443465	30.9341397811001	27.3743687122139	30.4976181697054	39.8257036746852	32.6330501246773	24.0139166912208	21.4702613551835	24.3548365096988
TRINITY_DN103659_c0_g1	0.918006019646497	1.26348907068168	1.16216542952155	2.70759077118261	2.41109549697756	2.13086697374759	2.32665177222971	1.80515635202325	1.59739484950399	2.36982225127475	2.37628552043155	3.09205683706326
TRINITY_DN103660_c0_g1	0	0	0	0	0	0	0	0	0	0.667993647078069	0	0.763236373614504
TRINITY_DN103662_c0_g1	0.140483844150298	0.304348018092515	0.152272099145351	0.193501344670487	0.0850441271076895	0.0934005561442276	0.251999365857703	0.533625896210107	0.299329312703647	0.196991474637213	0	0
TRINITY_DN103665_c0_g1	0	0.46096998311621	0	0.377958346047642	0	0	0	0.953498950705783	0	0.365629718768104	0.454724747394157	0
TRINITY_DN103668_c0_g1	1.47046238254205	1.82581853546555	0.790632766172444	1.57347772400564	0.198436296584609	0.855282235549284	1.81069374857529	1.63482487175976	1.41987053850658	2.59474377387341	3.69442934339927	3.20102601125822
TRINITY_DN103670_c0_g1	0.402736556673086	0.433473527982962	0.342823321181216	0.210876004155045	0.212799304718352	0.404290978738585	0.664594937753535	0.737904559603039	0.721111526058785	1.01965834186545	0.371312048332284	1.16045388203888
TRINITY_DN103671_c0_g1	0.524505425045576	0.673124004585483	0.295255881706975	0.167082341892597	0.538990778913623	0.12453407485897	0.550127429194443	0.499380930772517	0.377077186133165	0.49216129968438	0.204207677970873	0.249136991624166
TRINITY_DN103675_c0_g1	0	0	0	0	0	0	0	0.658396683326198	0	0	0.779727404274029	0
TRINITY_DN103680_c0_g1	19.8009304761877	23.8291828231231	22.4031381358119	18.1531870348865	24.1687849762089	16.9224017151218	17.122573861154	18.0283365001966	16.5052256301416	10.8713479864505	9.70014367585412	12.9056126741066
TRINITY_DN103683_c0_g1	0.262252712522788	0	0.142983782561624	0.720929364092134	0	0	0.114467508559092	0	0.144157515317232	1.06176500508006	2.2278722899937	1.96280159825863
TRINITY_DN103683_c1_g1	3.58744211013564	2.38841757333896	3.83860792632958	1.65273473233931	5.90017255178237	4.32400098492467	3.65612639278294	2.47486876305926	2.29615386195178	1.8634843363372	3.55522219680437	1.68223988627533
TRINITY_DN103683_c2_g1	2.16364564122137	1.85358456368834	1.81938419385499	0.659285024277058	1.07798155782725	1.61760867950741	1.6962262400162	1.79384062431344	1.60840913157317	1.6383512224661	1.19734884405872	1.20725184689024
TRINITY_DN103684_c0_g1	0	0	0	0	0	1.27558473819831	0	0	0	0	0	0.685465842653784
TRINITY_DN103695_c0_g1	2.19183963070482	1.37401403739376	1.685970192016	0.307745681007306	0.411235601302961	1.010949829123	1.97128995461342	1.91861141142953	1.99650059977551	1.4906605143063	0.686829649131542	0.0779966080856054
TRINITY_DN103697_c0_g1	0	0	0	0.738542032610727	0	0	0	0	0	0.639852007844181	0	0
TRINITY_DN103697_c1_g1	0.131247882078133	0.138290994934863	0.142983782561624	0.114244336336819	0.156103219979892	0.171234352931084	0.114467508559092	0	0.133143233248051	0	0.29710543311336	0.724351108134144
TRINITY_DN103699_c0_g1	0.393500594600921	0.424308042938546	0	0.0878253335589294	0.467931686041421	0	0	0.181647207973307	0.310667544245452	0	0.222898817894436	0.280335634858408
TRINITY_DN1036_c0_g1	0.48707547348996	0.654793034496651	0.552514104662338	0.589072359236722	0.397250567067474	0.559958572312298	0.515673278608249	0.669712411036011	0.488191855242852	0.639852007844181	0.445518663551207	0.591869912951058
TRINITY_DN103702_c0_g1	11.2304437764856	12.4033274229005	6.60089698550237	4.52740784541451	4.08476391845689	3.68620861582551	2.92262315385702	3.65557561488576	5.13557098949233	2.42610552974252	2.05128286355168	2.69483932863889
TRINITY_DN103707_c0_g1	7.40894294331061	3.10763857623606	8.31557651968625	5.53823221296133	8.4390232263706	4.72829196366325	4.43547358414174	2.73602384730941	2.50672101915673	7.52418564779732	9.02252011056553	7.69498709973841
TRINITY_DN103708_c0_g1	14.7522619455821	7.34047522821894	9.80142570894376	4.49218250837733	9.65912296994225	9.98540898092406	9.53554210603701	9.64993347800488	11.5138121559665	7.74212465840562	5.39309129854223	4.33819394943386
TRINITY_DN103713_c0_g1	0	0	0	0.589072359236722	0	0	1.45561667600517	0	0	0	0	0
TRINITY_DN103714_c0_g1	1.94830189395984	1.44787706392817	1.43828174978326	1.0372433703247	1.13467764256571	1.53977488272055	2.59004093993409	2.24795864424671	1.95211952202616	1.95489176602923	2.45049213565047	2.16514062503143
TRINITY_DN103717_c0_g1	0	0	0	0	0	0	0.825191143791665	0.965112460723749	0	0	0	0
TRINITY_DN103720_c0_g1	0	0	0	0	0	0	3.09432441669566	0	0	0	2.12576845100827	0
TRINITY_DN103722_c0_g1	9.02936818370859	8.7514207788799	7.61050885173966	5.67889555207603	5.75843233993622	7.07709356841404	8.28636558850284	7.77658497741459	11.047648864862	9.28208593918933	8.52120699948129	7.75738438620689
TRINITY_DN103723_c0_g1	89.6286925678901	95.4461263754723	112.26394204957	57.3430405519939	85.6258289371061	68.6694231708953	53.0756223703709	69.2180086186152	52.3661083000344	48.1897007058546	50.1901742505706	57.3548622750312
TRINITY_DN103725_c0_g1	3.98069965310308	4.36196216187333	5.57214555781982	4.13183683084828	3.68789132528767	3.43714046610757	3.31215437701333	2.84947890671569	3.99332514902365	3.78325195114218	4.38125899253081	3.87089253229489
TRINITY_DN103726_c0_g1	23.3883725863233	22.2616153074384	25.1941365371526	12.8522498288581	16.3534186819613	14.029208297416	10.2459809962234	13.6801192365471	13.1886309294273	9.90099041106242	12.8282593767932	17.1036388061113
TRINITY_DN10372_c0_g1	0.337112615634019	0.645627549452235	0.942904865317796	0.395571014566235	0.127755177610662	0.450991256810699	0.458439524328703	1.45317766378645	0.366062904063984	0.548444578152155	0.686829649131542	0.241450369378048
TRINITY_DN103730_c0_g1	3.52181816909657	3.05237609288003	4.924496574209	2.61976543762368	7.85769937085226	3.73290889389763	5.0542245694624	3.62162843175632	7.0102665875616	2.7705761212671	4.66915834180123	2.53138556734645
TRINITY_DN103735_c0_g1	66.7086804792789	64.8387977889142	64.5141138133214	42.134739295223	52.8195844379421	38.5886621532642	38.6575569577101	41.5852993335611	41.4402644368787	29.4285373528388	29.713054061475	34.8771441332592
TRINITY_DN103737_c0_g1	0.393500594600921	0	0	0.351539343269753	0	0	0.297843318290573	0	0	0	0	0
TRINITY_DN10373_c0_g1	2.14493066544356	1.36484855234934	0.933335084595167	1.01963070180611	1.38981002388878	0.917549272978769	1.26056631938085	1.14675966869706	1.59739484950399	1.17433156201561	0.909728467025978	1.01259944236356
TRINITY_DN103740_c0_g1	9.4882496677151	8.8161183203699	9.70629082999528	3.42852013527474	10.3538389949375	6.68792458447976	7.51840819899072	6.83440175441862	6.64420368349761	4.28937827480729	4.68757050948712	5.25719746209469
TRINITY_DN103743_c0_g1	117.316162447173	128.460473078548	139.277181316439	83.135365543269	120.54570347532	79.8214495745161	71.974435829514	86.2017247818112	70.3796426747086	63.9693314389855	65.2555120012004	78.407164144398
TRINITY_DN103745_c0_g1	0	0	0	0.27252034397012	0	0	0	0	0	0.253063161832553	0	0
TRINITY_DN103751_c0_g1	0.393500594600921	0.488736011338999	1.29529796722164	0.958224371025068	0.581701829416596	0.310890422594357	0.423985373742508	0.613133772486948	1.00942655669325	0.288398904329239	0.47341588731772	0.171366460663446
TRINITY_DN103753_c0_g1	0.805473113346172	0.737821546075477	0.619221105581836	0.175888676151894	0.453946651805934	0.404290978738585	0.687659286493054	0.840043891299505	0.266286466496101	0.239098137851827	0.29710543311336	0.420503452287612
TRINITY_DN103757_c0_g1	0	0	0	0	0	0	0	0.0795078762768407	0.355048621994802	0	0.287620377032746	0
TRINITY_DN103765_c0_g1	0.196628771483721	0.166057023157652	0.171411660590608	0.958224371025068	0.354539516564501	0.575525331669669	0.653205135906859	0.510994440790482	0.266286466496101	1.30086314293189	0.993141166087851	1.68223988627533
TRINITY_DN103769_c0_g1	0.814952127051815	1.91801253208879	0.904907206566183	5.37995620532802	0.836834210739665	1.88179882402965	1.99406955830677	2.28190582737615	1.47526589832512	4.43008647097673	4.00994694419853	3.86320591004877
TRINITY_DN103771_c0_g1	6.35993209321946	7.5434637646438	8.62969049869959	9.71386270607205	12.3964099411151	8.08804339753704	5.3751322364925	4.07574645168959	8.08610278614256	4.90828274668038	5.35598799093277	7.29008296906792
TRINITY_DN103790_c0_g1	113.522612551848	107.858888856507	114.77854266651	45.0884314075978	111.368875199553	79.1525236867022	60.4448241651702	62.0545574136875	48.7388460550747	43.942429094262	54.9614364313573	57.2847783663166
TRINITY_DN103792_c0_g1	1.18025873216928	0.87611254101034	1.07631886715679	0.773529360613877	1.13467764256571	1.21331770076882	1.70761604186288	1.62350914404995	1.54167554021283	1.21643822523022	1.14183336876336	1.15276725979276
TRINITY_DN10379_c0_g1	0.234058723039337	0.0830285115788261	0.428669883545971	0.430796351603421	1.40417303202252	0.310890422594357	0.206155413424833	0.658396683326198	0.499206137312034	0.140708196169438	0.723932956741004	0.810034338465867
TRINITY_DN103801_c0_g1	34.8154451342926	38.0033358712227	40.5297101451646	25.8275503283123	32.9906957615132	26.6431757869705	25.7298471166869	31.3677927762167	22.0622548835164	20.4206737027255	14.9353366878779	24.5494889142255
TRINITY_DN103813_c0_g1	7.03440037612097	6.2338776956505	5.75312699913306	1.62631572956142	4.1558230113291	4.68159168559114	4.97392646644334	5.43810051148939	6.08960218636705	3.64952626696311	1.71735309506652	3.2555105983557
TRINITY_DN103815_c0_g1	13.2536055735567	12.5232874477466	13.2780707526469	13.7138425320649	15.8431539193152	18.5400103946292	14.3719367151817	13.2486326720334	12.3233618880513	16.4827485314332	18.4071461856204	15.7094211769405
TRINITY_DN10381_c0_g1	0.309161677784047	0.249085534736478	0.761923424004559	0.254907675451527	0.510642736544394	0.0467002780721138	0.572907032887795	0.261155084250147	0.122128951178869	0.260257265095351	0.686829649131542	0.148080516800207
TRINITY_DN103820_c0_g1	0	0	0	0.861592703206842	0.312206439959785	0.217934631003198	0.538737627347767	0	0.177524310997401	0.632869495853818	0.492107027241283	0.887804869426587
TRINITY_DN103826_c0_g1	0.280967688300596	0.129125509890447	0	1.12530671291767	0.042711050502973	0.202367871645826	0.527063080454925	0.159015752553681	0.654377934698449	0.154673220150164	0.148413230437847	0.0388852654803598
TRINITY_DN103827_c0_g1	0	0	0.0951348789484821	0.536234353680943	0	0	0.148921659145287	0.238523628830522	0.0887621554987005	0.0774424057112997	0.389724216018182	0.155767139046325
TRINITY_DN103828_c0_g1	0.224822760967172	0.396542014715757	0.16184187986798	0.474590013865868	0.184451262349122	0	0.137531857298611	0.136086514825903	0.399429699744152	0.203973986627576	0	0.210251726143806
TRINITY_DN103838_c0_g1	8.29875497347365	10.4206173493218	9.82056527038902	4.67663950975448	8.04215063320138	5.44391812954926	5.8335717608212	6.92522535840528	6.53341296386055	4.62707794561394	3.7686359586182	6.46444930898493
TRINITY_DN103840_c0_g1	0.0656239410390665	0	0.218979100064849	0.334164683785195	0.156103219979892	0.0467002780721138	0.458439524328703	0.31773372279921	0.144157515317232	0.661011135087706	0.436312579708258	0.319220900338768
TRINITY_DN103842_c0_g1	0	0	0	0	0	0	0	0	0	0.56960370539568	0.482621971160669	0
TRINITY_DN103847_c0_g1	0	0	0	0	0.354539516564501	0	0	0	0	0	0.631314173836182	0.264736313241287
TRINITY_DN103848_c0_g1	2.7350600315282	2.42534908660616	2.4954610554948	2.20658175453885	2.04257094617757	2.30210132667868	2.41833967709545	2.52042945620667	2.68424533015413	2.55961962264916	2.58049319840242	2.80380850283385
TRINITY_DN103848_c1_g1	9.85355627283257	8.3273823090309	8.30600673896363	5.14266119839509	7.40375271904632	9.28534957439542	7.78208211174127	8.02642433395493	9.30642044951338	6.40613736424948	6.98964941469975	6.56573186093377
TRINITY_DN103859_c0_g1	12.2233096992433	11.8962604414727	12.4874379864744	6.6547325916197	10.2404468254606	8.75652452079787	5.70742970536926	6.2438994373513	5.74589179591405	5.91376447329267	4.72467381709659	7.04094597744375
TRINITY_DN103864_c0_g1	9.7692173560157	22.5751288105754	17.5073509037708	1.62631572956142	2.66660585219889	0.559958572312298	2.57865113808741	1.58926417861236	2.35154922177032	3.4315872563548	6.37702638078713	6.60461712641413
TRINITY_DN103869_c0_g1	5.75108775135701	5.46855969444177	6.02952478353368	4.28106849518825	5.67338821282853	5.61470771792728	5.45543033951156	5.76714996199841	5.59039604905501	3.68465041818736	3.63863489586625	3.45038908000727
TRINITY_DN103878_c0_g1	0	0	0	0	0	0	0.229219762164351	0.124770787116091	0.421458263882516	0.239098137851827	0	0
TRINITY_DN103879_c0_g1	0	0	0	0	0	0	0	0	0	0.548444578152155	0.343414824565771	0.295934956475529
TRINITY_DN103893_c0_g1	6.20996923536351	6.19721575547283	6.13422944320479	5.40637520810591	5.00664225630425	4.63489140751903	3.65612639278294	4.70019595188635	4.43681197704453	4.3386790412847	3.05390908572014	4.94566318400204
TRINITY_DN10389_c0_g1	0	0.295182533048099	0	0.501009016643757	0	0	0.469829326175378	0.249839356540335	0.443810777493502	0.372612230758467	0.306311516956309	0.257049690995169
TRINITY_DN1038_c0_g1	0	0	0	0	1.07798155782725	0	0	0.102139331696466	0.476853623701048	0.611710368610294	0	0.108969174194962
TRINITY_DN103907_c0_g1	0	0	0.0379976587516127	0.369152011788346	0.0850441271076895	0.0467002780721138	0.103077706712416	0.0681921485670282	0.0333667956801684	0.309346440300328	0.29710543311336	0.140167817429204
TRINITY_DN103909_c0_g1	11.9797719624983	15.8522455304963	13.916431419674	6.05685389812368	12.5664981953305	5.83264234893048	13.1799939519271	8.19675581421842	20.6537225765516	7.14437931377605	4.70626164941069	4.42387717976558
TRINITY_DN10390_c0_g1	0.0561449273334236	0.507336554517372	0.457097761574955	0.105438002077522	0.0710590928722028	0.388724219381214	0.160311460991962	0.283786539669772	0.133143233248051	0.281204801066441	0.0742066152189237	0.342732921326892
TRINITY_DN103910_c0_g1	0.24353773674498	0.175222508202068	0.0571372201968694	0.167082341892597	0.340554482329015	0.388724219381214	0.492893674914897	0.27247081195996	0.144157515317232	0.457037148460129	0.287620377032746	0.334820221955889
TRINITY_DN10391_c0_g1	0	0	0	0	0	0	0	0	0	0.267239777085715	0.993141166087851	0
TRINITY_DN103922_c0_g1	2.89425885145631	1.59533354390744	2.50503083621743	3.72722147298871	3.6451802747847	3.46827398482232	3.24353082088711	2.00943501541619	2.47367817294918	1.31503975818505	2.26497559760316	1.16836658140988
TRINITY_DN10392_c0_g1	0.0281939894834508	0	0.10470465967111	0.114244336336819	0	0.0778337967868563	0	0.0339471831294376	0	0.203973986627576	0.362105964489334	0.264736313241287
TRINITY_DN103931_c0_g1	0.0935748788890393	0	0.314395443152232	0	0	0	0.171986007884805	0.363294415946613	0.0997764375678823	0.175832347393689	0	0
TRINITY_DN103935_c0_g1	0.0748599031112314	0.119960024846031	0.123844221116367	0.290133012488713	0.978574422585814	0.482124775525441	0.561517231041119	0.567573079339545	0.166510028928219	0.393771358001991	1.16945162029221	0.171366460663446
TRINITY_DN10393_c1_g1	0	0	0	0	0	1.52420812336318	0	0	0	0	0	0.802121639094864
TRINITY_DN103941_c0_g1	9.61949754979324	11.5366499400242	16.2024831558265	30.5132341813601	66.9747069276442	27.9810275625983	25.1680451405996	20.3668209661218	18.5461073076664	7.21483920749699	14.2393009549034	16.0521540982674
TRINITY_DN103942_c0_g1	0.177913795705914	0.691724547763856	0.200121002758493	0.334164683785195	0.326191474195271	0.12453407485897	1.22639691384082	0.953498950705783	0.199552875135765	2.19398990388106	1.58735203231457	1.3863049297998
TRINITY_DN103942_c0_g2	0.384021580895278	0.212154021469273	0.533374543217081	0.799948363391767	1.6453203791101	0.513258294240184	2.94540275755037	1.28284618352296	0.62101113901828	1.96187427801959	1.34604104673424	0.646354500048539
TRINITY_DN103946_c0_g1	95.8291827895479	86.4550551199899	95.3186750311843	75.1884819058731	88.9588027719311	74.0973297765341	60.5709662206221	71.0800413914956	63.4250953964382	60.0876895461609	50.7935912006403	67.8224592343692
TRINITY_DN103948_c0_g1	2.26669953381605	1.66003108539744	1.67640041129337	1.09008137588048	1.51756520149944	1.46194108593369	1.76484979614242	2.11157434711265	2.2738013483408	1.43458882711096	1.4015565220296	1.15276725979276
TRINITY_DN103957_c0_g1	0	0	0	0.158276007633301	0.425598609436704	0	0	0	0	0.457037148460129	0	0
TRINITY_DN103965_c0_g1	0.552699414529027	0	0	0	0	0	0.401205770049156	0	0	0	0	0
TRINITY_DN103968_c0_g1	0	0.119960024846031	0	1.6703474008579	0	0	0.469829326175378	0.306417995089397	0	1.75790029139202	1.8470751855808	1.11365591718751
TRINITY_DN10396_c0_g1	0	0.221319506513689	0.228548880787478	0	0	0.0934005561442276	0	0.0681921485670282	0.366062904063984	0.0632657904581383	0.0834126990618729	0.397217508424373
TRINITY_DN103971_c0_g1	0	0	0	0.501009016643757	0	0	0	1.43054620836683	0	0	0	0
TRINITY_DN103974_c0_g1	0	1.39261458057213	0	0.54504068794024	0	0	0	0	0	0	0	0
TRINITY_DN103975_c1_g1	0.355827591411827	1.17129507405844	0.990753768930938	2.42626409295319	2.14160010752075	0	0.595971381627313	0.159015752553681	1.1425697899413	1.72277614016777	2.7662887086874	3.13885480191462
TRINITY_DN103978_c0_g1	0	0	3.6100590455421	0	2.15596311565449	0	2.57865113808741	0	3.29424218710323	1.37132303665282	5.60650506035605	8.5206207598214
TRINITY_DN103978_c1_g1	0.814952127051815	0.940540509410793	1.06674908643416	1.01106237658085	1.03527050732427	1.38410728914684	1.29502046996704	1.45317766378645	0.543587215061385	1.04779998109933	1.55024872470511	1.16045388203888
TRINITY_DN103979_c0_g1	399.062345129799	376.583901458452	288.689323346419	127.951514615931	478.395515440751	367.003697667597	366.989951066604	322.306170140899	370.300487115365	215.717725430277	151.637870533019	114.927662898452
TRINITY_DN10397_c0_g1	11.9610569867205	15.4743040589589	14.5640804032848	9.50298670191701	12.509802110592	8.66356872920671	10.383512853522	12.9648461323636	10.0605748217797	6.18798676236874	5.72730003926505	7.69498709973841
TRINITY_DN103985_c0_g1	1.97625283180981	1.954944045356	1.69553997273863	1.75817273441683	1.38981002388878	1.60204192015004	2.1891199149311	2.12289007482246	2.38491601745048	2.11654749816976	1.39235043818665	2.30530844246063
TRINITY_DN103987_c0_g1	0.70241922075149	1.52174009046258	1.37157474886377	5.61748922129499	1.78706059095625	1.61760867950741	2.77341674966557	2.53174518391648	2.40694458158885	8.57198562889665	0.881831243259465	2.40659099440948
TRINITY_DN10399_c0_g1	11.502175502714	8.30878176585253	10.4586444732772	7.59534429412617	9.82921122415763	8.67913548856408	7.77040756484842	6.50505452160145	6.99925230549242	4.61290133036078	7.63937575622183	11.3244292626552
TRINITY_DN104002_c0_g1	5.00175956534426	4.5371846700754	4.78151279164738	7.55131262282969	6.73700676252204	7.45025102843788	5.30650868036627	4.63200380331932	5.87871107968948	6.00517190298469	5.35598799093277	6.69030035674586
TRINITY_DN104005_c0_g1	0.374542567189635	0	0	0.228488672673638	0.156103219979892	0	0.332297468876768	0	0	0	0	0.23376374713193
TRINITY_DN104006_c1_g1	2.05135578655452	0.737821546075477	7.16298087088734	0.562653356458833	0.127755177610662	0.0778337967868563	0.69904908833973	0.647080955616386	0.266286466496101	2.46821219295713	5.62519620027961	0.957888778141189
TRINITY_DN104010_c0_g1	3.5966780722078	3.89155712062316	4.924496574209	4.85252818590638	3.81526852900008	4.71272520430588	3.77059390134204	4.28002511508252	5.31309530048973	4.76757455051094	4.02863808412209	4.88349197465844
TRINITY_DN104021_c0_g1	0	0.507336554517372	0	0.835173700428952	0	0	0	0	0	0	0	0
TRINITY_DN104025_c0_g1	8.33618492502927	7.28521274486291	9.1062092858587	6.67234526013829	10.339853960702	13.2361930992962	13.0310722927818	13.6574877811274	10.7259670385473	8.62805731609199	7.74147959520727	5.80249548731927
TRINITY_DN10402_c0_g1	3.66230201324687	6.8242427617467	4.76265469434102	9.49418036765771	8.2266018955505	31.9625598416608	5.50127429194443	6.01698931853874	14.8858022164992	1.66649286169999	0.937625690792491	0
TRINITY_DN104032_c0_g1	11.5677994437531	10.577508887435	11.6492377808277	8.20179131284745	10.5949863420251	8.53903465434774	8.61866305737961	9.34321770060732	6.55544152799891	7.60141646223618	10.2198689546242	13.3962000351088
TRINITY_DN104033_c0_g1	0	0	0	0	0	0	0.504283476761573	0	0.743140090197149	0	0	0
TRINITY_DN104036_c0_g1	44.8845882060202	24.1796278395272	18.3931185488917	0.131857004855412	0.723442041262746	0.388724219381214	0.183375809731481	0.0226314554196251	23.8702168902253	0.379806334021265	0.334208740722822	0.241450369378048
TRINITY_DN10403_c0_g1	0	0.543998494695036	0	0.430796351603421	0	0	0.366751619462962	0	0	0.773577692023256	0	0
TRINITY_DN104040_c0_g1	4.42110921296526	8.47483878901018	8.20130207929252	4.04377348825532	3.82963153713382	5.83264234893048	2.09743201006536	3.59869919402854	1.98548631770633	1.39227057262391	1.15103945260631	2.27433587635128
TRINITY_DN104043_c0_g1	0	0	0	1.25716371777308	0	0	0	0	0	0.548444578152155	0	0
TRINITY_DN104048_c0_g1	2.2948935232995	1.58616805886303	1.76224697365812	2.08353108394273	1.2907808625456	1.44637432657632	1.52424023213139	1.43054620836683	2.17402491077292	1.58926204726113	1.42945374579611	1.84591972469266
TRINITY_DN104052_c1_g1	0	0	0.476237323020212	0	0	0	0	0	0.443810777493502	0	0	1.88480499017302
TRINITY_DN104058_c0_g1	11.3055467312303	14.4782314931026	15.8880877126743	15.3577709301449	15.5876435640939	10.40526671902	14.4522348182008	16.1776194550259	14.3865960791872	8.50850824716608	8.97621071911312	11.6282769185018
TRINITY_DN10405_c0_g1	0.796237151274007	0.590095493006657	1.88609119477449	0.553847022199536	1.90045276043317	1.04208334783774	0.527063080454925	0.181647207973307	0.776506885877317	0.780560204013619	1.03972952977793	0.708751786517023
TRINITY_DN10405_c0_g2	0.430930546156537	0.119960024846031	0.952474646040424	0.395571014566235	0.652382948390543	0.71562616588601	0	0.408557326785863	0.809873681557486	0.590762832639204	0	0.404904130670491
TRINITY_DN104064_c0_g1	0.552699414529027	0.60869603618503	0.523804762494453	3.93833548617779	1.94316381093614	1.74214275436638	1.35225422424659	1.02169109927281	1.77459521102876	4.11375751868604	1.75445640267598	3.38799179353879
TRINITY_DN104068_c0_g1	25.1585176329437	26.2084349114176	26.4801461877905	17.2827879974203	27.8423132933628	21.775227753644	21.0537639685341	21.6952278427922	19.4888002729993	13.8528806063355	13.7937822913522	16.5427414592696
TRINITY_DN104070_c0_g1	6.65037879522569	2.39758305838337	1.53341662873175	0.0440316712964822	0.184451262349122	0.108967315501599	0.0686235561262219	0.204278663392932	2.7176121258343	0.267239777085715	0.0557944475330253	0.210251726143806
TRINITY_DN104071_c0_g1	5.30144222942266	7.23911574655129	8.18216251784726	17.9949110272532	12.8926896695257	10.7788689435969	16.8819642971429	16.0754801233295	11.1697778160408	10.2877792570741	16.9961046075102	14.1596624858482
TRINITY_DN104072_c0_g1	2.7350600315282	2.95101661121237	2.74314949772753	3.22621245634496	2.76563501354206	3.6395083377534	3.97703405981304	3.96199360997515	4.50354556840487	4.83803444423188	3.01680577811068	3.44247638063627
TRINITY_DN104077_c0_g1	5.61983986927887	5.04425165150323	4.54339413013727	5.83717155970934	5.90017255178237	9.00559267051581	6.13169982415794	6.68670172957475	4.25928766604713	6.1319150751734	7.43516807825096	6.21531231736076
TRINITY_DN104080_c0_g1	8.17698610510116	9.13879730855125	9.92526993006013	6.59308825180462	9.84319625839312	7.20118287871994	6.02833737239936	6.5958781255881	6.33353613925216	5.05597345484018	4.83626271216264	6.40227809964133
TRINITY_DN104091_c0_g1	0	0	0	0	0	0	1.01995675536982	0	0	0	1.4015565220296	0
TRINITY_DN104093_c0_g1	1.05848986379679	0.986637507722414	0.828630424924057	0.747110357835988	0.453946651805934	0.575525331669669	0.974112802936951	0.999059643853186	1.36447517868805	0.991516702631558	0.723932956741004	0.97348809975831
TRINITY_DN104096_c0_g1	0	0	0	0	0	0	0	0	1.63043769571153	0	0	0.669866521036663
TRINITY_DN10409_c0_g1	0	0	0	0	0	0	0	0	0	0	0.445518663551207	0.607469234568179
TRINITY_DN104100_c0_g1	1.32997853839175	1.03273450603403	0.971614207485681	1.79339807145402	0.879545261242638	0.917549272978769	1.83375809731481	1.64614059946957	1.15358407201048	1.61740368649501	2.07918008731819	1.79143513759518
TRINITY_DN10410_c0_g1	0	0	0	0.0966316678182259	0	1.010949829123	0	0	0	0	0.492107027241283	0.0467979648513632
TRINITY_DN104110_c0_g1	7.22155013389905	7.22995026150687	4.58167325302778	8.19322298762219	9.85755926652686	8.41450057948877	5.63880614924304	6.07386573939596	8.27464137920914	7.07413101132755	8.27068993005801	6.17620097475552
TRINITY_DN104112_c0_g1	4.56159305711556	4.8323672031235	5.28645945683547	6.6459262573604	7.50315985428776	7.07709356841404	4.92808251401047	5.21089261036868	4.68074592992965	4.20516494837806	4.68757050948712	5.53775917407798
TRINITY_DN104112_c1_g1	1.40508149313646	1.03273450603403	1.62883297181913	0.589072359236722	1.63095737097636	1.58647516079267	0.939658652350757	1.04432255469244	0.898311887583563	1.38528806063355	0.454724747394157	0.919003512660829
TRINITY_DN104117_c0_g1	0.899291043868689	0.866947055965924	0.819060644201429	0.914192699728585	0.851197218873408	1.010949829123	0.847970747485016	0.86267534671913	0.854254759306836	1.22363232849302	1.56866089239101	0.989087421375431
TRINITY_DN104118_c0_g1	1.59223125091454	2.13016655355806	1.33357709011215	2.36485776217215	2.0709189885468	2.31766808603605	2.10882181191203	2.12289007482246	2.16301062870373	2.21514903112458	3.3510145188335	2.32090776407775
TRINITY_DN104120_c0_g1	0	2.01047610180157	0	0	0	0	0	0	0	0	1.59655811615752	0
TRINITY_DN10412_c0_g2	0.0561449273334236	0	0	0.281326678229416	0	0	0.114467508559092	0	0	0.232115625861464	0	0
TRINITY_DN104142_c0_g1	0.496311435562125	0.543998494695036	0	1.29215104577623	0	0.746759684600753	0	0.420170836803829	2.05189595959405	0.773577692023256	1.97707624833275	0.428416151658615
TRINITY_DN104148_c0_g1	1.87319893921513	1.86275004873275	1.20973286899579	0.984643373802957	0.780138126001205	1.22888446012619	1.93683580402723	1.99811928770637	1.69717128707187	2.15167164939401	1.57814594847162	1.42519019528016
TRINITY_DN10414_c0_g1	0.477596459784317	0.682289489629899	0.761923424004559	0.835173700428952	0.765775117867462	0.482124775525441	0.630425532213508	0.760536015022664	0.399429699744152	0.450054636469766	0.315517600799258	0.459614794892857
TRINITY_DN104153_c0_g1	0.505790449267768	0.543998494695036	0.428669883545971	0.509815350903054	0.992937430719557	0.59109209102704	0.538737627347767	0.681028138745823	0.543587215061385	1.00548172661228	0.510519194927182	0.786748394602628
TRINITY_DN104161_c0_g1	1.76090908454828	2.10267009842482	2.0575028553651	2.2503754168013	1.81540863332548	1.85066530531491	1.65038228758333	1.57794845090254	1.90773844427681	2.20795492786178	3.20232231615799	2.08737009407071
TRINITY_DN104176_c0_g1	4.50520507814865	4.28809913533892	4.51496625210829	3.96475448895568	4.5103625278936	3.91971000618608	2.48696323322167	2.44092157992983	4.2038923062286	3.4315872563548	2.3854916042745	3.51256028935087
TRINITY_DN104189_c1_g1	0.833667102829622	0.451804498071794	1.39071431030902	0.123050670596115	1.74472751435153	0.762326443958124	0.126142055451935	0.124770787116091	0.598982574879916	0.253063161832553	0	0.521786004236456
TRINITY_DN104191_c0_g1	6.18201829751354	9.23099130517449	12.1066170065416	85.1046522908749	16.9778315618809	23.1126347647187	25.5464713069554	13.3850169691675	12.1681900906649	150.229591837752	54.2188123346927	102.917767793143
TRINITY_DN104194_c0_g1	0.196628771483721	0.110794539801615	0	0	0	0.544391812954926	0.447049722482027	0.192962935683119	0.210891106677569	0.0914074296920259	0.232104901737385	0
TRINITY_DN104197_c0_g1	20.2318610223442	19.5963461711402	24.2892293305864	16.3333699606546	19.2044757965093	16.0204192015004	12.7560085781846	14.2137451327572	12.2235854504834	13.2902594129302	11.473012246216	17.1113254283574
TRINITY_DN10419_c0_g1	0.24353773674498	0.276581989869726	0.0951348789484821	0.079018999299633	0.198436296584609	0.108967315501599	0.297843318290573	0.692641648763789	0.277300748565283	0.0774424057112997	0	0.31153427809265
TRINITY_DN1041_c0_g1	37.840951867827	41.4705849489073	45.6636160387158	34.6010393409119	86.9733058843902	56.9574381949622	39.5744360063675	33.8769065047135	42.8935017710654	31.8825729305427	35.0132476048747	40.2821960350292
TRINITY_DN104208_c0_g1	0	0	0	0.377958346047642	0	0	0	0	0	0.68217026233123	0	0
TRINITY_DN104213_c0_g1	0	0.202988536424857	0	0	0	0.497691534882813	0.171986007884805	0.613133772486948	0.598982574879916	0.175832347393689	0	0.264736313241287
TRINITY_DN104216_c0_g1	0.271731726228431	0	0.304825662429604	0	0	0	0	0.238523628830522	0	0.224921522598666	0	0.249136991624166
TRINITY_DN104218_c0_g1	0	0	0.457097761574955	0	1.38981002388878	0	0	0	0	0	0	0
TRINITY_DN104219_c0_g1	1.08644080164677	1.58616805886303	1.25730030847003	3.55157080587085	1.51756520149944	2.17756725181971	2.17744536803825	3.29228119893914	1.85234308445828	2.33469810005049	4.30705237731189	2.22753791149991
TRINITY_DN104222_c0_g1	0.393500594600921	0	0	0.175888676151894	0.241147347087582	0	0.160311460991962	0.363294415946613	0	0	0	0
TRINITY_DN104231_c0_g1	2.16364564122137	1.96437910348995	2.40032617654632	1.56467138974635	2.0709189885468	2.03746641760336	1.6962262400162	1.53268554006329	1.80796200670893	1.66649286169999	1.34604104673424	1.22285116850736
TRINITY_DN104233_c0_g1	1.11463479113022	0.885278026054756	0.64764898361082	0.773529360613877	1.27641785441186	1.61760867950741	0.871035096224535	0.86267534671913	0.92066440119455	1.6455453257289	1.71735309506652	0.880118247180469
TRINITY_DN104237_c0_g1	6.86572254248722	5.71764522917825	5.72469912110407	3.12077445426743	5.12041239967942	3.32861791515904	2.94540275755037	3.15619468411324	3.67164332270902	3.25575490896112	3.10970353325317	4.75869740172147
TRINITY_DN104239_c0_g1	5.22658232631143	4.28809913533892	5.92453865972367	4.64165218175133	4.70879882447821	5.31938405469029	3.98842386165971	3.66689134259557	4.78084631697015	4.45124559822025	4.0749474755745	5.52984647470698
TRINITY_DN10423_c0_g1	0.861618040679595	0.913044054277545	0.838200205646685	0.940611702506475	0.808486168370435	1.13548390398197	0.928268850504081	0.86267534671913	0.743140090197149	1.02664085385581	0.64972634152208	1.09828267269528
TRINITY_DN10423_c0_g2	0.73061321023494	0.636192491318278	0.761923424004559	0.676897692795651	0.382887558933731	0.824148716834541	0.550127429194443	0.578888807049357	0.787521167946499	1.132224898801	0.928140634711877	1.05148470784392
TRINITY_DN104243_c0_g1	1.99496780758762	1.82581853546555	1.51455853142539	1.84599806797576	0.610049871785826	1.22888446012619	1.08886505654221	0.965112460723749	0.92066440119455	2.33469810005049	1.71735309506652	1.96280159825863
TRINITY_DN104244_c0_g1	0	0	1.57169575162226	0	0	0	0	0	0	0.541462066161792	0	0
TRINITY_DN104250_c0_g1	0	0	0	0.72973569835143	0.482294694175164	0	0	0	0	0.175832347393689	0	0
TRINITY_DN104252_c0_g1	0	0	0	0	0	0	0	0.295102267379585	0.355048621994802	0	0.343414824565771	0
TRINITY_DN104256_c0_g1	633.104540658059	509.701249658832	613.355392927143	291.989482954186	604.004935231012	349.583604417593	254.741745397336	273.988608384616	308.151104742116	254.540915279241	389.927307807202	419.926729542028
TRINITY_DN104260_c0_g1	0	0	0	0.395571014566235	0	0	0	0	0	0.35864720677774	0	0
TRINITY_DN104262_c0_g1	0	0	0	0.51862168516235	0	0	0	0	0	0.464019660450492	0	0
TRINITY_DN104263_c1_g1	0	0	0	0.896580031209993	0	1.66430895757952	0	0	0	0	0.983935082244902	0
TRINITY_DN104266_c0_g1	0	0.0644279684004527	0.10470465967111	3.19098711930777	0.695093998893516	0.731192925243382	0.389531223156314	0.249839356540335	0.521234701450398	1.72277614016777	2.41338882804101	1.75232379498993
TRINITY_DN104269_c0_g1	0	0	0	0.413183683084828	0	0	0	0	0	0	0.47341588731772	0
TRINITY_DN104271_c0_g1	4.33677029614838	5.80067374075708	7.69635541410442	12.6149548219251	17.2473269513377	11.7742520133626	7.04857887281534	7.76526924970478	5.72353928230306	8.09378935319299	7.35175537918908	9.68107464186027
TRINITY_DN104277_c0_g1	0	0	0	0	0	0.762326443958124	0	0	0	0	0	0.436102773904733
TRINITY_DN104279_c0_g1	3.1565115639791	2.18569861000364	2.13377963700723	3.27905046190073	3.98573475711372	4.21503366942307	3.54137413917769	2.19108222338949	5.1689377851725	4.1207400306764	7.48175644194103	4.7822094227096
TRINITY_DN10427_c0_g1	0.552699414529027	0.304348018092515	0.304825662429604	0.492202682384461	0	0	0	0.737904559603039	0	0.464019660450492	0	0.997000120746434
TRINITY_DN10427_c1_g1	0.561935376601192	0	0.619221105581836	0	0	0	0	0	0	0	0	0
TRINITY_DN104285_c0_g1	0	0	0	0	0	0	0	0	0	0.351664694787377	0.900522383183029	0
TRINITY_DN104291_c0_g1	18.658101695574	23.2760188433836	18.9456326535541	18.1796060376644	11.6589828656168	34.2490944089821	37.7292881072061	34.2854638314994	43.082040364132	23.2263739752169	14.6940257022976	7.80418235105826
TRINITY_DN104297_c0_g1	0.70241922075149	1.39261458057213	0.257258222955363	0.430796351603421	0.283858397590555	0	0.722113437079248	0.215594391102744	0.377077186133165	0.210956498617939	0.668417481445644	1.75232379498993
TRINITY_DN104303_c0_g1	0	0	0	0	0	0	0	0	0	0	1.47604210948619	0.654267199419542
TRINITY_DN104304_c0_g1	0	0.830015542698719	0	0.342733009010456	0.226784338953839	0	0	0	0	0	0.213413761813822	0.35041954357301
TRINITY_DN104305_c0_g1	0	0	0	0	0	0	0	0	0	0.541462066161792	0	0.607469234568179
TRINITY_DN104307_c0_g1	0	0	0	0	0	0	0.412595571895832	0	0.266286466496101	0.217939010608302	0.547622502536644	0
TRINITY_DN104310_c0_g1	5.47935602512857	7.68175475957866	7.22011809108421	5.07244853335475	5.54563303521787	4.99292687273856	6.76184061132528	7.01604896239193	4.17052551054843	2.67218617958471	2.0886651433988	3.38030517129267
TRINITY_DN104311_c0_g1	12.2702186645046	8.5209357873218	7.30568318931006	8.43051799455512	2.24100724276218	1.53977488272055	10.3034994955491	11.8067707359568	8.31902245695849	10.2033543393724	13.2087775089684	12.1423763004921
TRINITY_DN104317_c0_g1	5.68546381031794	4.2789336502945	4.69594769342152	8.46574333159231	5.9285205941516	5.55244068049779	43.5628598680273	7.59493776944129	11.8241557507393	32.262379264564	41.0189619373296	16.3248031108797
TRINITY_DN10431_c0_g1	29.6826807385037	44.2097171117399	32.4426825062658	18.4959200438969	26.2964000494941	23.3617029144367	30.06195824907	30.0736308649839	27.5528744950035	16.0326938949634	13.4037791030963	14.5177686516674
TRINITY_DN104322_c0_g1	0	0	0	0	0	0	0	0	0	0.260257265095351	0	0.280335634858408
TRINITY_DN104324_c0_g1	0	0	0.390672224794358	0	0	0	0	0	0	0	0.195001594127924	0.327133599709771
TRINITY_DN104325_c0_g1	0	0	0	0.439602685862717	0	0	0	0	0	0.625886983863455	0	0
TRINITY_DN104327_c0_g1	0	0	0	0.404377348825532	0	0	0	0	0	0	0.937625690792491	0
TRINITY_DN10432_c0_g1	0	0	0	0	0.893530295478125	0	0	0	1.02044083876243	0	0.742624096664567	0.654267199419542
TRINITY_DN104330_c0_g1	146.652251556337	169.912727057366	166.243134607972	104.541184037278	162.571487300754	105.033817794268	133.691500860958	146.258162907792	110.411374804623	106.695110716745	114.424647861917	93.1975818086777
TRINITY_DN104331_c0_g1	19.8757903792989	30.6442600998254	38.2056607502604	23.577174911511	26.778316769771	26.1299174927303	30.1308665502424	39.5419171350155	17.3591564399758	45.4682137597925	26.0186247180757	39.2619099704196
TRINITY_DN10433_c0_g1	0	0	0.504946665188097	0	0	0	0.183375809731481	0.408557326785863	0	0.583568729376406	0	0.210251726143806
TRINITY_DN104341_c0_g1	3.39081333865191	2.38841757333896	2.45746339674319	2.2503754168013	2.34041437800362	1.99076613953125	2.73924734412554	3.31491265435877	2.9838985923304	2.64404454035082	3.32311729506699	3.2555105983557
TRINITY_DN104345_c0_g1	0	0	0	0	0	0	0	0	0	0.562621193405317	0.362105964489334	0
TRINITY_DN104347_c0_g1	4.33677029614838	3.96542014715757	3.371940384032	1.59109039252424	2.18431115802372	2.02189965824599	2.73924734412554	3.48524413462226	2.08526275527421	3.95887270726344	3.61073767209973	4.81340806594384
TRINITY_DN104349_c0_g1	10.3126808084726	10.6419368558354	10.010835028286	6.17109823446049	6.73700676252204	5.64584123664202	7.44949989781833	9.44565481461194	6.97689979188143	5.99120687900396	3.94494641282256	6.17620097475552
TRINITY_DN104353_c0_g1	1.03029587431334	0	0	0	0	0	0	0	0	0	0.956037858478389	0
TRINITY_DN104354_c0_g1	6.79086263937599	8.89914683194873	9.4774604850689	6.94486560410841	8.65182253108895	8.16587719432389	5.24899018104056	5.85797356598506	3.8488436842338	5.64652469620695	5.17019248064779	8.01443407720206
TRINITY_DN104355_c0_g1	5.0953344442333	4.79543568985629	4.924496574209	3.95594815469639	5.2905006538948	5.27268377661818	4.56133089454751	4.62068807560951	4.0263679952312	3.9028010200681	3.33232337890994	3.70743877100244
TRINITY_DN104356_c1_g1	0.131247882078133	0	0.142983782561624	0.123050670596115	0	0	0	0	0	0	0.29710543311336	0.249136991624166
TRINITY_DN104357_c0_g1	0.393500594600921	0.497901496383415	0.504946665188097	1.39782705688778	0.52462777077988	0.326457181951729	0.641815334060184	0.442802292223454	0.388091468202347	0.414930485245516	0.343414824565771	0.404904130670491
TRINITY_DN104364_c0_g1	0.814952127051815	0.295182533048099	0.54294432393971	2.08353108394273	1.73036450621779	1.21331770076882	1.81069374857529	0.794780980460255	0.887297605514382	1.04081746910897	1.81945693405196	1.20725184689024
TRINITY_DN104368_c0_g1	3.04422170931225	1.90884704704438	1.80981441313237	0.589072359236722	1.0636185496935	0.870848994906655	0.7448930407726	0.840043891299505	1.77459521102876	0.998499214621922	0.853934019492953	0.708751786517023
TRINITY_DN104378_c0_g1	9.03884719741424	5.91119870746915	5.91525034313994	1.6791537351172	3.23394467348174	2.20870077053445	2.1891199149311	2.53174518391648	3.82681512009543	2.50333634418138	2.45997719173109	3.02197292834866
TRINITY_DN104381_c1_g1	0	0	0	0	0	0	1.75345999429575	1.02169109927281	0	0	0	0
TRINITY_DN104382_c0_g1	1.3581725278752	1.26348907068168	1.41914218833801	0.755916692095284	1.5742612862379	0.855282235549284	0.99717715167647	1.74827993116604	1.03145512083161	1.80021854587907	1.71735309506652	2.09505671631683
TRINITY_DN104384_c0_g1	1.5173713478033	1.89968156199996	2.82899606009229	4.02616081973672	7.95710650609369	4.97736011338119	5.13452267248147	6.09649719481558	3.22783254521552	3.91676604404882	7.94568727317814	2.60915609830716
TRINITY_DN104391_c0_g1	14.0498427248307	16.1013310652328	14.1354105197388	16.7905853150359	11.2473692904156	16.1133749930915	14.4522348182008	14.1002900733509	13.6544702710592	21.0956498617939	17.8966269906932	15.2889177246529
TRINITY_DN104394_c0_g1	0.580650352379	0.636192491318278	0	0	0	0	0	0	0.598982574879916	0	0	0.498500060373217
TRINITY_DN104394_c0_g2	3.81226487110281	0	0	1.54729673026179	6.34013416935282	0	3.61028244035007	0	1.88570988013845	1.28689811895116	1.65235256369055	0
TRINITY_DN104394_c1_g1	0	0	0	0	0	0	0	0.510994440790482	0	0.471213763713291	0	0.529698703607459
TRINITY_DN104405_c0_g1	3.26904447027942	4.20507062376009	1.84781207188398	3.40210113249685	6.02792772939303	6.47043471802963	8.17161333489758	9.27532333434845	8.39677033038801	4.0432976249651	1.94917902456624	2.05617145083647
TRINITY_DN104414_c0_g1	0.524505425045576	0	0	0	0	0	0	0	0	0	0	0.911316890414711
TRINITY_DN104420_c0_g1	0.0935748788890393	0.396542014715757	0.10470465967111	0.509815350903054	0.340554482329015	0.12453407485897	0.160311460991962	0.170331480263494	0.687744730378617	0.337488079534216	0.427106495865309	0.264736313241287
TRINITY_DN104437_c0_g1	2.66943609048914	3.91932314884595	5.38159433578396	9.85452604518676	6.5812815164404	7.97907608203544	6.36091958632229	5.61974771946269	6.12296898204722	10.4705941164581	10.9811841912124	11.6049909746385
TRINITY_DN10443_c0_g1	0.177913795705914	0	0.295255881706975	0	0	0	0	0	0	0.161655732140527	0.668417481445644	0.163453761292443
TRINITY_DN104440_c0_g1	18.8173005155021	18.3053606453253	26.9468137300881	10.5402300722417	16.3677816900951	10.1255098151404	11.8735836801134	14.5996710041234	10.9258438631557	11.9754312460176	11.9651192734573	13.8169295645213
TRINITY_DN10444_c0_g1	0.271731726228431	0.0552624833560368	0.352393101903845	0.0528380055557787	0.127755177610662	0.217934631003198	0.148921659145287	0.102139331696466	0.476853623701048	0.0493007664774121	0	0.0544845870974809
TRINITY_DN104455_c0_g1	0.739849172307105	0.239650476602521	0.0858465623647545	0.887773696950696	0.0850441271076895	0.870848994906655	0.538737627347767	0.499380930772517	0.399429699744152	0.0702483024485014	0.343414824565771	0.0700839087146019
TRINITY_DN104461_c0_g1	0.177913795705914	0	0.200121002758493	0.316552015266602	0.851197218873408	0	0	0	0	0	0	0.490587361002214
TRINITY_DN104461_c1_g1	2.22926958226044	4.29726462038333	3.4386473849515	12.2719838038807	4.87926505259184	3.00171596865425	4.97392646644334	3.89409924371628	2.76199320358365	2.54565459866843	4.67836442564417	4.2913959845825
TRINITY_DN104466_c0_g1	5.44192607357296	3.55054716235298	4.54339413013727	7.56892529134828	7.5738409732617	9.36318337118228	7.05996867466202	6.40291518990498	6.26712649736445	7.5451331837684	9.09672672578445	8.34925429915795
TRINITY_DN104467_c0_g1	0	0.221319506513689	0	0.175888676151894	0.467931686041421	1.1199171446246	1.65038228758333	0.181647207973307	1.0538076344426	1.72277614016777	1.08603892123034	1.83032040307554
TRINITY_DN104475_c0_g1	1.83576898765952	1.66919657044185	0.895337425843555	4.97557885650249	1.43252107439175	1.05765010719511	2.47557343137499	2.53174518391648	3.17243718539698	2.82685939973487	1.98656130441337	3.51256028935087
TRINITY_DN104478_c0_g1	0	0	0	0	0	0	0	0	0	0.35864720677774	0.454724747394157	0
TRINITY_DN104492_c0_g1	5.81671169239607	6.29857523714049	7.22011809108421	3.33165045842248	6.92145802487116	3.99709903841987	4.28626717995029	4.38216444677898	3.30558041864503	2.06745832296478	4.91046932738156	1.89271768954402
TRINITY_DN104498_c0_g1	0.955435971202113	1.36484855234934	1.08588864787942	2.94488577811554	0.822471202605922	1.1199171446246	2.68172884479983	1.47580911920608	1.61942341364235	3.25575490896112	2.77549479253035	3.09974345930938
TRINITY_DN10449_c0_g1	0.290446702006239	0.654793034496651	0.533374543217081	0	0.453946651805934	0.59109209102704	0	0	0.25527218442692	0.168849835403326	0.213413761813822	0.0467979648513632
TRINITY_DN1044_c0_g1	0.421451532450894	0	0	0	0	1.26001797884094	0.641815334060184	0	2.63986425240478	0	0	0.373931564561134
TRINITY_DN104500_c0_g1	1.08644080164677	0.857511997831967	0.942904865317796	1.40663339114708	1.24806981204263	1.97519938017388	1.52424023213139	1.37366978750961	1.63043769571153	2.14468913740364	1.57814594847162	2.26642317698027
TRINITY_DN10450_c0_g1	20.8781353157623	24.9452154138255	24.6987596526871	21.5552881673833	26.3954292108373	20.1109187960645	21.1340620715532	22.8759346946187	20.2099117990581	18.3532153797607	20.5050174128621	20.7097950251649
TRINITY_DN104510_c0_g1	14.0872726763863	17.5214421009382	16.8785600174663	12.1665458018031	18.7505291447034	14.8849352975184	14.1885609054503	14.0660451079133	11.9683132660565	9.37349336888136	10.6653876181755	10.1562887583703
TRINITY_DN104513_c0_g1	0	0.765318001208725	0	0	0	0	3.02570086056944	1.75959565887585	4.58096949236176	0	0	0
TRINITY_DN104513_c1_g1	0.805473113346172	1.77972153715393	1.34314687083478	0	0	0	0.618750985320665	0.340662960526988	0.421458263882516	0	0	0
TRINITY_DN104516_c0_g1	0	0	0	0	0	0.668925887813896	0	0	0.465839341631866	0	0	0
TRINITY_DN104519_c0_g1	0	0	0.238118661510106	0.0966316678182259	0	0.140100834216341	0.286453516443897	0.408557326785863	0.122128951178869	0.597745344629567	0.120794978909	0
TRINITY_DN10451_c0_g1	0.24353773674498	0.258251019780894	0.323965223874861	0.404377348825532	0.269495389456812	0.419857738095956	0.332297468876768	0.397241599076051	0.266286466496101	0.471213763713291	0.519725278770131	0.467301417138975
TRINITY_DN104524_c0_g1	0	0	0.390672224794358	0	0.638397914155056	0	0	0	0	0	0	0
TRINITY_DN104529_c0_g1	4.91742064852738	5.5515882060206	5.72469912110407	4.98438519076179	3.85797957950305	3.45270722546495	4.19457927508455	5.12006900638202	4.95804667849493	3.99420844976012	2.60839042216893	4.26811004071926
TRINITY_DN104537_c0_g1	0.215343747261529	0.147456479979279	0.152272099145351	0.131857004855412	0.127755177610662	0.202367871645826	0.309517865183416	0.374610143656426	0.443810777493502	0.316540543563127	0.29710543311336	0.420503452287612
TRINITY_DN104538_c0_g1	0	0	0	0	0	0	0	0	0	0	1.76366248651893	0.249136991624166
TRINITY_DN104544_c0_g1	0	0	0	0	0	0	0	0	0	0	0.881831243259465	0.786748394602628
TRINITY_DN104547_c0_g1	0	0	0	0	0	0	0	0	0	0	0.389724216018182	0.342732921326892
TRINITY_DN104548_c0_g1	1.20820967001926	0.700890032808272	1.53341662873175	0.914192699728585	0.794123160236692	0.762326443958124	0.527063080454925	0.840043891299505	0.898311887583563	0.914074296920259	0.389724216018182	1.05917133009003
TRINITY_DN104555_c0_g1	3.0160277198288	4.2420021370273	5.78183634130094	4.87014085442497	5.68775122096228	4.72829196366325	3.74781429764869	5.12006900638202	3.62726224495967	4.95038940989499	3.84284257383712	4.98477452660729
TRINITY_DN104560_c0_g1	0	0	0	0.290133012488713	0	0	0	0	0	0	0.35262090840872	0
TRINITY_DN104561_c0_g1	3.12831757449565	3.20010214594885	3.0004077206829	0.536234353680943	0.141740211846149	0.450991256810699	0.928268850504081	3.47392840691245	6.18937862393493	1.29388063094152	1.20683390013934	0.490587361002214
TRINITY_DN104562_c0_g1	0	0	0	0.386764680306939	0	0.310890422594357	0	0	0	0.372612230758467	0	0
TRINITY_DN104564_c0_g1	1.2176886837249	1.29098552581493	1.19059330755053	2.15374374898307	1.43252107439175	1.27558473819831	1.71900584370955	1.68008778259901	2.06323419113585	2.20795492786178	1.66155864753349	1.81472108145842
TRINITY_DN104573_c0_g1	4.90818468645522	3.66107212906506	3.36237060330937	2.36485776217215	3.40403292769712	3.34418467451641	3.3924524800324	3.06537108012659	3.3276089827834	2.59474377387341	2.96101133057765	2.95188901963406
TRINITY_DN104574_c0_g1	0.97415094697992	1.37401403739376	1.552556190177	0.949418036765771	1.44688408252549	0.93311603233614	0.767957389512118	0.89692031215672	0.532572932992203	0.703117798302319	0.501313111084233	1.20725184689024
TRINITY_DN104578_c0_g1	0.918006019646497	1.11576301761286	0.666788545056077	0.922999033987882	0.49627972841065	0.731192925243382	0.297843318290573	0.647080955616386	0.299329312703647	0.81568435523787	0.872625159416516	0.872205547809466
TRINITY_DN104586_c0_g1	8.65458256488548	8.90831231699314	9.40146516756568	10.3469667366053	13.6728277955269	8.1809991891282	7.65594005628933	5.59681848173491	5.31309530048973	4.82385782897872	7.88068674180216	12.368227348253
TRINITY_DN104595_c0_g1	0.131247882078133	0.0738630265344102	0.0762767816421262	0.298939346748009	0	0.24906814971794	0.355361817616286	0.249839356540335	0.421458263882516	0.428895509226242	0.380518132175233	0.0623972864684843
TRINITY_DN104597_c0_g1	10.3593467221003	12.8920634342395	16.85970192016	13.0721701763065	20.5519527437934	14.8849352975184	10.509654908974	9.9789829285139	8.80721431220135	7.62955810147007	9.57934869694512	7.59393062491445
TRINITY_DN104609_c0_g1	13.1131217294064	11.6010779084246	12.2684588864096	9.45895503062053	10.1697657064866	9.75190759056349	9.46663380486462	8.76432889355797	11.0589870964038	11.9400955035209	12.7169494539648	13.9959826474309
TRINITY_DN104623_c0_g1	0	0	0	0	0	0	0	0	0	0.35864720677774	0.454724747394157	0
TRINITY_DN104626_c0_g1	0	0	0	0.659285024277058	0	0	0	0	0	0	0.204207677970873	0.506186682619335
TRINITY_DN104638_c0_g1	4.8143667559327	4.07594511386964	4.06715680711706	3.39329479823755	3.47509202056932	2.90831541251002	3.95396971107352	3.57606773860892	3.08367502989828	3.12224081605448	2.84049532390632	2.81940782445097
TRINITY_DN10463_c0_g1	1.82653302558735	1.5031395472842	1.32400730938953	1.31857004855412	0.879545261242638	1.43080756721895	1.54730458087091	1.62350914404995	1.86335736652746	1.4978546175691	1.71735309506652	1.55767139046325
TRINITY_DN104646_c1_g1	31.4902557366797	27.3058669589417	32.2524127483688	23.93752058904	33.7708338875144	24.5901426100098	18.6009701408525	22.2175380112925	22.7610138959642	21.4052078933667	28.803325594449	30.2819004928302
TRINITY_DN104654_c0_g1	0	0.202988536424857	0	0.342733009010456	0	0	0	0	0.199552875135765	0	0.417621439784695	0
TRINITY_DN104656_c0_g1	0.0935748788890393	0	0.10470465967111	0.175888676151894	0.113392169476919	0.12453407485897	0	0.0908236039866533	0	0.435878021216605	0.547622502536644	0.264736313241287
TRINITY_DN10465_c0_g1	0	0.562599037873409	0	0	0	0	0	0.226910118812557	0	0	0	0.23376374713193
TRINITY_DN104668_c0_g1	0	0	0	0	0	0	0	0	0	0	0.464209803474771	0.810034338465867
TRINITY_DN104669_c0_g1	20.8217473367954	19.8085001926095	22.9176545817227	27.7792244073996	38.2245003306695	32.5847854514026	21.78726720746	21.3545648822652	21.6851776973832	28.6831013000494	38.7913686195735	30.7412892105982
TRINITY_DN10466_c0_g1	0	0	0	0.553847022199536	0	0	0	0	0	0	0.983935082244902	0
TRINITY_DN104685_c0_g1	0	0	0	0.685704027054948	0	0	0	0	0	0	0.399209272098796	0.342732921326892
TRINITY_DN104692_c0_g1	0	0.221319506513689	0.333253540458588	0	0	0	0.722113437079248	0	0	0	0	0
TRINITY_DN104695_c0_g1	0.468360497712152	0.129125509890447	0.657218764333449	0	0.567338821282853	0.310890422594357	0.103077706712416	0.329347232817176	0.122128951178869	0.32352305555349	0.139207146594898	0.108969174194962
TRINITY_DN10469_c0_g1	1.7983390361039	0.746987031119893	1.83824229116135	0.131857004855412	0	0	0.515673278608249	0.363294415946613	1.19796514975983	0	0	0.0467979648513632
TRINITY_DN1046_c0_g2	0.0374299515556157	0.442639013027378	0.333253540458588	0.0352253370371858	0.0850441271076895	0.0934005561442276	0.103077706712416	0.249839356540335	0.0443810777493502	0.35864720677774	0.222898817894436	0.327133599709771
TRINITY_DN104700_c0_g1	0.0656239410390665	0.092193996623242	0.0667070009194978	0.316552015266602	0.156103219979892	0.140100834216341	0.401205770049156	0.27247081195996	0.321681826314633	0.674976159068432	0.334208740722822	0.241450369378048
TRINITY_DN104703_c0_g1	11.8861970836093	13.8698050300071	4.94363613565426	5.67008921781674	6.89310998250193	13.6249173186775	4.89391310847044	6.82308602670881	19.9769921282422	9.08530605582455	6.15412756289269	4.79780874432672
TRINITY_DN104706_c0_g1	1.4986563720255	1.2726545557261	1.41914218833801	1.76697906867613	1.47523212489472	1.78884303243849	1.6962262400162	1.63482487175976	1.95211952202616	2.29936235755381	1.59655811615752	2.11856873730495
TRINITY_DN104707_c0_g1	1.43303243098643	1.80748756537672	1.40028409103165	1.74056006589824	1.00692246495504	1.27558473819831	1.21472236694798	1.87334850059028	1.4088562564374	1.30086314293189	1.00262622216847	1.40981695078793
TRINITY_DN104709_c0_g1	0	0	0	0	0	0.373157460023842	0	0	0	0	0.547622502536644	0.467301417138975
TRINITY_DN104719_c0_g1	0.168677833633749	0.119960024846031	0.123844221116367	0.580266024977425	0.411235601302961	0.295323663236986	0.0572337542795461	0.113455059406278	0	0.267239777085715	0	0.218164425514809
TRINITY_DN104722_c0_g1	0	0	0	0	0	0	0	0	0	0.478196275703654	0.306311516956309	0
TRINITY_DN104728_c0_g1	56.9579350474075	72.5574840617601	69.5433150472015	54.9517637870439	68.0239624692039	46.9253289359661	46.2218091091337	50.2474888954226	36.3380602430665	29.5762280609986	22.4449903535854	35.2275636768322
TRINITY_DN104729_c0_g1	0.140483844150298	0.26741650482531	0.323965223874861	2.8834794473345	0.368902524698244	0.700059406528639	0.607361183473989	0.159015752553681	4.71411272560981	0.576586217386043	1.02103838985436	2.64804136378752
TRINITY_DN10472_c0_g1	0.103053892594682	0	0	0.0966316678182259	0.397250567067474	0	0	0	1.51964697607447	0.274222289076078	0.120794978909	0.101282551948844
TRINITY_DN104730_c0_g1	0.440166508228702	0	0	0	0.510642736544394	0	0	0	0	0	0	0
TRINITY_DN104734_c0_g1	0	0	0	0	0	0	0	0	1.67481877346088	0	0.779727404274029	0
TRINITY_DN104743_c0_g1	0	0	0	0	0	0	0.114467508559092	0	0	0	0.454724747394157	0.373931564561134
TRINITY_DN10474_c0_g1	0	0	0	0.448409020122014	1.20573673543791	0.3420239413091	0	0	0.0664096418877138	0.105584044945187	0.0650005313759745	0.0544845870974809
TRINITY_DN104752_c0_g1	7.58685673901652	8.25351928249649	7.47737631403957	9.22166002368759	7.50315985428776	18.4154763197702	10.7961084254179	9.92240428996483	15.2738936847016	6.82805036148536	5.09598586542887	2.60915609830716
TRINITY_DN104762_c0_g1	1.30202760054177	1.14352904583565	0.971614207485681	0.527428019421647	0.822471202605922	0.71562616588601	1.29502046996704	1.07856752013003	1.58605661796218	1.06176500508006	1.07683283738739	0.529698703607459
TRINITY_DN104771_c0_g1	0.655753307123709	0.673124004585483	1.03832120840518	0.879205371725435	0.49627972841065	0.995383069765625	0.847970747485016	0.942183222995971	0.987074043082264	0.632869495853818	0.640520257679131	1.02819876398068
TRINITY_DN104773_c0_g1	0	0	0	0	0	0	0	0	0	0.232115625861464	0.29710543311336	0
TRINITY_DN104776_c0_g1	10.3875407115838	12.3849964528117	11.1730004578075	14.0565755410754	18.7365441104679	18.4154763197702	12.7904627287708	12.4541494738813	9.82765515096378	16.7569708205092	19.678701644898	16.7765052064015
TRINITY_DN104781_c0_g1	0	0.1935534782909	0.266828003677991	0.773529360613877	0.141740211846149	0.233501390360569	0.332297468876768	0.397241599076051	0.25527218442692	0.674976159068432	0.779727404274029	0.630981255556303
TRINITY_DN104789_c0_g1	2.49152229478322	2.49921211314057	1.60969341037387	1.6879600693765	0.49627972841065	0.59109209102704	1.37531857298611	2.0663114362734	1.10920299426113	1.07594162033322	0.909728467025978	1.72135122888058
TRINITY_DN104790_c0_g1	2.65072111471133	2.64666859311985	3.09582406377028	3.32284412416318	4.73714686684743	2.50402443377143	1.9482256058739	1.87334850059028	1.64177592725334	1.84232520909368	2.68259703738786	2.64804136378752
TRINITY_DN104799_c0_g1	0	0	0	0.659285024277058	0	2.39505711826984	0	0	0	0	0	0
TRINITY_DN104801_c0_g1	0	0	0	0	0	0	0	0.806096708170067	0	0	0	0.848919603946227
TRINITY_DN104803_c0_g1	0	0	0	0	0	0	0	0	0	0	0.464209803474771	0.404904130670491
TRINITY_DN104808_c0_g1	2.22926958226044	2.34232057502734	2.79099840134068	1.73175373163895	1.97151185330537	1.80440979179586	1.9482256058739	2.07762716398321	2.0962770373434	1.54694379277408	1.4015565220296	2.13416805892207
TRINITY_DN104809_c0_g1	0	0	0	0	0	0	0	0	0	0.963375063397671	0	1.11365591718751
TRINITY_DN104810_c0_g1	1.62042524039799	0.26741650482531	0.628790886304464	0.676897692795651	0.297843431826042	0.528825053597555	2.33804157407638	1.3167933666524	0.0887621554987005	0	0.47341588731772	0.459614794892857
TRINITY_DN104811_c0_g1	2.52895224633884	1.42011103570538	1.65726084984811	1.80220440571332	1.61697233674087	1.19775094141145	0.962723001090275	1.13514615867909	0.842916527765031	3.94490768328271	2.42259491188396	3.24782397610959
TRINITY_DN104812_c0_g1	0.299682664078404	0	0	0	0	0	0	0.136086514825903	0	0.267239777085715	0	0.140167817429204
TRINITY_DN104814_c1_g1	27.2660183468317	27.2875359888528	31.33793576108	14.6016162290156	26.3670811684681	21.1063018658301	18.5895803390058	21.1729176742919	19.1894709602957	14.105943768168	21.1918470619937	14.7359330771822
TRINITY_DN104817_c0_g1	0	0.507336554517372	0	0	0	0	0	0	0	0	1.86576632550437	0
TRINITY_DN10481_c0_g1	0.561935376601192	0	0	0.492202682384461	0	0	0	0	0	1.73695275542093	0	0
TRINITY_DN104821_c0_g1	0.0843389168168744	0.562599037873409	0	0.237295006932934	0	0	0	0.249839356540335	0.0887621554987005	0.32352305555349	0.501313111084233	0.163453761292443
TRINITY_DN104827_c0_g1	1.22692464579707	1.77972153715393	1.80981441313237	1.98666140709047	0.652382948390543	1.29115149755568	2.47557343137499	2.90635532757291	1.60840913157317	4.88712361943686	3.38811782644296	2.54675881183868
TRINITY_DN10482_c0_g1	0	0	0	0.351539343269753	0.156103219979892	0.684492647171268	0.447049722482027	0.351978688236801	0.277300748565283	0	0	0.241450369378048
TRINITY_DN104840_c0_g1	0	0	0	0	0	0	0	0	0	0.224921522598666	0.575519726303156	0
TRINITY_DN104842_c0_g1	9.60078257401543	14.5243284914142	16.2880482540524	15.3839519238888	14.2261815825743	12.3342105856748	12.8821506336365	16.654666712687	13.1996452114965	11.6870323416883	11.5846011412821	12.7810441782945
TRINITY_DN104847_c0_g1	0	0	0	0	0	0	0	0	0	0.302363928309965	0	0.981400799129313
TRINITY_DN104852_c0_g1	0	0	0.504946665188097	0	0	0	0	0	0	0	0	0.794435016848746
TRINITY_DN10485_c0_g1	0	0	0.16184187986798	0.826367366169656	0	0	0.263673912750546	0	0	0	0.334208740722822	0.280335634858408
TRINITY_DN104864_c0_g1	20.7281724579063	21.6529192712534	22.1745892550244	16.3950143004696	21.8283705982052	19.9085509244186	22.520770446386	24.2040437889809	16.7601738650959	18.4939235759302	21.3589514323551	20.0944130912257
TRINITY_DN104874_c0_g1	0	0	0	0.079018999299633	0	0	0	0	0	0.24608064984219	0.733418012821618	0
TRINITY_DN104880_c0_g1	0	0	0	0.430796351603421	0	0	0	0.828728163589692	0	1.54694379277408	0	0
TRINITY_DN104882_c0_g1	9.35724483727045	11.1031764120412	13.0779497498884	19.3839317498817	18.7648921528371	14.9316355755905	19.1510975700469	14.225060860467	16.2279248815763	8.76876551226143	10.1177651156388	13.9182121164702
TRINITY_DN104893_c0_g1	0	0	0	0	0	0	0	0	0	0.267239777085715	0.677623565288593	0
TRINITY_DN10489_c0_g1	0.103053892594682	0.212154021469273	0.218979100064849	0.27252034397012	0.127755177610662	0.140100834216341	0.263673912750546	0	0	0.274222289076078	0.464209803474771	0.0933698525778407
TRINITY_DN104902_c0_g1	0	0.175222508202068	0	0.0528380055557787	0.581701829416596	0	0.240609564011027	0.408557326785863	0.166510028928219	0.0493007664774121	0	0.0544845870974809
TRINITY_DN104905_c0_g1	0.262252712522788	0	0	0.949418036765771	0	0	0.423985373742508	0	0	0	0	0
TRINITY_DN104906_c0_g1	0.12176886837249	0.350445016404136	0.781062985449816	0.632866021499169	0.368902524698244	0.264190144522244	0.664594937753535	0.0452629108392502	0.465839341631866	0.443072124479403	0.334208740722822	0.389530886178255
TRINITY_DN10491_c0_g1	0.346591629339662	0	0.38110244407173	0	1.2197217696734	1.010949829123	0.263673912750546	0	0	0	0	0
TRINITY_DN10492_c0_g1	0	0	0	0	0	0	0.206155413424833	0	0.587968292810735	0.253063161832553	1.61524925608108	0
TRINITY_DN10493_c0_g1	0.187392809411557	0.138290994934863	0.133414001838996	0.281326678229416	0.425598609436704	0.482124775525441	0.366751619462962	0.204278663392932	0.243933952885115	0.478196275703654	0.371312048332284	0.654267199419542
TRINITY_DN104941_c0_g1	0.60884434186245	0.968306537633582	0.714355984530318	1.16910037518011	0.936241345981098	0.622225609741783	0.722113437079248	1.44186193607664	0.587968292810735	0.555427090142518	0.807624628040542	0.747637051997383
TRINITY_DN104945_c0_g1	0	0	0	1.26597005203237	0	0	0	0	0	0	0	0.420503452287612
TRINITY_DN104952_c0_g1	4.40239423718745	4.8323672031235	4.54339413013727	2.09233741820203	1.74472751435153	3.82630945004186	3.96535951292019	4.13232509023865	7.75340667775875	1.46273046634485	0	0.264736313241287
TRINITY_DN104952_c1_g1	17.009725517326	16.4426105965925	19.3551629756548	10.7951377476932	15.6587026569661	16.7667341215481	15.6211132327159	18.2552466190092	18.7680126964132	12.1301044661677	10.814079820851	9.93812433285544
TRINITY_DN104954_c0_g1	3.26904447027942	2.8127256162775	2.78142862061805	1.62631572956142	2.65224284406514	2.39505711826984	2.39527532835593	2.10025861940284	3.01694143853795	2.80570027249135	3.00759969426773	3.21662533287534
TRINITY_DN104962_c0_g1	0.262252712522788	0	0	0.712123029832837	0	0	0	0	0.277300748565283	0.89312676094917	0	0.241450369378048
TRINITY_DN104965_c0_g1	0.637038331345901	0.959141052589166	0.885767645120926	2.82183510751942	2.14160010752075	1.80440979179586	1.74207019244907	1.75959565887585	0.865269041376018	2.39796389050863	2.90549585528229	2.75723661510737
TRINITY_DN104973_c0_g1	0.796237151274007	0.746987031119893	0.933335084595167	1.10769404439907	0.538990778913623	0.326457181951729	0.779347191358794	0.908236039866533	0.587968292810735	0.991516702631558	1.00262622216847	1.76792311660706
TRINITY_DN104976_c0_g1	0	0	0	0	0.382887558933731	0	0	0	0.687744730378617	0	0.343414824565771	0
TRINITY_DN104978_c0_g1	2.03264081077672	2.56364008154103	2.61001696002744	1.82862340849121	1.85811968382845	1.92849910210177	2.16605556619158	2.87240814444347	2.0962770373434	1.81418356985979	1.22524606782524	1.58118341145137
TRINITY_DN104980_c0_g1	0.0656239410390665	0.414872984804589	0.285686100984347	0.0616443398150751	0.312206439959785	0.171234352931084	0.0572337542795461	0	0.144157515317232	0.24608064984219	0.148413230437847	0.249136991624166
TRINITY_DN104983_c0_g1	1.67657016773141	1.55840203064024	1.28600965063791	1.49445872470601	1.91481576856691	1.44637432657632	1.26056631938085	1.27153045581315	1.06482191651178	1.40644718787707	1.78235362644249	1.34741966431944
TRINITY_DN10498_c0_g1	0.580650352379	0.497901496383415	0.54294432393971	0.351539343269753	0.49627972841065	0.264190144522244	0.538737627347767	0.488065203062704	0.25527218442692	0.597745344629567	0.538416418693694	0.654267199419542
TRINITY_DN104990_c0_g1	0.693183258679325	0.562599037873409	0.438239664268599	0.123050670596115	0.368902524698244	0.3420239413091	1.30641027181372	0.385925871366238	1.04279335237342	0.457037148460129	0.891037327102415	0.459614794892857
TRINITY_DN104999_c0_g1	0	0	0	0	0.467931686041421	0	0.332297468876768	0	0	0.337488079534216	0.863140103335902	0
TRINITY_DN104_c0_g1	0	0	0	0	0	1.67987571693689	0	0.454118019933267	0	0	0	0
TRINITY_DN105000_c0_g1	0	0.645627549452235	0	0	0	0	0	0	0	0	0	0.264736313241287
TRINITY_DN105002_c0_g1	0.0748599031112314	0.0830285115788261	0	0.430796351603421	0.567338821282853	1.32184025171735	0.561517231041119	0.658396683326198	0.421458263882516	0.288398904329239	1.08603892123034	0.739950429751265
TRINITY_DN10500_c0_g1	0	0	0.562083885384967	0.158276007633301	0	0	0	0.62444950019676	0	0	0	0
TRINITY_DN105013_c0_g1	1.74219410877048	1.71529356875348	1.33357709011215	1.61750939530213	1.82977164145922	1.50864136400581	1.53563003397807	1.62350914404995	1.61942341364235	1.72277614016777	1.34604104673424	1.70575190726346
TRINITY_DN105014_c0_g1	0.0281939894834508	0.0369315132672051	0.0191395614452568	0.193501344670487	0.0994071352414327	0.0467002780721138	0.194765611578157	0.0452629108392502	0.0664096418877138	0.24608064984219	0.287620377032746	0.397217508424373
TRINITY_DN105016_c0_g1	0	0	0	0	0	0	0	0	0	0	0.705520789055105	1.20725184689024
TRINITY_DN105021_c0_g1	31.7337934734247	29.4729650257669	25.7466506418149	16.9312486541506	32.0548323894303	36.6290295324476	17.0997942574606	22.2970458875693	19.7330581753571	13.7403140493999	3.63863489586625	3.97986170648985
TRINITY_DN105025_c0_g1	0	0	0	0	0	0	0	0	0	0	0.362105964489334	0.303847655846532
TRINITY_DN105029_c0_g1	0	0	0	0.351539343269753	0	0	0	0	0	0.316540543563127	0	0
TRINITY_DN10502_c0_g1	0.0281939894834508	0	0.0287093421678851	0.114244336336819	0	0.0311335187147425	0.378141421309638	0.31773372279921	0.554601497130566	0.0493007664774121	0	0
TRINITY_DN105035_c0_g1	0	0	0	0	0	0	0	0	0	0.32352305555349	0	0.358332242944013
TRINITY_DN105041_c0_g1	5.37630213253389	4.84153268816791	5.30559901828073	5.67889555207603	4.73714686684743	4.759425482378	4.96253666459666	4.5751273824621	5.73455356437225	5.7590912531425	4.10284469934102	5.19502625275109
TRINITY_DN105045_c0_g1	14.4338643057259	16.0369030968324	17.3167996817349	16.2983826326514	18.1548422810513	15.9892856827856	10.4524211546944	11.4664055577379	12.7227915877955	13.6558891316983	10.8603892123034	14.7671317204164
TRINITY_DN105048_c0_g1	3.14727560190693	1.34651758226051	1.41914218833801	0.773529360613877	2.01422290380834	2.79979286156149	1.05441090595602	2.49750021847889	10.4376520079129	4.67616712081892	1.31814382296772	1.93160295502438
TRINITY_DN105049_c0_g1	0.805473113346172	1.02356902098962	0.152272099145351	1.59989672678353	0.156103219979892	0.373157460023842	0.584581579780638	0.749220287312852	0	0.60472785661993	1.68024978745706	0.630981255556303
TRINITY_DN10505_c0_g1	10.4344496768451	11.2323019219316	10.4682142539998	8.10515964502922	8.80792575106884	8.3989338201314	9.24908858959312	10.4217852207374	10.2824802105265	8.0865952499302	6.74833842911941	8.6687012766216
TRINITY_DN105064_c0_g1	0	0.617861521229446	0	0	0	0	0	0	0	0	0	0.257049690995169
TRINITY_DN105071_c0_g1	2.45409234322761	0.691724547763856	0.828630424924057	3.00653011793061	11.6589828656168	4.88395955723697	0.481219128022054	2.3727294313628	3.97097263541266	1.24457986446411	1.06734778130677	0.288248334229411
TRINITY_DN105076_c0_g1	0	0	0	0	0	0	0.653205135906859	0.0908236039866533	0.421458263882516	0	0.0278972237665127	0.225851047760927
TRINITY_DN10507_c0_g1	0	0	0	0.439602685862717	0	0	0.275063714597222	0	0	0	0.362105964489334	0
TRINITY_DN105092_c0_g1	2.90373786516195	3.70716912737668	3.09582406377028	2.26798808531989	3.73022440189239	3.1885170809427	3.1059989635885	3.96199360997515	3.37199006053275	2.96037349264151	2.74759756876383	2.78820918121673
TRINITY_DN105095_c0_g1	4.24295236562587	4.40805916018495	4.05786849053333	1.88122340501295	6.94980606724039	3.1885170809427	3.16323271786805	3.36047334750617	10.9148295810865	1.14618992278172	0.603416950069669	0.179053082909564
TRINITY_DN105103_c0_g1	1.53608632358111	0.80224951447593	0.819060644201429	0.914192699728585	2.48215458984977	1.69544247629426	0.79073699320547	0.828728163589692	1.06482191651178	0.935233424163783	1.45735096956262	1.12156861655852
TRINITY_DN105105_c0_g1	56.433429622362	33.5122481994589	46.83535124896	1.0372433703247	0.737427075498232	1.86623206467228	1.28363066812037	1.24889900039352	2.78402176772201	0.780560204013619	0	0.31153427809265
TRINITY_DN105106_c0_g1	0.48707547348996	0.313513503136931	0.428669883545971	0.448409020122014	0.241147347087582	1.16661742269671	0.343687270723443	0.27247081195996	0.310667544245452	0.717294413555481	0.334208740722822	0.0933698525778407
TRINITY_DN105117_c0_g1	0	0	0	0	0.55297581314911	0	0.0802981030190647	0	0	0.253063161832553	0	0
TRINITY_DN105119_c0_g1	0	0	0.152272099145351	0.254907675451527	0.255132381323069	0.0934005561442276	0.126142055451935	0.136086514825903	0	0.646834519834544	1.13234831268275	0.459614794892857
TRINITY_DN105119_c2_g1	1.77038809825393	0	0	0	0	2.69082554605989	0	0	0	0.450054636469766	0	0
TRINITY_DN105121_c0_g1	0	0	0.981183988208309	0	0	0.668925887813896	0	0	0	0	0	0
TRINITY_DN105126_c0_g1	0	0	0	0	0.297843431826042	0	0	0	0.133143233248051	0.224921522598666	0	0.23376374713193
TRINITY_DN105128_c0_g1	0.449645521934345	0.405707499760173	0.638079202888192	2.47910209850897	0.780138126001205	1.74214275436638	1.99406955830677	1.44186193607664	1.12021727633031	4.54265302791228	5.65309342404613	5.71681225698755
TRINITY_DN10512_c0_g1	0	0.295182533048099	0	0.123050670596115	0	0.186801112288455	0.114467508559092	0	0	0.24608064984219	0.306311516956309	0.381618186807252
TRINITY_DN105132_c0_g1	0	0	0	0	0	0	0.595971381627313	0.159015752553681	0	0	0	0.498500060373217
TRINITY_DN105137_c0_g1	5.48883503883422	5.83733568093474	6.27721322576641	4.31629383222544	5.5739810775871	4.1994669100657	3.93119010738017	4.37084871906917	4.15951122847925	4.09259839144251	3.25811676369101	4.89117859690456
TRINITY_DN105138_c0_g1	0	0	0	0	0	0	0	0	0.521234701450398	0	0.501313111084233	0
TRINITY_DN105144_c0_g1	0.280967688300596	0.221319506513689	0.123844221116367	1.58228405826494	0.538990778913623	0.653359128456525	1.62731793884381	0.908236039866533	0.598982574879916	0.717294413555481	2.04207677970873	0.825633660082988
TRINITY_DN105154_c0_g1	0	0	0	1.98666140709047	1.78706059095625	0	0	0	0	0.576586217386043	0	0
TRINITY_DN105160_c0_g1	3.43747925227969	4.14064265535964	2.38118661510106	1.046049704584	1.33311393915032	0.513258294240184	4.29794172684313	4.73414313501578	2.806374281333	1.19549068925913	0.315517600799258	1.02819876398068
TRINITY_DN105162_c0_g1	0	0	0	0.27252034397012	0	0	0	0	0	0	0	0.27264901261229
TRINITY_DN105165_c0_g1	2.25722052011041	1.88135059191113	0.885767645120926	0.852786368947545	1.27641785441186	1.08878362590985	2.07436766132584	1.8504192628625	0.998412274624069	1.31503975818505	0.148413230437847	1.37070560818268
TRINITY_DN105174_c0_g1	0	0	0	0.290133012488713	0	0	0	0	0	0	0	0.288248334229411
TRINITY_DN105182_c0_g1	0	0	0	0	0	0	3.86228180620778	0	0	1.37830554864319	0	0
TRINITY_DN10518_c0_g1	0	0	0	0	0	0	0	0	0	0.344470591524579	0	0.381618186807252
TRINITY_DN10518_c1_g1	0	0.295182533048099	0	0	0	0	0.458439524328703	0	0	0	0	0
TRINITY_DN105203_c0_g1	0	0	0	0	0	0	0	0	0.554601497130566	0	1.06734778130677	0.467301417138975
TRINITY_DN105204_c0_g1	0	0	0	0	0	0.777893203315495	0.378141421309638	0	0	0	0	0
TRINITY_DN105219_c0_g1	0	0	0	2.26798808531989	0	0	0	0	0	0	2.5062865831835	0
TRINITY_DN105225_c0_g1	0	0.553433552828993	0	0	0	0	0	0	0	0	0.501313111084233	0
TRINITY_DN105227_c0_g1	4.61773798444898	4.49108767176377	4.20057080895605	2.92727310959695	3.10618949587108	3.9815322790625	3.11738876543518	3.98492284770293	4.19287802415942	3.31902069941926	2.18128392630363	3.33350720644131
TRINITY_DN105231_c0_g1	2.83811392412289	2.32398960493851	2.84813562153754	3.00653011793061	3.77293545239536	3.06398300608373	2.67033904295315	2.22502940651893	3.11704182557845	2.75661109728637	2.30207890521263	2.27433587635128
TRINITY_DN105236_c0_g1	1.0772048395746	1.26348907068168	1.28600965063791	2.68997810266401	1.10632960019648	0.886415754264026	1.12303446208224	1.18070685182649	1.25336050957836	1.08292413232358	1.16024553644926	1.50318680336577
TRINITY_DN105252_c0_g1	0.0374299515556157	0.166057023157652	0	0.650478690017762	0	0.295323663236986	0.148921659145287	0.147700024843869	0.122128951178869	0.260257265095351	0.612623033912618	0.373931564561134
TRINITY_DN105261_c0_g1	0	0	0	0	0	0	0	0	1.10920299426113	0.787542716003982	0	1.7991217598413
TRINITY_DN105262_c0_g1	0	0	0	0.659285024277058	0	0	0	0	0	0	0.742624096664567	0
TRINITY_DN10526_c0_g1	0.262252712522788	0.138290994934863	0.285686100984347	0.237295006932934	0.312206439959785	0.528825053597555	0.561517231041119	0.363294415946613	0.277300748565283	0	0.59421086622672	0.366018865190131
TRINITY_DN105275_c0_g1	0.159198819928106	0.34127953135972	0	0.290133012488713	0	0.653359128456525	1.21472236694798	1.15807539640687	1.85234308445828	0.977340087378397	0.35262090840872	0
TRINITY_DN105276_c0_g1	1.83576898765952	0.663958519541067	1.20016308827316	0.140663339114708	2.04257094617757	0.901982513621398	0.103077706712416	0.238523628830522	1.54167554021283	0.105584044945187	0.241310985580335	0.155767139046325
TRINITY_DN105279_c0_g1	0	0	0	0	0	0	0	0.124770787116091	0	0	0.306311516956309	0.381618186807252
TRINITY_DN105287_c0_g1	52.583977851337	68.3154819247328	43.3871340832858	17.3180133344575	26.6365765579249	46.7696613423923	38.7378550607292	45.8653244486436	55.7714651562473	24.5272371181487	20.7368433423619	5.22599881886045
TRINITY_DN105288_c0_g1	0.215343747261529	0.599530551140614	0.238118661510106	0.123050670596115	0.156103219979892	0.062267037429485	0.515673278608249	0.249839356540335	0.188538593066583	0.450054636469766	0.362105964489334	0.288248334229411
TRINITY_DN105294_c0_g1	0	0.110794539801615	0.16184187986798	0.413183683084828	0	0.186801112288455	0.0458439524328703	0	0.055395359818532	0	0.29710543311336	0.288248334229411
TRINITY_DN105295_c0_g1	0.337112615634019	0	0	0	0	0	0.515673278608249	0	0	0	0.343414824565771	0
TRINITY_DN105296_c0_g1	0.355827591411827	0.378211044626925	0.133414001838996	0.219682338414341	0.212799304718352	0.0778337967868563	0.160311460991962	0.226910118812557	0.0664096418877138	0.11256655693555	0.139207146594898	0.171366460663446
TRINITY_DN105297_c0_g1	2.69763007997259	2.78495958805472	2.48617273891107	2.94488577811554	2.28371829326516	2.13086697374759	3.41523208372575	3.55343628318929	2.8951364368317	2.51031885617175	1.80076579412839	3.06085819382902
TRINITY_DN105298_c0_g1	4.5146840918543	4.32503064860612	3.42907760422887	7.20857961381923	2.69495389456812	7.45025102843788	5.87941571325407	5.52892411547604	4.27062589758893	8.68434059455976	8.14068886730606	5.63881564890194
TRINITY_DN105299_c0_g1	0.384021580895278	0.0369315132672051	0.190551222035865	0.325358349525899	0.212799304718352	0.450991256810699	0.561517231041119	0.408557326785863	0.421458263882516	0.541462066161792	0.250517069423284	0.23376374713193
TRINITY_DN105309_c0_g1	0	0.156891538113236	0	0.395571014566235	0	0	0	0	0.310667544245452	0.386788846011628	0	0.132481195183086
TRINITY_DN105310_c0_g1	4.02760861836434	4.09454565704802	4.19100102823343	3.34926312694107	4.59540665500129	2.93944893122476	4.67608314815277	4.07574645168959	4.43681197704453	3.0659575375867	4.31625846115484	2.50787354635832
TRINITY_DN105311_c0_g1	22.8169581960165	15.9169430719863	15.9260853714259	11.8414254613113	10.8644817314819	7.68330765424539	4.82500480729805	3.61031270404651	11.1921303296518	9.40163500811524	5.22598692818082	9.36185374152151
TRINITY_DN105318_c0_g1	0	0	0	0	0	0	0	0	0	0.527497042181066	0	0.288248334229411
TRINITY_DN105320_c0_g1	0	0	0	0	0	0	0	0	0	1.02664085385581	0	1.183965903027
TRINITY_DN105327_c0_g1	0	0	0.971614207485681	0	1.02128547308879	0	0	0	0	0	0	0
TRINITY_DN105333_c0_g1	0	0	0	0	0	0	0	0.124770787116091	0	0	0.315517600799258	0.264736313241287
TRINITY_DN105334_c0_g1	0	0	0	0	0	0	0	0	0	0	0.380518132175233	0.327133599709771
TRINITY_DN105337_c0_g1	0.590129366084642	0.414872984804589	0.190551222035865	0.755916692095284	0.368902524698244	0.435424497453327	0.825191143791665	0.658396683326198	0.92066440119455	0.731259437536207	0.965243942321338	0.739950429751265
TRINITY_DN105345_c0_g1	0	0	0	0.0616443398150751	0	0	0	0	0	0	0.29710543311336	0.303847655846532
TRINITY_DN105353_c0_g1	0	0	0	0	0	0	0	0	0	0.309346440300328	0.389724216018182	0
TRINITY_DN10535_c0_g1	0	0.138290994934863	0	0.237295006932934	0	0.357590700666471	0.114467508559092	0.124770787116091	0	0.703117798302319	0	0.490587361002214
TRINITY_DN105368_c0_g1	0.637038331345901	0.682289489629899	0.114274440393739	3.00653011793061	2.16994814988998	2.55072471184355	3.17462251971472	2.5543766393361	2.04088167752486	4.35264406526543	1.45735096956262	1.89271768954402
TRINITY_DN105368_c1_g1	0.73061321023494	0.922209539321961	0.133414001838996	1.00225604232155	0.297843431826042	0.450991256810699	0.217829960317675	0	0	0.548444578152155	0.417621439784695	0.459614794892857
TRINITY_DN105369_c0_g1	0	0.433473527982962	0.218979100064849	1.23955104925448	0.467931686041421	0.279756903879615	0	0	0.210891106677569	0.168849835403326	0.64972634152208	0.54529802522458
TRINITY_DN10536_c0_g2	0	0	0	1.26597005203237	0	0	0.355361817616286	0	1.50863269400528	0	0	0
TRINITY_DN105372_c0_g1	3.06293668509006	2.88631906972237	3.0004077206829	2.79541610474153	3.0634784453681	2.86205989899097	2.83093524899128	2.8607946344255	3.3276089827834	2.96037349264151	1.89366354927088	2.67924000702177
TRINITY_DN10537_c0_g1	0.0656239410390665	0.433473527982962	0.152272099145351	0.307745681007306	0.170088254215379	0.357590700666471	0	0	0	0.0632657904581383	0	0.319220900338768
TRINITY_DN105382_c0_g1	0.964671933274277	0.774753059342682	0.54294432393971	0.501009016643757	0.382887558933731	0.419857738095956	0.527063080454925	0.953498950705783	0.831902245695849	0.759401076770095	0.436312579708258	0.693152464899902
TRINITY_DN10538_c0_g1	0.0748599031112314	0.156891538113236	0.0762767816421262	0.0702126650403366	0.0850441271076895	0.0934005561442276	0.389531223156314	0.204278663392932	0.0777478734295186	0.13351409290664	0.510519194927182	0.342732921326892
TRINITY_DN105392_c0_g1	22.0394360205203	20.666281763531	19.3838723178227	3.48992646605578	1.73036450621779	4.21503366942307	3.04848046426279	3.98492284770293	6.11163075050541	3.88164189282457	3.10021847717255	2.67924000702177
TRINITY_DN10539_c0_g1	0.449645521934345	0.968306537633582	0.495376884465469	0.905386365469289	0.326191474195271	0.233501390360569	0.160311460991962	0.170331480263494	0.676730448309435	0.330505567543853	0.417621439784695	1.183965903027
TRINITY_DN105412_c0_g1	0.580650352379	1.41094555066096	0.800202546895073	1.44162071915023	1.2197217696734	1.38410728914684	0.7448930407726	0.27247081195996	0.465839341631866	1.80021854587907	1.13234831268275	1.47990085950253
TRINITY_DN105414_c0_g1	0	0.553433552828993	0.371532663349102	0	0	0	0	0	0	0	0	0.155767139046325
TRINITY_DN10541_c0_g1	0.646274293418066	0.710055517852688	0.238118661510106	0.580266024977425	0	0	0.710438890186405	0	0	0.372612230758467	1.4015565220296	0.591869912951058
TRINITY_DN10541_c1_g1	0.12176886837249	0.866947055965924	0.847769986369314	0.377958346047642	0.595686863652083	0.155667593573713	0.492893674914897	0.351978688236801	0.476853623701048	0.0774424057112997	0.482621971160669	0.428416151658615
TRINITY_DN10541_c1_g2	3.33442535968501	3.66107212906506	1.45742131122852	0.571459690718129	0	2.03746641760336	1.90238165344103	2.7247081195996	1.37548946075723	2.51751295943455	1.93076685688034	4.53284635396055
TRINITY_DN105420_c0_g1	0	0	0	0	0	0	0	0	0	0	0.82603679572644	0.23376374713193
TRINITY_DN105421_c0_g1	7.71810462109465	6.28940975209608	6.11508988175953	9.07219035031359	19.70075552492	7.26344991614943	7.22028013565398	5.41517127376161	10.1713655414168	2.06745832296478	6.90623671563788	2.67155338477565
TRINITY_DN105429_c0_g1	0	0	0	0	0	0	0	0	0	0	0.835521851807054	0.739950429751265
TRINITY_DN10542_c0_g1	0	0	0	0	0	1.95963262081651	0	0	0	0	0	1.01259944236356
TRINITY_DN10542_c0_g2	0	0	0	0.334164683785195	0	0.559958572312298	0	0	0	0	0	0
TRINITY_DN105434_c0_g1	8.52357773444083	11.6380094216918	14.0399941766514	9.96877038152358	9.4463236652239	9.48771744604125	10.4982651071273	12.8400753452476	11.1587635339717	8.98670452286973	8.17779217491552	9.2838571334359
TRINITY_DN105436_c0_g1	0	0	0	0	0	0	0	0	0	1.48367800231594	1.90286963311383	0
TRINITY_DN105439_c0_g1	1.28331262476397	1.74305959697626	0.771493204727187	3.26143779338214	1.41853604015626	1.91293234274439	2.33804157407638	1.40761697063905	1.34212266507707	2.72846945805249	2.73839148492088	3.39590449290979
TRINITY_DN10543_c0_g1	0.0561449273334236	0.0830285115788261	0.123844221116367	0.509815350903054	0.326191474195271	0.24906814971794	0.343687270723443	0.249839356540335	0.25527218442692	0.450054636469766	0.436312579708258	0.825633660082988
TRINITY_DN105452_c0_g1	19.3794789437368	10.024075334606	10.94445157702	2.69878443692331	1.90045276043317	3.71734213454026	0.251999365857703	1.68008778259901	5.55702925337484	1.33598729415614	0.157898286518462	0.389530886178255
TRINITY_DN105455_c0_g1	0.393500594600921	0.497901496383415	0.54294432393971	1.09888771013978	0.666745956524286	0.684492647171268	0.653205135906859	0.420170836803829	0.332696108383815	1.08990664431395	0.835521851807054	1.43310289465117
TRINITY_DN105457_c0_g1	0	0	0	0.562653356458833	0	0	0	0	0	0	1.2623493754347	0
TRINITY_DN10545_c0_g1	0	0	0	0	0	0	0	0	0	0	2.06997400347524	2.78052255897061
TRINITY_DN105475_c0_g1	0.112289854666847	0.0552624833560368	0.0571372201968694	0.615253352980576	0.198436296584609	0.279756903879615	0.309517865183416	0.102139331696466	0.177524310997401	0.527497042181066	0	0.373931564561134
TRINITY_DN105479_c0_g1	0	0	0	0.360345677529049	0.482294694175164	0.606658850384411	0	0	0	0	0	0
TRINITY_DN105485_c0_g1	1.18025873216928	1.5031395472842	1.16216542952155	1.70533472886106	1.02128547308879	1.24445121948357	0.687659286493054	0.681028138745823	1.10920299426113	2.22911405510531	2.75680365260678	2.81940782445097
TRINITY_DN10549_c0_g1	0	0	0	0.54504068794024	0	0	0	0.510994440790482	0	0.485178787694017	1.23445215166819	0
TRINITY_DN1054_c0_g1	0.131247882078133	0.147456479979279	0	0.369152011788346	0	0	0.183375809731481	0.0681921485670282	0.366062904063984	0.189797371374415	0.0742066152189237	0
TRINITY_DN105515_c0_g1	1.58299528884237	1.08826656247961	1.76224697365812	2.85706044455661	0.382887558933731	2.06859993631811	2.39527532835593	1.83910353515269	1.88570988013845	2.7705761212671	1.19734884405872	1.7290378511267
TRINITY_DN105516_c0_g1	1.04901085009115	1.05133504921241	0.952474646040424	17.7840350230981	9.7298040889162	2.41062387762721	8.59559870864009	4.0870621793994	7.39835805576394	1.98303340526312	8.51200091563835	2.60915609830716
TRINITY_DN105534_c0_g1	0.234058723039337	0.129125509890447	0	0.430796351603421	0	0.155667593573713	0	0	0.122128951178869	0.639852007844181	0.130001062751949	0
TRINITY_DN105549_c0_g1	1.22692464579707	0.497901496383415	0.847769986369314	0.835173700428952	0.55297581314911	0.217934631003198	0.916879048657405	0.987743916143374	0.820887963626668	0.274222289076078	1.88445746542793	0.288248334229411
TRINITY_DN105555_c0_g1	6.09767938069667	5.75430716935591	6.20093644412429	5.83717155970934	7.33269362617412	5.45948488890663	4.58439524328703	4.52986447162285	5.54601497130566	5.43556819758901	5.49519513752766	5.98154857022883
TRINITY_DN105560_c1_g1	1.67657016773141	1.04216956416799	1.45742131122852	0.659285024277058	0.723442041262746	1.13548390398197	1.99406955830677	1.23758327268371	1.67481877346088	1.08990664431395	0.408415355941745	1.35510628656556
TRINITY_DN105562_c0_g1	0	0	0	0	0	0	0	0	0.598982574879916	0.885932657686371	0	0
TRINITY_DN105566_c0_g1	0	0	0.590511763413951	0	0	0	0	0	0	0	0.538416418693694	0
TRINITY_DN105577_c0_g1	0	0	0	0.712123029832837	0	0	0	0	0	0.32352305555349	0	0
TRINITY_DN10558_c0_g1	2.14493066544356	2.21319506513689	2.71472161969855	2.61095910336438	2.52448766645448	3.32861791515904	1.97128995461342	2.32746652052355	2.46233994140738	1.93373263878571	3.46232444166189	2.04848482859035
TRINITY_DN1055_c0_g1	0.318397639856212	0	0	0	1.12031463443196	0	0.251999365857703	0	0	0	0	0
TRINITY_DN105601_c0_g1	0.262252712522788	0.285747474914142	0.590511763413951	0	0	0	0	0	0.565615779199748	0	0	0
TRINITY_DN105604_c0_g1	0	0.092193996623242	0	0	0.198436296584609	0.217934631003198	0.148921659145287	0	0.266286466496101	0.224921522598666	0.185516538047309	0.389530886178255
TRINITY_DN105609_c0_g1	0.637038331345901	0.866947055965924	0.70478620380769	2.60215276910508	5.34719673863326	2.8464931396336	4.60717484698038	2.33878224823336	4.07074907298055	3.23459578171759	3.19311623231504	2.21962521212891
TRINITY_DN105610_c0_g1	0.842903064901787	1.09743204752403	0.466667542297584	2.33843875939426	1.43252107439175	0.777893203315495	2.28080781979684	1.12383043096928	0.732125808127967	2.74243448203321	2.06076791963229	3.69183944938532
TRINITY_DN105621_c0_g1	0	0	0	0	0	0	0	0	0	0.239098137851827	0.306311516956309	0
TRINITY_DN105623_c0_g1	0.149962857855941	0.166057023157652	0.0858465623647545	0.140663339114708	0.283858397590555	0.108967315501599	0.137531857298611	0.147700024843869	0	0	0.547622502536644	0.295934956475529
TRINITY_DN105640_c0_g1	0	0	0	2.25918175106059	0	0	0	0	0	1.17433156201561	0	0
TRINITY_DN105645_c0_g1	0	0	0	0.439602685862717	0	0	0	0	0	0.267239777085715	0.222898817894436	0
TRINITY_DN105646_c0_g1	0	0	0	0	0	0	0	0.522310168500295	0	0	0.612623033912618	0
TRINITY_DN105653_c0_g1	0	0.387376529671341	0	0.307745681007306	0	0	0	0	0	0	0	0.31153427809265
TRINITY_DN105654_c0_g1	1.39560247943081	2.50837759818499	1.60969341037387	4.3955508405591	1.34747694728406	2.00633289888862	3.28937477331998	2.95161823841216	1.80796200670893	3.7479162086455	2.32997612897914	3.6683274283972
TRINITY_DN105655_c0_g1	23.4632324894345	25.6644364167226	29.089881683679	38.3282608139006	35.0899627924292	40.6416953302249	33.6491763406806	23.3187369868421	25.6007549729774	34.6391840278291	40.6942382526874	42.8992648327074
TRINITY_DN105661_c0_g1	0	0	0	0	0	0	0	0	0	0.471213763713291	1.79155971028544	0
TRINITY_DN105664_c0_g1	0.149962857855941	0.396542014715757	0.247688442232734	0.377958346047642	0.0850441271076895	0.419857738095956	0.584581579780638	0.385925871366238	0.199552875135765	0.316540543563127	0.436312579708258	0.459614794892857
TRINITY_DN105666_c0_g1	0	0	0	0	0	0	0	0	0	0.267239777085715	0.343414824565771	0
TRINITY_DN105677_c0_g1	3.04422170931225	1.73362453884231	1.94322841497136	0.843980034688249	1.10632960019648	1.30671825691305	0.550127429194443	0.942183222995971	2.37357778590868	1.35714642139966	0	1.52647274722901
TRINITY_DN105682_c0_g1	11.2678737280412	16.4887075949041	11.6303796835214	11.9116381263516	13.4460434565731	14.4183772813503	12.4237111093078	13.1012304294977	16.8599503026637	11.5956249119963	7.44437416209391	9.33834172053338
TRINITY_DN105688_c0_g1	6.14434529432445	6.15084918407167	3.7434730473811	3.15599979130462	3.44674397820009	4.79055900109274	7.10581262709489	9.1502547649242	8.82924287633971	3.05897502559634	3.25811676369101	2.05617145083647
TRINITY_DN10568_c0_g1	0.440166508228702	0.765318001208725	0.390672224794358	1.45923338766883	0.851197218873408	0.575525331669669	0.79073699320547	0.828728163589692	0.942692965332914	1.13920741079136	0.816830711883491	0.919003512660829
TRINITY_DN105693_c0_g1	2.64148515263917	2.32398960493851	2.30519129759784	1.57347772400564	2.0709189885468	2.08416669567548	2.42972947894212	3.08800253554621	2.56244032844788	3.09409917682059	1.42024766195316	3.51256028935087
TRINITY_DN105697_c0_g1	0.24353773674498	0.673124004585483	0.266828003677991	0.615253352980576	0.808486168370435	0.93311603233614	1.26056631938085	0.737904559603039	0.221905388746751	1.26573899170764	1.32734990681067	0.872205547809466
TRINITY_DN10569_c0_g1	0	0	0	0	0	0	0	0	0	0.175832347393689	0.909728467025978	0.381618186807252
TRINITY_DN105701_c0_g1	0.140483844150298	0	0.466667542297584	0.764723026354581	0.510642736544394	0	0	0	0.144157515317232	0.752418564779732	0.315517600799258	0.132481195183086
TRINITY_DN105702_c0_g1	0	0	0	0	0	0	0	0	0	0.267239777085715	0	0.280335634858408
TRINITY_DN105708_c0_g1	0	0.332114046315304	0	0	0	0	0	0	0	0.752418564779732	0.640520257679131	0.27264901261229
TRINITY_DN105709_c0_g1	0.0561449273334236	0	0.133414001838996	0.509815350903054	0.52462777077988	0.310890422594357	0.171986007884805	0.238523628830522	0	0.400753869992354	0.575519726303156	0.35041954357301
TRINITY_DN105714_c0_g1	0	0.202988536424857	0	0	0	0	0	0.170331480263494	0.388091468202347	0	0	0.342732921326892
TRINITY_DN105715_c0_g1	2.03264081077672	2.32398960493851	2.02879351319722	1.47684605618742	1.27641785441186	1.50864136400581	1.38670837483278	1.6687720548892	1.80796200670893	1.72975865215813	1.49445427717208	1.66664056465821
TRINITY_DN105716_c0_g1	10.6028844588453	10.088772876096	7.95361363705978	9.58200570121664	13.6871908036607	11.9761751204553	9.20324463716024	9.05943116093755	10.6485431145904	6.89829866393386	9.43093546650727	6.76829696483146
TRINITY_DN105717_c0_g1	4.58954399496553	5.44079366621898	11.696805220302	11.9908951346853	54.0960022923539	1.010949829123	6.88798266677721	5.52892411547604	1.4862801803943	0.189797371374415	1.33655599065362	0.373931564561134
TRINITY_DN10571_c1_g1	0	0	0	0	0	0	0.515673278608249	0.283786539669772	0	0	0	0.58418329070494
TRINITY_DN105721_c0_g1	9.65692750134885	1.51230503232862	12.4685798891681	6.84799592725615	4.65210273973975	8.69470224792145	6.42954314244851	6.31209158591833	5.5239864071673	10.5759665701309	7.40727085448444	4.44716312362882
TRINITY_DN105728_c0_g1	0	0	0	0	0	0	0	0	0	0.541462066161792	0.343414824565771	0
TRINITY_DN10572_c0_g1	0	0	0	0.281326678229416	0	0	0	0	0	0.471213763713291	0	0
TRINITY_DN105735_c0_g1	0.299682664078404	0.332114046315304	0.333253540458588	0	0	0.886415754264026	0.962723001090275	0	0.321681826314633	0	0.315517600799258	0
TRINITY_DN10573_c0_g1	0.187392809411557	0.0644279684004527	0.142983782561624	0.650478690017762	0.0710590928722028	0.24906814971794	0.229219762164351	0.181647207973307	0.410443981813334	0.60472785661993	0.148413230437847	0.552984647470698
TRINITY_DN105742_c0_g1	0	0	0	0	0	0	0	0	0	0.351664694787377	0.222898817894436	0.373931564561134
TRINITY_DN10574_c0_g1	0.440166508228702	0.359610501448552	0.123844221116367	0	0.127755177610662	0.155667593573713	0.492893674914897	0.102139331696466	0	0.506337914937542	0	0
TRINITY_DN105761_c0_g1	0.711898234457132	0.931375024366377	1.34314687083478	1.46803972192812	2.04257094617757	0.855282235549284	0.469829326175378	0.147700024843869	0.166510028928219	1.25875647971727	2.65469981362135	0.97348809975831
TRINITY_DN105772_c1_g1	0.60884434186245	0.387376529671341	0.504946665188097	0.219682338414341	0.0994071352414327	0.186801112288455	0.435375175589184	0.476749475352892	0.587968292810735	0.35864720677774	0.556828586379593	0.264736313241287
TRINITY_DN105774_c0_g1	10.2283418916557	9.76582431482511	11.4493982422081	26.6363050259633	30.7213404763818	21.9771508607367	8.90511657382351	7.15213547721783	9.29508221797158	11.0190386946103	17.9521424659886	18.2796920097673
TRINITY_DN105778_c0_g1	0.805473113346172	0.839181027743135	0.723925765252946	0.940611702506475	0.595686863652083	0.886415754264026	0.859645294377859	0.828728163589692	0.942692965332914	0.970357575388034	0.621829117755567	0.848919603946227
TRINITY_DN105785_c0_g1	0	0	0	0	0	0	0	0	0	0.189797371374415	0.482621971160669	0.607469234568179
TRINITY_DN105789_c0_g1	0	0	0	0.799948363391767	0	0	0	0	0	0	0.881831243259465	0
TRINITY_DN105799_c0_g1	0.927241981718662	1.15269453088007	0.771493204727187	2.47910209850897	1.36146198151955	2.55072471184355	1.73068039060239	2.70207666417997	2.29615386195178	2.50333634418138	1.48524819332913	1.75232379498993
TRINITY_DN1057_c1_g1	0	0	0.714355984530318	0	0	0	0	0	0	0.49216129968438	0	0
TRINITY_DN105805_c0_g1	0	0	0	0	0.425598609436704	0	0	0	0	0	0	0.319220900338768
TRINITY_DN105808_c0_g1	0	0	0	0	0	0	0	0	0	0	0.677623565288593	1.19165252527312
TRINITY_DN105814_c0_g1	1.10515577742458	0.599530551140614	1.30486774794427	0.0616443398150751	0.0850441271076895	0.264190144522244	0.939658652350757	0.86267534671913	0.221905388746751	0.780560204013619	0.241310985580335	1.05917133009003
TRINITY_DN105825_c0_g1	0	0	0	0.18469501041119	0.255132381323069	0	0	0.374610143656426	0	0.35864720677774	0	0.381618186807252
TRINITY_DN105825_c1_g1	9.03884719741424	4.97982368310277	9.27762094644931	2.00427407560906	4.96430917969953	4.72829196366325	2.02852370889297	4.23446442193511	4.75849380335916	0.801719331257144	1.34604104673424	0.576270591333937
TRINITY_DN105827_c0_g1	0	0	0	0.167082341892597	0.226784338953839	0.264190144522244	0	0.170331480263494	0.399429699744152	0.330505567543853	0	0
TRINITY_DN105831_c0_g1	0.412215570378729	0	0	0.193501344670487	0	0.279756903879615	0.275063714597222	0.102139331696466	0.110790719637064	0.098389941682389	0.120794978909	0.295934956475529
TRINITY_DN105840_c0_g1	0	0.46096998311621	0	0	0	0	0	0	0	0	1.70786803898591	0
TRINITY_DN105845_c0_g1	1.17077971846364	0.580930007962241	0.533374543217081	0.501009016643757	0.269495389456812	0.217934631003198	0.217829960317675	0.283786539669772	1.41987053850658	0.773577692023256	0.705520789055105	0.474988039385093
TRINITY_DN105846_c0_g1	2.14493066544356	2.34232057502734	0	0	0	0	0	0	0	0	0	0
TRINITY_DN105852_c0_g1	0	0	0	1.14291938143626	0	0	0	0	0	0	0.640520257679131	0
TRINITY_DN105867_c0_g1	0.149962857855941	0.488736011338999	0	0.404377348825532	0.184451262349122	0	0.767957389512118	0.27247081195996	0.321681826314633	0.267239777085715	0.167104370361411	0
TRINITY_DN105868_c0_g1	6.44427101003633	2.89575412785633	5.2960292375581	2.5581210978086	6.29742311884985	4.12163311327884	3.15184291602137	2.46355303534945	3.24986110935388	2.26423820632956	3.52732497303786	2.41450369378048
TRINITY_DN105875_c0_g1	0	0	0	0	0	0	0	0	0	0.68217026233123	0	0.249136991624166
TRINITY_DN105878_c0_g1	0.889812030163046	2.41618360156175	0.819060644201429	1.72294739737965	0.467931686041421	2.83092638027623	2.75063714597221	3.14458117409527	3.05030823421811	0.81568435523787	1.07683283738739	0.249136991624166
TRINITY_DN105881_c0_g1	0	0	0	0	0	0	0	0	0	0	0.315517600799258	0.264736313241287
TRINITY_DN105895_c0_g1	0.0935748788890393	0.295182533048099	0.0951348789484821	0	0.113392169476919	0.357590700666471	0.802126795052146	0.59020453475917	0.576954010741553	0.583568729376406	0.102103838985436	0.342732921326892
TRINITY_DN105897_c0_g1	0.627559317640258	0.230484991558105	0	0	0.255132381323069	0.59109209102704	0.687659286493054	0.567573079339545	0.443810777493502	0	0.222898817894436	0.194652404526685
TRINITY_DN105901_c0_g1	0	0	0	0.571459690718129	0	0	0	0	0	0.527497042181066	0	0
TRINITY_DN105903_c0_g1	0	0	0	2.09233741820203	0	0	0	0	0	0.60472785661993	0	0
TRINITY_DN105904_c0_g1	0	0	0	4.2548875014444	0	0	0	0	0	0	4.39995013245438	0
TRINITY_DN105914_c0_g1	4.16809246251464	3.74410064064388	4.78151279164738	3.44613280379333	3.31898880058943	4.07493283520673	3.46107603615862	3.9167306991359	4.62535057011111	2.70731033080896	1.65235256369055	2.95957564188017
TRINITY_DN10591_c0_g1	0	0.129125509890447	0.047567439474241	2.77780343622294	0.156103219979892	0.108967315501599	0.114467508559092	0.159015752553681	0	0.119549068925913	0.436312579708258	0.397217508424373
TRINITY_DN105923_c0_g1	9.44158375408732	8.28128531071928	7.89647641686291	7.98210897443311	8.80792575106884	8.52346789499037	9.1915700902674	8.28757941820508	9.66114512203556	9.42279413535877	6.50702744353908	9.66547532024315
TRINITY_DN105929_c0_g1	2.49152229478322	2.61890256489706	3.26723572436089	3.12077445426743	3.04949341113262	2.93944893122476	2.26913327290399	1.86173499057232	2.25177278420243	2.67916869157507	2.86839254767283	2.74932391573637
TRINITY_DN10592_c0_g1	0.655753307123709	4.32503064860612	3.04797516015714	14.3026768822676	11.4178355185293	7.71444117296013	9.11155673229451	8.86646822525443	6.79937548088403	6.79990872225147	16.541379860116	5.21062557436821
TRINITY_DN10593_c0_g1	0	0	0.190551222035865	0	0	0	0	0	0.366062904063984	0	0.956037858478389	0
TRINITY_DN105941_c0_g1	0.262252712522788	0.387376529671341	0.590511763413951	1.59989672678353	0.695093998893516	0.668925887813896	2.41833967709545	2.31585301050558	2.41795886365803	1.65951034970963	1.3831443543437	1.33182034270232
TRINITY_DN105942_c0_g1	7.31536806442157	6.73204876512345	7.09627386996784	5.04602953057686	6.32577116121908	5.59914095856991	5.35235263279914	6.18732079880224	5.93443038898063	4.80269870173519	7.30516701549901	5.48304850985562
TRINITY_DN105944_c0_g1	0	0	0	0	0	0	0	0	0	1.08990664431395	0.278414293189796	0.701065164270905
TRINITY_DN105946_c0_g1	6.62218480574224	4.62021318165422	2.77185883989542	2.63737810614227	2.26935528513141	3.04841624672636	4.36656528296935	5.94879716997171	5.90106359330046	5.42858568559865	1.56866089239101	3.52815961096799
TRINITY_DN10596_c0_g1	1.30202760054177	1.54007106055141	1.40028409103165	2.03069307838695	1.34747694728406	1.16661742269671	1.74207019244907	1.33972260438017	1.24234622750918	1.18131407400597	1.56866089239101	1.33973304207333
TRINITY_DN105979_c0_g1	5.53574400409548	4.75850417658908	5.16261523571911	1.77578540293543	2.80834606404504	1.99076613953125	3.16323271786805	3.29228119893914	3.43872365189308	2.41192891448936	2.11628339492765	2.04848482859035
TRINITY_DN10597_c1_g1	1.10515577742458	1.2079570142361	0	0.958224371025068	0	0	0	0	0	0	0	0.474988039385093
TRINITY_DN105981_c0_g1	4.27114635510932	4.38972819009612	5.12461757696749	3.81528481558168	3.94302370661074	4.85282603852222	4.68747294999944	4.34821726364955	5.30208101842055	4.38078570449931	3.67573820347571	4.69652619237787
TRINITY_DN105983_c1_g1	0.627559317640258	0.627027006273862	0.552514104662338	0.360345677529049	0.297843431826042	0.777893203315495	0.653205135906859	0.465433747643079	0.443810777493502	0.60472785661993	0.696314705212156	0.482900738756096
TRINITY_DN105986_c0_g1	1.18949469424145	0	0	1.046049704584	0	0	0	0	0	0	0	0.35041954357301
TRINITY_DN105997_c0_g1	0	0.414872984804589	0	0.167082341892597	0.226784338953839	0.264190144522244	0.630425532213508	0.340662960526988	0.199552875135765	0.161655732140527	0.204207677970873	0.171366460663446
TRINITY_DN106001_c0_g1	6.54732490263101	7.7370172429347	6.41034576346651	3.82409114984097	5.23380456915634	5.24155025790344	4.83639460914473	6.48242306618182	6.34487437079397	4.10656341542324	2.71970034499732	4.56404499719479
TRINITY_DN106023_c0_g1	9.13242207630328	4.34336161869495	6.14379922392742	7.43706828649287	4.08476391845689	3.01728272801162	6.15447942785129	4.89315888756947	3.62726224495967	4.61988384235114	5.04047039013351	5.20271287499721
TRINITY_DN106028_c0_g1	1.00210188482989	0.516502039561788	0.590511763413951	1.78459173719472	2.12761507328526	1.60204192015004	0.825191143791665	0.62444950019676	0.399429699744152	0.963375063397671	1.63366142376698	1.67455326402921
TRINITY_DN106029_c0_g1	0	0	0	0	0	0	0	0	0	0.295381416319602	0.556828586379593	0
TRINITY_DN106034_c0_g1	0	0	0	0	0	0	0	0	0	0.696135286311956	0	0.381618186807252
TRINITY_DN10604_c0_g1	0.664989269195874	0.60869603618503	0.133414001838996	0.720929364092134	0.127755177610662	0.155667593573713	0.309517865183416	0.397241599076051	0.598982574879916	0.0562832784677752	0.343414824565771	0.0232859438632387
TRINITY_DN106056_c0_g1	0	0	0	0	0.936241345981098	0	0	0	0	0	0.779727404274029	0.685465842653784
TRINITY_DN106060_c0_g1	0	0	0	0	0	0	0	0	0	0	0.399209272098796	0.693152464899902
TRINITY_DN106065_c0_g1	0	0	0	2.01308040986836	0	0	0	0	0	0.857791018452484	0	0
TRINITY_DN106067_c0_g1	0	0	0	0.650478690017762	0.340554482329015	0	0.126142055451935	0.136086514825903	0	0.253063161832553	0.482621971160669	0.669866521036663
TRINITY_DN106068_c0_g1	0.814952127051815	0.516502039561788	0.638079202888192	1.57347772400564	0.893530295478125	1.61760867950741	1.32947462055324	1.08988324783984	0.798535450015681	1.70161701292424	3.13760075701968	0.93460283427795
TRINITY_DN106071_c0_g1	3.11908161242348	0	0	0	0	0	0	0	0	2.01815755648737	0	0
TRINITY_DN106076_c0_g1	0	0	0	0	0	0	0	0.692641648763789	0	0.217939010608302	0	0
TRINITY_DN10607_c0_g1	4.10246852147557	3.43058713750695	3.93402426941696	2.5493147635493	4.07077888422141	3.51497426289443	4.16040986954452	4.47298805076564	3.63827652702885	3.54415381329036	3.42522113405243	3.69183944938532
TRINITY_DN106082_c0_g1	0.458881484006509	0.996072565856372	0.504946665188097	0.395571014566235	0	0	1.01995675536982	1.15807539640687	0.476853623701048	0.35864720677774	0.454724747394157	0
TRINITY_DN106096_c0_g1	0	0.350445016404136	0.0762767816421262	0.298939346748009	0.0850441271076895	0	0.0572337542795461	0.431486564513641	0.0664096418877138	0.0632657904581383	0.148413230437847	0.124568495812083
TRINITY_DN106097_c0_g1	0	0	0	0	0	0	0	0	0	0	0.631314173836182	0.552984647470698
TRINITY_DN10611_c0_g1	0	2.08406955524644	0	0	0	0	0	0	1.88570988013845	0	0	0
TRINITY_DN106120_c0_g1	1.38636651735865	1.42011103570538	1.60012362965124	0.984643373802957	1.14904065069945	0.901982513621398	1.2033325651013	1.21465403495593	0.754154372266331	0.738453540799005	0.705520789055105	1.12156861655852
TRINITY_DN106128_c0_g1	0.871097054385238	0	0	0	0	0	0	0	0.454825059562684	0	0	0
TRINITY_DN106134_c0_g1	0.561935376601192	0	0	0	0	0	0.412595571895832	0	0	0	0	0
TRINITY_DN10613_c0_g1	0	0	0	0.27252034397012	0	0	0	0	0	0	0	0.27264901261229
TRINITY_DN106140_c0_g1	8.72020650592455	7.21161929141804	10.1253909328186	24.7112879586879	34.9055115300801	26.7521431024721	15.8161635893402	6.14176010565483	5.65712964041535	5.30903661667273	12.7540527615743	13.8558148300017
TRINITY_DN106155_c0_g1	3.41876427650189	2.52670856827382	3.22895660147037	1.83719173371647	2.79398305591129	2.08416669567548	2.56726133624073	2.31585301050558	2.3625635038395	2.18700739189069	2.86839254767283	2.51578624572932
TRINITY_DN106163_c0_g1	33.9725420693908	10.2362293560753	13.3067800948148	4.36913183778121	3.7162393676569	7.41911750972314	72.9830027830371	51.1783563907088	56.913710996716	4.05747424021826	1.01183230601141	3.40359111515591
TRINITY_DN106165_c0_g1	0	0	0	0.54504068794024	0	0	0	0	0	0	0.325002656879873	0
TRINITY_DN106173_c0_g1	2.33232347485512	1.54007106055141	1.12388630663103	1.77578540293543	4.43930343502139	2.86205989899097	2.88816900327083	2.11157434711265	3.28322790503405	2.05328170771162	3.28601398745753	2.5001869241122
TRINITY_DN106178_c0_g1	0	0	0	0	0	0	0	0	4.12614443279908	0	3.48101558158545	0
TRINITY_DN106185_c0_g1	0.468360497712152	0	0	0	0	0	0	0.397241599076051	0	0	0	0
TRINITY_DN106188_c0_g1	19.0046933249137	17.9274191737879	16.2024831558265	12.3160154751771	10.8221486548772	11.9761751204553	12.171426998404	17.9488286239198	12.645043714366	15.0130355530979	15.9563750777323	12.6797616263457
TRINITY_DN10618_c0_g1	0	0	0	1.79339807145402	2.45380654748054	0	0	0	0	0	0	0
TRINITY_DN10618_c1_g1	0.833667102829622	0	0	0	0	0	0	0	0	0.147690708159801	0.371312048332284	0.155767139046325
TRINITY_DN10619_c0_g1	0.318397639856212	1.03273450603403	0.523804762494453	0	0	0	0	0	0	0.281204801066441	0.35262090840872	0.295934956475529
TRINITY_DN1061_c0_g1	8.28003999769585	8.40124533556531	9.87770249058589	6.71613892240074	6.2267419998759	6.78132514062399	8.05714582633849	8.69613674499094	10.1713655414168	6.32171244654782	5.10547092150948	6.76829696483146
TRINITY_DN106223_c0_g1	0	0	0	0.624059687239873	0	0	0	0	0	0	0.362105964489334	0
TRINITY_DN106236_c0_g1	0	0	0.16184187986798	0.536234353680943	0	0	0.126142055451935	0.408557326785863	0	0.13351409290664	0	0.140167817429204
TRINITY_DN106238_c0_g1	0	0	0	0	0.439583643672191	0	0	0	0.388091468202347	0.597745344629567	0.380518132175233	0
TRINITY_DN106238_c1_g1	0	0.0830285115788261	0.0287093421678851	0.18469501041119	0.0143630081337431	0.062267037429485	0.0344541505861944	0.136086514825903	0.166510028928219	0.24608064984219	0.287620377032746	0.171366460663446
TRINITY_DN106253_c0_g1	0	0	0	0.536234353680943	0	0	0	0	0	0	1.20683390013934	0
TRINITY_DN106256_c0_g1	0	0.285747474914142	0	0.720929364092134	0	1.07321686655248	2.6131052886736	1.95255859455897	0.842916527765031	0.239098137851827	0.148413230437847	0
TRINITY_DN106257_c0_g1	0.674468282901517	0.119960024846031	0.247688442232734	3.28785679616003	0.269495389456812	0	0.492893674914897	1.15807539640687	0	0.203973986627576	0	0
TRINITY_DN106263_c0_g1	0	0	0	0	0	0	1.92544600218055	2.11157434711265	1.02044083876243	0.0774424057112997	0	0.404904130670491
TRINITY_DN106273_c0_g1	0.412215570378729	1.17129507405844	0.952474646040424	3.18241879408251	0.652382948390543	0.46655801616807	0.389531223156314	0.465433747643079	0.842916527765031	0.13351409290664	0.603416950069669	0.459614794892857
TRINITY_DN106279_c0_g1	0.590129366084642	0.368775986492968	0.70478620380769	0.72973569835143	0.113392169476919	0.12453407485897	0.275063714597222	0.613133772486948	0.366062904063984	0.32352305555349	0.120794978909	0.420503452287612
TRINITY_DN106279_c0_g2	0.552699414529027	0.221319506513689	0.619221105581836	0.131857004855412	0.170088254215379	0	0.447049722482027	0.397241599076051	0.299329312703647	0.520302938918268	0	0.132481195183086
TRINITY_DN106285_c0_g1	0.215343747261529	0.691724547763856	0.476237323020212	1.25716371777308	1.82977164145922	0.46655801616807	0.515673278608249	0.408557326785863	0.310667544245452	0.801719331257144	2.09787122724175	1.16045388203888
TRINITY_DN106289_c0_g1	0.327876653561854	0	0.180981441313237	0	0	0.450991256810699	0	0.295102267379585	0	0.435878021216605	0	0.303847655846532
TRINITY_DN106300_c0_g1	0	0	1.83824229116135	0	0	2.70639230541726	0	0	0	1.16734905002525	0	0
TRINITY_DN106317_c0_g1	0.60884434186245	0.46096998311621	0.457097761574955	0.668091358536355	0.255132381323069	0.839715476191912	1.42116252541898	0.283786539669772	1.09818871219195	0.281204801066441	0.59421086622672	0.607469234568179
TRINITY_DN106319_c0_g1	0	0.0552624833560368	0	0.351539343269753	0.269495389456812	0.140100834216341	0.447049722482027	0.261155084250147	0.355048621994802	0	0.260002125503898	0.412816830041494
TRINITY_DN106333_c0_g1	0	0	0	0	0	0	0	0	0.155171797386414	0.253063161832553	0.325002656879873	0.132481195183086
TRINITY_DN106335_c0_g1	0.393500594600921	0.424308042938546	0	0.342733009010456	0.453946651805934	0	0	0	0.410443981813334	0	0	0
TRINITY_DN106336_c0_g1	0.12176886837249	0.26741650482531	0.533374543217081	0.114244336336819	0.297843431826042	0	0.217829960317675	0.226910118812557	0	0.217939010608302	0	0.225851047760927
TRINITY_DN10633_c0_g1	0	0.101359481667658	0	0	0.226784338953839	0	0.0802981030190647	1.12383043096928	0.0997764375678823	0.168849835403326	0	3.55167163195612
TRINITY_DN106340_c0_g1	0.187392809411557	0	0.209690783481122	0	0	0.12453407485897	0	0	0.199552875135765	0.351664694787377	0.436312579708258	0.264736313241287
TRINITY_DN106346_c0_g1	0.964671933274277	0	0.266828003677991	0.650478690017762	0	0	0	0	0	0.407947973255153	0	0
TRINITY_DN106350_c0_g1	0	0	0	0.298939346748009	0	0	0	0	0	0	0	0.303847655846532
TRINITY_DN106360_c0_g1	0	0.368775986492968	0	0	0	0.497691534882813	0	0	0	0.274222289076078	0	0
TRINITY_DN106362_c0_g1	0.262252712522788	0.184387993246484	0.438239664268599	0.404377348825532	0.695093998893516	1.07321686655248	0.572907032887795	0.295102267379585	1.13155550787212	0.583568729376406	0.621829117755567	1.01259944236356
TRINITY_DN106370_c0_g1	0.533984438751219	0.756152516164309	0.666788545056077	1.05485603884329	0.581701829416596	0.450991256810699	0.962723001090275	0.840043891299505	0.410443981813334	0.956392551407308	1.45735096956262	1.11365591718751
TRINITY_DN106372_c0_g1	0.177913795705914	0.507336554517372	0.314395443152232	0.342733009010456	0.354539516564501	0.419857738095956	0.538737627347767	0.533625896210107	0.62101113901828	0.478196275703654	0.371312048332284	0.295934956475529
TRINITY_DN106379_c0_g1	4.34600625822055	7.41433825475335	4.93406635493163	29.9153554878641	13.8005829731376	47.8273114495875	5.14591247432814	3.99623857541274	16.1501770081468	3.80419948711327	5.012573166367	1.26942305623384
TRINITY_DN106399_c0_g1	0	0	0	1.21313204647659	0	0	0	0	0	0.365629718768104	0	0
TRINITY_DN106408_c0_g1	0	0	0	0	0	0	0	0	0	0	2.39497666035511	1.07477065170715
TRINITY_DN106415_c0_g1	0.393500594600921	0.166057023157652	0.047567439474241	0.0702126650403366	0.482294694175164	0.357590700666471	0.0686235561262219	0.0795078762768407	0.166510028928219	0.189797371374415	0	0
TRINITY_DN106418_c0_g1	10.368825735806	11.3705929168665	9.04879060152293	1.74936640015754	4.62375469737052	2.31766808603605	2.73924734412554	2.14581931255024	4.85827024092705	3.22761326972723	2.32049107289852	3.37239247192167
TRINITY_DN10641_c0_g1	0.12176886837249	0.046096998311621	0.180981441313237	0.158276007633301	0.354539516564501	0.373157460023842	0.0344541505861944	0.0795078762768407	0.133143233248051	0.281204801066441	0.29710543311336	0.366018865190131
TRINITY_DN106422_c0_g1	1.42379646891426	3.57804361748623	2.53374017838531	1.30095738003552	1.03527050732427	1.95963262081651	2.09743201006536	3.31491265435877	2.29615386195178	1.7932360338887	2.73839148492088	1.8692056685559
TRINITY_DN106428_c0_g1	0	1.21739207237006	0.685928106501334	1.13411304717696	0.156103219979892	1.67987571693689	0.538737627347767	0.806096708170067	1.06482191651178	1.91257351154218	0.705520789055105	1.16836658140988
TRINITY_DN10642_c0_g1	0.299682664078404	0.387376529671341	0.200121002758493	0.993449708062254	0.269495389456812	0.839715476191912	0	0	0.0220285641383636	0.984534190641195	0.584725810146106	1.02819876398068
TRINITY_DN106439_c0_g1	0	0	0	0.334164683785195	0	0	0	0	0	0.60472785661993	0	0
TRINITY_DN10644_c0_g1	0.234058723039337	0.34127953135972	0.171411660590608	0	0.0994071352414327	0.202367871645826	0.137531857298611	0.0795078762768407	0.510220419381216	0.147690708159801	0	0.0779966080856054
TRINITY_DN106453_c0_g1	0	0	0	0.738542032610727	0	0	0	0	0	0	0	0.373931564561134
TRINITY_DN106459_c0_g1	0.0374299515556157	0.147456479979279	0.171411660590608	2.04830574690555	0.453946651805934	0.995383069765625	1.92544600218055	0.806096708170067	0.854254759306836	0.900109272939533	1.74497134659537	0.841232981700109
TRINITY_DN106483_c0_g1	0.683704244973682	0.368775986492968	0.190551222035865	0.237295006932934	0.0994071352414327	0.108967315501599	0.229219762164351	0.329347232817176	0.0887621554987005	0.478196275703654	0.492107027241283	0.404904130670491
TRINITY_DN106487_c0_g1	0.927241981718662	1.32791703908213	1.10502820932468	1.83719173371647	0.822471202605922	0.71562616588601	1.4897860815452	1.61219341634013	1.80796200670893	2.03212258046809	1.48524819332913	1.50318680336577
TRINITY_DN106500_c0_g1	0	0	0	0.597878693496018	0	0	0.492893674914897	0	0	0	0	0
TRINITY_DN10650_c0_g1	0	0	0	0	0	0	0	0	0	0.731259437536207	0	0.404904130670491
TRINITY_DN106516_c0_g1	0.468360497712152	0.350445016404136	0.790632766172444	0	0.127755177610662	0.373157460023842	0.641815334060184	1.38498551521942	0.62101113901828	0.414930485245516	0.17631045420436	0.148080516800207
TRINITY_DN106529_c0_g1	0.964671933274277	1.89968156199996	1.2477305277474	4.14040515607354	1.36146198151955	0.513258294240184	0.607361183473989	1.02169109927281	0.499206137312034	0.667993647078069	0.399209272098796	0.412816830041494
TRINITY_DN106532_c0_g1	0	0	0.64764898361082	0.51862168516235	0	1.27558473819831	0.229219762164351	0	0	0.24608064984219	0.928140634711877	0.264736313241287
TRINITY_DN106539_c0_g1	0.889812030163046	0	0	0	0	0	0	0.703957376473601	0	0	0	0
TRINITY_DN10653_c0_g1	2.79120495886163	1.82581853546555	1.64797253326439	0	0.226784338953839	0.777893203315495	0.309517865183416	0.340662960526988	0.199552875135765	0.161655732140527	0.408415355941745	0.171366460663446
TRINITY_DN106541_c0_g1	13.366138479857	16.5531355633046	14.3068221803294	10.7161187483936	18.8782843223141	20.8261001973974	15.4952559223101	14.9855968754896	13.5767223976297	17.0102455736142	18.963974772	15.1953217949501
TRINITY_DN106545_c0_g1	22.8825821370555	28.0436885050171	31.3092264189121	19.2873000820634	22.5801606818372	18.5555771539865	16.6755241386719	19.9127029461885	16.4718588344614	19.6682551379458	16.7084842304774	20.3125775167405
TRINITY_DN106551_c0_g1	0.505790449267768	0.396542014715757	0.447809444991228	0.27252034397012	0.397250567067474	0.233501390360569	0.618750985320665	0.465433747643079	0.155171797386414	0.316540543563127	0.35262090840872	0.459614794892857
TRINITY_DN106553_c0_g1	1.16154375639148	1.37401403739376	1.45742131122852	1.65273473233931	1.31912890491483	1.44637432657632	1.29502046996704	1.45317766378645	1.49729446246348	1.7157936281774	1.82866301789491	2.05617145083647
TRINITY_DN106571_c0_g1	0	0.285747474914142	0.495376884465469	0.826367366169656	0.538990778913623	0.357590700666471	0.561517231041119	0.510994440790482	0.676730448309435	0.829860970491031	0.102103838985436	0.93460283427795
TRINITY_DN106592_c0_g1	0	0	0	2.26798808531989	0	0	0	0	0	0	7.15675378506116	0
TRINITY_DN106593_c0_g1	0.103053892594682	0.322678988181347	0.276116320261719	0.18469501041119	0	0.062267037429485	0.275063714597222	0.147700024843869	0.055395359818532	0.140708196169438	0.35262090840872	0.140167817429204
TRINITY_DN106596_c0_g1	0	0	0.819060644201429	0	2.24100724276218	0	0	0	0	0	0	0
TRINITY_DN106614_c0_g1	3.02550673353444	2.91408509794516	3.7434730473811	1.70533472886106	2.53885067458822	1.52420812336318	2.38388552650925	2.4182901245102	1.86335736652746	2.17981328862789	1.68024978745706	3.45807570225339
TRINITY_DN106622_c0_g1	0.36530660511747	0	0	0	0.141740211846149	0.824148716834541	0	0	0	0	0	0
TRINITY_DN106627_c0_g1	0	0	0	0	0	0	0.447049722482027	0	0	0	0.584725810146106	0
TRINITY_DN106628_c0_g1	0.48707547348996	0.378211044626925	0.0762767816421262	0	0	0.186801112288455	0	0	0	0	0	0
TRINITY_DN106629_c0_g1	0.327876653561854	0.239650476602521	0	0.0966316678182259	0	0	0.0916879048657405	0	0	0.098389941682389	1.1231422288398	0
TRINITY_DN10663_c0_g1	0.0748599031112314	0.258251019780894	0.0858465623647545	0.369152011788346	0.297843431826042	0.404290978738585	0.0686235561262219	0	0.0443810777493502	0.534479554171429	0.195001594127924	0.23376374713193
TRINITY_DN106651_c0_g1	0	0	0	0	0	0	0	0	0.609996856949098	0	0.575519726303156	0
TRINITY_DN106666_c0_g1	0.543220400823384	0.230484991558105	0	0	0	0	0	0.0339471831294376	0.532572932992203	0	0	0
TRINITY_DN106679_c0_g1	0.36530660511747	0.212154021469273	0.152272099145351	0.167082341892597	0.113392169476919	0	0.114467508559092	0.192962935683119	0.355048621994802	0.189797371374415	0.120794978909	0.171366460663446
TRINITY_DN106683_c0_g1	0.149962857855941	0.166057023157652	0.342823321181216	0.553847022199536	0.368902524698244	0.839715476191912	0	0	0.166510028928219	0.13351409290664	0.167104370361411	0.288248334229411
TRINITY_DN106686_c0_g1	0.580650352379	1.26348907068168	0	0	0	0	0	0	0	0	0	0
TRINITY_DN106690_c0_g1	2.62252712522788	1.84441907864392	1.37157474886377	2.22419442305744	1.68765345571482	1.85066530531491	4.05704741778593	4.2231486942253	3.39434257414373	2.22213154311494	1.54076366862449	2.22753791149991
TRINITY_DN106697_c0_g1	0	0	0	0	0	0	0	0.851359619009317	0	2.35564563602158	0	0
TRINITY_DN10670_c0_g1	0.0843389168168744	0.866947055965924	0.180981441313237	0	0.297843431826042	0	0.148921659145287	0.385925871366238	0.0887621554987005	0.147690708159801	0.844727935650004	0
TRINITY_DN106711_c0_g1	0.112289854666847	0.147456479979279	0.257258222955363	0.79114202913247	0.354539516564501	0.731192925243382	0.664594937753535	0.533625896210107	0.321681826314633	0.576586217386043	0.408415355941745	0.872205547809466
TRINITY_DN106713_c0_g1	0	0	0	0.131857004855412	0	0	0	0.27247081195996	0	0.260257265095351	0	0.54529802522458
TRINITY_DN106723_c0_g1	2.03264081077672	2.7757941030103	2.85742393812127	4.16682415885143	6.29742311884985	2.6285585086304	0.320907667030092	0.556257351629732	0.587968292810735	0.963375063397671	0.64972634152208	1.44870221626829
TRINITY_DN106729_c0_g1	0	0	0	0	0	0	0	0	0	0.11256655693555	0.556828586379593	1.04357200847291
TRINITY_DN10672_c0_g1	4.75822182859928	0	0	0	0	0	1.01995675536982	0	0	0	0	0
TRINITY_DN10673_c0_g1	0	0	0	0	0	0	0	0.136086514825903	0	0.386788846011628	0	0.264736313241287
TRINITY_DN106740_c0_g1	0	0.101359481667658	0	0.386764680306939	0	0.062267037429485	0	0	0.0997764375678823	0.0421066632146138	0.0557944475330253	0.264736313241287
TRINITY_DN106742_c0_g1	0	0	0	0	0	0	0	0	0	0	0.603416950069669	0.529698703607459
TRINITY_DN106749_c0_g1	6.80009860144816	5.61601617442105	5.99124566064316	4.29868116370684	4.90761309496107	5.53687392114042	4.54994109270083	4.2687093873727	4.98039919210592	5.21064667499035	4.4925689153592	4.35379327105098
TRINITY_DN106756_c0_g1	0	0	0	0.755916692095284	0	0	0	0	0	0.654028623097343	0	0
TRINITY_DN106758_c0_g1	2.55714623582229	2.91408509794516	3.72433348593584	7.97330264017381	6.07063877989601	4.61932464816165	4.48131753657461	3.58738346631873	4.56995521029258	3.22761326972723	5.35598799093277	4.52515973171443
TRINITY_DN10676_c0_g1	0	0.949975567544751	0	0	0	0	0	0	2.65087853447396	0	0.816830711883491	0
TRINITY_DN106778_c0_g1	0	0	0	0	0	0	0	0	0	0.344470591524579	0	0.381618186807252
TRINITY_DN106781_c0_g1	2.62252712522788	0	5.59128511926508	0	0	0	0	0	0	0	0	0
TRINITY_DN106782_c0_g1	0	0.092193996623242	0	0	0	0	0.148921659145287	0.238523628830522	0	0.232115625861464	0.29710543311336	0.163453761292443
TRINITY_DN106783_c0_g1	0	0	0	0	0	0	0	0	0	0	0.362105964489334	0.6230685561853
TRINITY_DN106784_c0_g1	1.44251144469207	1.45704254897258	2.17177729575884	2.5493147635493	1.95714884517163	1.57090840143529	1.54730458087091	1.10119897554965	1.77459521102876	2.49635383219102	3.05390908572014	3.01406022897766
TRINITY_DN106794_c0_g1	9.90046523809383	8.05996580420559	6.43905510563439	5.62605754652026	8.87898484394104	6.9369927341977	5.46682014135824	4.54118019933266	2.87278392322071	4.69732624806244	6.21912809426867	7.02534665582663
TRINITY_DN106796_c0_g1	0.384021580895278	0.276581989869726	0.285686100984347	1.29215104577623	0	0.171234352931084	0.229219762164351	0	0	1.04779998109933	0.584725810146106	1.33182034270232
TRINITY_DN106805_c0_g1	0	0	0	1.06366237310259	0	0	0.893814699917887	0	0	0	0	0
TRINITY_DN106806_c0_g1	0	0	0	0	0	0	0.320907667030092	0	0	0.344470591524579	0.436312579708258	0
TRINITY_DN106807_c0_g1	0.561935376601192	0.304348018092515	0.10470465967111	0.861592703206842	0.226784338953839	0.622225609741783	0.423985373742508	0.261155084250147	0.299329312703647	0.864985121715282	0.64972634152208	0.6230685561853
TRINITY_DN10681_c0_g1	0.318397639856212	0.175222508202068	0.180981441313237	0.149469673374005	0.0994071352414327	0.326457181951729	0.515673278608249	0.465433747643079	0.343710390452997	0.900109272939533	0.47341588731772	0.23376374713193
TRINITY_DN10681_c0_g2	0	0	0	0	0.184451262349122	0.217934631003198	0.538737627347767	0.147700024843869	0	0.414930485245516	0	0.148080516800207
TRINITY_DN10682_c0_g1	0	0	0	0	0	0.155667593573713	0.103077706712416	3.14458117409527	0	0.203973986627576	0	1.68223988627533
TRINITY_DN106830_c0_g1	0	0	0	0	0.794123160236692	0	0	0	0	0	0.35262090840872	0
TRINITY_DN106837_c0_g1	0	0	0	0	0	0.684492647171268	0	0	0.476853623701048	0	0	0
TRINITY_DN106867_c0_g1	0	0	0	0.492202682384461	0	0	0	0	0	0	0	0.249136991624166
TRINITY_DN106871_c0_g1	3.36261934916846	3.08930760614723	2.96241006193128	2.7163971054419	2.59554675932668	2.86205989899097	2.6131052886736	2.45223730763964	2.77300748565283	2.87594857493985	2.5246987508694	2.11856873730495
TRINITY_DN106889_c0_g1	3.21265649131252	2.56364008154103	2.89570306101179	1.95167407908732	2.31206633563439	2.31766808603605	1.34086442239991	0.635765227906573	1.61942341364235	4.99270766438204	1.3831443543437	2.64804136378752
TRINITY_DN10688_c0_g1	0	0	0	0.51862168516235	0	1.27558473819831	0	0	0	0	0	0.264736313241287
TRINITY_DN10689_c0_g1	0.0281939894834508	0.0183309700888317	0.180981441313237	0.553847022199536	0.312206439959785	0.155667593573713	0.802126795052146	0.828728163589692	1.0538076344426	0.443072124479403	0.928140634711877	0.6230685561853
TRINITY_DN1068_c0_g1	0.149962857855941	0.156891538113236	0	0.79114202913247	0.170088254215379	1.19775094141145	0	0	0	0.126531580916277	0.167104370361411	0.132481195183086
TRINITY_DN106905_c0_g1	0.0469089652612586	0	0.047567439474241	0.131857004855412	0	0	0	0	0	0.224921522598666	0.445518663551207	0.0467979648513632
TRINITY_DN106907_c0_g1	0	0	0	0	0	0	0	0	0	0	0.538416418693694	0.467301417138975
TRINITY_DN106925_c0_g1	0	0	0	0.694510361314244	0	0	0	0	0	0.60472785661993	0	0
TRINITY_DN10692_c0_g1	0.796237151274007	0.959141052589166	0.64764898361082	0.54504068794024	0.297843431826042	0.310890422594357	0.378141421309638	0.510994440790482	0.698759012447799	0.443072124479403	0.482621971160669	0.654267199419542
TRINITY_DN106936_c0_g1	4.28062536881496	5.56991917610943	7.01999708832571	2.38223242165671	6.63797760117886	4.29286746620993	3.52998433733101	2.96293396612197	1.09818871219195	2.93942595667042	1.90286963311383	4.93797656175592
TRINITY_DN106941_c0_g1	0.262252712522788	0.599530551140614	0.552514104662338	0.597878693496018	0.936241345981098	0.435424497453327	0.297843318290573	0.124770787116091	0.199552875135765	0.35864720677774	0.315517600799258	0.412816830041494
TRINITY_DN106951_c0_g1	0	0	0	0	0	0	0	0	0	0	0.362105964489334	0.295934956475529
TRINITY_DN106956_c0_g1	0	0	0	0	2.36876242037285	0	0	0	0	1.43458882711096	0	0
TRINITY_DN106959_c0_g1	0	1.2079570142361	0	0	0	0	0	0	0	0	0.547622502536644	0
TRINITY_DN10696_c1_g1	15.0332296338827	8.23518831240766	19.5265746362454	17.3004006659389	35.5862425208399	28.9452771136492	46.3479511645857	33.1842648559497	29.4606129392803	36.2072869478467	34.7906277592179	25.7644273833619
TRINITY_DN106971_c0_g1	50.7200148741941	56.3178620015924	47.663981673884	56.2881845131506	12.0418704245506	20.2510196302808	3.72474994890917	5.13138473409184	10.6929241923398	2.92524934141726	4.6133638942682	2.31322114183164
TRINITY_DN106972_c0_g1	0.0469089652612586	0.0552624833560368	0.0858465623647545	0.210876004155045	0	0.295323663236986	0.263673912750546	0.124770787116091	0.133143233248051	0.618904471873092	0.0928977551424872	0.27264901261229
TRINITY_DN10698_c0_g1	0.374542567189635	0	0	0.0878253335589294	0	0.12453407485897	0.0802981030190647	0.170331480263494	0	0.0844249177016628	0.325002656879873	0.264736313241287
TRINITY_DN10698_c1_g1	0.149962857855941	0.230484991558105	0.0667070009194978	0.483396348125165	0.042711050502973	0.435424497453327	0.229219762164351	0.181647207973307	0.133143233248051	0.471213763713291	1.03024447369731	0.739950429751265
TRINITY_DN106996_c0_g1	1.36740848994736	0.986637507722414	2.01922373247459	2.98011111515273	2.62389480169591	2.41062387762721	2.32665177222971	1.89597995600991	1.53066125814365	2.53147798341527	3.59232550441384	3.42687705901915
TRINITY_DN107003_c0_g1	0.599365328156807	0.488736011338999	0.0858465623647545	0.905386365469289	0.368902524698244	0.700059406528639	0.275063714597222	0.0681921485670282	0.166510028928219	0.984534190641195	0.974728998401953	0.646354500048539
TRINITY_DN107004_c0_g1	0	0	1.44785153050589	0	0	0	0	0	0	0	0	1.07477065170715
TRINITY_DN107011_c0_g1	0	0	0	0	0	0	1.28363066812037	0	2.02986739545568	0	0	0
TRINITY_DN10701_c0_g1	0.82418808912398	0	0	0	0	0	1.18055296140795	1.3167933666524	0.0997764375678823	0.0421066632146138	0.0557944475330253	0.0467979648513632
TRINITY_DN107024_c0_g1	1.28331262476397	1.78915659528789	1.50498875070276	3.22621245634496	2.85105711454801	3.4064517119459	2.00574410519962	2.23664291653689	2.57345461051707	2.79871776050099	1.80076579412839	2.14954130341431
TRINITY_DN107034_c0_g1	0.458881484006509	0.497901496383415	0	1.0284370360654	0.269495389456812	1.94406586145914	1.30641027181372	1.02169109927281	1.46425161625593	2.73545197004285	2.2278722899937	0.630981255556303
TRINITY_DN107034_c1_g1	5.68546381031794	4.26060268020567	5.41030367795184	3.58679614290804	6.42517829646051	5.27268377661818	5.40958638707869	4.52986447162285	3.83782940216461	3.65650877895347	4.8733660197721	3.7463240364828
TRINITY_DN107042_c0_g1	0.177913795705914	0	0	0	0	0	0	0	0.388091468202347	0	0.59421086622672	0
TRINITY_DN107061_c0_g1	0.796237151274007	1.04216956416799	0.295255881706975	1.45923338766883	0.680730990759773	2.06859993631811	1.84514789916149	1.3167933666524	1.81897628877811	1.22363232849302	0.389724216018182	0.428416151658615
TRINITY_DN107071_c0_g1	0	0.378211044626925	0	0.307745681007306	0	0	0	0	0.366062904063984	0	0.362105964489334	0
TRINITY_DN107079_c0_g1	0.131247882078133	0.322678988181347	0.361962882626473	0.325358349525899	0.226784338953839	0.59109209102704	1.08886505654221	0.976428188433561	0.732125808127967	0.0774424057112997	0.0928977551424872	0.0779966080856054
TRINITY_DN10707_c0_g1	0.112289854666847	0.0644279684004527	0.152272099145351	0.712123029832837	0.156103219979892	0.202367871645826	0.137531857298611	0.27247081195996	0.210891106677569	0.407947973255153	0.427106495865309	0.342732921326892
TRINITY_DN107080_c0_g1	0.749328186012748	1.3095860689933	0.743065326698203	1.6791537351172	0.538990778913623	0.824148716834541	0.985502604783627	0.885604584446908	0.842916527765031	1.41342969986744	1.22524606782524	1.40981695078793
TRINITY_DN107082_c0_g1	0	0	0	0.167082341892597	0	0	0.618750985320665	0.340662960526988	0.199552875135765	0	0.408415355941745	0
TRINITY_DN10708_c0_g1	0.777522175496199	0	0	1.71414106312035	0	1.15105066333934	0	0.329347232817176	1.3975180248956	0.541462066161792	0.278414293189796	0.93460283427795
TRINITY_DN10710_c0_g1	0.234058723039337	0.396542014715757	0.200121002758493	0.131857004855412	0.170088254215379	0.482124775525441	0.0458439524328703	0.27247081195996	0	1.06176500508006	0.389724216018182	0.397217508424373
TRINITY_DN107110_c0_g1	0	0	0	0.298939346748009	0	0	0	0	0.355048621994802	0	0	0
TRINITY_DN107111_c0_g1	0	0	0	0.325358349525899	0	0	0	0	0	0.302363928309965	0	0
TRINITY_DN107135_c0_g1	1.43303243098643	1.49397406223979	1.53341662873175	1.82862340849121	1.16302568493494	3.17295032158533	2.00574410519962	2.2023979510993	1.95211952202616	1.87046684832757	2.01417955594221	1.98608754212186
TRINITY_DN107150_c0_g1	0.393500594600921	0	0.438239664268599	0	0	0	0	0	0	0	0	0
TRINITY_DN107151_c0_g1	0	0	0	0	0	0	0	0	0.598982574879916	0.443072124479403	0	0
TRINITY_DN107161_c0_g1	0	0	0	0.492202682384461	0	0	0	0	0	0	1.11393614499685	0
TRINITY_DN107162_c0_g1	0.758807199718391	0.691724547763856	0.619221105581836	0.843980034688249	1.26243282017637	0.839715476191912	1.01995675536982	1.010375371563	1.12021727633031	1.04081746910897	0.82603679572644	0.919003512660829
TRINITY_DN107162_c1_g1	0.430930546156537	0.26741650482531	1.21930264971842	0.799948363391767	0.52462777077988	0.71562616588601	0.618750985320665	0.59020453475917	0.532572932992203	0.232115625861464	0.64972634152208	0.529698703607459
TRINITY_DN107171_c0_g1	6.70652372255912	6.09558670071564	6.58203888819602	2.01308040986836	3.77293545239536	4.29286746620993	4.41240923540222	4.87022964984169	5.55702925337484	2.93942595667042	2.66418486970196	2.87389241154845
TRINITY_DN107181_c0_g1	0	0	0	0	0	0	0	0	0	0.372612230758467	0.956037858478389	0
TRINITY_DN107185_c0_g1	0.805473113346172	0.673124004585483	0.92404676801144	0.975837039543661	0.808486168370435	0.746759684600753	0.687659286493054	0.601818044777136	0.721111526058785	0.752418564779732	0.59421086622672	0.685465842653784
TRINITY_DN107186_c0_g1	0.131247882078133	0.285747474914142	0.171411660590608	1.05485603884329	0.482294694175164	0.731192925243382	0.825191143791665	0.431486564513641	0.177524310997401	0.864985121715282	1.1231422288398	0.942515533648953
TRINITY_DN107187_c0_g1	0.346591629339662	0	0	0	0.411235601302961	0	0	0	0.366062904063984	0	0	0
TRINITY_DN1071_c0_g1	2.14493066544356	2.35148606007175	1.37157474886377	5.62605754652026	5.2194415610226	4.38626802235415	3.66751619462962	3.82590709514925	4.23725910190877	1.33598729415614	4.36284682484492	4.37707921491422
TRINITY_DN107212_c0_g1	0.927241981718662	0.719221002897104	0.952474646040424	0.553847022199536	0.808486168370435	0.700059406528639	0.974112802936951	0.635765227906573	1.50863269400528	0.562621193405317	0.47341588731772	1.01259944236356
TRINITY_DN107220_c0_g1	2.0980217001823	1.45704254897258	1.03832120840518	0.580266024977425	0.595686863652083	0.746759684600753	0.550127429194443	0.533625896210107	1.08717443012277	0.759401076770095	0.733418012821618	1.05917133009003
TRINITY_DN107221_c0_g1	1.40508149313646	0.922209539321961	1.47627940853488	0.492202682384461	1.14904065069945	1.86623206467228	1.32947462055324	1.43054620836683	2.57345461051707	1.01267582987508	0.658932425365029	0.833320282329106
TRINITY_DN107222_c0_g1	0.786758137568364	0.488736011338999	0.276116320261719	0.430796351603421	0.865182253108895	1.07321686655248	0.389531223156314	0.726588831893226	1.3087558693969	0.239098137851827	0.046309391452411	0.280335634858408
TRINITY_DN107223_c0_g1	0.505790449267768	0.0644279684004527	0.247688442232734	0.158276007633301	0.55297581314911	0.217934631003198	0.103077706712416	0.27247081195996	0	0.217939010608302	0.204207677970873	0.436102773904733
TRINITY_DN107229_c0_g1	0	0	0	0.325358349525899	0.212799304718352	0	0	0	0	0	0.306311516956309	0
TRINITY_DN107233_c0_g1	0.842903064901787	0	0	1.43281438489094	0	0	0.584581579780638	0	0	0	0	0
TRINITY_DN10723_c0_g1	0.327876653561854	0.719221002897104	0	0	0.780138126001205	0.482124775525441	0	0	0	0.267239777085715	1.03024447369731	0
TRINITY_DN107243_c0_g1	3.13779658820129	2.27789260662688	2.00993541589086	2.63737810614227	1.38981002388878	2.41062387762721	1.61592813699713	2.97454747613993	1.74155236482122	2.20097241587142	2.43207996796457	2.07945739469971
TRINITY_DN107250_c0_g1	0	0	0	0	0	0	0	0	0.842916527765031	0.32352305555349	0	0.358332242944013
TRINITY_DN107252_c0_g1	0	0	0	0	0	0	0	0.374610143656426	0	0	0.454724747394157	0
TRINITY_DN107260_c0_g1	8.23313103243459	7.28521274486291	7.89647641686291	22.4606745328526	11.4745316032677	15.4760273885454	11.7360518228148	8.71906598271872	5.31309530048973	12.1301044661677	14.7127168422211	18.9495585308039
TRINITY_DN107265_c0_g1	0.0561449273334236	0.313513503136931	0.123844221116367	0.0702126650403366	0.312206439959785	0.12453407485897	0.378141421309638	0.658396683326198	0.122128951178869	0.393771358001991	0.723932956741004	0.108969174194962
TRINITY_DN107266_c0_g1	0	0	0	0	0	0	0	0.601818044777136	0.754154372266331	0	0	0
TRINITY_DN107278_c0_g1	0	0	0	0	0	0	0	0	0	0.351664694787377	0.454724747394157	0
TRINITY_DN10727_c0_g1	2.74429599360037	0.996072565856372	0	0	0	0	0	0	0.144157515317232	0.119549068925913	0	0
TRINITY_DN107285_c0_g1	0	0	0	0	0	0	0	0	0	0.267239777085715	0.334208740722822	0
TRINITY_DN10732_c0_g1	0.468360497712152	0.359610501448552	0.333253540458588	0.826367366169656	0.340554482329015	0.217934631003198	0.412595571895832	0.533625896210107	0.299329312703647	0.654028623097343	0.956037858478389	0.654267199419542
TRINITY_DN107340_c0_g1	0	0.0644279684004527	0.190551222035865	0.51862168516235	0.198436296584609	0	0.263673912750546	0.0568764208572157	0.122128951178869	1.38528806063355	0.733418012821618	0.701065164270905
TRINITY_DN10734_c0_g1	0.253016750450623	0.138290994934863	0.209690783481122	0.0616443398150751	0.312206439959785	0.24906814971794	0.240609564011027	0.488065203062704	0.976059761013082	0	0.148413230437847	0.124568495812083
TRINITY_DN107362_c0_g1	0	0	0	0.501009016643757	0.397250567067474	0	0.0916879048657405	0.204278663392932	0.232919670815933	0.196991474637213	0.250517069423284	0.404904130670491
TRINITY_DN107366_c0_g1	0.711898234457132	1.28182004077051	0.86690954781457	1.39782705688778	0.368902524698244	0.731192925243382	1.28363066812037	1.12383043096928	0.92066440119455	1.56112040802724	1.3831443543437	1.58118341145137
TRINITY_DN107375_c0_g1	0	0	0	0	0.992937430719557	0	0	0	0	0	0.816830711883491	0
TRINITY_DN107376_c0_g1	0	0	0	0	0	0	0	0	0	0.260257265095351	0.325002656879873	0
TRINITY_DN107389_c0_g1	0	0	0	0	0	0	0	0	0.554601497130566	0	0	0.474988039385093
TRINITY_DN107392_c0_g1	5.55445897987328	3.94708917706874	5.23889201736123	4.16682415885143	4.21251909606756	3.17295032158533	3.94257990922684	4.47298805076564	4.07074907298055	3.32600321140962	2.60839042216893	4.16682748877041
TRINITY_DN107394_c0_g1	3.55924812065218	4.56495069829819	3.89574514652645	4.46576350559944	3.54577313954327	4.23060042878044	3.87367160805445	5.07480609554277	3.4163711382821	3.45274638359833	4.4925689153592	4.50956041009731
TRINITY_DN107396_c0_g1	0	0	0	0	0	0	0	0	0	0.281204801066441	0.714726872898055	0.303847655846532
TRINITY_DN107399_c0_g1	0.421451532450894	0.304348018092515	0.16184187986798	0.219682338414341	0.340554482329015	0.24906814971794	0.263673912750546	0.226910118812557	0.155171797386414	0.0421066632146138	0.454724747394157	0.638667877802421
TRINITY_DN107411_c0_g1	0.215343747261529	0.359610501448552	0.200121002758493	1.28358272055097	0.241147347087582	0.46655801616807	0.355361817616286	0.238523628830522	0.0997764375678823	0.745436052789368	0.816830711883491	0.997000120746434
TRINITY_DN107412_c0_g1	0	0	0	0.668091358536355	0.666745956524286	0	0.148921659145287	0	0	0	0	0
TRINITY_DN107419_c0_g1	0.0935748788890393	0	0.047567439474241	0.51862168516235	0.170088254215379	0.12453407485897	0.171986007884805	0.27247081195996	0.055395359818532	0.13351409290664	0.881831243259465	0.31153427809265
TRINITY_DN10741_c0_g1	0	0	0	0.799948363391767	0	0	0	0	1.41987053850658	0	0	0
TRINITY_DN10741_c0_g2	0	0	0	0	0	0.71562616588601	0	0	0	0.372612230758467	0.47341588731772	0
TRINITY_DN107420_c0_g1	5.46064104935077	5.14588070626043	3.29566360238987	3.05032378019306	2.95008627589119	3.57724130032392	4.11456591711165	4.16657005567624	5.47960532941795	4.05747424021826	2.73839148492088	3.87089253229489
TRINITY_DN107425_c0_g1	0.693183258679325	0.378211044626925	1.52412831214802	2.13613108046448	2.43944353934679	3.03284948736899	2.4066651302026	1.4984405746257	0.721111526058785	1.40644718787707	3.58311942057089	1.23053779075348
TRINITY_DN107428_c0_g1	0	0	0	0	0	0	0	0	0.443810777493502	0.337488079534216	0	0
TRINITY_DN107431_c0_g1	2.10750071388795	1.18962604414727	1.96208651227772	1.32737638281341	1.6453203791101	1.44637432657632	1.13470900897508	1.44186193607664	2.90615071890088	2.35564563602158	1.9678701644898	0.638667877802421
TRINITY_DN107435_c0_g1	0	0.793084029431514	0	0	0	0	0.504283476761573	0	0	0	0	0
TRINITY_DN107439_c0_g1	0	0	0	0.430796351603421	0	0	0	0	0	0.386788846011628	0	0
TRINITY_DN107444_c0_g1	0.112289854666847	0	0	0.404377348825532	0	0	0.297843318290573	0.62444950019676	0.243933952885115	0	0.130001062751949	0.841232981700109
TRINITY_DN10744_c0_g1	0.590129366084642	0.156891538113236	0.809772327617701	0	0	0	0.251999365857703	0.27247081195996	0.632349370560085	0	0	0.140167817429204
TRINITY_DN107453_c0_g1	0	0	0	0.571459690718129	0	0	0	0	0	0	1.34604104673424	0
TRINITY_DN107455_c0_g1	5.67622784824577	4.45415615849657	4.08629636856232	2.76923511099768	6.65196263541435	5.45948488890663	3.33521872575285	4.81365101129262	4.65871736579128	7.29207002193585	6.31202584941116	2.96748834125118
TRINITY_DN107458_c0_g1	0	0	0.0379976587516127	0.0352253370371858	0.042711050502973	0	0	0	0	0.288398904329239	0.222898817894436	0.249136991624166
TRINITY_DN107460_c0_g1	1.47994139624769	1.23572304245889	1.26687008919266	1.21313204647659	1.10632960019648	1.38410728914684	1.30641027181372	1.52136981235348	1.74155236482122	1.46273046634485	1.43865982963906	1.59655665594361
TRINITY_DN107478_c0_g1	0.299682664078404	0	0	0	0	0	0	0	0	0.752418564779732	0	0
TRINITY_DN107479_c0_g1	0.149962857855941	0.166057023157652	0.171411660590608	1.23955104925448	0.184451262349122	0	0.126142055451935	0.283786539669772	0.976059761013082	0.13351409290664	1.18814276021577	0.280335634858408
TRINITY_DN10748_c0_g1	0.206107785189364	0.166057023157652	0.228548880787478	0.0440316712964822	0.127755177610662	0.264190144522244	0.378141421309638	0.499380930772517	0.388091468202347	0.344470591524579	0	0.0467979648513632
TRINITY_DN10749_c0_g1	0.355827591411827	0.258251019780894	0.133414001838996	0.105438002077522	0.283858397590555	0.233501390360569	0.160311460991962	0.226910118812557	0.388091468202347	0.0562832784677752	0.0742066152189237	0.0544845870974809
TRINITY_DN107510_c0_g1	0	0	0.361962882626473	0.404377348825532	0.397250567067474	0	0.103077706712416	0.102139331696466	0.232919670815933	0.203973986627576	0	0.412816830041494
TRINITY_DN107514_c0_g1	0	0	0	1.23074471499519	0	0	0.504283476761573	0	0	0	0	0
TRINITY_DN10751_c0_g1	0	0	0	0	0	0	0	0	0	0	0.371312048332284	0.615381933939182
TRINITY_DN107521_c0_g1	0	0	0	0	0	0	0	0	0	0.253063161832553	0.640520257679131	0.54529802522458
TRINITY_DN10752_c0_g1	1.24563962157487	1.36484855234934	1.3144375286669	1.0372433703247	0.950226380216584	1.74214275436638	1.62731793884381	1.74827993116604	2.70659784376512	1.72975865215813	0.779727404274029	1.45638883851441
TRINITY_DN107537_c0_g1	0.140483844150298	0	0.10470465967111	0.448409020122014	0.170088254215379	0.310890422594357	0.137531857298611	0	0.055395359818532	0.232115625861464	0.343414824565771	0.327133599709771
TRINITY_DN107540_c0_g1	0	0	0	0	0	0	0.297843318290573	0	0	0.309346440300328	0.788933488116978	0
TRINITY_DN107544_c0_g1	0	0.562599037873409	0	0	0	0	0	0	0	0	0	0.444015473275736
TRINITY_DN107545_c0_g1	0	0	0	0	0	0	0	0	0	0	0.445518663551207	0.381618186807252
TRINITY_DN107553_c0_g1	0	0	0	0	1.07798155782725	0	0.641815334060184	0	0	0	0	0
TRINITY_DN107561_c0_g1	0.421451532450894	0.53483300965062	0.276116320261719	1.01963070180611	0.382887558933731	1.53977488272055	1.08886505654221	0.578888807049357	0.687744730378617	0.710311901565118	0.427106495865309	1.05917133009003
TRINITY_DN107575_c0_g1	0.384021580895278	0.1935534782909	0.047567439474241	0.782335694873174	1.14904065069945	0.435424497453327	0.595971381627313	0.397241599076051	0.787521167946499	0.175832347393689	1.16024553644926	0.552984647470698
TRINITY_DN107583_c0_g1	0.496311435562125	0.26741650482531	0.466667542297584	0.694510361314244	0.198436296584609	0.326457181951729	0.297843318290573	0.238523628830522	0.0887621554987005	0.386788846011628	0.974728998401953	0.319220900338768
TRINITY_DN107586_c0_g1	46.8141751242022	23.9952398462807	20.6124632841248	25.6868869891976	52.4930149898485	32.4913848952584	35.2767790245706	32.2533973606636	59.6203088404811	89.6285818646628	104.9566090878	66.9658530081768
TRINITY_DN107591_c0_g1	0	0.258251019780894	0	0.210876004155045	0	0.326457181951729	0.378141421309638	0.420170836803829	0	0	0.250517069423284	0.436102773904733
TRINITY_DN10760_c0_g1	0.103053892594682	0.212154021469273	0.218979100064849	0.509815350903054	0.127755177610662	0.12453407485897	0.137531857298611	0.238523628830522	0	0.478196275703654	0.77052132043108	0.381618186807252
TRINITY_DN107612_c0_g1	0	0	0	0.395571014566235	0	0	0	0	0	0	0.918934550868927	0
TRINITY_DN107619_c0_g1	1.60171026462018	2.31455454680455	2.29562151687521	1.6791537351172	1.63095737097636	2.36436836410816	1.4097727235723	2.49750021847889	2.59548317465543	2.64404454035082	2.83101026782571	2.81172120220485
TRINITY_DN10762_c0_g1	0	0	0	0	0	0	0	0	0	0.464019660450492	0	0.35041954357301
TRINITY_DN107639_c0_g1	0.0561449273334236	0.0644279684004527	0.847769986369314	4.59762051045485	0	0.0778337967868563	0.103077706712416	0.397241599076051	1.46425161625593	0.0562832784677752	0	0
TRINITY_DN107643_c0_g1	0.899291043868689	0	0.247688442232734	0.210876004155045	0.411235601302961	0.295323663236986	0.69904908833973	0.102139331696466	0.122128951178869	0.203973986627576	0.640520257679131	0.210251726143806
TRINITY_DN107650_c0_g1	0	0.350445016404136	0	0.571459690718129	0	0	0	0	0	0	0	0
TRINITY_DN107653_c0_g1	0	0	0	0	0	0	0	0	0	0.344470591524579	0	0.373931564561134
TRINITY_DN10765_c0_g1	1.42379646891426	1.19879152919169	0	0	0	2.09973345503285	0	0.306417995089397	1.12021727633031	0.576586217386043	0	0.319220900338768
TRINITY_DN107664_c0_g1	1.75143007084264	2.0565731001132	1.6192631910965	0.676897692795651	1.33311393915032	1.91293234274439	0.527063080454925	0.840043891299505	1.09818871219195	1.16036653803488	1.19734884405872	1.04357200847291
TRINITY_DN107665_c0_g1	5.03918951689987	4.0853801720036	5.52457811834558	6.88322126429333	6.32577116121908	5.08588266432972	2.56726133624073	2.39536088678242	3.40535685621292	2.03931668373089	2.77549479253035	2.69483932863889
TRINITY_DN107691_c0_g1	0.337112615634019	0.368775986492968	0	0	0.397250567067474	0	0.263673912750546	0.295102267379585	0	0	0.35262090840872	1.20725184689024
TRINITY_DN10769_c0_g1	1.10515577742458	0	0	0.474590013865868	0	0.839715476191912	0.802126795052146	0	0	0	0	0
TRINITY_DN107712_c0_g1	0	0	0	0	0	0	0	0	0	0	1.08603892123034	0.23376374713193
TRINITY_DN107724_c0_g1	0	0	0	0	0	0	0	0	0	0	0.761036264350466	0.327133599709771
TRINITY_DN107729_c0_g1	0.215343747261529	0.175222508202068	0.361962882626473	0.905386365469289	0.198436296584609	0.0778337967868563	0.251999365857703	0.159015752553681	0.465839341631866	0.203973986627576	0.325002656879873	0.31153427809265
TRINITY_DN10772_c0_g1	0	0.488736011338999	0	0.782335694873174	0	0	0	0	0	0	0.454724747394157	0
TRINITY_DN10772_c1_g1	0	0	0	0	0	0	0	0	0	0	0.863140103335902	0.241450369378048
TRINITY_DN10772_c2_g1	0	0	5.37230601920023	0	2.76563501354206	0	0	0	0	0	0	0
TRINITY_DN107734_c0_g1	0	0	0	0.421990017344124	0	0	0	0	0	0	0.482621971160669	0
TRINITY_DN107742_c0_g1	0.112289854666847	0.1935534782909	0.0667070009194978	0.167082341892597	0.212799304718352	0.155667593573713	0.160311460991962	0.0568764208572157	0	0.499355402947178	0.0650005313759745	0.389530886178255
TRINITY_DN107743_c0_g1	3.19394151553471	4.37112764691774	4.53410581355354	3.49873280031508	3.5741211819125	4.18390015070833	3.80504805192823	4.60937234789969	3.40535685621292	2.54565459866843	1.87497240934732	2.64035474154141
TRINITY_DN107746_c0_g1	0	0	0	0	0	0	0	0	0	0.464019660450492	0	0.521786004236456
TRINITY_DN107757_c0_g1	0.112289854666847	0.0552624833560368	0.123844221116367	0.307745681007306	0.127755177610662	0.217934631003198	0.103077706712416	0	0.177524310997401	0.0493007664774121	0.130001062751949	0.319220900338768
TRINITY_DN10775_c0_g1	0.187392809411557	0	0	0	0	0	0.0916879048657405	0.0795078762768407	0.355048621994802	0.302363928309965	0.287620377032746	0.0779966080856054
TRINITY_DN107763_c0_g1	0	0	0	0.342733009010456	0	0	0.297843318290573	0	0	0.316540543563127	0	0
TRINITY_DN107770_c0_g1	0.309161677784047	0.295182533048099	0.171411660590608	0.140663339114708	0.141740211846149	0.155667593573713	0.183375809731481	0.226910118812557	0.122128951178869	0.0774424057112997	0.046309391452411	0.0779966080856054
TRINITY_DN107780_c0_g1	0	0	0	0	0	0	0	0	0.754154372266331	0.548444578152155	0	0
TRINITY_DN107790_c0_g1	0	0	0.638079202888192	3.49873280031508	0.666745956524286	0	0.423985373742508	0.953498950705783	0.598982574879916	1.77207690664518	6.80413287665244	0.997000120746434
TRINITY_DN107812_c0_g1	0.48707547348996	0.129125509890447	0.399960541378086	0.334164683785195	0.737427075498232	0.497691534882813	0.320907667030092	0.681028138745823	0	0.991516702631558	0.278414293189796	0.568583969087819
TRINITY_DN107825_c0_g1	0	0	0	0	0	0	0.928268850504081	0	1.43088482057577	0	0	0
TRINITY_DN107832_c0_g1	0	0	0	0	0	0	0	0	0	0.224921522598666	0	0.241450369378048
TRINITY_DN107833_c1_g1	0	0	0	0.492202682384461	0	0	0.412595571895832	0	0	0	0	0
TRINITY_DN107841_c0_g1	0	0	0	0.448409020122014	0	0	0	0.0795078762768407	0.0887621554987005	0.527497042181066	0	0.155767139046325
TRINITY_DN10785_c0_g1	0	0.746987031119893	0	0	0	0	0	0	0	0.513320426927905	0	0
TRINITY_DN107864_c0_g1	0.440166508228702	0.387376529671341	0.419100102823343	0.659285024277058	1.0636185496935	0.777893203315495	0.687659286493054	0.647080955616386	0.521234701450398	0.689152774321593	0.937625690792491	0.724351108134144
TRINITY_DN107876_c0_g1	0	0	0	0	0	0	0	0	0	1.04779998109933	0	0.288248334229411
TRINITY_DN107882_c0_g1	0	1.67836205548627	0	0	0	0	0.985502604783627	0	0	0	0	0
TRINITY_DN107889_c0_g1	0	0.553433552828993	0	0.439602685862717	0	0	0	0	0	0.393771358001991	0	0
TRINITY_DN107897_c0_g1	0	0	0	3.72722147298871	0	0	0	0	0	0	0	3.5982435196826
TRINITY_DN107901_c0_g1	0.309161677784047	0.488736011338999	0.38110244407173	0.826367366169656	1.94316381093614	1.1199171446246	2.4411192807888	2.32746652052355	2.16301062870373	1.37830554864319	1.51314541709565	0.802121639094864
TRINITY_DN107917_c0_g1	0.149962857855941	0.101359481667658	0.0667070009194978	0.51862168516235	0.283858397590555	0.513258294240184	0.572907032887795	0.760536015022664	0.221905388746751	0.81568435523787	0.714726872898055	0.132481195183086
TRINITY_DN10792_c0_g1	8.1113621640621	12.2742019130101	11.7539424404989	10.7337314169122	11.9991593740476	10.4675337564495	9.2260242408536	10.0698065325006	8.78486179859036	7.1795034650003	6.1357153952068	8.06891866429954
TRINITY_DN107932_c0_g1	0.374542567189635	0	0	0	0	0	0	0	0.399429699744152	0	0	0
TRINITY_DN107940_c0_g1	0	0	0	0.536234353680943	0	0	0	0	0.421458263882516	0.168849835403326	0	0
TRINITY_DN107948_c0_g1	0	0	0	0	0	0	0	0	0.421458263882516	0	0.82603679572644	0
TRINITY_DN107964_c0_g1	0	0	0.342823321181216	0	0	0	0	0	0	0.506337914937542	0	0
TRINITY_DN107969_c0_g1	2.18236061699918	1.15269453088007	0.428669883545971	0.738542032610727	1.10632960019648	0.886415754264026	3.54137413917769	2.17976649567968	3.33862326485258	1.25177396772691	1.68024978745706	2.61684272055328
TRINITY_DN107970_c0_g1	0	0	0	0	0	0	0	1.13514615867909	0	0	0.677623565288593	0
TRINITY_DN107973_c0_g1	0.908527005940854	0.894443511099172	0.847769986369314	0.870399037466138	0.936241345981098	0.839715476191912	0.687659286493054	0.783465252750442	0.754154372266331	1.08292413232358	0.640520257679131	1.30853439883908
TRINITY_DN107977_c0_g1	0	0	0	3.20859978782636	0	0	0	0	0	0	1.16024553644926	0
TRINITY_DN107984_c0_g1	0	0	0	0	0	0	0	0	0	0	0.417621439784695	0.366018865190131
TRINITY_DN107985_c0_g1	0	0	0.180981441313237	0	0.198436296584609	0	0	0	0	0.288398904329239	0.362105964489334	0
TRINITY_DN107988_c0_g1	0.496311435562125	0.599530551140614	0.685928106501334	0	0	0	0.0572337542795461	0.113455059406278	0.798535450015681	0.464019660450492	0.148413230437847	0.179053082909564
TRINITY_DN10799_c0_g1	0	0	0	0.738542032610727	0	0	0	0	0	0.639852007844181	0	0
TRINITY_DN10799_c0_g2	0	1.59533354390744	1.60012362965124	0.843980034688249	0.567338821282853	0	0.355361817616286	0	0	0.379806334021265	0.974728998401953	1.69015258564634
TRINITY_DN107_c0_g1	0	0.87611254101034	0	0	0	0	0	0	0	0.344470591524579	0	0
TRINITY_DN108001_c0_g1	3.44695826598534	3.53194661917461	2.65758439950168	1.59109039252424	2.43944353934679	0.901982513621398	2.91094860696418	3.45129695149283	2.2738013483408	2.29936235755381	3.10970353325317	2.00168686373899
TRINITY_DN108006_c0_g1	1.01158089853554	1.65059602726348	0.847769986369314	6.19751723723838	2.8650421487835	2.16200049246233	2.4411192807888	2.00943501541619	0.887297605514382	1.61740368649501	5.03098533405289	5.4753618876095
TRINITY_DN108009_c0_g1	0	0.285747474914142	0	0.474590013865868	0.156103219979892	0	0	0	0	0.351664694787377	0.59421086622672	0.490587361002214
TRINITY_DN108015_c0_g1	0	0	0	0	0	0	0	0	0	0.098389941682389	0.315517600799258	0.303847655846532
TRINITY_DN10801_c0_g1	0	0	0	0.54504068794024	1.33311393915032	0	0	0.522310168500295	0	0.485178787694017	0	0
TRINITY_DN108031_c0_g1	1.69528514350922	0	0.419100102823343	0.342733009010456	0	0.793015198119799	0.309517865183416	1.02169109927281	0.399429699744152	0.654028623097343	0	0.521786004236456
TRINITY_DN108046_c0_g1	2.90373786516195	7.46043525306497	5.87697122024943	2.2503754168013	1.12031463443196	0.870848994906655	1.868212247901	2.49750021847889	1.60840913157317	2.11654749816976	1.35524713057719	2.21193858988279
TRINITY_DN108049_c0_g1	0	0	0	0.45721535438131	0.610049871785826	0	0	0	0	0	0.269208209346847	0
TRINITY_DN108053_c0_g1	0.337112615634019	0.184387993246484	0.562083885384967	0	0	0	0.137531857298611	0.159015752553681	0	0	0	0
TRINITY_DN108054_c0_g1	0.477596459784317	1.2079570142361	0.171411660590608	1.01106237658085	0.382887558933731	1.08878362590985	0.137531857298611	1.02169109927281	0.166510028928219	0.421912997235879	0.529210334850745	0.148080516800207
TRINITY_DN108058_c0_g1	0	0	0	1.21313204647659	0	0	0	0	0	1.02664085385581	0	0
TRINITY_DN108062_c0_g1	1.06772582586896	1.35568306730492	1.19059330755053	0.24610134119223	0.212799304718352	0.59109209102704	0.722113437079248	0.851359619009317	1.34212266507707	0.907091784929896	0.417621439784695	0.93460283427795
TRINITY_DN108065_c0_g1	0.346591629339662	0.765318001208725	0.190551222035865	0	0.624034906021313	0.964249551050883	1.32947462055324	0.159015752553681	1.49729446246348	1.99699842924384	1.55024872470511	0.646354500048539
TRINITY_DN108069_c1_g1	0.280967688300596	0	0	0	0	0.404290978738585	0.229219762164351	0	0.598982574879916	0	0	0.257049690995169
TRINITY_DN10806_c0_g1	0	0.414872984804589	0.0858465623647545	0.421990017344124	0	0	0.206155413424833	0.295102267379585	0.743140090197149	0	0.445518663551207	0.0700839087146019
TRINITY_DN108073_c0_g1	0	0	0	0	0	0	1.15748861266843	0	0	0	0	1.44870221626829
TRINITY_DN108078_c0_g1	0	0	0	0	0	0	0	0	0	0	0.464209803474771	1.21493846913636
TRINITY_DN108085_c0_g1	0	0	0	0	0	0	0	0	0	1.52599625680299	0	0.872205547809466
TRINITY_DN108091_c0_g1	3.42824329020753	2.26845754849293	2.23848429667834	1.81101073997261	2.7089389288036	1.30671825691305	1.60453833515046	1.30547763894258	2.02986739545568	1.59624455925149	2.19076898238424	1.44870221626829
TRINITY_DN10809_c0_g1	0.384021580895278	1.04216956416799	0.314395443152232	0.263714009710823	0.581701829416596	0	0.171986007884805	0.27247081195996	1.34212266507707	0.267239777085715	0.556828586379593	0.54529802522458
TRINITY_DN1080_c0_g1	269.54158795916	420.95940602026	321.827503739909	226.532476422904	244.679891140686	356.100294649141	267.29131381705	333.000426173596	368.924997654608	423.819857783065	306.914375961903	265.861725168968
TRINITY_DN10811_c0_g1	20.4284897938279	25.7105334150342	25.9180623024055	23.0233278893114	25.2890996106408	21.4794593258539	20.7214664996574	21.4453884862518	18.0802679660346	15.0974604707996	12.1506358115046	16.6284246896013
TRINITY_DN108128_c0_g1	0	0	0	0.413183683084828	0	0	0	0	0	0.393771358001991	0	0
TRINITY_DN108148_c0_g1	0.140483844150298	0.276581989869726	0.238118661510106	1.92525507630943	2.39711046274208	0.93311603233614	19.8732110071262	5.91484998684228	3.51614757584998	0.414930485245516	2.95180524673471	0.630981255556303
TRINITY_DN10814_c0_g1	0.0843389168168744	0.129125509890447	0.276116320261719	0.167082341892597	0.368902524698244	0.186801112288455	0.240609564011027	0.283786539669772	0.122128951178869	0.316540543563127	0.315517600799258	0.66195382166566
TRINITY_DN108157_c0_g1	0	0	0	0	0	0	0	0	0	0	0.853934019492953	0.763236373614504
TRINITY_DN108161_c0_g1	0	0	0	0	0	0	0	0	0	0.281204801066441	0.362105964489334	0
TRINITY_DN108164_c0_g1	0	0	0	0	0.411235601302961	0	0	0	0	0.288398904329239	0.362105964489334	0
TRINITY_DN10816_c0_g1	0	0.138290994934863	3.3052333831125	0	0	0	0.114467508559092	0.124770787116091	0.144157515317232	0	0.148413230437847	0.615381933939182
TRINITY_DN10817_c0_g1	5.44192607357296	2.65583407816427	4.64838025394728	2.61095910336438	0.695093998893516	1.85066530531491	3.93119010738017	5.9830421354093	9.3728300914011	2.31353897280697	1.77286857036188	2.07177077245359
TRINITY_DN10818_c0_g1	0.880576068090881	0.774753059342682	0.266828003677991	0.298939346748009	0.198436296584609	0.108967315501599	0.366751619462962	0.454118019933267	0.0887621554987005	0.147690708159801	0.371312048332284	0.459614794892857
TRINITY_DN108195_c0_g1	0.327876653561854	0.166057023157652	0.228548880787478	0.624059687239873	0.184451262349122	0.233501390360569	0.389531223156314	0.249839356540335	0.25527218442692	0.696135286311956	0.343414824565771	0.669866521036663
TRINITY_DN108201_c0_g1	0	0	0	0.281326678229416	0	0	0	0	0	0.260257265095351	0	0
TRINITY_DN108205_c0_g1	0	0	0	0	0	0	1.55869438271759	1.81647207973307	0	0	0	0
TRINITY_DN10820_c0_g1	0.337112615634019	0	0	0	0	0	0	0	0	0.274222289076078	0	0
TRINITY_DN108210_c0_g1	0	0	0	1.10769404439907	0	0	0	0	0	0	0.325002656879873	0
TRINITY_DN108217_c0_g1	0	0	0	0.27252034397012	0	0	0	0	0.166510028928219	0.267239777085715	0	0.140167817429204
TRINITY_DN108230_c0_g1	0	0	0	0	0	0	0	0	0.366062904063984	0	0	0.303847655846532
TRINITY_DN108244_c0_g1	0	0	0	0	0	0	0	0	0	0	0.723932956741004	0.31153427809265
TRINITY_DN108246_c0_g1	0	0	0	0	0	0	0	0	0	0.351664694787377	0.315517600799258	0.101282551948844
TRINITY_DN108254_c0_g1	1.32997853839175	1.73362453884231	1.97165629300035	1.15172571569555	1.88646772619768	2.41062387762721	1.79930394672862	1.13514615867909	1.63043769571153	1.21643822523022	0.816830711883491	1.15276725979276
TRINITY_DN108256_c0_g1	0	0	0	0.334164683785195	0	0	0	0	0	0.302363928309965	0	0
TRINITY_DN10825_c0_g1	0.290446702006239	0	0.323965223874861	0.773529360613877	0.340554482329015	0	0.229219762164351	0.249839356540335	0	0	0	0.521786004236456
TRINITY_DN10827_c0_g2	0.280967688300596	0	0.304825662429604	0	1.00692246495504	0.373157460023842	0.607361183473989	0.771851742732477	0.299329312703647	0.253063161832553	0.94683177463544	0.778835695231625
TRINITY_DN108281_c0_g1	0	0	0	0	0.49627972841065	0	0.653205135906859	0	0	0	0	0
TRINITY_DN108283_c0_g1	0.131247882078133	0.0738630265344102	0	0.123050670596115	0.156103219979892	0.0778337967868563	0.229219762164351	0.0568764208572157	0.343710390452997	0.421912997235879	0.148413230437847	0.186965782280567
TRINITY_DN108284_c0_g1	0	0	0	0.430796351603421	0	0	0	0.147700024843869	0	0	0.35262090840872	0.148080516800207
TRINITY_DN108285_c0_g1	1.34869351416956	2.12100106851365	1.9907958544456	1.62631572956142	1.46086911676098	1.24445121948357	1.47839627969852	1.52136981235348	1.55301377175463	1.09688915630431	2.28338776528906	1.86151904630978
TRINITY_DN108286_c0_g1	0	0	0	0	0	0	0	0	0	0.281204801066441	0.362105964489334	0
TRINITY_DN108303_c0_g1	1.24563962157487	0.387376529671341	1.96208651227772	1.55610306452109	3.12055250400482	14.3716770032782	4.37795508481603	4.80233528358281	7.07667622944931	2.06026421970198	2.06076791963229	0.677553143282781
TRINITY_DN108308_c0_g1	2.00444682129326	0	0	0	1.13467764256571	0	0	0	0	0	0	0
TRINITY_DN108319_c0_g1	0	0	0	0	0	0	0	0	0	0.499355402947178	0.315517600799258	0.27264901261229
TRINITY_DN108329_c0_g1	0	0	0	0.483396348125165	0	0	0.217829960317675	0	0	0.224921522598666	0	0.249136991624166
TRINITY_DN10832_c0_g1	0	0	0	0	0	0	0	0	0	0.485178787694017	0.612623033912618	0
TRINITY_DN108353_c0_g1	5.02995355482771	0	0	0	0	0	0	0	0	0	2.12576845100827	0
TRINITY_DN108363_c0_g1	0.196628771483721	0	0.114274440393739	0.27252034397012	0.368902524698244	0.140100834216341	0.263673912750546	0	0.110790719637064	0.182814859384052	0.575519726303156	0
TRINITY_DN108368_c0_g1	1.08644080164677	0.894443511099172	0	0	0	0	0	0	0	0	0	0
TRINITY_DN10837_c0_g1	0	0	0	0.413183683084828	0	0	0	0	0	0	0.501313111084233	0
TRINITY_DN108398_c0_g1	0.739849172307105	0	0	0	0	0	0	0	0	0	0	0.327133599709771
TRINITY_DN108405_c0_g1	3.74664093006374	4.12204211218127	3.65762648501634	5.84597789396863	6.32577116121908	7.21674963807732	3.80504805192823	3.59869919402854	5.45725281580696	5.17552252376609	4.91967541122451	5.00014777109952
TRINITY_DN108416_c0_g1	0.48707547348996	0.53483300965062	2.13377963700723	0	0	1.46194108593369	0.722113437079248	0	2.0188531133865	1.51880215354019	0.974728998401953	0
TRINITY_DN108416_c1_g1	0	0	0	0.237295006932934	0	0.388724219381214	0	0.238523628830522	0	0.224921522598666	0.566313642460207	0.241450369378048
TRINITY_DN108421_c0_g1	9.0480831594864	9.14796279359566	9.46817216848517	12.6939738212248	13.0915039400086	14.1693091316324	14.5667023267599	13.2486326720334	13.0888544918595	14.2817761155617	14.2021976472939	16.7688185841554
TRINITY_DN108425_c0_g1	0	0	0	0	0	0	0	0	0	0.253063161832553	0.529210334850745	0.085683230331723
TRINITY_DN108426_c0_g1	0	0	0	0	0	0	0	0	0	0.583568729376406	0	0.420503452287612
TRINITY_DN108434_c0_g1	0	0	0	0	0	0	0.584581579780638	0	0	0.618904471873092	0	0
TRINITY_DN108440_c0_g1	0	0	0	0	0	0	0	0	0	0	0.482621971160669	0.420503452287612
TRINITY_DN108444_c0_g1	0	0	0	0	0	0	0	0	0.388091468202347	0	0	0.327133599709771
TRINITY_DN10844_c0_g1	0.749328186012748	0.765318001208725	0.809772327617701	0.553847022199536	1.26243282017637	1.67987571693689	0.813801341944989	1.28284618352296	0.831902245695849	0.717294413555481	0.677623565288593	0.6230685561853
TRINITY_DN108467_c0_g1	0	0.0644279684004527	0	0.325358349525899	0.0566960847384597	0	0.0572337542795461	0.0226314554196251	0.865269041376018	0.0211591272435245	0	0.0779966080856054
TRINITY_DN108469_c0_g1	0	0	0	0	0.610049871785826	1.86623206467228	0.206155413424833	0	0.288315030634465	0.60472785661993	0.157898286518462	0.257049690995169
TRINITY_DN108476_c0_g1	5.3950171083117	4.38972819009612	6.56289932675076	6.85680226151544	10.0136624865068	7.09266032777141	2.10882181191203	2.58832382246554	2.4513256593382	4.73943291127706	5.24467806810438	4.11234290167293
TRINITY_DN108482_c0_g1	3.70921097850813	2.72053161965426	2.02879351319722	0.536234353680943	1.88646772619768	1.44637432657632	0.687659286493054	2.2023979510993	2.47367817294918	1.03362336584617	0.881831243259465	0.880118247180469
TRINITY_DN108483_c0_g1	0	0	0	0	0	0	0	0	0	0	0.723932956741004	0.638667877802421
TRINITY_DN108498_c0_g1	0	0	0	0	0	0	0	0	0	0	2.41338882804101	1.05917133009003
TRINITY_DN108499_c0_g1	0	0	0	0	0	0	0	0	0.355048621994802	0.274222289076078	0	0
TRINITY_DN10849_c0_g1	7.86782442731712	6.11418724389401	10.0966815906507	7.43706828649287	9.8008631817884	8.02577636010755	7.34642219110592	4.2231486942253	4.83624167678868	10.7799405567584	16.7734847618534	12.3137427611556
TRINITY_DN108501_c0_g1	0	1.73362453884231	0	1.30095738003552	0	0	0	0	0	0	1.4015565220296	0
TRINITY_DN108514_c0_g1	0	0	0	0.712123029832837	0	0	0	0	0	0.224921522598666	0.278414293189796	0
TRINITY_DN108518_c0_g1	0.0843389168168744	0	0	0	0	0.357590700666471	0.802126795052146	0.420170836803829	0.476853623701048	0.161655732140527	0.408415355941745	0.249136991624166
TRINITY_DN108533_c0_g1	0	0	0	0	0	0	0	0	0	0	0.816830711883491	0.724351108134144
TRINITY_DN108534_c0_g1	0	0	0	0.439602685862717	0	0.373157460023842	0.171986007884805	0	0.199552875135765	0.0844249177016628	0.436312579708258	0.358332242944013
TRINITY_DN108549_c0_g1	0	0	0	0	0	0	0	0	0	1.28689811895116	1.65235256369055	0
TRINITY_DN108565_c0_g1	0	0	0	0	0	0	0.435375175589184	0.159015752553681	0.366062904063984	0.147690708159801	0	0
TRINITY_DN108578_c0_g1	0	0	0.828630424924057	0	0	0	0	0	0	0	0.723932956741004	0
TRINITY_DN108583_c0_g1	1.62042524039799	1.51230503232862	2.11464007556197	1.25716371777308	3.50344006293855	1.97519938017388	2.10882181191203	1.72564847574641	1.49729446246348	2.25027318234883	4.15863914687404	1.42519019528016
TRINITY_DN10858_c0_g1	1.3581725278752	1.40178006561654	1.50498875070276	1.3714080541099	1.65930541334559	1.30671825691305	1.46700647785185	1.81647207973307	1.78593344257057	2.011175044497	2.09787122724175	1.94720227664151
TRINITY_DN108593_c0_g1	0	0.497901496383415	0	0	0	0	0	0	0	0	0	0.833320282329106
TRINITY_DN108605_c0_g1	0	0	0	0	0	0	0	0	0.443810777493502	0.344470591524579	0.872625159416516	0
TRINITY_DN108612_c0_g1	20.5407796484948	23.3035152985169	25.9656297418798	15.0147999121004	21.4171349969023	17.6380278810078	15.1626737083872	19.276937718282	13.2663788028569	12.7136731955441	13.4224702430199	13.2560322176796
TRINITY_DN108616_c0_g1	0.187392809411557	0.0369315132672051	0.0667070009194978	0.703316695573541	0.340554482329015	0.0467002780721138	0.229219762164351	0.0568764208572157	0.133143233248051	0.274222289076078	0.714726872898055	0.303847655846532
TRINITY_DN108619_c0_g1	0	0	0	0.861592703206842	0	0	0.251999365857703	0	0	0	0	0.288248334229411
TRINITY_DN10861_c0_g1	1.78910307403174	0	0	0	0	0	0.676269484646378	0.374610143656426	0	0	0.454724747394157	0.778835695231625
TRINITY_DN108622_c0_g1	0	0	0	0	0	0	0	0	0	0.267239777085715	0.334208740722822	0
TRINITY_DN108627_c0_g1	1.20820967001926	1.49397406223979	1.01918164695992	2.78660977048224	0.907893303611868	1.27558473819831	1.65038228758333	1.27153045581315	1.12021727633031	2.6228854131073	3.48101558158545	2.4922742247412
TRINITY_DN10862_c0_g1	0	0	0	0	1.33311393915032	0	0	0.953498950705783	0.598982574879916	1.77207690664518	0	0
TRINITY_DN108645_c0_g1	0	0.147456479979279	0	1.65273473233931	0	0.373157460023842	0.366751619462962	0.385925871366238	0.299329312703647	1.87744936031793	2.67339095354491	1.69783920789245
TRINITY_DN108646_c0_g1	0.430930546156537	0	0	0	0	0	0	0	0	0.372612230758467	0	0
TRINITY_DN108647_c0_g1	2.24798455803824	6.46463226029814	1.53341662873175	3.78005947854449	1.46086911676098	2.92388217186739	2.48696323322167	2.45223730763964	2.14065811509275	0.970357575388034	0.334208740722822	0.31153427809265
TRINITY_DN108649_c0_g1	1.63914021617579	1.60449902895186	0.457097761574955	0.228488672673638	0.992937430719557	1.30671825691305	2.07436766132584	0.942183222995971	1.33110838300788	1.45553636308205	0.668417481445644	0.708751786517023
TRINITY_DN108652_c0_g1	0	0	0	0	0	0	0.630425532213508	1.89597995600991	2.2738013483408	0	0	0
TRINITY_DN10865_c0_g2	0	0	0	0	0	0	0	0	0	0.274222289076078	0.35262090840872	0
TRINITY_DN108663_c0_g1	2.5758612116001	2.66499956320868	2.62887505733379	0.949418036765771	2.9361012416557	1.86623206467228	1.6962262400162	1.41923048065702	0.820887963626668	1.8634843363372	1.17893667637283	2.45338895926084
TRINITY_DN108664_c0_g1	0.805473113346172	0	0	0	0.241147347087582	0	0	0	0	0.344470591524579	0.436312579708258	0.186965782280567
TRINITY_DN108671_c0_g1	2.22926958226044	0	2.38118661510106	0	0	0	0	0	2.1850391928421	0	0	0
TRINITY_DN108674_c0_g1	1.23640365950271	0.451804498071794	0.685928106501334	0.738542032610727	1.23408477780714	0.295323663236986	1.53563003397807	1.86173499057232	0.221905388746751	0.534479554171429	1.80076579412839	0.373931564561134
TRINITY_DN108691_c0_g1	0	0	0	0.413183683084828	0.680730990759773	0.295323663236986	0.103077706712416	0.31773372279921	0	0.105584044945187	0.519725278770131	0.108969174194962
TRINITY_DN108693_c0_g1	1.63914021617579	2.15793258178085	2.29562151687521	12.1489331332845	36.3380326044718	39.8949356456241	7.15165657952776	8.54873450245522	7.08801446099112	30.2090975568524	17.8221414032366	20.2345809086549
TRINITY_DN108701_c0_g1	4.374200247704	4.34336161869495	5.32445711558709	2.90989845011239	3.60246922428173	2.76865934284675	2.07436766132584	3.13326544638546	2.40694458158885	1.83534269710332	1.75445640267598	3.77752267971705
TRINITY_DN108705_c0_g1	0	0	0.285686100984347	0	0.610049871785826	0	0	0	0	0.217939010608302	0	0
TRINITY_DN108718_c0_g1	0	0.479570526294583	0	0	0	0.653359128456525	0	0	0	0	0	0
TRINITY_DN10871_c0_g1	0	0	0	1.0284370360654	0.921878337847355	0	0	0	0	0	0	0
TRINITY_DN108722_c0_g1	10.3875407115838	9.95964736620555	7.96318341778241	5.25690553473191	6.8647619401327	7.97907608203544	5.92525966568694	6.74357815043197	7.20981946269736	6.97574106964516	6.14492147904975	7.50824739458273
TRINITY_DN108732_c0_g1	0.82418808912398	0	0	0.149469673374005	1.38981002388878	0	0.83658094563834	0.306417995089397	1.0538076344426	0.435878021216605	1.29024659920121	0
TRINITY_DN108734_c0_g1	0.430930546156537	0.414872984804589	1.54298640945437	3.62178347091119	3.63081726665096	7.82340848846173	0.0916879048657405	0.226910118812557	0.310667544245452	1.27970401568836	0.287620377032746	1.47990085950253
TRINITY_DN10873_c0_g1	0	1.13436356079123	0	0	0	0	0	0.806096708170067	0	0	0	0
TRINITY_DN108740_c0_g1	2.48204328107758	3.18150160277047	2.02879351319722	3.36687579545966	2.60990976746043	2.83092638027623	2.7275727972327	3.78034640200185	2.63986425240478	2.85500103896876	3.26732284753396	3.47367502387051
TRINITY_DN108746_c0_g1	0	0.700890032808272	0	0	0	0.964249551050883	0	0	0	0	0	0
TRINITY_DN108747_c0_g1	0	0	0	0	0	0	0	0	0	0	0.510519194927182	0.288248334229411
TRINITY_DN108759_c0_g1	0	0	1.60012362965124	1.21313204647659	0	0	0	0	0	0	0	0
TRINITY_DN10875_c0_g1	0	0	0	0.571459690718129	0	0	0	0	0	0	0.696314705212156	0
TRINITY_DN108770_c0_g2	0	0.0830285115788261	0	0.0702126650403366	0	0	0	0.226910118812557	0	0.224921522598666	0.0928977551424872	0.381618186807252
TRINITY_DN108773_c0_g1	0	0.746987031119893	0	0	0	0	0	0	0	0	0.658932425365029	0.58418329070494
TRINITY_DN10878_c0_g1	0	0	0	0	0	0	0	0	0	0.330505567543853	0	0.529698703607459
TRINITY_DN108791_c0_g1	0.177913795705914	0.368775986492968	0.180981441313237	0.237295006932934	0.170088254215379	0.233501390360569	0.320907667030092	0.385925871366238	0.410443981813334	0.24608064984219	0.260002125503898	0.241450369378048
TRINITY_DN108792_c0_g1	0.861618040679595	0.599530551140614	0.733495545975575	1.00225604232155	0.709079033129003	1.19775094141145	1.27224086627369	2.36141370365299	4.60332200597275	1.18131407400597	0.464209803474771	0.194652404526685
TRINITY_DN10879_c0_g1	0.618080303934615	0	0.54294432393971	0.342733009010456	0.141740211846149	0.497691534882813	0.217829960317675	0.113455059406278	0.266286466496101	0.224921522598666	0.139207146594898	0.576270591333937
TRINITY_DN1087_c0_g1	0.73061321023494	0.396542014715757	0	0.826367366169656	0.212799304718352	0.24906814971794	0.309517865183416	0.669712411036011	0.776506885877317	0.316540543563127	0.399209272098796	0
TRINITY_DN108802_c0_g1	0.206107785189364	0.332114046315304	0	0.949418036765771	0.368902524698244	0.279756903879615	0.458439524328703	0.192962935683119	0.776506885877317	0.471213763713291	0.241310985580335	0.295934956475529
TRINITY_DN108808_c0_g1	0.664989269195874	0.295182533048099	0.295255881706975	0.852786368947545	1.44688408252549	1.64874219822215	1.39809817667946	1.24889900039352	0.721111526058785	1.5681029200176	0.761036264350466	1.12925523880463
TRINITY_DN108813_c0_g1	5.86337760602385	3.69800364233226	4.4195499090209	3.11196812000814	3.84361657136931	3.25078411837219	2.26913327290399	2.48618449076908	3.67164332270902	3.17132999125945	3.85232762991773	3.96426238487273
TRINITY_DN108818_c0_g1	0	0	0	0	0	0.777893203315495	0	0	0	0.400753869992354	0	0
TRINITY_DN108819_c0_g1	0	0	0	0	0	0	0	0	0	0	1.08603892123034	1.90040431179014
TRINITY_DN108822_c0_g1	0.131247882078133	0.175222508202068	0.0762767816421262	0.342733009010456	0.127755177610662	0.0467002780721138	0.492893674914897	0.31773372279921	0.210891106677569	0.224921522598666	0.241310985580335	0.194652404526685
TRINITY_DN108845_c0_g1	0.664989269195874	0	0	0	0.765775117867462	0	0	0	0	0	0	0
TRINITY_DN108851_c0_g1	18.7237256366131	12.2189394296541	13.8781522967834	10.8832010902862	30.3951490021865	12.0228753985274	6.46399729303471	9.09367612637514	10.4042852122327	7.0390068601033	14.5735096956262	5.14054166565361
TRINITY_DN108852_c0_g1	0	0.728656061031062	0	0	0	0	0	0	0	0	0	0.568583969087819
TRINITY_DN108855_c0_g1	0	0	0	0	0	0	0.160311460991962	0	0	0.330505567543853	0.82603679572644	0
TRINITY_DN108861_c0_g1	0.871097054385238	0	0	0	0	0	0	0	0.887297605514382	0	0	0
TRINITY_DN108875_c0_g1	0	0	0	0	0	0	0	0	0	0.506337914937542	0.640520257679131	0
TRINITY_DN108877_c0_g1	0	0	0	0	0	0	0	0	0	0.302363928309965	0	0.327133599709771
TRINITY_DN108879_c0_g1	0	0.682289489629899	0	0	0	0	0	0.54494162391992	0	0	0	0.280335634858408
TRINITY_DN108880_c0_g1	0	0	0	1.78459173719472	0	0	0	0.828728163589692	0	0	0	0
TRINITY_DN108895_c0_g1	0	0	2.18134707648147	0.843980034688249	0	0	0	0	0	0	0	0
TRINITY_DN1088_c0_g1	0.374542567189635	0	0	0	0.879545261242638	0	0.286453516443897	0.647080955616386	0	0	0	0.334820221955889
TRINITY_DN108900_c0_g1	0.262252712522788	0.092193996623242	0.390672224794358	0.483396348125165	0.212799304718352	0	0	0.170331480263494	0.188538593066583	0.32352305555349	0.102103838985436	0.833320282329106
TRINITY_DN108908_c0_g1	0.24353773674498	0.258251019780894	0.800202546895073	1.54729673026179	2.62389480169591	1.46194108593369	0.7448930407726	0.794780980460255	0.909650119125368	0.548444578152155	0.278414293189796	0.794435016848746
TRINITY_DN10890_c0_g1	0	0	0	0	0.042711050502973	0	0	0	0	0	0.751830180507516	0.669866521036663
TRINITY_DN108910_c0_g1	0	0.101359481667658	0	0.360345677529049	0.0566960847384597	0.310890422594357	0.183375809731481	0.0452629108392502	0.155171797386414	0.274222289076078	0	0.186965782280567
TRINITY_DN108916_c0_g1	0	0	0	0	0	0	0	0	0	0.471213763713291	0.603416950069669	0
TRINITY_DN10891_c0_g1	0	0.470405041250167	0	0	0	0.155667593573713	0.423985373742508	0.31773372279921	0	0	0.519725278770131	0.108969174194962
TRINITY_DN108937_c0_g1	1.69528514350922	1.30015101085934	1.40985387175428	1.17790670943941	0.950226380216584	0.653359128456525	1.22639691384082	2.16845076796987	0.998412274624069	0.92825091217342	0.918934550868927	0.950202155895071
TRINITY_DN108949_c0_g1	0.187392809411557	0.405707499760173	0.409530322100714	0.334164683785195	0.226784338953839	1.04208334783774	0.160311460991962	0	0	0.32352305555349	0	0
TRINITY_DN108950_c0_g1	0	0	0.152272099145351	0	0	0	0	0	0	0.24608064984219	0.306311516956309	0
TRINITY_DN108952_c0_g1	0.159198819928106	0.396542014715757	0.314395443152232	0.720929364092134	0.156103219979892	0.684492647171268	0.641815334060184	0.351978688236801	0.310667544245452	0.900109272939533	0.974728998401953	0.825633660082988
TRINITY_DN108953_c0_g1	0	0	0	0	0	0	0	0	0	0.808701843247507	1.03972952977793	0
TRINITY_DN108956_c0_g1	0	0	0	2.07472474968344	0	0	0	0	0	0	1.13234831268275	0
TRINITY_DN10895_c0_g1	0	0	1.98122607372297	1.71414106312035	0.992937430719557	0	0.0686235561262219	0	0	0	0	0
TRINITY_DN108962_c0_g1	0.24353773674498	0.525667524606204	0	0.448409020122014	0.439583643672191	0.326457181951729	0.527063080454925	0.226910118812557	0.133143233248051	0.661011135087706	0	0.342732921326892
TRINITY_DN108981_c0_g1	0	0	0	0	0	0	0	0	0	1.41342969986744	0	0.802121639094864
TRINITY_DN108984_c0_g1	0	0	0.70478620380769	0	0	0	0	0	0	0.260257265095351	0.668417481445644	0.288248334229411
TRINITY_DN108997_c0_g1	0	0	0	0.799948363391767	0	0	0	0	0	0.35864720677774	0	0
TRINITY_DN109001_c0_g1	0.739849172307105	0.46096998311621	0.619221105581836	0.509815350903054	0.269495389456812	0.108967315501599	0.515673278608249	0.54494162391992	0.687744730378617	0.435878021216605	0.380518132175233	0.108969174194962
TRINITY_DN109005_c0_g1	0	0	0	0.158276007633301	0	0.482124775525441	0.148921659145287	0	0	0	0.956037858478389	0
TRINITY_DN109008_c0_g1	0	0	1.54298640945437	0	0	0	0	0	0	0	0	1.14485456042176
TRINITY_DN109019_c0_g1	0	1.7983220803323	0	0	0	0	0.572907032887795	0	0	0	0	0
TRINITY_DN10902_c0_g1	0.814952127051815	0.092193996623242	0	1.96048041334662	1.6453203791101	1.26001797884094	1.14609881082176	0.567573079339545	0.798535450015681	1.37830554864319	0.733418012821618	0.560671269716816
TRINITY_DN109036_c0_g1	0	0.258251019780894	0	0.210876004155045	0	0	0.378141421309638	0	0	0	0	0.638667877802421
TRINITY_DN10904_c0_g1	8.83273941222487	7.29437822990732	9.53459770526577	13.177608178384	12.0842035011553	11.8672078049537	14.9106743425295	10.4786616415946	11.4470785646061	18.6907034592949	22.5005058288808	13.2248335744454
TRINITY_DN10904_c1_g1	0.533984438751219	0.470405041250167	0.952474646040424	0.984643373802957	0.907893303611868	0.71562616588601	0.664594937753535	1.010375371563	0.343710390452997	0.787542716003982	0.863140103335902	0.708751786517023
TRINITY_DN109058_c0_g1	6.04153445336324	4.97982368310277	5.14347567427385	5.95141589604615	4.73714686684743	6.22136656831169	4.16040986954452	3.71245203574297	5.23534742706021	6.31472993455745	4.98467594260048	6.25419758284112
TRINITY_DN109062_c0_g1	0.0748599031112314	0.0738630265344102	0.0762767816421262	0.466021688640607	0.269495389456812	0.0934005561442276	0.194765611578157	0.420170836803829	0.232919670815933	0.0702483024485014	0.343414824565771	0.0700839087146019
TRINITY_DN10906_c0_g1	0	0	0	4.53621417967381	0	0	0	0	0	0	0.371312048332284	0.155767139046325
TRINITY_DN109075_c0_g1	0	0	0	0	0	0	0.515673278608249	0	0	0	0.705520789055105	0
TRINITY_DN109077_c0_g1	0.468360497712152	0	0.171411660590608	0	0.368902524698244	0	0	0	0	0.414930485245516	0.17631045420436	0
TRINITY_DN109086_c0_g1	0	1.09743204752403	0	0	0	0	0	0	0	1.44855385109169	0	0
TRINITY_DN109088_c0_g1	0	0.101359481667658	0	0	0	0.12453407485897	0.572907032887795	0.170331480263494	0	0	0.315517600799258	0.171366460663446
TRINITY_DN109091_c0_g1	0	0	0	0	0	0	0	0	0	0.239098137851827	0.59421086622672	0
TRINITY_DN109105_c0_g1	0.280967688300596	0	0.314395443152232	0.509815350903054	0	0	0	0	0	0	0	0.257049690995169
TRINITY_DN109107_c0_g1	0	0	0	0	0	0	0	1.52136981235348	0	0	1.77286857036188	0
TRINITY_DN109110_c0_g1	0	0	0	0	0	0.24906814971794	0	0.159015752553681	0	0.309346440300328	0	0.482900738756096
TRINITY_DN10911_c0_g1	1.30202760054177	1.59533354390744	1.62883297181913	1.5296840617432	0.964589388350327	1.47750784529107	0.939658652350757	0.715273104183414	1.28672730525853	0.914074296920259	1.41104157811021	2.22753791149991
TRINITY_DN109121_c0_g1	4.78641581808273	4.74933869154467	4.78151279164738	3.11196812000814	5.09206435731019	4.47966857849838	3.83950220251443	2.82684745129606	3.99332514902365	3.32600321140962	3.51811888919491	3.63735486228784
TRINITY_DN109123_c0_g1	0	0	0	0	0	0	0	0	0	0.576586217386043	0.742624096664567	0
TRINITY_DN109132_c0_g1	0	0	0	0	0	0	0	0	0	0.506337914937542	0.640520257679131	0
TRINITY_DN109136_c0_g1	0.449645521934345	0	0	0.202307678929783	0	0	0	0	0	0.386788846011628	0	0
TRINITY_DN109142_c0_g1	0	0	0	0.474590013865868	0.141740211846149	0	0	0	0.243933952885115	0.0562832784677752	0.742624096664567	0.0544845870974809
TRINITY_DN109144_c0_g1	0	0	0	0	0	0	0.401205770049156	0	0	0	0	0.474988039385093
TRINITY_DN109146_c0_g1	0	0	0	0	0.964589388350327	0	0	0.669712411036011	0	0	0	0
TRINITY_DN109156_c0_g1	0.637038331345901	0.719221002897104	0.514234981771825	0.861592703206842	0.241147347087582	0.326457181951729	0.813801341944989	1.40761697063905	1.13155550787212	0.752418564779732	0.658932425365029	0.280335634858408
TRINITY_DN109164_c0_g1	0	0	2.41946573799157	0	0	0	0	0	0	0	0.705520789055105	0
TRINITY_DN10916_c0_g1	7.61505072849997	6.12335272893842	6.55332954602813	21.098072813002	6.63797760117886	6.54826851481649	6.24616733271703	5.02924540239537	9.38384437347028	9.23997927597472	11.3153929319352	6.37107945640709
TRINITY_DN109188_c0_g1	0.449645521934345	0	0.295255881706975	0.24610134119223	0	0	1.45561667600517	0.681028138745823	0.976059761013082	0.168849835403326	3.3510145188335	0.514099381990338
TRINITY_DN109189_c0_g1	0	0	0	0	0.156103219979892	0	0	0	0	0.239098137851827	0.454724747394157	0
TRINITY_DN10918_c0_g1	0.458881484006509	0.746987031119893	0	0.175888676151894	0	0	0	0	0.443810777493502	0.196991474637213	0	0.210251726143806
TRINITY_DN10919_c0_g1	0	0	0	0.694510361314244	0	0	0	0	0.842916527765031	2.42610552974252	0.779727404274029	0
TRINITY_DN109201_c0_g1	27.3690722394264	22.3907408173289	24.5844852122934	14.8565239044671	31.5581746871214	20.0953520367071	17.5582337817893	17.2791162128837	22.1953981167645	13.6700657469514	11.8814276021577	16.2547192021651
TRINITY_DN109204_c0_g1	0	0	0	0	0	0	0	0	0	0.316540543563127	0.408415355941745	0
TRINITY_DN109213_c0_g1	2.85682889990069	0	0	0	3.12055250400482	0	0	0	0	0	0	0
TRINITY_DN109216_c0_g1	0	0	0	0	0	0	0	0	0.987074043082264	0	0	0.802121639094864
TRINITY_DN10922_c0_g1	0	0	0	0	0	0	0.320907667030092	0.351978688236801	0.410443981813334	0	0	0
TRINITY_DN109242_c0_g1	0.224822760967172	0.239650476602521	0.123844221116367	0.615253352980576	0.397250567067474	0.155667593573713	0.584581579780638	0.726588831893226	0.243933952885115	0.203973986627576	0.380518132175233	0.101282551948844
TRINITY_DN109254_c0_g1	0.496311435562125	0.525667524606204	0.676358325778705	1.76697906867613	1.02128547308879	1.13548390398197	1.24917651753417	1.02169109927281	0.776506885877317	1.69463450093388	1.62445533992403	2.52347286797544
TRINITY_DN109257_c0_g1	0.430930546156537	0.0644279684004527	0.133414001838996	0	0.0710590928722028	0.0778337967868563	0.229219762164351	0.124770787116091	0.399429699744152	0.119549068925913	0.148413230437847	0.116881873565965
TRINITY_DN109261_c0_g1	0	0.0738630265344102	0	0.254907675451527	0.0850441271076895	0	0.183375809731481	0.578888807049357	0	0.379806334021265	0.0834126990618729	0.257049690995169
TRINITY_DN109266_c0_g1	6.23816322484697	5.92952967755798	6.70560164517348	7.33163028441535	9.90027031702983	8.44563409820351	6.08585587172507	6.22126798193167	7.49845844280445	6.90528117592422	8.76251798506163	6.1685143525094
TRINITY_DN10927_c0_g1	5.37630213253389	3.25536462930488	4.46739881263405	0.606685027755315	2.16994814988998	2.25540104860656	1.34086442239991	2.50911372849685	0.787521167946499	0.977340087378397	4.82677765608202	1.62775529917785
TRINITY_DN109280_c0_g1	0	0	0	0	0	0	0	0	0	0.154673220150164	0.389724216018182	0.327133599709771
TRINITY_DN109281_c0_g1	3.66230201324687	3.71633461242109	2.85742393812127	3.54276447161156	4.83655400208887	1.95963262081651	5.22621057734721	4.76809031814522	2.44031137726902	1.89860848756145	0.362105964489334	0.521786004236456
TRINITY_DN109285_c0_g1	0	0	0	1.90764240779084	0	0	0.0802981030190647	0	0.366062904063984	5.11923924529832	15.1303382820058	1.55767139046325
TRINITY_DN109290_c0_g1	0.82418808912398	0.811414999520346	1.06674908643416	1.08127504162118	0.808486168370435	0.373157460023842	0.905489246810729	0.942183222995971	1.02044083876243	0.850808506462121	0.807624628040542	0.693152464899902
TRINITY_DN109301_c0_g1	1.02105991224118	0.783918544387098	1.05717930571153	2.31201975661637	1.54591324386867	1.69544247629426	1.34086442239991	1.10119897554965	0.8762833234452	1.59624455925149	2.71049426115437	2.14185468116819
TRINITY_DN109306_c0_g1	0	0	0	0	0	0	0	0	0	0	0.436312579708258	0.373931564561134
TRINITY_DN109308_c0_g1	0	0	0.657218764333449	0.527428019421647	0	0	0	0	0	0	0	0.264736313241287
TRINITY_DN109321_c0_g1	0	0	0	0	0	0	0.469829326175378	0	1.37548946075723	0	0	0
TRINITY_DN109328_c0_g1	0.739849172307105	0	0	1.25716371777308	1.70201646384856	0	0	0.601818044777136	1.50863269400528	1.65252783771926	1.41104157811021	1.2461371123706
TRINITY_DN10932_c0_g1	0.0935748788890393	0	0	0	0	0.80858195747717	0.355361817616286	0.374610143656426	0.110790719637064	0.182814859384052	0.454724747394157	0.280335634858408
TRINITY_DN109337_c0_g1	0	0.387376529671341	0.133414001838996	0	0	0.155667593573713	0	0.340662960526988	0	0.217939010608302	0.139207146594898	0
TRINITY_DN109339_c0_g1	0	0	0.523804762494453	0.140663339114708	0	0.653359128456525	0.275063714597222	0.147700024843869	0.166510028928219	0.140708196169438	0.17631045420436	0
TRINITY_DN109347_c0_g1	0.0281939894834508	0.138290994934863	0.0379976587516127	0.334164683785195	0.042711050502973	0.0778337967868563	0.148921659145287	0.159015752553681	0.0333667956801684	0.217939010608302	0.120794978909	0.0623972864684843
TRINITY_DN109354_c0_g1	0.82418808912398	0	0	0	0	0	0.572907032887795	0	0	0	0	0
[truncated: 56,752 more rows]
