# Supplementary material for: An influential meal: host plant dependent transcriptional variation in the beet armyworm, Spodoptera exigua (Lepidoptera: Noctuidae)
Source: BMC Genomics. 2019 Nov 13;20:845. doi: 10.1186/s12864-019-6081-7 (PMC6854893; doi:10.1186/s12864-019-6081-7)
Supplement: Supplementary file 10 — Additional file 10: Table S10. CPM, TMM cross-sample normalised and filtered count matrix only including DE genes. [file 12864_2019_6081_MOESM10_ESM.xlsx]

## Sheet: Blad1
Supplementary Table 10. CPM, TMM cross-sample normalised and filtered count matrix only including DE genes.
Diet/host plant species	Artificial diet	Artificial diet	Artificial diet	Zea mays	Zea mays	Zea mays	Brassica oleracea	Brassica oleracea	Brassica oleracea	Nicotiana tabacum	Nicotiana tabacum	Nicotiana tabacum
Sample nr.	A15_RSEM	A19_RSEM	A17_RSEM	A2_RSEM	A4_RSEM	A5_RSEM	A50_52_RSEM	A51_RSEM	A56_57_RSEM	A91_RSEM	A92_RSEM	A93_RSEM
TRINITY_DN37806_c0_g1	1.08644080164677	1.90884704704438	1.83824229116135	1.046049704584	0.326191474195271	0.684492647171268	0.332297468876768	0.374610143656426	0.0887621554987005	0.295381416319602	0.287620377032746	0.31153427809265
TRINITY_DN15297_c0_g1	0	0	0.638079202888192	0	0	0	1.37531857298611	1.27153045581315	0.754154372266331	1.2024732012495	0.612623033912618	0.389530886178255
TRINITY_DN22694_c0_g1	2.41666239167199	1.06050053425682	2.97197984265391	4.21966216440721	0	1.46194108593369	1.79930394672862	1.22596976266574	1.50863269400528	11.2439602172089	6.30281976556821	3.44247638063627
TRINITY_DN38413_c0_g1	5.19838833682798	9.48007683991097	0.885767645120926	2.32082609087567	1.77307555672076	1.08878362590985	4.83639460914473	5.96011289768153	5.39084317391925	1.39227057262391	0.334208740722822	1.67455326402921
TRINITY_DN143402_c0_g1	0.187392809411557	0.654793034496651	0.695216423085061	23.3310735703187	7.48879684615401	2.56629147120092	10.8419523778507	6.61880736331588	7.68699703587103	1.11804828354784	4.93836655114807	1.8070344592123
TRINITY_DN40293_c0_g1	0	0	0	0	0	0	1.67316189127668	1.28284618352296	4.08176335504973	0	0	0
TRINITY_DN178991_c0_g1	0	0	0	0	0	0	0.974112802936951	1.65745632717938	1.6638044913917	0	0	0
TRINITY_DN49128_c37_g12	4.52416310555994	0	0	0	0	0	5.29483413347343	3.13326544638546	0	8.57198562889665	7.28675484781311	6.73709832159722
TRINITY_DN80599_c0_g1	1.18949469424145	1.22655755741448	1.52412831214802	0	0.297843431826042	0	0.447049722482027	0.204278663392932	0.199552875135765	0.232115625861464	0.148413230437847	0.202565103897688
TRINITY_DN78819_c0_g1	0.12176886837249	0.046096998311621	0.047567439474241	2.11851841194588	0.666745956524286	0.544391812954926	0.710438890186405	0.613133772486948	0.410443981813334	2.50333634418138	2.31128498905557	2.39099167279236
TRINITY_DN22614_c1_g1	1.50813538573114	2.42534908660616	1.44785153050589	14.0653818753347	18.7932401952064	15.0557248858964	28.4229657633334	15.9393936085036	19.1561041646155	10.6180732333455	20.2821185949677	12.1812615659725
TRINITY_DN50061_c0_g1	0	0	0	0.0702126650403366	0.0143630081337431	0	0	0	0	0.196991474637213	1.23445215166819	1.02028606460967
TRINITY_DN24603_c1_g1	2.7350600315282	2.98794812447957	2.91484262245704	0	0	0	1.66177208943	3.93936215455553	0	1.7932360338887	0	0
TRINITY_DN103308_c1_g1	4.13989847303118	4.97065819805836	6.93443199009986	43.7962803618216	28.7781766654456	22.1483852136678	26.9790236342211	19.6062849510991	15.4404037136298	89.7762725728226	74.9648617608975	54.029041690836
TRINITY_DN21568_c0_g1	1.04901085009115	1.16186001592448	2.32404939490419	0	0	0	0.779347191358794	0	0.543587215061385	0	0	0.911316890414711
TRINITY_DN42410_c1_g1	0.786758137568364	0.80224951447593	0.638079202888192	2.08353108394273	1.9288008028024	2.34880160475079	1.0313465572165	0.81741243587988	0.942692965332914	1.93373263878571	4.02863808412209	7.50824739458273
TRINITY_DN51212_c9_g2	8.21441605665678	2.70193107647589	0.819060644201429	0.404377348825532	0.297843431826042	0.46655801616807	0.183375809731481	0.159015752553681	2.0962770373434	0.499355402947178	0.733418012821618	0.420503452287612
TRINITY_DN46246_c0_g1	0.384021580895278	0.313513503136931	0.48580710374284	1.15172571569555	0.978574422585814	0.777893203315495	0.951333199243599	0.669712411036011	0.543587215061385	1.58926204726113	2.13497453485121	1.8771183679269
TRINITY_DN51535_c0_g1	42.9080923225769	31.9721771389075	20.3459167445857	4.16682415885143	3.46072901243558	2.13086697374759	4.1028913702188	2.58832382246554	24.2472940763585	6.71548380454981	3.08180630948665	4.63412890590939
TRINITY_DN51266_c0_g1	0.393500594600921	0.212154021469273	0.419100102823343	0.712123029832837	0.439583643672191	0.684492647171268	0.469829326175378	0.351978688236801	0.443810777493502	1.132224898801	1.37393827050075	8.0456327204363
TRINITY_DN161691_c0_g1	0.346591629339662	0.230484991558105	0.228548880787478	5.22168019769472	0.723442041262746	1.57090840143529	1.87960204974768	1.70301702032679	0.765492603808136	2.7705761212671	3.16521900854853	3.69952607163144
TRINITY_DN35000_c0_g1	0	0	0	0	0	0	1.28363066812037	2.56569236704592	2.76199320358365	0	0	0
TRINITY_DN79730_c0_g1	0.393500594600921	0.700890032808272	0.580941982691322	1.14291938143626	0.907893303611868	1.44637432657632	1.18055296140795	0.851359619009317	1.96345775356797	4.91526525867074	3.16521900854853	4.68861349300687
TRINITY_DN211241_c0_g1	0.374542567189635	0.719221002897104	0.657218764333449	2.47029576424967	3.60246922428173	2.11530021439022	1.04302110410934	1.12383043096928	1.08717443012277	1.68765198894351	1.07683283738739	0.93460283427795
TRINITY_DN76869_c0_g1	0	0	0	0	0	0	4.27487737810361	9.75207280970134	4.84725595885786	0	0	0
TRINITY_DN3385_c0_g1	1.34869351416956	4.5741161833426	1.97165629300035	0.922999033987882	0.921878337847355	0.668925887813896	0.114467508559092	0.306417995089397	0.432472545951697	2.89710770218338	0.853934019492953	1.49550018111965
TRINITY_DN201104_c0_g1	26.1608625694071	41.5261170053529	37.3196116410006	1.24835738351378	0.212799304718352	0.637792369099154	1.50146062843804	2.49750021847889	19.7774392531064	4.556618051893	0.399209272098796	0.490587361002214
TRINITY_DN49306_c253_g1	0	0	0	4.53621417967381	0	0	1.73068039060239	2.04338219854562	2.77300748565283	0	0	0
TRINITY_DN46324_c1_g2	0.0656239410390665	0.230484991558105	0.257258222955363	1.01963070180611	0.751790083631976	1.16661742269671	1.00856695352315	0.62444950019676	0.388091468202347	1.28689811895116	3.32311729506699	1.176053203656
TRINITY_DN170037_c0_g1	2.55714623582229	0.774753059342682	1.80981441313237	0.562653356458833	0.127755177610662	0.279756903879615	0	0	0.554601497130566	0	0	0
TRINITY_DN32724_c0_g1	5.71365779980139	0.87611254101034	1.3144375286669	0	0	0	0	0.681028138745823	0	0	0	0
TRINITY_DN45506_c2_g2	0	2.63750310807544	0	0	0	0	0	0	0	1.59624455925149	8.17779217491552	3.7384113371118
TRINITY_DN55066_c0_g1	0.24353773674498	0.202988536424857	0.962044426763052	10.3029350653088	3.77293545239536	2.42619063698458	4.82500480729805	1.78252489660363	3.4163711382821	1.16734905002525	6.44202691216311	1.42519019528016
TRINITY_DN232593_c0_g1	0	0	0	0	0	0	0.871035096224535	1.39630124292924	1.20897943182901	0.224921522598666	0.139207146594898	1.176053203656
TRINITY_DN43282_c0_g1	0	0	0	0.949418036765771	2.56719871695745	3.56167454096654	2.26913327290399	0	0	2.42610552974252	1.03972952977793	0.926916212031832
TRINITY_DN31584_c0_g1	0	0	0	0	0	0	0	0	0	0.674976159068432	2.09787122724175	3.32559450707031
TRINITY_DN33722_c0_g1	0	0	0	6.6459262573604	1.44688408252549	1.16661742269671	0	0	0	0	0	0
TRINITY_DN48042_c0_g2	0.224822760967172	1.62309957213023	0.609651324859208	0.641672355758466	0.666745956524286	1.010949829123	2.38388552650925	3.36047334750617	2.02986739545568	0.0844249177016628	0.325002656879873	0.179053082909564
TRINITY_DN47914_c0_g1	30.0854172951768	28.4310650346885	26.5372834079874	5.47682588218029	42.7208778243276	74.8285227017775	106.873073432775	137.675481222208	74.3839821058015	9.7321405756591	7.93648118933519	15.5848526811284
TRINITY_DN49368_c1_g1	1.89215696662642	0.737821546075477	1.3811445295864	2.75162244247909	0.411235601302961	0.388724219381214	0.194765611578157	0.147700024843869	0.0443810777493502	1.31503975818505	1.72655917890947	1.56558408983425
TRINITY_DN37312_c1_g1	39.461377108225	32.3409531254005	23.4414593442171	0.298939346748009	10.9071927819849	1.39967404850421	7.94239357273323	8.7077502550089	8.08610278614256	7.53815067177804	2.97049638665827	9.53322020218495
TRINITY_DN205095_c1_g1	0.992865922757728	0.986637507722414	0.933335084595167	6.14491724071664	3.0634784453681	5.31938405469029	2.76202694781889	2.54306091162629	2.6288499703356	5.28089497743885	2.85890749159222	3.78520930196316
TRINITY_DN177336_c0_g1	0.468360497712152	0.516502039561788	1.03832120840518	2.53170209503071	4.75150987498118	3.34418467451641	0.378141421309638	2.10025861940284	0.743140090197149	0.998499214621922	1.77286857036188	0.85683230331723
TRINITY_DN39134_c0_g1	0.458881484006509	0.516502039561788	0.590511763413951	2.15374374898307	1.36146198151955	1.21331770076882	0.928268850504081	0.987743916143374	0.66539221676763	2.29237984556345	3.34180843499055	3.0452588722119
TRINITY_DN108693_c0_g1	1.63914021617579	2.15793258178085	2.29562151687521	12.1489331332845	36.3380326044718	39.8949356456241	7.15165657952776	8.54873450245522	7.08801446099112	30.2090975568524	17.8221414032366	20.2345809086549
TRINITY_DN32531_c0_g1	2.75377500730601	2.95101661121237	3.8101800483006	8.89630167416169	6.07063877989601	8.02577636010755	7.00273492038247	5.51760838776623	6.10061646843623	14.0778021289342	15.8079618472944	14.362001512621
TRINITY_DN86746_c0_g1	0.112289854666847	0.184387993246484	0.247688442232734	1.0372433703247	0.340554482329015	0.93311603233614	1.59314853330378	1.06725179242021	0.598982574879916	1.21643822523022	1.18814276021577	1.12156861655852
TRINITY_DN5327_c0_g1	0.664989269195874	0.728656061031062	0.857339767091942	1.6791537351172	1.61697233674087	1.41524080786158	1.93683580402723	1.61219341634013	0.9650454789439	2.07444083495514	4.30705237731189	3.01406022897766
TRINITY_DN103942_c0_g1	0.177913795705914	0.691724547763856	0.200121002758493	0.334164683785195	0.326191474195271	0.12453407485897	1.22639691384082	0.953498950705783	0.199552875135765	2.19398990388106	1.58735203231457	1.3863049297998
TRINITY_DN43530_c0_g1	0	0.0644279684004527	0.218979100064849	0.0616443398150751	0	0.979816310408254	3.3924524800324	2.74733957501922	1.78593344257057	0.646834519834544	0.529210334850745	0.599782612322061
TRINITY_DN46906_c0_g2	0.0748599031112314	0.0552624833560368	0	1.06366237310259	0.198436296584609	0.108967315501599	0.297843318290573	0.0226314554196251	0.110790719637064	1.0547824930897	2.05128286355168	1.28502237785096
TRINITY_DN48863_c0_g3	2.12621568966575	1.96437910348995	1.81938419385499	51.7783893362547	105.269888377288	113.152549945966	10.6357969644259	16.5751588364102	17.7031907799014	4.29657237807009	3.5086338331143	3.61384284129972
TRINITY_DN51989_c0_g1	27.1911584437205	37.7728508796646	20.2792097436662	18.707034057086	0	0.140100834216341	0.676269484646378	1.44186193607664	7.38734377369476	0	0.130001062751949	0
TRINITY_DN34385_c7_g1	2.94116781671757	5.49632572266456	0	2.4086514244346	6.439163330696	4.83725927916485	0	2.16845076796987	8.57429464138541	0	0	0
TRINITY_DN34577_c0_g1	82.9408838211088	67.6237573769689	46.568523245282	11.7797811214962	107.908146187117	87.3957899132599	447.147390032862	257.27736303338	682.733232037139	39.315351148648	174.027066439071	23.1319853411915
TRINITY_DN103968_c0_g1	0	0.119960024846031	0	1.6703474008579	0	0	0.469829326175378	0.306417995089397	0	1.75790029139202	1.8470751855808	1.11365591718751
TRINITY_DN195240_c0_g1	1.91087194240423	1.08826656247961	1.1143165259084	0	0	0	0.263673912750546	0.953498950705783	0.321681826314633	0.464019660450492	0	0
TRINITY_DN109285_c0_g1	0	0	0	1.90764240779084	0	0	0.0802981030190647	0	0.366062904063984	5.11923924529832	15.1303382820058	1.55767139046325
TRINITY_DN4750_c0_g1	0.187392809411557	0.405707499760173	0.619221105581836	0.334164683785195	0.226784338953839	0.513258294240184	0.939658652350757	0.170331480263494	0.199552875135765	1.46273046634485	4.10284469934102	3.09205683706326
TRINITY_DN1706_c0_g1	0.131247882078133	0.0183309700888317	0.10470465967111	1.71414106312035	0.382887558933731	0.559958572312298	1.10025485838889	0.442802292223454	0.488191855242852	1.39925308461428	1.80997187797134	1.12156861655852
TRINITY_DN36605_c0_g1	1.96701686973765	0.0644279684004527	0.781062985449816	13.0457511735286	6.02792772939303	12.6918012863413	1.58147398641094	0.31773372279921	0.865269041376018	15.5898333617564	38.642676416898	5.98946126959984
TRINITY_DN2834_c0_g1	0.253016750450623	0.405707499760173	0.123844221116367	1.29215104577623	0.482294694175164	1.30671825691305	1.4897860815452	1.04432255469244	0.598982574879916	6.84201538546609	1.42024766195316	4.17474018814142
TRINITY_DN18176_c0_g1	0	0	0	0	0	0	1.44394212911233	5.04056113010518	5.67915820455371	0	0	0
TRINITY_DN134425_c0_g1	13.6658211439354	22.3446438190173	29.251723563547	518.434134043531	294.293500973617	189.520847530464	91.6184270744758	74.6334776746849	74.0289334838067	89.8537149785339	128.01394350306	130.076412805676
TRINITY_DN204086_c0_g1	4.32729128244274	1.98271007357879	10.5824886943936	8.58879400218842	11.1766881714417	9.82974138735035	0	0	0	6.1319150751734	8.88331296397063	7.09543056454123
TRINITY_DN41389_c1_g2	0	0	0	0	0	0	4.54994109270083	6.58456239787829	6.33353613925216	0	0	0
TRINITY_DN103864_c0_g1	9.7692173560157	22.5751288105754	17.5073509037708	1.62631572956142	2.66660585219889	0.559958572312298	2.57865113808741	1.58926417861236	2.35154922177032	3.4315872563548	6.37702638078713	6.60461712641413
TRINITY_DN45495_c0_g2	0	0	0	0	0	0	0.423985373742508	1.3623540597998	2.63986425240478	0	0	0
TRINITY_DN36179_c0_g1	0.0843389168168744	0.0277660282227892	0.0379976587516127	0.210876004155045	0.255132381323069	1.16661742269671	1.77652434303526	0.919551767576345	1.1425697899413	0.105584044945187	0.139207146594898	0.186965782280567
TRINITY_DN78192_c28_g1	496.455808232411	176.819998330692	288.794309470229	17.1421246583056	645.26456596468	362.104171351003	272.471680441964	202.3636253692	125.075271632375	8.88133206919698	17.8129353193937	13.3105168047771
TRINITY_DN50884_c1_g2	0.187392809411557	0.276581989869726	0.171411660590608	0.360345677529049	0.55297581314911	0.186801112288455	0.538737627347767	0.27247081195996	0.155171797386414	1.25177396772691	0.677623565288593	1.00468674299255
TRINITY_DN7352_c0_g1	2.26669953381605	2.22236055018131	3.32437294455776	8.80847634060276	6.72302172828655	6.51713499610174	5.3406780859063	3.99623857541274	5.05814706553543	9.65490976122023	11.7980149030959	11.3167426404091
TRINITY_DN45504_c0_g1	0.12176886837249	0.1935534782909	0	0.747110357835988	0.425598609436704	0.0467002780721138	0.297843318290573	0.238523628830522	0.25527218442692	2.01815755648737	1.06734778130677	0.880118247180469
TRINITY_DN12704_c4_g1	309.349313645092	530.87486797688	1325.82050137232	12060.9190585616	8763.38190513322	4311.28116347148	5120.27687782174	5525.34209209127	4780.23146087111	244.815757215572	1291.48384107526	510.686521713062
TRINITY_DN103037_c0_g1	84.0273246227555	49.4475222415341	56.9796002790849	18.6894213885674	23.190210553623	51.7003211777014	68.2269062769114	63.9389238596795	113.883141302723	29.1119968092756	11.6401166165774	14.8993868384746
TRINITY_DN64997_c0_g1	0	0.0738630265344102	0	1.66154106659861	0.425598609436704	0.357590700666471	0.378141421309638	0.329347232817176	0.521234701450398	0.773577692023256	1.45735096956262	1.183965903027
TRINITY_DN48635_c0_g1	4.97356557586081	3.74410064064388	2.14306795359095	8.67661933574735	4.76549490921666	6.90585921548296	13.9937952938721	15.6782385242534	7.68699703587103	0.485178787694017	1.15103945260631	1.90040431179014
TRINITY_DN11530_c0_g1	3.96198467732527	6.96253375668156	10.3919374723577	124.312118476501	39.4018890237382	41.6370783999905	29.8899722411852	29.2901656122335	30.0265526679527	97.3779006263312	37.7424330059527	58.873648400014
TRINITY_DN969_c0_g1	1.96701686973765	1.5678370887742	1.74310741221287	0.0440316712964822	0.893530295478125	0.233501390360569	0.286453516443897	0.374610143656426	0.521234701450398	0.56960370539568	0.102103838985436	0.27264901261229
TRINITY_DN1577_c0_g1	0	1.18046055910286	2.96241006193128	0	0	13.8739854683954	0	0	0	7.52418564779732	17.6274187813464	8.39605226400931
TRINITY_DN51227_c0_g1	1.66733420565924	1.57700257381861	1.95279819569399	7.06791627470452	5.04935330680722	9.78304110927824	7.75901776300175	6.01698931853874	3.09468931196746	8.10077186518336	7.76937681897378	7.59393062491445
TRINITY_DN173240_c0_g1	2.59457618737791	4.38029313196216	3.86731726849747	3.98236715747427	5.9995796870238	6.19023304959695	4.33211113238316	5.2335240657883	4.41478341290617	1.41342969986744	1.1047300611539	0.794435016848746
TRINITY_DN78848_c0_g1	28.7085297915238	22.6673228071986	19.669558418807	34.5834266723933	77.1157466178633	53.2867963384941	115.033296965826	112.2907305814	122.901246721602	38.2675511675487	27.7730811207517	22.0337026684962
TRINITY_DN51297_c2_g1	0.0469089652612586	0	0	0	0	0	2.1546657643449	7.53835913089222	4.41478341290617	0	2.43207996796457	1.60446935531461
TRINITY_DN17227_c0_g1	3.07217264716222	3.72550009746551	3.25766594363826	11.9380571291295	13.5877836684192	12.9097359173445	3.06015501115563	2.61125306019332	1.90773844427681	2.74243448203321	3.2118073722386	4.01106034972409
TRINITY_DN65462_c0_g1	0.393500594600921	0.285747474914142	0.142983782561624	0.474590013865868	0.312206439959785	0.700059406528639	0.343687270723443	0.363294415946613	0.277300748565283	1.0547824930897	1.17893667637283	1.21493846913636
TRINITY_DN40381_c0_g1	2.55714623582229	1.62309957213023	0.0858465623647545	0	0	0	0.0686235561262219	0.0681921485670282	0.0443810777493502	0	0	0
TRINITY_DN32811_c0_g1	41.812415558858	36.4171678123597	28.1754046963902	2.26798808531989	7.33269362617412	6.19023304959695	10.8419523778507	17.9714600793394	21.152604764391	13.0581437870687	15.6129602531665	5.70121293537043
TRINITY_DN84167_c0_g1	0.599365328156807	0.212154021469273	0.438239664268599	1.6791537351172	0.55297581314911	0.653359128456525	1.57008418456426	1.010375371563	1.03145512083161	1.42739472384816	1.2439372077488	2.16514062503143
TRINITY_DN13644_c0_g1	0	0	0	0	0	0	1.97128995461342	4.041501486252	1.67481877346088	0	0	0
TRINITY_DN12620_c1_g1	0	0	0	0	0	0	0	0	0	0.808701843247507	0.510519194927182	0.864518925563348
TRINITY_DN8461_c1_g1	0	3.80852860904433	0.942904865317796	0	0	0	0	0	0	2.54565459866843	0.816830711883491	2.17305332440243
TRINITY_DN1150_c0_g1	0.515269462973411	0.46096998311621	0.933335084595167	2.98891744941202	2.92173823352196	2.79979286156149	2.20050971677777	3.61031270404651	1.33110838300788	0.217939010608302	0.35262090840872	0.186965782280567
TRINITY_DN173106_c0_g1	1.92010790447639	0.986637507722414	1.28600965063791	0.325358349525899	0.297843431826042	0.0934005561442276	0.0686235561262219	0	1.47526589832512	0.0493007664774121	0.120794978909	0.0232859438632387
TRINITY_DN136241_c1_g1	0.0656239410390665	0.516502039561788	0.676358325778705	1.38902072262849	1.5742612862379	1.24445121948357	0.126142055451935	0.136086514825903	0.144157515317232	1.41342969986744	0.965243942321338	0.981400799129313
TRINITY_DN49696_c3_g1	0.196628771483721	0.119960024846031	0.200121002758493	0.527428019421647	0.666745956524286	0.0778337967868563	0.69904908833973	0.556257351629732	0.476853623701048	0.752418564779732	0.937625690792491	0.693152464899902
TRINITY_DN33674_c1_g1	6.81881357722597	3.71633461242109	0	2.68117176840472	3.70187635952316	0	0	0	0	13.1637278320139	2.80339201629686	5.15591491014585
TRINITY_DN201093_c0_g1	0.833667102829622	0.101359481667658	0.828630424924057	1.3714080541099	0.680730990759773	0.622225609741783	0.332297468876768	0.181647207973307	0.698759012447799	1.6383512224661	2.05128286355168	1.76792311660706
TRINITY_DN38493_c0_g1	2.14493066544356	0	2.29562151687521	3.05032378019306	2.36876242037285	3.95084352490083	0	0	0	3.81139359037607	0.445518663551207	3.52047298872188
TRINITY_DN50315_c2_g1	1.15206474268583	8.96357480034918	2.20020517378782	4.60642684471415	4.39697035841668	1.16661742269671	0.99717715167647	2.58832382246554	2.66221676601577	15.1818853885013	15.0190283591774	3.4659884016244
TRINITY_DN7262_c0_g1	0.477596459784317	0.221319506513689	0.38110244407173	0.316552015266602	0.921878337847355	0.71562616588601	0.871035096224535	0.397241599076051	0.443810777493502	1.4204122118578	2.17207784246068	1.90040431179014
TRINITY_DN83051_c0_g1	0.253016750450623	0.276581989869726	0.428669883545971	6.08327290090157	3.70187635952316	3.2974843964443	1.67316189127668	1.6687720548892	1.37548946075723	0.808701843247507	1.16024553644926	3.24013735386347
TRINITY_DN39130_c0_g1	1.23640365950271	1.23572304245889	2.82899606009229	0.254907675451527	0.312206439959785	0.155667593573713	0.481219128022054	0.533625896210107	0.687744730378617	0.485178787694017	0.0834126990618729	0.389530886178255
TRINITY_DN32910_c0_g1	11.8487671320537	8.05080031916117	7.43909719114906	1.95167407908732	2.62389480169591	3.42201847130327	4.11456591711165	1.87334850059028	4.09310158659153	19.5698651962634	33.9087965159585	8.74647180758232
TRINITY_DN5040_c0_g1	0	0.147456479979279	0.257258222955363	0.694510361314244	0.226784338953839	0.233501390360569	0.126142055451935	0.136086514825903	0.0997764375678823	1.55413789603688	1.99576738825632	2.46107558150696
TRINITY_DN49567_c6_g1	28.51190102004	24.2165593527944	29.5756887874219	9.21285368942829	27.9984165133427	28.2140841884058	40.3654577446192	30.5959410334842	21.8627020083806	5.78025038038603	7.58386028092647	4.41619055751947
TRINITY_DN169745_c0_g1	0.468360497712152	0.396542014715757	0.447809444991228	0.351539343269753	1.33311393915032	0.233501390360569	1.85653770100816	1.29416191123277	0.399429699744152	1.16036653803488	2.51549266702645	2.57027083282681
TRINITY_DN50013_c0_g1	2.69763007997259	3.60580964570902	3.6100590455421	21.6695325037201	8.581141412115	9.81417462799298	10.0626051864919	8.74169743813834	7.63127772657988	9.52816658903152	7.47227138586042	12.1111776572579
TRINITY_DN3727_c0_g1	0	0	0	0	0	0	13.3633697616586	16.6659824403968	16.3497298832825	0	0	0
TRINITY_DN78586_c0_g1	70.8111490007545	23.9952398462807	16.5548762577304	3.45493913805263	7.6449000661339	4.89952631659434	5.31789848221295	5.69925559573953	32.8993365911734	2.81268278448171	5.42098852230874	5.29630880469994
TRINITY_DN40457_c1_g1	19.6322526425539	18.8126971998427	19.7075560775586	2.13613108046448	3.36132187719415	2.05303317696074	4.93975706090331	4.40479590219861	5.6901724866229	3.15038245528836	5.30967859948036	2.22753791149991
TRINITY_DN48492_c0_g1	0.918006019646497	1.18046055910286	1.20016308827316	3.20859978782636	2.38274745460833	3.0795497654411	2.30358742349019	1.70301702032679	1.38650374282642	3.54415381329036	4.88257210361505	4.8443806320532
TRINITY_DN3666_c0_g1	1.7983390361039	0.590095493006657	1.20016308827316	4.57120150767696	4.09912692659064	3.51497426289443	0.607361183473989	0.987743916143374	0.9650454789439	1.25875647971727	2.19076898238424	4.00337372747797
TRINITY_DN36767_c0_g1	0.309161677784047	0.295182533048099	0.419100102823343	2.62857177188297	2.65224284406514	1.26001797884094	2.16605556619158	1.48712484691589	4.88062275453803	0.871967633705645	2.90549585528229	1.90040431179014
TRINITY_DN51357_c2_g3	0	0.101359481667658	0.390672224794358	2.53170209503071	21.8994296910774	5.05474914561498	15.5983336290226	2.13420580253228	0.0997764375678823	0.949410039416945	7.02675272230921	2.27433587635128
TRINITY_DN50483_c18_g1	178.133271330944	82.046995959805	60.589659324627	12.2369964758775	316.235641715198	40.983719271534	145.290020826474	55.3901893572242	30.2261055430885	14.1692095586262	18.184247367726	8.08451798591666
TRINITY_DN48619_c0_g1	2.66943609048914	1.31875155403772	1.26687008919266	0.430796351603421	0	0.0311335187147425	0.240609564011027	0.976428188433561	1.81897628877811	0.217939010608302	0	0.0155993216171211
TRINITY_DN2879_c3_g1	27.1911584437205	20.3527682603941	16.1737738136587	0	45.358757660259	1.99076613953125	17.3517936233183	8.53741877474541	2.95053179665023	1.94071515077607	7.44437416209391	2.27433587635128
TRINITY_DN136780_c0_g1	11.9423420109427	48.1934682289863	23.4034616854655	2.22419442305744	7.06357621061556	23.4702254653852	3.72474994890917	6.09649719481558	1.13155550787212	209.867226747443	14.9540278278015	63.8113988846451
TRINITY_DN48218_c3_g1	0.94595695749647	0.571764522917825	0.419100102823343	9.23927269220619	6.70865872015281	2.41062387762721	3.62167224219675	1.29416191123277	1.15358407201048	1.72975865215813	5.04047039013351	1.49550018111965
TRINITY_DN175389_c0_g1	2.40718337796635	3.24619914426047	3.20052872344139	20.5268511313179	4.56705861263206	3.34418467451641	4.04565761593926	4.47298805076564	2.38491601745048	7.20764510423419	15.9563750777323	11.6983608272164
TRINITY_DN72557_c0_g1	0.599365328156807	0.756152516164309	0.438239664268599	4.02616081973672	4.32591126554447	1.32184025171735	3.09432441669566	2.33878224823336	4.80287488110851	1.18829658599634	2.5246987508694	0.755549751368386
TRINITY_DN42337_c2_g1	14.4900092330594	7.92167480927073	5.16261523571911	9.67006904380961	0	3.84187620939923	2.97985690813657	5.26776903122589	2.3625635038395	12.8332222644701	18.4071461856204	11.2077734662142
TRINITY_DN45381_c0_g1	1.17077971846364	1.3095860689933	0.714355984530318	0	0	0	0	0	0.243933952885115	0.0139650239807262	0	0.0544845870974809
TRINITY_DN40478_c0_g1	0.299682664078404	0.350445016404136	0.371532663349102	0.984643373802957	0.695093998893516	0.839715476191912	1.04302110410934	0.760536015022664	0.421458263882516	1.20945571323986	1.29945268304416	1.74463717274382
TRINITY_DN134877_c0_g1	10.6497934241066	3.32895808274975	6.62003654694763	1.58228405826494	0.851197218873408	2.37949035891246	12.5381786178669	20.0035265501752	15.0409740138856	4.6340604576043	5.04047039013351	6.58901780479701
TRINITY_DN50090_c1_g6	0.908527005940854	0.848346512787551	0.942904865317796	0.395571014566235	0	0.108967315501599	4.67608314815277	1.95255859455897	4.43681197704453	0.351664694787377	0.0371033076094619	0
TRINITY_DN48717_c0_g1	4.45853916452087	3.0709766360584	0.904907206566183	20.8431651375505	13.9990192697222	20.8416669567548	10.383512853522	9.27532333434845	4.50354556840487	5.76607376513286	14.3785081014983	6.81486885255794
TRINITY_DN49681_c0_g1	1.70476415721486	3.34755862592813	2.85742393812127	10.8215567504711	2.95008627589119	6.40816768060015	5.89080551510074	4.49561950618526	7.37632949162558	20.7370026550162	11.473012246216	17.4852569929185
TRINITY_DN46448_c9_g6	0.918006019646497	0.959141052589166	0.781062985449816	3.98236715747427	1.26243282017637	3.59280805968129	4.5957850451337	4.14364081794846	3.17243718539698	7.0318127568405	5.74571220695095	5.03134641433376
TRINITY_DN206563_c0_g1	0.590129366084642	1.29098552581493	1.52412831214802	8.68542567000665	7.04921320248182	7.43468426908051	3.1059989635885	3.20145759495249	2.7176121258343	4.59893630638005	5.17019248064779	10.3041431980456
TRINITY_DN20184_c0_g1	0	0.0552624833560368	0	0.0528380055557787	0	0	1.93683580402723	0.533625896210107	4.59230772390357	0	0	0
TRINITY_DN102626_c58_g1	7.28717407493812	1.97354458853437	6.09623178445318	4.65045851601063	0	0	0	0	0	0	0	0
TRINITY_DN50075_c0_g2	420.914388340907	529.685241932733	294.147194463845	116.628710839782	411.775726003569	436.668503908258	298.384903368383	265.17871879791	335.049601302421	64.524758529128	37.7703302297192	15.4446848636992
TRINITY_DN46705_c0_g1	0.374542567189635	0.571764522917825	0.495376884465469	3.68342781072627	1.43252107439175	2.03746641760336	1.63899248573665	1.33972260438017	1.23133194544	2.73545197004285	2.58049319840242	3.24782397610959
TRINITY_DN134500_c0_g1	3.3157103839072	4.4724871285854	8.07745785817615	29.853949157083	29.3171674443592	57.3617291737008	25.603705061235	24.7945461060482	15.8949048237198	51.6494296014433	57.8111378391065	30.6791180012546
TRINITY_DN48672_c0_g1	12.5511863528052	18.4344861552157	3.238526382193	6.9712846068863	18.239886408159	30.7652536648024	34.3023814765875	38.9400990902383	35.4727912016905	4.66918460882855	2.09787122724175	1.28502237785096
TRINITY_DN51522_c0_g1	190.759317586861	71.155973569233	159.175288616033	69.8523193628075	66.7191965724229	87.5358907474762	120.580130465157	151.775771295559	121.669914776162	54.4409532586815	14.7682323175165	25.8268246698304
TRINITY_DN105095_c0_g1	4.24295236562587	4.40805916018495	4.05786849053333	1.88122340501295	6.94980606724039	3.1885170809427	3.16323271786805	3.36047334750617	10.9148295810865	1.14618992278172	0.603416950069669	0.179053082909564
TRINITY_DN44688_c1_g1	2.98783373034535	4.94289216983557	5.33402689630972	19.5598204260336	10.1981137488559	5.84820910828785	18.0625172585509	19.5949692233893	13.3438027268138	7.78423132162023	10.749079289475	12.368227348253
TRINITY_DN46438_c0_g3	13.0100678368117	3.80852860904433	14.2116873013809	6.61950725458251	8.92131792054576	10.7788689435969	2.39527532835593	1.38498551521942	2.65087853447396	8.27660421257705	9.78355637491599	10.8571278455163
TRINITY_DN46219_c1_g1	7.59633575272216	7.97693729262676	7.70592519482705	42.9875256641705	16.4388407829673	28.6966537284843	21.0651537703808	18.4368938269825	16.4054491925737	20.2308763313511	14.6198190870786	18.5523410223796
TRINITY_DN78312_c1_g1	68.3383416817491	139.462290008921	68.6862567442485	234.936575414681	351.637432973689	295.441525843549	425.108123459544	402.786305653859	526.267256507596	321.618310919028	514.042614288892	102.131019398541
TRINITY_DN12007_c0_g1	0.421451532450894	0.765318001208725	0.971614207485681	1.89002973927225	2.08490402278229	1.52420812336318	2.39527532835593	1.12383043096928	0.887297605514382	2.5526371106588	3.69442934339927	2.24313723311703
TRINITY_DN199677_c0_g1	4.36472123399836	3.69800364233226	4.03872892908807	0	0.879545261242638	0	0	0	0	0	0.278414293189796	0
TRINITY_DN50984_c0_g1	0.262252712522788	0.322678988181347	0.228548880787478	1.74936640015754	0.992937430719557	1.30671825691305	0.928268850504081	0.783465252750442	0.92066440119455	1.4978546175691	1.1231422288398	1.05148470784392
TRINITY_DN36285_c0_g1	0	0	0	0	0	0	2.09743201006536	3.23540477808193	1.04279335237342	0	0	1.69783920789245
TRINITY_DN26107_c0_g1	100.044184217324	35.6701807812398	62.4470411772337	30.4603961758043	20.9064922603579	50.7516383860079	92.3177609078617	84.8509842320293	117.011197410371	34.969689595373	7.97358449694465	14.8605015729942
TRINITY_DN51325_c2_g1	53.2863970720885	16.3873481132365	11.9160657845057	1.59109039252424	1.65930541334559	1.24445121948357	1.53563003397807	1.51005408464367	42.4607052756411	1.84930772108404	1.73576526275242	1.65126732016598
TRINITY_DN44978_c0_g1	9.06679813526421	5.37636569781853	8.41071139863474	0.747110357835988	7.23366446483094	6.34590064317066	3.95396971107352	3.74639921887241	6.00084003086835	1.30784565492225	1.63366142376698	0.763236373614504
TRINITY_DN59679_c0_g1	4.954850600083	4.5741161833426	5.96281778261418	1.01963070180611	0.439583643672191	0.482124775525441	0.343687270723443	2.97454747613993	4.12614443279908	7.06714849933719	1.2439372077488	3.26342329772671
TRINITY_DN135047_c0_g1	59.8991028641251	11.2875644052877	2.92413093904077	0.316552015266602	0.297843431826042	0.202367871645826	0.309517865183416	0.181647207973307	36.4044698849542	0.168849835403326	0.0742066152189237	0.179053082909564
TRINITY_DN81239_c0_g1	27.0132446480146	29.8603415554383	38.5197747292737	11.0238644294009	18.4243376705081	11.0430590881192	17.1111840593073	15.644291341124	17.6364571885411	7.41161909086176	6.00571433245485	8.48173549434104
TRINITY_DN78549_c0_g1	13.4222834071904	39.4603784201953	18.2121371075785	79.2762870654249	52.0250833038071	63.8632974104452	51.0584884633246	68.9455378066552	56.093146982562	107.510795071983	59.5748003256255	99.8177982567089
TRINITY_DN12009_c0_g2	0	0	0	2.79541610474153	0.936241345981098	2.53515795248618	1.70761604186288	0	0	1.20945571323986	3.10021847717255	0
TRINITY_DN78689_c0_g1	199.273659359229	237.407628497534	135.581557172671	42.4600976447489	51.0748569235905	200.984209121233	27.8845128810318	40.2116295460515	91.3550470775749	49.560812151235	58.2471714465771	17.3918871403407
TRINITY_DN53016_c0_g1	2.21979056855479	0.959141052589166	2.84813562153754	1.6879600693765	0.581701829416596	1.19775094141145	0.160311460991962	0.295102267379585	3.76008152873509	0.239098137851827	0.250517069423284	0.568583969087819
TRINITY_DN104266_c0_g1	0	0.0644279684004527	0.10470465967111	3.19098711930777	0.695093998893516	0.731192925243382	0.389531223156314	0.249839356540335	0.521234701450398	1.72277614016777	2.41338882804101	1.75232379498993
TRINITY_DN49595_c0_g1	0.159198819928106	0.156891538113236	0.200121002758493	1.06366237310259	2.31206633563439	3.0795497654411	1.01995675536982	0.226910118812557	0.25527218442692	0.267239777085715	0.325002656879873	0.280335634858408
TRINITY_DN78192_c26_g1	9.43210474038168	4.59244715343143	7.70592519482705	0.826367366169656	14.3679217944205	7.52808482522474	9.31771214571934	1.39630124292924	7.02128086963078	2.20795492786178	1.47604210948619	0.521786004236456
TRINITY_DN38139_c0_g1	0.337112615634019	0.470405041250167	0.48580710374284	3.84170381835957	0.666745956524286	0.700059406528639	0.492893674914897	0.613133772486948	0.842916527765031	0.696135286311956	3.33232337890994	3.54375893258511
TRINITY_DN116000_c0_g1	0	2.34232057502734	0	0	0	0	0	0	0	0.766383588760458	0.983935082244902	1.75232379498993
TRINITY_DN11620_c0_g1	0.384021580895278	0.414872984804589	0.209690783481122	0.298939346748009	0.780138126001205	0.171234352931084	1.868212247901	1.46449339149627	2.34053493970113	0.60472785661993	0.222898817894436	0.124568495812083
TRINITY_DN203728_c0_g1	4.99228055163861	6.29857523714049	8.71553706106434	32.2714069157769	11.7013159422216	24.7458102035835	15.5524896765897	12.7266202858413	11.8908893420996	58.3788784299739	18.7689731778721	27.4000953819107
TRINITY_DN46306_c2_g1	0.253016750450623	0.249085534736478	0.333253540458588	1.3626017198506	0.482294694175164	0.497691534882813	0.893814699917887	0.556257351629732	0.576954010741553	1.88464346358073	1.43865982963906	2.27433587635128
TRINITY_DN197799_c0_g1	0	0	0	0	0	0	0	0	0	0.907091784929896	1.16024553644926	2.08737009407071
TRINITY_DN47091_c5_g1	1.77962406032609	2.31455454680455	2.54330995910794	32.9483046085726	6.04229073752678	8.99002591115844	9.67307396333562	6.13044437794502	6.07858790429786	16.1734020911328	14.7035107583782	17.5241422583989
TRINITY_DN202329_c0_g2	0.515269462973411	0.525667524606204	0.666788545056077	13.4237095195762	2.46779158171602	4.6504581668764	1.93683580402723	1.29416191123277	1.4862801803943	1.53996128078371	3.07260022564371	1.63566799854886
TRINITY_DN26094_c0_g1	1.67657016773141	1.14352904583565	1.22887243044104	1.72294739737965	2.62389480169591	4.0904995945641	2.75063714597221	3.3831048029258	3.67164332270902	0.667993647078069	0.0557944475330253	0.108969174194962
TRINITY_DN48910_c0_g2	0.131247882078133	0.239650476602521	0.562083885384967	9.27449802924337	4.99265722206876	3.11068328415585	5.61574180050352	4.12100936252884	3.73805296459673	1.70881111618704	1.93076685688034	1.19165252527312
TRINITY_DN31145_c1_g1	113.99097304956	134.961767279024	88.2128313804939	50.89037763027	61.8686575360985	98.5322495575233	118.58606090685	153.637506286131	120.416554266584	51.9939001929679	19.3073895965658	20.7486802906452
TRINITY_DN44574_c0_g1	0.196628771483721	0.332114046315304	0.352393101903845	1.81981707423191	0.822471202605922	0.793015198119799	0.550127429194443	0.556257351629732	0.598982574879916	1.28689811895116	2.09787122724175	1.85360634693878
TRINITY_DN50980_c0_g1	0.112289854666847	0.230484991558105	0.257258222955363	0.589072359236722	0.397250567067474	1.22888446012619	1.47839627969852	1.24889900039352	1.50863269400528	0.984534190641195	1.35524713057719	1.02028606460967
TRINITY_DN35152_c0_g1	0.0843389168168744	0	0.190551222035865	0.237295006932934	0.212799304718352	0.3420239413091	0.378141421309638	0.408557326785863	0.366062904063984	0.871967633705645	1.39235043818665	1.69783920789245
TRINITY_DN30503_c0_g1	1.48917735831985	2.0565731001132	1.50498875070276	5.81955889119074	3.10618949587108	5.69254151471414	6.25755713456371	2.27059009966633	4.92500383228738	13.2691002856867	8.85541574020412	6.33988081317285
TRINITY_DN43254_c0_g1	1.69528514350922	1.32791703908213	1.53341662873175	31.9724675690289	2.68059088643437	5.13258294240184	6.18893357843748	4.16657005567624	4.79186059903933	19.2042354774953	19.9387037704019	15.7874177850261
TRINITY_DN26597_c0_g1	0.337112615634019	0.184387993246484	0.0951348789484821	0.316552015266602	0.709079033129003	0.777893203315495	0.148921659145287	0.0795078762768407	0.0887621554987005	1.41342969986744	2.06997400347524	0.887804869426587
TRINITY_DN135343_c0_g1	0.477596459784317	0.359610501448552	0.276116320261719	0.632866021499169	0.411235601302961	0.279756903879615	0.263673912750546	0.249839356540335	0.488191855242852	1.51880215354019	1.35524713057719	0.97348809975831
TRINITY_DN34385_c168_g1	0.693183258679325	0.34127953135972	1.19059330755053	2.22419442305744	4.08476391845689	2.39505711826984	1.71900584370955	2.12289007482246	0.765492603808136	1.22363232849302	1.39235043818665	1.3162210210852
TRINITY_DN103006_c0_g1	81.2830286291552	26.3100639661748	16.8689902367437	6.17109823446049	6.32577116121908	6.31476712445592	6.33785523758277	5.36990836292236	59.2765984500281	8.51570235042887	10.2385600945478	9.05800608567497
TRINITY_DN45157_c0_g1	0.271731726228431	1.02356902098962	0.228548880787478	3.31427579893792	0.822471202605922	1.58647516079267	3.81643785377491	1.94124286684916	1.08717443012277	2.41192891448936	2.85890749159222	2.38330505054624
TRINITY_DN49146_c3_g1	8.71097054385238	9.7935903430479	9.72514892730163	22.0210718469899	18.2259013739235	41.7460457154921	21.4205155879971	26.0321293787319	51.0903952768451	60.938498052623	77.4248389526286	29.9859655363547
TRINITY_DN47929_c0_g1	1.25511863528052	1.0144035359452	1.41914218833801	3.12077445426743	2.97843431826042	2.45732415569932	0.802126795052146	0.613133772486948	0.432472545951697	1.75091777940165	2.61759650601188	1.88480499017302
TRINITY_DN78213_c3_g1	241.704155222022	160.764764263771	143.820856910715	11.7621684529776	390.160154710082	148.039436724048	127.731787044685	111.541212511779	37.6688446766018	8.55082650165313	15.5666508617141	21.1535844213157
TRINITY_DN53537_c0_g1	0	0	0	0	0	0	3.80504805192823	2.83816317900588	2.29615386195178	0	0	0
TRINITY_DN51233_c54_g1	1.33945755209739	0.756152516164309	1.685970192016	8.95794601397677	3.219581665348	12.3653441043896	5.0886787200486	4.09837790710921	4.037706226773	8.63525141935479	8.37279376904345	7.36785350002864
TRINITY_DN214017_c0_g1	0.0935748788890393	0.1935534782909	0.200121002758493	1.15172571569555	0.439583643672191	0.233501390360569	0.561517231041119	0.760536015022664	0.188538593066583	0.907091784929896	1.86576632550437	1.35510628656556
TRINITY_DN51432_c0_g1	284.069027143775	285.222885681894	195.952237397233	71.8304124446727	199.959153420684	231.795718299554	188.119377455575	196.017586600152	180.003496311385	92.0195632431811	42.6063139696441	32.4081558523813
TRINITY_DN18366_c0_g1	0.177913795705914	0.516502039561788	0.361962882626473	3.34926312694107	0.808486168370435	0.71562616588601	2.76202694781889	1.81647207973307	2.51805925069853	0.337488079534216	0.937625690792491	0.6230685561853
TRINITY_DN78712_c0_g1	20.8125113747232	1.73362453884231	13.3734870957343	0.0878253335589294	0.52462777077988	0.0155667593573713	0.572907032887795	1.010375371563	0.377077186133165	0.147690708159801	0.0557944475330253	0.0700839087146019
TRINITY_DN41042_c0_g1	0.24353773674498	0.147456479979279	0.228548880787478	0.492202682384461	0.467931686041421	0.46655801616807	0.527063080454925	0.408557326785863	0.277300748565283	0.646834519834544	0.993141166087851	1.02028606460967
TRINITY_DN44074_c0_g1	0	0	0	0.0702126650403366	0	0	0	0	0	1.65252783771926	1.41104157811021	0.366018865190131
TRINITY_DN9178_c0_g1	0	0	0	0	0	0.155667593573713	0	0	0	0.949410039416945	1.71735309506652	0.981400799129313
TRINITY_DN25064_c0_g1	0	0	0.781062985449816	0	0	0	2.1546657643449	0.828728163589692	2.15199634663455	0	0.983935082244902	2.62475541992429
TRINITY_DN49380_c0_g1	134.007490324642	52.8503433508182	40.0439030414217	0.0528380055557787	1.78706059095625	0.3420239413091	1.04302110410934	0.771851742732477	27.4087169796863	0.302363928309965	0.269208209346847	0.218164425514809
TRINITY_DN42732_c0_g1	1.11463479113022	0	1.32400730938953	8.38648632325864	0.354539516564501	0	0	0	0	6.01236600624749	13.4687796344723	1.58887003369749
TRINITY_DN20577_c0_g1	0.103053892594682	0.110794539801615	0	2.61976543762368	0.255132381323069	1.83554331051061	0.83658094563834	0.397241599076051	0.221905388746751	2.41891142647972	1.57814594847162	0.599782612322061
TRINITY_DN49126_c2_g1	0.196628771483721	0.221319506513689	0.218979100064849	2.32963242513496	0	0	0.492893674914897	0.54494162391992	0.632349370560085	2.58077874989268	1.08603892123034	1.64335462079497
TRINITY_DN27947_c0_g1	1.22692464579707	0.903608996143588	1.25730030847003	11.1293024314784	3.13453753824031	7.09266032777141	3.83950220251443	4.00755430312256	3.30558041864503	8.52268486241924	4.64126111803471	4.75101077947536
TRINITY_DN46396_c1_g1	28.446277079001	17.3831511060033	6.62003654694763	4.36913183778121	18.8215882375756	6.95255949355507	4.1028913702188	3.88278351600647	12.7671726655448	2.72846945805249	4.16784523071699	1.40981695078793
TRINITY_DN84129_c0_g1	1.00210188482989	1.35568306730492	1.57169575162226	0.0966316678182259	0.510642736544394	0.326457181951729	0.504283476761573	0.62444950019676	2.48469245501837	0.11256655693555	0.0278972237665127	0.171366460663446
TRINITY_DN78711_c0_g1	21.6366994638472	13.9894954817636	6.01995500281105	0.24610134119223	0.297843431826042	0.186801112288455	0.435375175589184	0.329347232817176	13.2106594935657	0.0914074296920259	0.29710543311336	0.35041954357301
TRINITY_DN5499_c0_g1	4.58954399496553	3.92848863389037	3.08625428304765	0.281326678229416	1.91481576856691	0.46655801616807	0.504283476761573	0.874288856737095	2.41795886365803	1.4906605143063	0.501313111084233	0.288248334229411
TRINITY_DN51241_c6_g1	0	0	0.38110244407173	0	0	0	0.802126795052146	0.295102267379585	0.721111526058785	0.843825994471757	1.42945374579611	0.919003512660829
TRINITY_DN20024_c0_g1	59.2997375359683	22.0494612859692	12.8018334296267	1.09008137588048	2.43944353934679	1.81997655115323	0.802126795052146	1.69170129261697	17.2593800024079	2.50333634418138	2.05128286355168	2.25873655473415
TRINITY_DN49540_c3_g1	0.871097054385238	0.949975567544751	0	7.35804928719323	5.94288360228534	2.69082554605989	2.39527532835593	2.07762716398321	1.77459521102876	7.00388270887905	8.15938000722963	5.79458278794827
TRINITY_DN10653_c0_g1	2.79120495886163	1.82581853546555	1.64797253326439	0	0.226784338953839	0.777893203315495	0.309517865183416	0.340662960526988	0.199552875135765	0.161655732140527	0.408415355941745	0.171366460663446
TRINITY_DN26412_c0_g1	3.99941462888089	1.12519807574682	2.13377963700723	0.413183683084828	0.482294694175164	0.186801112288455	0.137531857298611	0.0568764208572157	0.554601497130566	1.44157133910132	1.20683390013934	1.50318680336577
TRINITY_DN51059_c0_g3	1.32997853839175	1.41094555066096	1.49541896998013	0.316552015266602	1.2197217696734	0.419857738095956	6.41815334060184	8.84383676983481	9.05114826508646	0.689152774321593	0.427106495865309	0.186965782280567
TRINITY_DN45690_c3_g1	7064.52152200627	4154.37363024853	4826.898602581	281.475671884722	774.292003716874	969.862479710598	497.896360631003	612.19992716858	1395.23806850728	613.765766230729	219.251255886965	228.398710881265
TRINITY_DN51395_c0_g1	13.609676216602	13.8881360000959	10.6683352567583	24.7374689524318	15.72938377594	19.0065684107972	12.1028034422777	8.90071319069202	6.58880832367908	34.8289813992035	35.0503509124842	36.8241203327758
TRINITY_DN47803_c0_g1	0.159198819928106	0.129125509890447	0.200121002758493	0.571459690718129	0.326191474195271	0.310890422594357	0.538737627347767	0.351978688236801	0.25527218442692	0.801719331257144	0.863140103335902	3.40359111515591
TRINITY_DN202131_c0_g1	0.786758137568364	0.820850057654303	1.40028409103165	3.99117349173357	3.91467566424151	3.35975143387379	2.67033904295315	1.89597995600991	1.46425161625593	4.38078570449931	6.07992094767377	4.9144645407678
TRINITY_DN169429_c0_g1	3.1565115639791	0.968306537633582	2.08593073339408	3.41971380101544	5.02100526443799	11.1364596442634	58.8975195842993	39.0877991150822	84.8106198316452	9.68283980918169	2.32997612897914	1.7991217598413
TRINITY_DN42285_c0_g1	0.0561449273334236	0.239650476602521	0.0571372201968694	0.562653356458833	0.808486168370435	0.653359128456525	0.206155413424833	0.159015752553681	0.243933952885115	0.998499214621922	2.16287175861773	3.34119382868743
TRINITY_DN11437_c0_g1	7.09978126552656	4.5741161833426	8.26772761607311	0.167082341892597	0.212799304718352	0.762326443958124	5.20314622860769	3.01981038697918	1.94110523995698	0	0.835521851807054	6.61252982578514
TRINITY_DN24829_c0_g1	0	0	0	0	0.921878337847355	0.575525331669669	0.79073699320547	0.0681921485670282	0.410443981813334	0.13351409290664	1.59655811615752	1.03588538622679
TRINITY_DN134463_c0_g1	34.1878858166523	35.4302607315477	49.8644683118107	314.916179175679	112.645293053965	145.488712012204	185.655193826047	126.856156620086	199.525663380064	386.958753803394	432.83072720996	392.355267699454
TRINITY_DN9435_c0_g1	0.440166508228702	0.497901496383415	0.657218764333449	1.80220440571332	0.936241345981098	1.13548390398197	1.43255232726565	0.942183222995971	1.63043769571153	5.49904557931958	3.67573820347571	5.29630880469994
TRINITY_DN84986_c0_g1	0.224822760967172	0.212154021469273	0.371532663349102	1.11650037865837	0.822471202605922	0.870848994906655	0.83658094563834	0.601818044777136	0.454825059562684	1.33598729415614	2.57128711455947	1.95488889888762
TRINITY_DN102675_c3_g1	160.149394866638	167.469047000671	160.59471226851	251.516284725562	624.116926357235	245.000777880136	1453.38114264772	1422.77885464097	978.605679918426	428.341563275006	428.755779734385	387.136955502839
TRINITY_DN33781_c1_g1	2.58509717367226	1.6966930255751	3.97202192816858	0	0	1.55534164207792	0	0	0	0	0	0
TRINITY_DN169542_c0_g1	27.9966315570666	53.4037769036472	47.8449631151973	3.41971380101544	5.23380456915634	4.29286746620993	53.5337771496534	53.8578015994691	6.59982260574826	4.43706898296709	1.50366036101503	3.23222465449246
TRINITY_DN37879_c0_g1	0	0	0.047567439474241	1.11650037865837	0.113392169476919	0.295323663236986	0.0458439524328703	0.181647207973307	0.155171797386414	0.81568435523787	1.43865982963906	1.61215597756073
TRINITY_DN48770_c0_g1	0.0656239410390665	0.0738630265344102	0.0379976587516127	0.466021688640607	0.042711050502973	0.217934631003198	0.469829326175378	0.261155084250147	0.0664096418877138	1.11804828354784	1.03972952977793	0.89571756879759
TRINITY_DN172032_c0_g1	0.384021580895278	0.636192491318278	0.733495545975575	10.0480273898572	2.68059088643437	5.95717642378945	21.1799060239861	13.1691247957566	8.43013712606818	27.0305734623301	49.1970330844828	31.9252551136252
TRINITY_DN44016_c0_g1	9.4882496677151	13.08588648562	12.230461227658	17.5641146756498	13.0631558976394	17.9800518223169	39.7922659666852	22.7964268183418	25.0127866801666	88.8200916126877	76.7101120797305	58.0792133831653
TRINITY_DN215897_c0_g1	0.458881484006509	0.249085534736478	0.390672224794358	0.861592703206842	2.41109549697756	1.05765010719511	1.32947462055324	1.56663272319273	1.00942655669325	1.15317243477209	2.40418274419806	1.39421762917081
TRINITY_DN15601_c0_g1	103.453712531754	86.7038710816369	116.864473399904	43.8841056953805	131.367852130197	52.3381135468006	82.2893251269098	133.577103315098	78.5658458478917	22.7060710362986	24.9512769367689	11.0520063271678
TRINITY_DN79103_c1_g1	451.758612835802	1140.55942868126	656.10444780754	0.158276007633301	0.652382948390543	0.684492647171268	3.5644384879172	3.89409924371628	16.0393862885097	0.443072124479403	0.315517600799258	0.163453761292443
TRINITY_DN48856_c0_g1	12.4388964981383	31.5017720976573	6.50576210655389	4.63284584749204	2.3543994122391	7.97907608203544	9.94813767793284	9.54779414630841	8.43013712606818	3.52299468604683	1.59655811615752	0.342732921326892
TRINITY_DN169681_c0_g1	0	0.1935534782909	0	0	0	0	0	0	0	2.011175044497	0.584725810146106	0.981400799129313
TRINITY_DN176990_c0_g1	0.0935748788890393	0	0.10470465967111	0.254907675451527	0.226784338953839	0.12453407485897	0.412595571895832	0.170331480263494	0.488191855242852	0.92825091217342	1.58735203231457	1.30062169946808
TRINITY_DN106163_c0_g1	33.9725420693908	10.2362293560753	13.3067800948148	4.36913183778121	3.7162393676569	7.41911750972314	72.9830027830371	51.1783563907088	56.913710996716	4.05747424021826	1.01183230601141	3.40359111515591
TRINITY_DN91682_c0_g1	0	0	0	0	0	0	1.73068039060239	2.24795864424671	1.37548946075723	0	0	0
TRINITY_DN46199_c1_g2	5.04866853060552	2.2501265784041	1.65726084984811	1.43281438489094	0.297843431826042	0.419857738095956	6.4984514436209	6.16468934338261	12.6340294322968	7.05297188408402	5.43940068999464	6.11402976541192
TRINITY_DN45591_c0_g1	0.187392809411557	0.34127953135972	0.409530322100714	0.606685027755315	0.765775117867462	0.653359128456525	0.722113437079248	0.749220287312852	0.476853623701048	1.16734905002525	1.59655811615752	1.48758748174865
TRINITY_DN38342_c0_g1	11.1086749081131	13.8420390017843	12.630421769036	1.58228405826494	1.95714884517163	5.05474914561498	0.687659286493054	0.81741243587988	1.34212266507707	1.7157936281774	2.54338989079296	1.26173643398772
TRINITY_DN169989_c0_g1	49.8112448166197	20.9150977251779	37.3196116410006	397.840668714793	2368.17845070004	6341.7305307211	1642.46324310438	345.204736290937	701.822926559867	876.301869330209	2195.19404001808	471.821603173942
TRINITY_DN51358_c2_g1	0	0	0.0379976587516127	0.202307678929783	0	0	1.54730458087091	0.658396683326198	1.53066125814365	0.0562832784677752	0	0.833320282329106
TRINITY_DN40729_c0_g1	0.309161677784047	0.313513503136931	0.828630424924057	5.4416005451431	2.22664423462844	0.544391812954926	1.29502046996704	5.39253981834198	2.12964383302356	2.37680476326511	1.8470751855808	4.8522933314242
TRINITY_DN44964_c0_g1	0.131247882078133	0.313513503136931	0.238118661510106	1.07246870736189	0.978574422585814	0.71562616588601	3.06015501115563	3.76903067429203	1.89672416220763	0.822666867228233	0.389724216018182	0.926916212031832
TRINITY_DN49888_c0_g1	0.309161677784047	0.304348018092515	0.428669883545971	2.52289576077142	1.73036450621779	1.41524080786158	2.22328932047112	1.73696420345623	1.4088562564374	1.132224898801	1.27155545927765	1.49550018111965
TRINITY_DN47893_c0_g2	0	0	1.44785153050589	0	1.50358016726395	0	0	0	0	1.87046684832757	1.19734884405872	1.07477065170715
TRINITY_DN136347_c0_g1	0	0	0	0	0	0	20.492246737493	13.8165035336811	3.27221362296487	0	0	0
TRINITY_DN203219_c0_g1	0.48707547348996	0.175222508202068	0.409530322100714	1.55610306452109	0.652382948390543	0.684492647171268	0.83658094563834	0.703957376473601	0.532572932992203	1.83534269710332	2.3854916042745	2.00168686373899
TRINITY_DN48100_c0_g2	0	0	0	0	0	0	0	0	0	1.132224898801	0.965243942321338	0.35041954357301
TRINITY_DN41851_c0_g1	0.505790449267768	0.553433552828993	0.552514104662338	7.91189630939277	0.581701829416596	4.57262437008954	8.21745728733045	4.23446442193511	2.6288499703356	3.15736496727873	7.55596305715996	3.51256028935087
TRINITY_DN49900_c1_g1	0	0	0	0	0	0	2.63588489236696	1.86173499057232	1.59739484950399	0	0	0
TRINITY_DN80013_c0_g1	0.0374299515556157	0	0	0.351539343269753	0	0	2.92262315385702	0.442802292223454	0.809873681557486	5.27391246544848	9.88566021390143	2.55467151120968
TRINITY_DN41602_c2_g1	2.31360849907731	2.84022207141075	5.23889201736123	0	0	0.108967315501599	0	0.0452629108392502	1.03145512083161	0.126531580916277	0	0
TRINITY_DN136479_c0_g1	15.0614236233662	14.8472770526851	17.9740184460684	2.05711208116484	18.9349804070525	2.64412526798778	2.00574410519962	0.81741243587988	6.81071371242583	1.82116608185015	3.82443040615122	1.65895394241209
TRINITY_DN193813_c0_g1	1.45174740676424	2.50837759818499	1.88609119477449	0.668091358536355	0	0	0.320907667030092	1.58926417861236	2.60649745672461	0	0	0
TRINITY_DN79910_c0_g1	25.44896433495	16.5625706214386	25.2608435380721	2.83064144177872	12.0418704245506	12.7385015644134	6.62430875402667	8.9686075569509	17.5810618287225	6.94040532714847	1.44814488571967	2.50787354635832
TRINITY_DN38396_c0_g1	7.14669023078782	6.78731124847949	11.4682563395145	40.9832515885615	62.1665009679245	72.153263915075	121.646215918006	94.3871648683198	110.078678696239	79.8401580105359	100.658762794331	49.3949127849266
TRINITY_DN79230_c0_g1	56.3680487329564	108.69806988425	51.8552641662563	224.827141694043	389.380016584081	271.270796207082	327.025699092034	299.350727570003	403.410714813216	205.16990049938	331.763549059687	61.5528884070358
TRINITY_DN176804_c0_g1	0.262252712522788	0.138290994934863	0	1.30976371429482	0.780138126001205	0.528825053597555	0.561517231041119	0.726588831893226	0	1.6383512224661	1.47604210948619	1.83032040307554
TRINITY_DN199909_c2_g1	0	0	0	1.09008137588048	0.737427075498232	1.94406586145914	0	0	0	0.485178787694017	0.612623033912618	0.54529802522458
TRINITY_DN50451_c0_g1	0.0281939894834508	0.0369315132672051	0.0762767816421262	1.17790670943941	0.624034906021313	0.528825053597555	7.36948653984544	3.53080482776967	2.93951751458105	1.46273046634485	2.70128817731142	1.77583581597806
TRINITY_DN11894_c0_g1	0.253016750450623	0.0830285115788261	0.171411660590608	0.887773696950696	0.439583643672191	1.47750784529107	1.06580070780269	0.522310168500295	1.49729446246348	2.13770662541328	2.0886651433988	1.42519019528016
TRINITY_DN79535_c0_g1	0.0843389168168744	0.092193996623242	0.0951348789484821	1.54729673026179	0.709079033129003	0.559958572312298	0.378141421309638	0.0795078762768407	0	1.95489176602923	2.2462844576796	1.35510628656556
TRINITY_DN9357_c0_g1	0	0	0	2.03949941264625	0.921878337847355	0	0	1.28284618352296	1.63043769571153	1.77207690664518	2.27418168144611	0.669866521036663
TRINITY_DN27848_c0_g1	1.50813538573114	1.37401403739376	0.552514104662338	0.228488672673638	0	0	0.401205770049156	0.89692031215672	1.33110838300788	0	0	0
TRINITY_DN44006_c1_g1	1.89215696662642	1.59533354390744	1.94322841497136	4.88775352294356	4.39697035841668	4.69715844494851	7.14026677768108	4.33690153593973	10.1383226952092	4.97154853713852	11.6030133089679	2.51578624572932
TRINITY_DN46333_c2_g2	26.2918673998518	16.1199316084112	18.3931185488917	5.90738422474967	39.2601488118921	23.7504271338179	22.7499902085503	22.1380301350156	20.4872125476234	4.416121446996	5.84781604593639	4.71981213624111
TRINITY_DN40148_c44_g2	46.523728422196	79.7138408698221	73.7250277588512	14.0653818753347	24.651079670384	14.2160094097045	89.54405941315	104.218745554298	11.8795511105578	5.40763814962756	2.43207996796457	5.65441497051906
TRINITY_DN12686_c0_g1	0	0	0	0	0	0	8.7331305659387	11.8862786122336	13.3548170088829	0	0	0
TRINITY_DN42447_c5_g1	1.17077971846364	5.63461671759943	2.83856584081492	7.14693527400416	7.84333636271851	9.19239378280426	3.14016836912853	1.62350914404995	2.3625635038395	12.2284944078501	10.6469754504896	6.31659486930961
TRINITY_DN25314_c0_g1	13.9375528701638	1.43871157888375	0.0667070009194978	0.0702126650403366	0.0850441271076895	0.062267037429485	0	0.0113157277098125	0.532572932992203	0.0844249177016628	0.0371033076094619	0.085683230331723
TRINITY_DN169894_c0_g1	22.3955066635656	90.0422642225206	28.6994909230236	26.2583466799157	5.74444730570074	46.7229610643202	55.4708976987268	44.4690232057144	55.8822558758844	12.2706010710647	8.39120593672935	1.44078951689728
TRINITY_DN45319_c2_g1	0	0	1.94322841497136	0	0	0	0.859645294377859	2.44092157992983	1.2199937138982	1.81418356985979	0	0.506186682619335
TRINITY_DN46297_c0_g1	1.54556533728676	1.33708252412655	1.39071431030902	6.99746560063015	2.510502632219	1.89736558338702	6.24616733271703	1.99811928770637	1.87469559806927	0.639852007844181	0.723932956741004	0.6230685561853
TRINITY_DN47519_c2_g3	0	0	0	0	0	0	0.974112802936951	1.3167933666524	1.7525666468904	0	1.54076366862449	0
TRINITY_DN13099_c0_g2	0.468360497712152	1.2079570142361	0.323965223874861	1.5296840617432	1.2907808625456	0.0778337967868563	0.103077706712416	0	0.122128951178869	1.39227057262391	1.25314329159175	1.12925523880463
TRINITY_DN50487_c0_g1	0.430930546156537	0.479570526294583	0.371532663349102	0.290133012488713	0.368902524698244	0.668925887813896	4.41240923540222	3.031126114689	1.35313694714625	0.189797371374415	0.510519194927182	0.27264901261229
TRINITY_DN50156_c0_g1	0.196628771483721	0.221319506513689	0.371532663349102	0.738542032610727	0.411235601302961	0.497691534882813	0.756282842619276	0.556257351629732	0.210891106677569	0.808701843247507	0.94683177463544	1.183965903027
TRINITY_DN35996_c0_g1	27.069389575348	41.4705849489073	36.7099603161413	109.428937560222	114.134888186993	65.247404699592	14.4291704694613	14.1342372564803	18.4129640744184	17.5163718972793	26.3620395426415	30.4765528973569
TRINITY_DN37273_c1_g1	0.477596459784317	2.60057159480823	1.56212597089963	0	0	0	0	0.794780980460255	0.499206137312034	0.745436052789368	0.47341588731772	0
TRINITY_DN41527_c1_g1	1.12387075320238	3.20926763099326	1.37157474886377	12.1051394710221	2.3543994122391	17.7309836725989	4.44686338598841	4.10969363481902	3.57154293566851	11.862864689082	10.5911810029565	7.9755488117217
TRINITY_DN78926_c0_g1	3.99941462888089	5.18281221952763	3.39107994547725	13.5203411873944	10.6800304691328	19.3952926301785	24.629592258298	10.2288222850542	30.7253116804005	28.1979225123554	59.8345234788917	10.4366243932287
TRINITY_DN25572_c0_g1	0	1.15269453088007	0	0	0	0	1.95990015276675	2.47486876305926	3.70468616891656	0	0	0
TRINITY_DN49740_c0_g1	2.90373786516195	1.954944045356	1.58126553234489	0.474590013865868	0.808486168370435	0.653359128456525	0.251999365857703	0.385925871366238	0.543587215061385	0.632869495853818	0.334208740722822	0.615381933939182
TRINITY_DN211376_c0_g1	0	0	0	0	0	0	5.0542245694624	6.23258370964149	4.45916449065552	0	0	0
TRINITY_DN44165_c1_g1	67.0645080706907	85.9938155637842	151.355370444951	478.857515846116	125.623404824496	613.357449318165	1806.12501430954	829.186152779631	654.592389249325	983.215130648834	1620.20268713307	1750.34087252756
TRINITY_DN34243_c0_g1	0.73061321023494	0.719221002897104	0.562083885384967	3.70984681350416	3.2906407582202	1.80440979179586	0.951333199243599	1.43054620836683	0.776506885877317	2.08840585893587	0.306311516956309	1.09828267269528
TRINITY_DN50693_c1_g2	2.76325402101166	1.51230503232862	2.99083793996027	0	0	0	0.905489246810729	0	1.38650374282642	0.963375063397671	0	4.44716312362882
TRINITY_DN37522_c1_g1	0.927241981718662	0.765318001208725	0.952474646040424	2.09233741820203	3.41839593583086	0.762326443958124	7.42672029412498	2.92898678299253	2.41795886365803	0.464019660450492	1.5223515009386	0.358332242944013
TRINITY_DN39037_c0_g1	0	0	0	0	0	0	0	0	0	2.44705306571361	4.46495066383035	1.57327071208037
TRINITY_DN47532_c2_g1	0.187392809411557	0.138290994934863	0.171411660590608	0.632866021499169	0.283858397590555	0.559958572312298	0	0	0	0.766383588760458	0.668417481445644	0.950202155895071
TRINITY_DN109420_c0_g1	4.29934034459277	4.79543568985629	5.26731989539022	33.080161613428	12.3397138563766	16.175642030521	28.3543422072072	6.27814440278889	18.024872606216	6.40613736424948	11.5567039175155	5.98154857022883
TRINITY_DN49809_c43_g1	25.299001477094	0	0	0	14.311225709682	11.6964182165757	2.81926070209844	2.15713504026005	6.86610907224436	0	0	0
TRINITY_DN41960_c0_g1	0	0.0830285115788261	0	0.114244336336819	3.87196461373854	5.70810827407151	0.0344541505861944	0	0	0	0	0.116881873565965
TRINITY_DN41067_c0_g1	0.384021580895278	0.0552624833560368	0.123844221116367	0.755916692095284	0.950226380216584	0.12453407485897	0.171986007884805	1.010375371563	0.122128951178869	2.6228854131073	1.22524606782524	3.29462194096095
TRINITY_DN44828_c0_g2	0	0	0.114274440393739	2.76042877673838	1.24806981204263	0	0.137531857298611	0	0.166510028928219	0.787542716003982	1.1231422288398	1.53438544660001
TRINITY_DN37457_c0_g1	0.384021580895278	0.1935534782909	0.228548880787478	1.05485603884329	0.581701829416596	4.38626802235415	0.504283476761573	0.261155084250147	0.210891106677569	2.42610552974252	1.03972952977793	1.11365591718751
TRINITY_DN16901_c0_g1	0.346591629339662	0.129125509890447	0.257258222955363	1.17790670943941	1.68765345571482	1.72657599500901	2.1546657643449	2.17976649567968	1.25336050957836	0.850808506462121	2.93311410681114	2.08737009407071
TRINITY_DN26137_c0_g1	0	0	0	0	0	0	1.34086442239991	1.13514615867909	2.32919670815933	0	0.454724747394157	3.90977779777525
TRINITY_DN4831_c1_g1	30.9752293253398	44.4032705900308	45.2636554973377	254.610640177051	338.234100567619	211.171541209249	154.699420877059	117.955741211702	130.843191992427	150.588239044529	232.079515263758	279.265837903448
TRINITY_DN51246_c0_g1	0.168677833633749	1.33708252412655	0.628790886304464	1.13411304717696	1.58862429437164	1.78884303243849	11.8391295295272	7.32246695748133	8.03070742632403	2.49635383219102	2.79390696021624	3.84760658843165
TRINITY_DN39564_c0_g1	0.187392809411557	0.147456479979279	0.209690783481122	0.175888676151894	1.47523212489472	1.02651658848037	0.0916879048657405	0.181647207973307	0.0997764375678823	1.15317243477209	1.00262622216847	1.12156861655852
TRINITY_DN156747_c0_g1	0	1.93661307526716	0	0	0	0	1.12303446208224	1.3167933666524	1.7525666468904	0	0	1.39421762917081
TRINITY_DN169399_c0_g1	17.2345482782932	19.8271007357879	43.2061526419726	469.960976162921	201.90231723162	154.758494827242	143.123965260282	42.0733645366238	84.5887144428984	48.7521103079875	86.5123595945701	58.0869000054114
TRINITY_DN14266_c0_g1	0	0.562599037873409	0	0	0	1.55534164207792	3.04848046426279	1.72564847574641	1.60840913157317	0	0	0
TRINITY_DN41177_c1_g1	0.187392809411557	2.5822406247194	0.48580710374284	2.03949941264625	0.226784338953839	1.75770951372375	10.1315134876643	4.13232509023865	7.72003988207858	0.773577692023256	1.18814276021577	0.179053082909564
TRINITY_DN43487_c4_g1	0	1.73362453884231	0	0.45721535438131	0	0	0	0	0	1.23061484048339	1.04893561362088	1.37070560818268
TRINITY_DN221836_c0_g1	0.60884434186245	0	0.190551222035865	10.2765160625309	4.32591126554447	2.53515795248618	1.55869438271759	0.737904559603039	3.09468931196746	1.04779998109933	0.705520789055105	0.327133599709771
TRINITY_DN9987_c0_g1	0	0.0644279684004527	0.0667070009194978	1.41543972540638	0.624034906021313	1.02651658848037	0.412595571895832	0.0568764208572157	1.03145512083161	0.801719331257144	0.798418544197593	1.13716793817564
TRINITY_DN103144_c0_g1	1.08644080164677	4.89679517152395	5.10547801552224	37.8886581280379	43.6567411964105	55.7596872535508	51.4710840352204	41.119865585918	14.3198624878268	33.4367108265796	89.6591664354327	51.2720311528535
TRINITY_DN41310_c0_g1	0	0	0	0	0	0	9.54693190788369	6.85703320983825	8.6740710789533	0	0.501313111084233	0
TRINITY_DN16179_c0_g1	0	0.101359481667658	0.10470465967111	0.808754697651063	0.113392169476919	0	0.171986007884805	0.0908236039866533	0.521234701450398	1.70881111618704	0.788933488116978	1.02028606460967
TRINITY_DN48314_c2_g4	0.880576068090881	1.72445905379789	0.476237323020212	3.96475448895568	0.624034906021313	3.93527676554345	1.10025485838889	1.90729568371972	0.998412274624069	19.1900588622421	4.39995013245438	4.38499191428522
TRINITY_DN148653_c0_g1	0.327876653561854	0	0.123844221116367	1.2043257122173	4.3542593079137	3.21965059965744	0.572907032887795	0.306417995089397	0.232919670815933	0.597745344629567	1.25314329159175	0.615381933939182
TRINITY_DN39446_c0_g1	1.03029587431334	1.49397406223979	1.52412831214802	2.12732474620518	1.0636185496935	1.95963262081651	2.38388552650925	1.60087768863032	0.687744730378617	8.5999156768581	5.79230057064103	3.41127773740203
TRINITY_DN41724_c1_g1	0.70241922075149	0.387376529671341	0.390672224794358	2.08353108394273	0.638397914155056	1.95963262081651	1.93683580402723	0.965112460723749	0.377077186133165	3.25575490896112	2.93311410681114	1.14485456042176
TRINITY_DN47724_c0_g2	2.06059174862669	2.56364008154103	1.69553997273863	0.799948363391767	0.49627972841065	1.63317543886478	6.87659286493054	7.32246695748133	20.808894373938	1.54694379277408	0.751830180507516	0.911316890414711
TRINITY_DN200314_c0_g1	0.24353773674498	0.451804498071794	0.114274440393739	2.69878443692331	0.695093998893516	0.901982513621398	2.4066651302026	1.40761697063905	4.96938491003673	1.72975865215813	2.96101133057765	1.26173643398772
TRINITY_DN9740_c0_g1	0.234058723039337	0.516502039561788	0.523804762494453	1.5296840617432	0.581701829416596	1.1199171446246	1.04302110410934	0.442802292223454	0.388091468202347	3.34716233865314	4.6133638942682	4.70421281462399
TRINITY_DN211482_c0_g1	1.03977488801899	0.682289489629899	0	1.30976371429482	0.49627972841065	0	2.23496386736397	2.63388451561295	2.65087853447396	0.175832347393689	0	0
TRINITY_DN12006_c1_g1	3.00654870612316	1.71529356875348	4.64838025394728	0.79114202913247	2.96444928402493	5.72367503342888	2.25774347105732	0.89692031215672	2.30716814402097	0.843825994471757	0.631314173836182	0.358332242944013
TRINITY_DN52500_c0_g1	4.41163019925961	5.42246269613015	5.90568056241731	45.8005544374307	24.9205750598408	16.175642030521	14.9909724455486	8.38971874990154	21.0084472490738	29.7378837931391	62.5729149638126	35.8739181768808
TRINITY_DN50331_c0_g1	0.384021580895278	0.129125509890447	0.133414001838996	0.632866021499169	0.680730990759773	0.24906814971794	0.584581579780638	0.249839356540335	0.133143233248051	0.984534190641195	0.983935082244902	1.19933914751924
TRINITY_DN200316_c0_g1	0.309161677784047	0.525667524606204	0.390672224794358	2.42626409295319	0.624034906021313	1.95963262081651	1.73068039060239	1.80515635202325	1.61942341364235	3.57927796451461	3.10021847717255	2.67924000702177
TRINITY_DN51612_c0_g1	1.56428031306456	4.14064265535964	13.087519530611	277.106540046941	43.6994522469135	59.3213617945173	59.2642712037622	46.6601054291039	75.7704858486279	9.92913205029631	18.9176653805476	12.1579756221092
TRINITY_DN12886_c1_g1	0	3.79936312399992	5.43901302011973	0	17.2756749937069	0	0	0	0	15.0974604707996	11.8630154344718	24.0898741193327
TRINITY_DN11898_c2_g1	164.533074128048	89.3044426764451	82.3167205987992	13.02813850501	264.380646665606	92.6840404492354	75.7222501271627	76.1887946701678	55.6493362050685	15.6952058154292	23.3268215968449	24.6819701094086
TRINITY_DN48822_c7_g2	44.0978300684518	52.3063448561232	99.82407150257	777.809239063895	358.715372192438	168.39942366983	250.948087147255	146.757841620873	181.911234755661	40.981844010348	95.3769814186172	73.6794393087859
TRINITY_DN48312_c0_g1	0.253016750450623	0.175222508202068	0.247688442232734	0.571459690718129	0.538990778913623	0.357590700666471	0.469829326175378	0.408557326785863	0.421458263882516	1.00548172661228	5.42098852230874	1.12156861655852
TRINITY_DN44438_c0_g1	0	0	0	0	0.595686863652083	0	0.378141421309638	1.08988324783984	0.443810777493502	0.400753869992354	1.54076366862449	0.89571756879759
TRINITY_DN48681_c0_g1	9.0480831594864	9.7935903430479	7.70592519482705	55.7693248189542	11.460168595134	19.8151503682744	15.3805036687049	13.0556697363503	14.375581797118	37.9651872392387	34.2614174243672	39.0595709436468
TRINITY_DN48966_c3_g1	7.3902279675328	4.79543568985629	4.1814312475108	1.40663339114708	2.05655598041306	0.901982513621398	1.70761604186288	1.98680355999656	3.54951437153015	1.25875647971727	0.788933488116978	1.51878612498289
TRINITY_DN200442_c0_g1	0.402736556673086	0.507336554517372	0.685928106501334	2.27679441957918	0.936241345981098	2.51959119312881	0.813801341944989	0.885604584446908	0.632349370560085	2.48937132020066	2.18128392630363	2.32090776407775
TRINITY_DN2885_c0_g2	5.53574400409548	6.03115873231518	11.5921005606309	161.814011924232	23.6297941972952	8.72539100208312	41.6032444603067	53.0856520744285	10.5043855992732	34.5477765981371	114.452545085683	40.7886087947735
TRINITY_DN110870_c0_g1	8.29875497347365	5.23807470288367	7.40109953239744	1.30976371429482	6.05627577176226	3.42201847130327	0.595971381627313	1.010375371563	2.04088167752486	0.731259437536207	1.90286963311383	0.85683230331723
TRINITY_DN140419_c0_g1	0.355827591411827	0.543998494695036	0.523804762494453	2.21538808879814	0.695093998893516	0.653359128456525	1.12303446208224	1.28284618352296	1.06482191651178	4.58475969112689	1.22524606782524	1.78352243822418
TRINITY_DN37570_c1_g1	3.74664093006374	0	0	0	0	0	0	2.88372387215328	1.25336050957836	2.64404454035082	2.25576951376021	2.02497280760222
TRINITY_DN37515_c0_g1	0.0281939894834508	0.0277660282227892	0.0667070009194978	0.606685027755315	0.49627972841065	0.295323663236986	0.492893674914897	0.442802292223454	0.432472545951697	3.41741064110164	0.974728998401953	1.54998476821713
TRINITY_DN30495_c0_g1	0.749328186012748	0.866947055965924	0.904907206566183	6.26796791131276	1.84375667569471	3.15738356222796	1.26056631938085	0.965112460723749	0.488191855242852	2.91128431743654	2.58049319840242	3.6683274283972
TRINITY_DN51010_c0_g2	0.683704244973682	0.913044054277545	1.57169575162226	1.71414106312035	2.82233109828052	1.57090840143529	0.343687270723443	0.351978688236801	0.854254759306836	2.10258247418903	2.62680258985483	2.67924000702177
TRINITY_DN29107_c0_g1	1.12387075320238	0.304348018092515	1.23816074702477	0	0	0	0	0	0	0	0	0
TRINITY_DN43410_c0_g1	3.14727560190693	1.61393408708582	1.13345608735366	0.219682338414341	0.425598609436704	0.155667593573713	0.0344541505861944	0.192962935683119	0.909650119125368	0.224921522598666	0.0928977551424872	0.116881873565965
TRINITY_DN24271_c0_g1	7.00620638663752	1.77972153715393	4.15300336948181	0	0	0	0.389531223156314	1.79384062431344	0.554601497130566	0.414930485245516	0	0
TRINITY_DN31500_c0_g1	0.992865922757728	0.986637507722414	1.44785153050589	2.80422243900083	5.84347646704391	3.71734213454026	10.8877963302836	9.25239409662067	4.41478341290617	6.72246631654017	17.5624182499704	15.5224553946599
TRINITY_DN7909_c0_g1	1.94830189395984	1.68752754053069	1.52412831214802	32.7636095981614	4.09912692659064	7.8389752478191	8.33220954093571	5.18826115494905	6.00084003086835	16.6585808788268	18.054246304974	15.8419023721236
TRINITY_DN50633_c0_g1	0.0748599031112314	0.0738630265344102	0.0858465623647545	0.0702126650403366	0.042711050502973	0.0311335187147425	0.148921659145287	0.454118019933267	0.177524310997401	2.43308804173288	1.65235256369055	0.264736313241287
TRINITY_DN51190_c8_g2	2.03264081077672	1.6966930255751	3.3052333831125	12.9929131679728	8.68017057345818	8.89662535501421	3.90812575864065	3.81459136743944	3.72703868252755	5.20366416299998	6.69254398158639	7.17320109550195
TRINITY_DN31170_c0_g1	1.62966120247015	1.60449902895186	7.69635541410442	83.8474885731018	68.0099774349684	26.3789856424483	83.4468137395782	41.0177262542216	40.985439377316	5.85748119482489	22.4541964374284	4.4315638020117
TRINITY_DN170708_c0_g1	1.47046238254205	1.61393408708582	0.323965223874861	0.263714009710823	0.354539516564501	0.419857738095956	0.229219762164351	0.261155084250147	0.310667544245452	0.977340087378397	0.928140634711877	1.85360634693878
TRINITY_DN11407_c1_g1	0	11.674940934959	0	5.5998765527764	0	0	2.13160141560538	7.54967485860204	13.7542467086271	0	0	0
TRINITY_DN23463_c10_g1	19124.0890371369	19698.2496513026	26768.1692855202	3206.48650561317	43511.7655279952	64139.506427485	53314.8549073387	65970.3212136689	61643.3752407086	5645.66351972814	6356.62123543535	9951.41178979348
TRINITY_DN50279_c3_g1	0	0	0	0.720929364092134	0	0.155667593573713	0.229219762164351	0.249839356540335	0.499206137312034	5.21762918698071	2.68259703738786	1.26942305623384
TRINITY_DN193823_c0_g1	0.646274293418066	10.7066343973254	9.26805116572668	0.562653356458833	0	2.98614920929688	2.78509129655841	1.60087768863032	14.7413207517094	0	0	0
TRINITY_DN36557_c0_g1	9.09499212474766	7.48820128128776	11.6588075615504	83.6715998969499	15.2187410393956	83.4609579122695	27.2196331982321	14.361445157601	6.58880832367908	40.447576047449	44.7133912807288	47.1829741950438
TRINITY_DN16382_c1_g1	0	0	0	0	0	0	10.0398255827986	5.82402638285562	16.1722055722851	0	0	0
TRINITY_DN170211_c1_g1	5.1517224232002	3.91015766380153	2.67644249680804	2.52289576077142	5.91453555991611	1.66430895757952	0.905489246810729	0.81741243587988	0.521234701450398	0.274222289076078	0.195001594127924	0.506186682619335
TRINITY_DN170634_c0_g1	91.5393214586608	56.5208505380172	61.4374293109964	3.38448846397826	9.7298040889162	4.46410181914101	3.73613975075584	4.97266676384631	12.5119004811179	6.27241168007041	3.03521794579658	3.29462194096095
TRINITY_DN78343_c0_g1	0.674468282901517	3.32895808274975	0.562083885384967	0.615253352980576	0	0	1.868212247901	2.020750743126	1.99650059977551	0.450054636469766	0.185516538047309	0.630981255556303
TRINITY_DN46362_c0_g1	0.749328186012748	0.663958519541067	0.409530322100714	1.99546774134977	1.5742612862379	1.78884303243849	2.51002758196119	1.61219341634013	2.2851395798826	3.44555228033553	3.48101558158545	2.07945739469971
TRINITY_DN51223_c1_g4	1.18025873216928	0.811414999520346	0.952474646040424	0.0528380055557787	0	0.497691534882813	0.343687270723443	0.306417995089397	0.643363652629267	0.253063161832553	0.130001062751949	0.155767139046325
TRINITY_DN22146_c0_g1	1.32997853839175	0.728656061031062	0.733495545975575	0.571459690718129	0	0	0.951333199243599	1.63482487175976	1.37548946075723	0	0	0
TRINITY_DN5068_c0_g1	395.512332971219	1249.72790360676	928.829688123782	225.917223069923	6.83641389776347	135.798626694517	522.056123563126	117.989688394832	163.099164930972	5.88562283405878	3.47153052550484	1.01259944236356
TRINITY_DN51730_c0_g1	0.24353773674498	0	0.228548880787478	1.97785507283118	3.10618949587108	4.69715844494851	1.12303446208224	0.147700024843869	1.4088562564374	8.34685251502555	7.60227244861237	6.60461712641413
TRINITY_DN44250_c2_g1	0.477596459784317	0.654793034496651	0.399960541378086	1.54729673026179	1.30476589678109	0.80858195747717	0.847970747485016	1.98680355999656	0.909650119125368	2.51751295943455	2.06076791963229	1.58887003369749
TRINITY_DN102723_c0_g1	6.21944824906916	13.7037480068494	13.516189414157	29.9681934934198	14.0417303202252	16.1133749930915	62.118270801493	26.9856283294377	51.5675728500187	75.9657102209741	230.752165356947	74.1157681598155
TRINITY_DN35412_c0_g1	2.83811392412289	1.04216956416799	1.02875142768255	0	0	0	0	0	0	0.689152774321593	0	0.763236373614504
TRINITY_DN42910_c0_g1	0.299682664078404	0.322678988181347	0.333253540458588	0.81756103191036	1.80142359908999	1.63317543886478	0	0.27247081195996	0.954031196874718	1.06176500508006	1.16945162029221	0.97348809975831
TRINITY_DN13499_c0_g1	0	0	0	2.01308040986836	0	0	0	0	0	1.70881111618704	0.566313642460207	0.981400799129313
TRINITY_DN217131_c0_g1	0	0	0	0	0	0	2.56726133624073	1.63482487175976	3.5051332937808	0.0914074296920259	0.445518663551207	0.54529802522458
TRINITY_DN109505_c0_g1	1.54556533728676	0.507336554517372	0.857339767091942	3.93833548617779	1.12031463443196	14.0447750567734	2.77341674966557	1.8504192628625	0	11.6658732144448	5.18888362057136	2.15745400278531
TRINITY_DN16777_c0_g1	0	4.26976816525009	0	0	4.22650413030304	0	0	0	0	2.49635383219102	3.18391014847209	2.93628969801694
TRINITY_DN4965_c0_g1	0.721134196529297	0.562599037873409	0.942904865317796	1.83719173371647	2.52448766645448	3.15738356222796	0.458439524328703	0.476749475352892	0.643363652629267	1.01267582987508	2.44128605180752	1.8070344592123
TRINITY_DN170061_c0_g1	50.0547825533647	15.1882870109553	4.39112203099192	4.20204949588862	2.3543994122391	1.24445121948357	1.99406955830677	1.33972260438017	24.6357094940335	1.14618992278172	1.80997187797134	1.46430153788541
TRINITY_DN31617_c0_g1	0	0	0	0	0	0	1.19194276325463	6.90259390298565	1.27571302318935	0	0	0
TRINITY_DN45750_c0_g1	2.18236061699918	0.774753059342682	1.71439807004498	0.210876004155045	1.70201646384856	1.22888446012619	0.641815334060184	0.919551767576345	1.71919985121023	0.217939010608302	0.278414293189796	0.218164425514809
TRINITY_DN48014_c0_g1	3.10960259871784	3.08014212110281	0.933335084595167	0.0264190027778894	0.141740211846149	0	0.653205135906859	0.0795078762768407	0.288315030634465	2.74941699402357	2.6454937297784	2.352106407312
TRINITY_DN169280_c0_g1	0.318397639856212	0.60869603618503	0.352393101903845	2.90989845011239	1.41853604015626	1.50864136400581	1.4897860815452	0.647080955616386	0.931678683263732	1.76509439465481	2.2278722899937	2.60146947606105
TRINITY_DN33024_c0_g1	6.57527584048098	6.09558670071564	6.01038522208842	33.5197642992907	21.0625954803378	20.4840762560883	14.8189864376638	12.9990910978012	11.5358407201048	14.963946377893	23.011025023808	23.1007866979572
TRINITY_DN40552_c0_g1	1.05848986379679	1.15269453088007	1.48584918925751	3.72722147298871	2.43944353934679	2.58185823055829	3.17462251971472	2.6791474264522	1.6638044913917	4.20516494837806	4.51126005528276	5.81809480893639
TRINITY_DN44845_c1_g1	0.149962857855941	0.470405041250167	0.399960541378086	3.7712531442852	3.16288558060954	0.870848994906655	1.87960204974768	2.47486876305926	0.410443981813334	0.274222289076078	0.556828586379593	0.911316890414711
TRINITY_DN39171_c0_g1	2.01392583499891	1.11576301761286	0.733495545975575	0.298939346748009	0	0	0	0.578888807049357	0.698759012447799	0	0	0
TRINITY_DN51114_c0_g1	4.15885650044247	4.98898916814719	6.79144820753824	5.04602953057686	12.4814540682228	5.16371646111658	0.458439524328703	0.397241599076051	0.0997764375678823	3.44555228033553	1.80076579412839	3.62175554067072
TRINITY_DN46533_c0_g1	0	0	0	0	0	0	0	0	0	0.794525227994345	2.29287282136968	0.101282551948844
TRINITY_DN30412_c0_g1	48.0598147457771	38.0216668413115	62.3327667368399	226.066692743297	157.366030773967	348.261319401322	136.327670498371	132.646235819812	125.696282771393	93.7774635345731	69.7946692802497	94.3659483900876
TRINITY_DN42512_c0_g1	0.0843389168168744	0.26741650482531	0.180981441313237	0	0	0.544391812954926	0.217829960317675	0.0795078762768407	0.355048621994802	1.44855385109169	0.956037858478389	0.778835695231625
TRINITY_DN134856_c0_g1	14.0498427248307	18.9970851930891	28.6994909230236	150.790147494831	96.6180658461987	114.770158625474	102.483443801066	69.8650895742315	117.73230893643	178.237716978733	215.148411187624	221.949860893897
TRINITY_DN78357_c0_g1	121.690362694877	98.1113955117706	83.2787650255622	13.0545575077879	43.2598686032413	18.151286175248	21.0882181191203	25.2712955814011	43.2038453658383	10.8150647079827	22.2036793680051	11.067605648785
TRINITY_DN45882_c1_g2	6.94058244559846	8.19825679914045	40.3962961433256	3.25263145912285	1.51756520149944	3.6395083377534	4.72192710058564	4.31397229821196	6.07858790429786	1.94790925403887	2.27418168144611	0.677553143282781
TRINITY_DN169316_c0_g1	40.0889364258653	24.0691028728152	21.7270612741721	15.331351927367	20.0556730153827	32.2271947507361	26.7956478244896	38.088739471229	86.0529660591543	7.30624663718901	4.62256997811115	5.05485843532189
TRINITY_DN52368_c0_g1	0.515269462973411	1.00523805090079	0.895337425843555	3.42852013527474	1.63095737097636	2.22426752989182	2.69340339169267	2.4182901245102	1.19796514975983	6.1247209719106	2.26497559760316	3.36470584967555
TRINITY_DN78448_c0_g1	16.6069889606529	2.12100106851365	0.123844221116367	0.0966316678182259	0.0710590928722028	0.0155667593573713	0.0686235561262219	0.0681921485670282	1.24234622750918	0.0211591272435245	0.0371033076094619	0.00768662224611763
TRINITY_DN140150_c0_g1	13.1787456704454	9.27708830348611	22.8700871422484	9.75789437736854	0.510642736544394	1.47750784529107	2.21189951862445	0.420170836803829	0.465839341631866	0.35864720677774	1.36445321442013	0.280335634858408
TRINITY_DN43652_c0_g1	0.468360497712152	0.34127953135972	0.228548880787478	1.89002973927225	1.75871254858702	1.010949829123	1.46700647785185	0.794780980460255	1.56402805382382	1.52599625680299	2.20918115007014	1.2461371123706
TRINITY_DN50387_c0_g1	0.206107785189364	0.276581989869726	0.209690783481122	3.21740612208566	0.709079033129003	0.513258294240184	1.35225422424659	1.37366978750961	1.35313694714625	0.731259437536207	1.1231422288398	0.739950429751265
TRINITY_DN48182_c0_g1	0.140483844150298	0.147456479979279	0.228548880787478	0.562653356458833	0.55297581314911	0.419857738095956	0.584581579780638	0.454118019933267	0.221905388746751	1.02664085385581	1.42945374579611	1.30062169946808
TRINITY_DN48766_c5_g2	479.286883895157	700.252492451506	766.301317221023	134.68526620685	3.94302370661074	78.0637400607923	397.796802356446	71.2616885994689	131.309031334059	2.404946402499	6.17281870281626	0
TRINITY_DN114680_c1_g1	0.440166508228702	0.543998494695036	0.619221105581836	1.45042705340953	2.43944353934679	3.9815322790625	0.871035096224535	0.965112460723749	0.898311887583563	1.26573899170764	2.04207677970873	1.44078951689728
TRINITY_DN48148_c0_g2	57.9977099354265	59.0567245913355	71.2104271419111	5.82836522545004	23.1758475454893	5.49061840762138	15.9878648521789	10.5239245524338	42.2057570406868	7.67885886794748	2.34838829666504	2.74163729349025
TRINITY_DN39882_c0_g1	0	0	0	0	3.87196461373854	5.66140799599939	2.13160141560538	0	0	4.57777717913653	2.92390802296819	2.69483932863889
TRINITY_DN137101_c0_g1	1.97625283180981	0.553433552828993	3.0004077206829	35.172261022596	14.6230541757435	6.75019162190925	30.1650359557825	5.81271065514581	11.3139353313581	1.6455453257289	0.94683177463544	1.89271768954402
TRINITY_DN102790_c0_g1	6.71575968463128	12.8645669791063	4.05786849053333	25.5726426528608	73.7967578172739	21.4950260852113	53.0639478234781	39.1786227190689	76.7909266873903	93.6509319536568	78.1395658255267	67.7679746472717
TRINITY_DN40814_c1_g2	8.167750143029	9.14796279359566	8.05831829673089	20.5618384593211	28.7781766654456	19.6443607798964	4.61884939387322	2.40667661449224	0.8762833234452	5.50602809130995	9.26383109614586	10.234059289331
TRINITY_DN24588_c0_g1	1.54556533728676	1.44787706392817	0.247688442232734	0	0	0	0.183375809731481	0	0.698759012447799	0	0	0.202565103897688
TRINITY_DN26349_c12_g1	11.6708533363478	20.177545752192	18.3835487681691	24.1574409364884	64.6626405920098	54.2666126489023	56.880385677253	63.4052979634694	128.624786003905	76.225755894797	53.5317037133235	43.6157032414705
TRINITY_DN37146_c0_g2	0	0	0	0.773529360613877	0	0	1.39809817667946	0	0	2.75661109728637	2.57128711455947	0.848919603946227
TRINITY_DN35369_c60_g1	0	0	3.3052333831125	0	1.77307555672076	0	0.985502604783627	1.15807539640687	1.65279020932252	0	0	0
TRINITY_DN44113_c1_g2	0	0	0	0	0	0	1.01995675536982	1.35103833208999	1.63043769571153	0.337488079534216	0.0928977551424872	0.6230685561853
TRINITY_DN45549_c0_g1	0.0748599031112314	0.0552624833560368	0.0287093421678851	2.15374374898307	0.170088254215379	0.155667593573713	6.67015270645954	0.0908236039866533	0.055395359818532	0.808701843247507	4.91046932738156	2.59355677669004
TRINITY_DN134465_c0_g1	71.7760639856622	89.3136081614895	135.23873385149	795.71632475759	706.948772238429	216.864527488517	140.247186058858	93.6832074918462	109.169028577113	20.1955405888544	45.6697081114449	31.7615752752078
TRINITY_DN51982_c0_g1	59.4589363558964	86.1507071018974	115.092938109662	1059.09140960395	561.610248880879	568.298797211424	134.848989473626	109.951948333167	172.715928975258	1778.22828811742	2935.39386793734	1831.34950614802
TRINITY_DN14452_c0_g1	0.12176886837249	0.387376529671341	0.266828003677991	0.808754697651063	0.55297581314911	0.513258294240184	0.0916879048657405	0.159015752553681	0.0997764375678823	2.39796389050863	0.751830180507516	0.786748394602628
TRINITY_DN1940_c0_g1	1.59223125091454	1.86275004873275	2.27648195542995	2.51408942651212	3.30462579245569	3.0795497654411	0.103077706712416	0.31773372279921	0.366062904063984	4.2612366355734	5.09598586542887	2.47667490312408
TRINITY_DN50411_c0_g2	23.6693402746239	14.1277864766984	13.4494824132375	5.13385486413579	19.3178679659862	18.0734523784611	14.280248810316	10.2856987059114	13.3661552404247	4.6340604576043	3.12811570093907	1.45638883851441
TRINITY_DN83343_c0_g1	13.1882246841511	8.88054628877035	11.106293456888	9.01935234475781	2.9361012416557	17.7621171913137	1.14609881082176	1.26021472810333	23.6706640150896	0.513320426927905	0.232104901737385	0.0388852654803598
TRINITY_DN18718_c0_g1	0	0	0	0	0	0	3.00263651182992	2.28190582737615	1.70818556914105	0	0	0
TRINITY_DN49392_c0_g1	0.505790449267768	1.18962604414727	2.1909168572041	0	0.921878337847355	0.731192925243382	0.630425532213508	1.04432255469244	0.587968292810735	0	0	0
TRINITY_DN41723_c1_g1	4.10246852147557	2.18569861000364	2.02879351319722	0.448409020122014	0.226784338953839	0.171234352931084	0.309517865183416	0.306417995089397	1.7525666468904	0.189797371374415	0.102103838985436	0.218164425514809
TRINITY_DN79564_c0_g1	0.739849172307105	1.08826656247961	1.15259564879892	4.00854815121813	3.23394467348174	3.73290889389763	2.86510465453131	2.46355303534945	2.75097892151447	3.90978353205846	6.21912809426867	2.8429198454391
TRINITY_DN52372_c0_g1	0.477596459784317	0.830015542698719	1.06674908643416	10.7863314134339	7.97109154032918	9.25421605568068	4.04565761593926	3.57606773860892	5.05814706553543	3.74093369665513	3.87994588144658	4.2993086839535
TRINITY_DN102662_c0_g1	360.312866256031	259.051112710654	120.769788327153	9.95996404726428	11.3467764256571	51.093662327317	13.3289156110724	12.8853382560868	17.1152224870907	4.61290133036078	3.49942774927135	0.420503452287612
TRINITY_DN15365_c0_g1	2.70686604204475	1.5031395472842	4.54339413013727	2.7163971054419	0.439583643672191	1.3529737704321	0	0	2.60649745672461	0	0	0.140167817429204
TRINITY_DN51679_c0_g1	26.5166901608189	16.193525061856	23.7178571286177	2.95369211237484	6.73700676252204	7.48138454715263	3.51859453548433	4.21183296651549	5.64579140887354	7.63675220473287	3.60153158825679	2.13416805892207
TRINITY_DN10642_c0_g1	0.299682664078404	0.387376529671341	0.200121002758493	0.993449708062254	0.269495389456812	0.839715476191912	0	0	0.0220285641383636	0.984534190641195	0.584725810146106	1.02819876398068
TRINITY_DN135906_c0_g1	0.786758137568364	0.599530551140614	0.857339767091942	2.50552110128686	1.78706059095625	1.80440979179586	2.54419698750122	1.80515635202325	1.4088562564374	4.67616712081892	5.90361049346941	5.43647662212914
TRINITY_DN31829_c0_g1	0.168677833633749	0.46096998311621	0.657218764333449	1.01963070180611	2.36876242037285	0.901982513621398	1.52424023213139	1.29416191123277	0.366062904063984	2.92524934141726	2.46918327557404	1.54207206884613
TRINITY_DN29206_c1_g1	0	0	0	0	0	0	4.26348757625693	4.03018575854218	4.50354556840487	0	0	0
TRINITY_DN46199_c1_g1	1.73271509506483	1.89051607695554	4.01958936764282	1.57347772400564	1.87210471806394	2.64412526798778	9.36355609815221	10.6829403049875	8.11946958182273	2.89012519019301	5.38388521469928	2.88949173316557
TRINITY_DN32626_c0_g1	12.0923048687987	14.6351230312158	16.2213412531329	17.8894730251756	18.1125092044466	10.9340917726176	30.0850225978096	14.0320979247839	13.0221209004991	68.1603197721104	66.053930545398	29.432980888884
TRINITY_DN37958_c0_g1	0.299682664078404	0.654793034496651	0.48580710374284	2.82183510751942	0.453946651805934	2.55072471184355	0.79073699320547	1.02169109927281	1.33110838300788	1.48367800231594	1.88445746542793	2.01728618535611
TRINITY_DN135643_c0_g1	6.45350697210849	3.5966441606646	2.3623285177947	1.046049704584	1.12031463443196	0.606658850384411	0.710438890186405	0.351978688236801	1.94110523995698	0.330505567543853	0.380518132175233	0.27264901261229
TRINITY_DN51388_c0_g1	8.97322325637517	20.2789052338596	11.3635516798434	13.6084045299874	16.8924094608749	26.3634188830909	36.6979415499896	43.0840376904949	28.1298285057451	11.1525527875169	8.25199879013445	3.38030517129267
TRINITY_DN200480_c0_g1	0.271731726228431	0.249085534736478	0.257258222955363	6.62831358884181	7.07756124485105	1.63317543886478	3.14016836912853	1.87334850059028	3.48278078016981	0.35864720677774	0.779727404274029	0.6230685561853
TRINITY_DN102737_c0_g1	8.07393221250648	10.1901323577637	8.86809062434859	41.5808922730234	35.5722574866044	71.0489135298078	31.9646246475572	36.6921404459916	34.2080924605703	174.074870284842	49.8930688174572	71.818146339601
TRINITY_DN32450_c0_g1	0	0.627027006273862	0	0	0	1.22888446012619	1.36392877113943	0.999059643853186	1.20897943182901	0	0	0
TRINITY_DN118626_c0_g1	0.24353773674498	0.442639013027378	0.361962882626473	0.975837039543661	0.49627972841065	1.29115149755568	1.10025485838889	0.54494162391992	0.355048621994802	0.914074296920259	1.70786803898591	1.86151904630978
TRINITY_DN35697_c0_g1	0	0	0	0	0	0	0	0	0	0.379806334021265	0.974728998401953	0.841232981700109
TRINITY_DN49858_c4_g1	7.16540520656563	10.9187884187947	10.8110375751811	7.77123297027806	8.39669014976588	6.9369927341977	1.97128995461342	2.73602384730941	1.88570988013845	1.0547824930897	1.65235256369055	1.79143513759518
TRINITY_DN146927_c0_g1	1.50813538573114	0.654793034496651	1.00004208551467	0.685704027054948	0	0.419857738095956	0	0	0	0.267239777085715	1.17893667637283	0.841232981700109
TRINITY_DN37512_c0_g2	0	0	0	1.60870306104283	0.794123160236692	0.310890422594357	1.28363066812037	0.204278663392932	0.232919670815933	2.29237984556345	7.50937469346988	2.24313723311703
TRINITY_DN25599_c0_g1	0.421451532450894	0.396542014715757	0.580941982691322	1.26597005203237	0.765775117867462	0.824148716834541	1.38670837483278	1.06725179242021	0.765492603808136	1.99001591725348	2.20918115007014	2.39890437216336
TRINITY_DN43823_c1_g1	0.374542567189635	0.820850057654303	0.657218764333449	2.83064144177872	1.58862429437164	1.47750784529107	1.35225422424659	0.999059643853186	0.587968292810735	1.96187427801959	3.41601505020948	2.08737009407071
TRINITY_DN124522_c0_g1	0	0	0	0	0	0	1.47839627969852	2.0663114362734	1.68615700500269	0	0	0
TRINITY_DN219449_c0_g1	0.187392809411557	0.34127953135972	0.209690783481122	1.11650037865837	0.695093998893516	1.49307460464844	0.401205770049156	0.54494162391992	0.543587215061385	0.661011135087706	1.64286750760993	2.30530844246063
TRINITY_DN46655_c0_g1	1.29254858683613	0.811414999520346	0.361962882626473	0.764723026354581	0.226784338953839	0.419857738095956	0.137531857298611	0.181647207973307	0.25527218442692	0.963375063397671	1.16024553644926	0.989087421375431
TRINITY_DN50666_c0_g1	0.0561449273334236	0.0644279684004527	4.15300336948181	0.606685027755315	0.0850441271076895	0.12453407485897	0.126142055451935	0.113455059406278	0.0664096418877138	1.96885679000996	0.761036264350466	0.786748394602628
TRINITY_DN30890_c0_g1	0.599365328156807	0.645627549452235	0.218979100064849	0.72973569835143	0.113392169476919	0.264190144522244	0.263673912750546	0.374610143656426	0.110790719637064	1.09688915630431	1.2623493754347	1.40981695078793
TRINITY_DN81354_c0_g1	0.374542567189635	0.350445016404136	0.228548880787478	1.23955104925448	0.283858397590555	0.357590700666471	0.676269484646378	0.62444950019676	0.798535450015681	1.90559099955182	1.78235362644249	1.7369505504977
TRINITY_DN6871_c1_g1	0	0	0	0	0	0	7.19750053196063	5.29040048664552	0	26.2148891070923	45.6047075800689	5.062545057568
TRINITY_DN33402_c0_g1	0.12176886837249	0.175222508202068	0.314395443152232	0.738542032610727	0.595686863652083	0.482124775525441	0.504283476761573	0.499380930772517	0.343710390452997	0.878950145696008	1.03972952977793	1.36301898593657
TRINITY_DN34385_c126_g1	0	2.34232057502734	3.42907760422887	1.78459173719472	2.42545850511131	3.51497426289443	12.412036562415	13.3055090928906	24.1254890746523	4.98572515239168	7.1196504774517	0.950202155895071
TRINITY_DN49809_c33_g1	9.26342690674793	59.7667801091882	8.2297299573215	2.11851841194588	2.89339019115273	19.2551917959621	1308.02249826512	431.815316181842	25.2790731466627	41.8538116440537	21.7207784246068	11.3244292626552
TRINITY_DN84089_c0_g1	0	0	0	0.149469673374005	0	0.217934631003198	0.595971381627313	0.476749475352892	0.0887621554987005	3.94490768328271	2.2278722899937	0.794435016848746
TRINITY_DN42428_c0_g1	0.299682664078404	0.26741650482531	0.276116320261719	1.11650037865837	0.55297581314911	0.513258294240184	1.29502046996704	0.62444950019676	0.643363652629267	1.04779998109933	1.48524819332913	0.724351108134144
TRINITY_DN49904_c6_g1	1.01158089853554	1.58616805886303	2.06707263608773	6.10969190367945	1.78706059095625	5.61470771792728	4.79055065671186	3.97360711999312	2.96154607871941	6.61709386286742	7.03595880615216	7.46144942973136
TRINITY_DN28282_c0_g1	0.206107785189364	0.0369315132672051	0.266828003677991	0.509815350903054	0.411235601302961	0.46655801616807	0.618750985320665	0.351978688236801	0.166510028928219	0.81568435523787	1.16024553644926	3.57495757581936
TRINITY_DN138835_c0_g1	0	0	0	1.26597005203237	0	0	0.0686235561262219	0	0.243933952885115	3.83932363833752	7.74147959520727	0.148080516800207
TRINITY_DN48314_c2_g1	1.99496780758762	1.08826656247961	0.761923424004559	5.67889555207603	2.02820793804383	9.42545040861176	2.87677920142415	5.76714996199841	1.44189910264495	26.6579612315717	8.1219977273825	5.12494234403649
TRINITY_DN49506_c0_g3	14.5369181983206	3.90072260566758	1.20016308827316	0.079018999299633	0	0.419857738095956	0.126142055451935	0.226910118812557	5.05814706553543	0.119549068925913	0.213413761813822	0.0388852654803598
TRINITY_DN51217_c2_g1	2.34155943692728	3.25536462930488	3.96245214744595	0.738542032610727	0.723442041262746	0.46655801616807	0.183375809731481	0.181647207973307	0.565615779199748	0.654028623097343	0.529210334850745	0.646354500048539
TRINITY_DN16874_c2_g1	288.09663576214	187.858477201243	188.674982085952	126.729576235195	121.283130550818	239.899328456449	255.452184287523	272.274275636579	345.487253310334	98.5592147003372	43.9615611002213	42.2682835771511
TRINITY_DN46104_c0_g1	0.318397639856212	0.433473527982962	0.333253540458588	2.25918175106059	1.67366842147933	1.26001797884094	0.871035096224535	0.953498950705783	0.709773294516981	1.77207690664518	1.2439372077488	1.58118341145137
TRINITY_DN32921_c0_g1	0	1.42011103570538	0.714355984530318	2.28560075383848	0	0	0.504283476761573	0.283786539669772	0	4.77476865377374	3.03521794579658	4.90677791852168
TRINITY_DN51645_c0_g1	27.2754973605373	21.6251532430306	23.6415803469756	5.01080419353968	13.4033324060701	8.89662535501421	3.07154481300231	6.34633655135592	3.2388468272847	5.74512622916177	7.75096465128788	6.97063599160426
TRINITY_DN48778_c3_g1	244.2987314094	127.316944032712	252.474739914743	341.297576526191	590.232700300243	534.391726743751	516.291175358431	432.553220741445	267.76464793968	825.20109589819	1092.05997903586	827.617486853861
TRINITY_DN211190_c0_g1	0	0	0	0	0	0	2.51002758196119	1.35103833208999	1.70818556914105	0	0	0
TRINITY_DN41165_c0_g2	0	0.184387993246484	0.0667070009194978	3.05032378019306	0.212799304718352	5.17928322047395	0.962723001090275	0.726588831893226	0.0664096418877138	1.31503975818505	3.92653424513666	1.3863049297998
TRINITY_DN34867_c0_g1	0.0281939894834508	0.239650476602521	0.285686100984347	3.79767214706308	1.23408477780714	5.78594207085836	7.05996867466202	5.22220833807849	1.76358092895958	5.85049868283453	4.24205184593592	3.95657576262661
TRINITY_DN46298_c0_g1	0.0935748788890393	0.092193996623242	0.247688442232734	0.474590013865868	0.226784338953839	0.202367871645826	0.251999365857703	0.283786539669772	0.199552875135765	0.935233424163783	1.21603998398229	0.919003512660829
TRINITY_DN4601_c4_g1	4213.45318887064	4370.94891995938	3136.53025193053	223.648996975569	9407.8667109458	12467.9806412428	4639.72092101221	2639.36817681758	1410.77824865847	312.88466955799	205.253265917642	283.783084935792
TRINITY_DN98156_c0_g1	5.76032371342917	0	0.590511763413951	0	0	0	3.78198370318871	4.42772513992639	7.12105730719866	3.42460474436444	1.9678701644898	2.4221903160266
TRINITY_DN201708_c0_g1	0.60884434186245	0.663958519541067	1.60969341037387	8.34245465196216	3.67352831715393	2.30210132667868	9.04264843112212	10.4447144584651	5.3464620961699	12.7769389860023	13.3016752641109	11.8774139101259
TRINITY_DN16382_c0_g1	22.8638671612777	11.0201479004624	11.0111585779395	4.78231552086604	3.95738671474449	4.82169251980748	0.572907032887795	2.2023979510993	5.57938176698583	1.18829658599634	1.67076473137644	0.225851047760927
TRINITY_DN172243_c0_g1	0.224822760967172	0.239650476602521	0.495376884465469	0.685704027054948	1.34747694728406	0.202367871645826	0.871035096224535	0.351978688236801	0.399429699744152	3.46671140757906	2.25576951376021	1.76792311660706
TRINITY_DN44333_c0_g2	19.6509676183317	11.3153304335105	7.99161129581139	4.70305851253237	4.80820595971964	2.50402443377143	2.94540275755037	2.96293396612197	18.0912822481037	2.25027318234883	1.94917902456624	2.23522453374603
TRINITY_DN50407_c7_g1	0.290446702006239	0.1935534782909	0.257258222955363	1.81101073997261	0.283858397590555	2.70639230541726	2.00574410519962	1.55531699548292	1.23133194544	3.25575490896112	3.17470406462914	2.78052255897061
TRINITY_DN49949_c3_g2	122.177438168367	173.214188684983	85.2791306607305	62.7934474313963	255.076441186127	232.589178262227	881.412914177134	513.600929333745	749.397174260862	100.415504933412	235.253940356149	43.0082340069024
TRINITY_DN40706_c2_g1	5.84466263024604	10.1348698744076	6.08666200373055	5.67889555207603	5.88618751754688	7.41911750972314	12.0683492916916	10.6034324287107	11.5248264380356	2.79871776050099	3.22101345608155	1.62006867693173
TRINITY_DN1791_c0_g1	2.64148515263917	1.18046055910286	0.438239664268599	0.0352253370371858	0	0.0467002780721138	0.263673912750546	0.499380930772517	0.288315030634465	0.0351241512242507	0	0
TRINITY_DN5513_c0_g1	0.159198819928106	0.175222508202068	0.285686100984347	1.05485603884329	0.978574422585814	0.606658850384411	0.69904908833973	0.647080955616386	0.243933952885115	0.914074296920259	1.21603998398229	1.183965903027
TRINITY_DN31828_c0_g1	2.50075825685539	1.37401403739376	2.70515183897592	0	0	0	4.12595571895832	0	1.25336050957836	0	0	0
TRINITY_DN49608_c1_g1	2.44461332952197	3.31979259770534	2.75271927845016	11.7269431159404	20.2541093119673	23.3150026363645	35.2881688264173	13.7935742959533	12.755834434003	11.954272118774	10.2664573183143	5.45207594374626
TRINITY_DN157257_c0_g1	0.543220400823384	0.295182533048099	0.495376884465469	1.09888771013978	0.482294694175164	0.0934005561442276	0.733503238925924	0.363294415946613	0.243933952885115	1.11804828354784	1.83786910173785	3.75401065872892
TRINITY_DN42947_c0_g1	0	0	0	0.175888676151894	0	0	0	0	0	2.43308804173288	2.43207996796457	0.911316890414711
TRINITY_DN36288_c0_g1	30.8252664674839	40.7974609443218	46.701937247121	161.84043092701	102.617645533223	244.721020976256	184.509095015225	138.470262202668	103.634027887877	177.281324427325	236.126565515566	170.195155079413
TRINITY_DN32753_c0_g1	0	0	0	0	0	0	1.76484979614242	1.60087768863032	2.47367817294918	0.745436052789368	0.956037858478389	0.825633660082988
TRINITY_DN81475_c0_g1	0.664989269195874	0.184387993246484	0.743065326698203	0.694510361314244	0.610049871785826	0.435424497453327	0.297843318290573	0.0795078762768407	0.0887621554987005	2.64404454035082	1.36445321442013	0.950202155895071
TRINITY_DN7306_c1_g1	0.215343747261529	0.138290994934863	0.142983782561624	0.668091358536355	0.397250567067474	0.155667593573713	0.515673278608249	0.397241599076051	0.221905388746751	0.745436052789368	0.881831243259465	0.810034338465867
TRINITY_DN148800_c0_g1	0	0	0	0	0	0	0	0	0	3.07992256156743	3.94494641282256	1.7991217598413
TRINITY_DN44116_c1_g1	5.74160873765136	7.0547277533048	6.90572264793198	15.269707587552	20.1830502190951	10.4986672751642	3.59860789345723	3.14458117409527	3.67164332270902	2.9182668294269	3.52732497303786	6.02043383570919
TRINITY_DN44710_c1_g1	1.16154375639148	1.64143054221907	1.16216542952155	0.105438002077522	0.141740211846149	0	0.515673278608249	0.113455059406278	0.62101113901828	0.527497042181066	1.32734990681067	0.654267199419542
TRINITY_DN30242_c23_g1	6.0320554396576	4.07594511386964	0	0	6.34013416935282	5.30381729533292	6.83074891249767	3.96199360997515	5.3464620961699	0	0	0
TRINITY_DN47240_c0_g1	0	0	0	5.02841686205827	0	1.89736558338702	0.893814699917887	1.26021472810333	1.2199937138982	5.99120687900396	7.67647906383129	5.25719746209469
TRINITY_DN45207_c0_g1	4.59902300867117	3.50418059095182	2.57173783713693	38.996352172437	17.6585625526407	27.2187011186402	21.78726720746	12.000031453948	37.336148568218	40.9467198591238	91.7196553828274	30.375270345408
TRINITY_DN42271_c2_g1	1.10515577742458	2.84022207141075	0.819060644201429	2.28560075383848	4.34027427367822	9.26978281503805	1.70761604186288	2.54306091162629	2.7176121258343	39.1958020797221	8.38199985288639	17.3839744409697
TRINITY_DN137137_c0_g1	0.739849172307105	0.580930007962241	1.06674908643416	3.29666313041933	1.87210471806394	1.94406586145914	2.33804157407638	1.81647207973307	1.04279335237342	2.87594857493985	3.6294288120233	3.29462194096095
TRINITY_DN108645_c0_g1	0	0.147456479979279	0	1.65273473233931	0	0.373157460023842	0.366751619462962	0.385925871366238	0.299329312703647	1.87744936031793	2.67339095354491	1.69783920789245
TRINITY_DN50140_c0_g1	30.3850999592552	45.3163146443084	18.6883744305987	5.90738422474967	2.56719871695745	6.486001477387	16.0223190027651	12.7150067758233	14.2090717681898	8.13589601640761	2.31128498905557	2.94397632026305
TRINITY_DN38966_c0_g1	0.12176886837249	0.0738630265344102	0.10470465967111	0.615253352980576	0.354539516564501	0.233501390360569	0.251999365857703	0.226910118812557	0.432472545951697	0.836843482481394	0.937625690792491	0.89571756879759
TRINITY_DN44899_c1_g1	7.17488422027127	3.90072260566758	4.37198246954666	1.53849039600249	2.31206633563439	4.69715844494851	22.154018826923	18.5959095795361	18.7680126964132	2.28539733357308	0.408415355941745	2.02497280760222
TRINITY_DN103448_c0_g2	11.7831431910146	31.8616521721954	21.3268192686551	17.3444323372354	26.6082285155556	43.2235535607832	39.1849047832112	61.2937236163567	60.6851307569929	9.39465249612488	4.70626164941069	1.85360634693878
TRINITY_DN15187_c0_g1	5.91976558499075	5.00758971132556	2.98126815923764	24.4825612769803	22.6795678170786	34.8246197406518	27.8386689285989	14.7813182120967	46.3652682691661	33.8446587998348	60.1595261357716	22.1973825069135
TRINITY_DN79287_c0_g1	1.6578551919536	0.313513503136931	2.64801461877905	5.36234353680943	0.0850441271076895	0.0934005561442276	0.0686235561262219	0	0.543587215061385	0	0	0.0700839087146019
TRINITY_DN49420_c0_g1	0.253016750450623	0.673124004585483	0.657218764333449	3.78886581280379	1.91481576856691	1.32184025171735	2.13160141560538	3.17882613953287	5.612748562666	0.674976159068432	1.5223515009386	0.716438408763141
TRINITY_DN51459_c0_g1	7.54942678746091	4.7676696616335	5.28645945683547	3.80647848132238	5.74444730570074	3.81074269068448	6.23477753087036	5.36990836292236	6.41128401268168	14.9358047386591	36.8606017626932	19.7984781347502
TRINITY_DN38381_c1_g2	12.2420246750211	11.554980910113	12.0303402248995	2.96249844663413	7.54549293089247	3.88857648747134	2.1891199149311	3.33784189208655	6.58880832367908	1.77207690664518	3.95443146890317	2.33650708569487
TRINITY_DN173041_c0_g1	10.9120461366294	5.51465669275339	6.96285986812884	2.8922857815938	3.61683223241547	10.4364002377348	18.3375809731481	14.8721418160834	26.288499703356	5.21762918698071	1.23445215166819	2.21962521212891
TRINITY_DN23253_c0_g1	1.44251144469207	0.894443511099172	0.514234981771825	1.89002973927225	1.90045276043317	3.26635087772956	1.89099185159436	1.46449339149627	3.46075221603145	25.5117713087899	23.5494414425017	28.5917479071839
TRINITY_DN38272_c0_g1	1.30202760054177	0.470405041250167	0.580941982691322	7.26998594460027	1.65930541334559	14.4495108000651	6.30340108699658	1.72564847574641	2.08526275527421	14.0005713144953	25.3781044603966	10.7325593497042
TRINITY_DN49489_c0_g1	3.86840979843623	3.67023761410947	2.73386118114381	0.298939346748009	1.38981002388878	0.839715476191912	1.18055296140795	1.81647207973307	0.443810777493502	0.576586217386043	0.157898286518462	0.794435016848746
TRINITY_DN30675_c0_g1	1.17077971846364	1.7613905670651	1.30486774794427	0.210876004155045	0.226784338953839	0.310890422594357	0.332297468876768	0.283786539669772	1.90773844427681	0.203973986627576	0.046309391452411	0.0623972864684843
TRINITY_DN48743_c4_g1	0	0	0	3.09435545148954	6.34013416935282	0	4.8022252036047	1.40761697063905	0	1.28689811895116	6.59992519868157	2.99868698448542
TRINITY_DN33732_c0_g1	0	0.119960024846031	0.238118661510106	1.47684605618742	1.16302568493494	1.010949829123	0	0	0	0.68217026233123	0.983935082244902	1.21493846913636
TRINITY_DN51172_c2_g1	0	0	1.40028409103165	0	0	0	1.6962262400162	3.96199360997515	2.59548317465543	0	0	0
TRINITY_DN50018_c1_g1	30.9003694222286	26.10707542975	13.4494824132375	0.483396348125165	7.16260537195874	0.71562616588601	4.08011176652545	5.02924540239537	2.50672101915673	25.2796556829285	7.21254823259419	5.19502625275109
TRINITY_DN104040_c0_g1	4.42110921296526	8.47483878901018	8.20130207929252	4.04377348825532	3.82963153713382	5.83264234893048	2.09743201006536	3.59869919402854	1.98548631770633	1.39227057262391	1.15103945260631	2.27433587635128
TRINITY_DN47240_c0_g3	0.618080303934615	0.562599037873409	0.657218764333449	2.12732474620518	1.53192820963318	1.71100923565164	1.54730458087091	1.47580911920608	0.976059761013082	2.81268278448171	3.97284363658907	4.59524364042903
TRINITY_DN43583_c0_g1	0.355827591411827	0.525667524606204	0.70478620380769	4.73828384956956	2.52448766645448	1.89736558338702	2.37249572466258	1.96417210457693	1.34212266507707	1.53297876879335	1.34604104673424	1.81472108145842
TRINITY_DN38780_c0_g1	0.327876653561854	0.53483300965062	0.685928106501334	1.89002973927225	1.68765345571482	1.30671825691305	0.687659286493054	1.010375371563	0.66539221676763	2.14468913740364	2.46918327557404	2.05617145083647
TRINITY_DN49600_c0_g1	0.477596459784317	0.783918544387098	0.466667542297584	3.24382512486355	1.54591324386867	1.49307460464844	1.21472236694798	0.919551767576345	0.842916527765031	1.76509439465481	2.06076791963229	2.71043865025601
TRINITY_DN34041_c0_g1	18.0961663189728	10.3284233526985	13.783017417835	0.54504068794024	10.2687948678298	5.58357419921254	4.26348757625693	2.17976649567968	8.47451820381753	70.4808412569077	25.1554846147398	37.0967693453881
TRINITY_DN14528_c0_g1	0.280967688300596	0.332114046315304	0.38110244407173	4.0878051595518	5.51728499284864	2.09973345503285	1.12303446208224	0.771851742732477	1.37548946075723	0.499355402947178	1.44814488571967	1.62775529917785
TRINITY_DN30873_c0_g1	0.253016750450623	0.119960024846031	0.352393101903845	1.01963070180611	0.170088254215379	0.0934005561442276	0.653205135906859	0.59020453475917	0.155171797386414	1.14618992278172	1.03972952977793	1.47990085950253
TRINITY_DN47857_c0_g1	0.299682664078404	0.396542014715757	0.361962882626473	4.87014085442497	5.41825583150546	10.8562579758307	9.84505997122043	2.58832382246554	4.01535371316201	9.88681379580926	17.2003122854811	2.39099167279236
TRINITY_DN104561_c0_g1	3.12831757449565	3.20010214594885	3.0004077206829	0.536234353680943	0.141740211846149	0.450991256810699	0.928268850504081	3.47392840691245	6.18937862393493	1.29388063094152	1.20683390013934	0.490587361002214
TRINITY_DN37400_c1_g1	1.03029587431334	0.378211044626925	0	0	0	0	0.538737627347767	1.79384062431344	1.80796200670893	0	0.362105964489334	0
TRINITY_DN51460_c0_g1	0.374542567189635	0.497901496383415	0.200121002758493	0.219682338414341	0.184451262349122	0.0934005561442276	1.12303446208224	0.385925871366238	0.388091468202347	2.3275039967877	2.61759650601188	1.19933914751924
TRINITY_DN46026_c3_g1	0	0	0	0	0	0.202367871645826	0	0	0	1.21643822523022	4.59467275434464	0.280335634858408
TRINITY_DN31800_c1_g1	1.18025873216928	0.737821546075477	1.07631886715679	12.8082181575616	12.6092092458334	11.6964182165757	1.73068039060239	4.55249592704248	1.77459521102876	2.17283077663753	3.85232762991773	2.07177077245359
TRINITY_DN34697_c0_g1	0.177913795705914	1.77972153715393	2.77185883989542	0.210876004155045	4.97829421393502	0.12453407485897	0.229219762164351	0.124770787116091	0.243933952885115	4.71848537530597	3.54601611296143	5.49864783147274
TRINITY_DN38889_c0_g1	3.49362417961312	3.78103215391109	1.57169575162226	4.26369383570369	7.63091503189842	8.16587719432389	7.31196804051972	8.07198502710233	8.04172170839321	9.30324506643286	26.0465219418422	16.1767225940794
TRINITY_DN200063_c0_g1	51.9469395199911	118.657717250456	75.0107559453502	5.33616254306558	0.751790083631976	1.99076613953125	55.825974771297	12.3403966321669	36.8038995846984	8.0865952499302	2.55259597463591	6.0984304437948
TRINITY_DN41968_c1_g1	0	0	0	0	0	0	14.7959220889243	6.31209158591833	8.75181895238282	0	0	2.03288550697323
TRINITY_DN41952_c102_g1	4.99228055163861	0	5.4294432393971	0	0	0	3.28937477331998	9.24107836891086	9.05114826508646	0	4.32574351723545	1.93160295502438
TRINITY_DN51013_c2_g3	0	0	0	0	0	0	0.939658652350757	1.79384062431344	1.20897943182901	0	0	0
TRINITY_DN17886_c0_g1	0.374542567189635	0.405707499760173	0.828630424924057	1.73175373163895	2.72330193693735	3.04841624672636	0.79073699320547	0.567573079339545	0.92066440119455	0.808701843247507	0.380518132175233	0.514099381990338
TRINITY_DN44200_c0_g1	1.59223125091454	1.72445905379789	6.25807366432115	452.774819833319	59.9254937251624	88.6713746514582	196.497430948944	160.153876535442	348.70407157348	9.30324506643286	7.90858396556868	4.95357588337304
TRINITY_DN30466_c0_g1	0	0	0	0	0	0	1.21472236694798	0.62444950019676	2.1850391928421	0	0	0
TRINITY_DN80785_c0_g1	12.0079659519818	7.02696172508201	8.48698818027686	6.25035524279416	6.97815410960962	2.81535962091886	3.55276394102436	3.05375757010862	1.59739484950399	0.0421066632146138	0.0742066152189237	0.0388852654803598
TRINITY_DN30886_c1_g1	1.52685036150895	0	0	0	0	0	0.985502604783627	1.15807539640687	3.05030823421811	1.0547824930897	2.93311410681114	0
TRINITY_DN27499_c0_g1	0.0656239410390665	0.202988536424857	0.0667070009194978	0.290133012488713	0.0710590928722028	0.0778337967868563	0.343687270723443	0	0.210891106677569	0.661011135087706	2.45049213565047	1.09036997332427
TRINITY_DN48108_c0_g2	1.9388228802542	2.43451457165058	2.96241006193128	12.8874751658953	12.8926896695257	8.49233437627562	9.37494589999888	6.19863652651205	3.81580083802625	2.06745832296478	3.95443146890317	4.60293026267515
TRINITY_DN42775_c0_g1	1.76090908454828	1.40178006561654	1.17173521024417	4.29868116370684	4.25523014657053	3.32861791515904	1.75345999429575	1.97548783228675	4.40344518136436	5.11923924529832	11.2595984844022	5.52215985246086
TRINITY_DN51059_c0_g1	1.00210188482989	1.06966601930124	1.58126553234489	0.316552015266602	1.50358016726395	0.71562616588601	6.38369919001564	7.11818829408839	7.91991670668696	0.520302938918268	0.399209272098796	0.210251726143806
TRINITY_DN8886_c0_g1	63.6457437941889	20.4449622570173	11.7159447817472	0.342733009010456	0.453946651805934	0.700059406528639	0.492893674914897	0.465433747643079	32.9103508732426	0.632869495853818	0.510519194927182	0.358332242944013
TRINITY_DN102790_c0_g2	0.224822760967172	0.387376529671341	0.218979100064849	1.86361073649436	3.00678236062965	0.979816310408254	2.47557343137499	2.23664291653689	3.3276089827834	5.88562283405878	5.67150559173203	4.73541145785823
TRINITY_DN99018_c0_g1	0	0	0	0	0	0	3.48414038489814	1.64614059946957	5.19129029878348	0	0	0
TRINITY_DN199897_c0_g1	78.2108559819929	157.002063079948	303.434385191017	1335.60887729165	1623.84201234168	953.328802214857	780.63708641793	698.617544123802	763.69500818455	297.006648883177	726.387633460219	345.966728521259
TRINITY_DN43464_c1_g1	5.14224340949456	2.47144608491778	5.40073389722921	235.419971762806	553.695853425289	1006.00893970297	223.843206202628	42.1528724129006	94.7270371381076	234.626579491453	818.432291499926	138.160930791593
TRINITY_DN151860_c0_g1	0	0	0	0	0	0	3.04848046426279	2.24795864424671	2.72862640790348	0	0	0
TRINITY_DN28743_c0_g1	2.77248998308382	3.20926763099326	3.51492416659362	4.27226216092895	6.60962955880963	5.05474914561498	0.951333199243599	1.18070685182649	1.47526589832512	3.71977456941161	3.19311623231504	4.17474018814142
TRINITY_DN169284_c0_g1	38.5433710885785	26.3744919345753	37.8721257456629	13.537953855913	21.2470467426869	26.0058281824244	110.98735460484	44.4577074780046	109.890140103172	21.5175628590298	24.8025847340934	16.0677534198845
TRINITY_DN154953_c0_g1	0.112289854666847	0	0.123844221116367	0.624059687239873	0.269495389456812	1.05765010719511	2.38388552650925	2.64520024332276	0.842916527765031	0.921268400183057	0.130001062751949	0
TRINITY_DN38335_c0_g1	0	0	0	12.7732308295584	5.90017255178237	1.71100923565164	1.2377867156875	0	0	6.91226368791459	4.39995013245438	0
TRINITY_DN103490_c0_g1	8.71097054385238	5.66211317273267	6.84858542773511	6.28558057983135	2.19829619225921	6.14353277152483	13.1113703958009	31.6742107713061	16.7157927873465	5.79421540436675	0.956037858478389	1.97048822050474
TRINITY_DN25952_c0_g1	13.8624499154191	8.49343933218855	15.6116899282737	11.8062001242741	5.75843233993622	3.21965059965744	0	0	0.0664096418877138	3.26273742095148	1.49445427717208	1.78352243822418
TRINITY_DN48010_c0_g1	0.571414390306835	0.857511997831967	0.390672224794358	1.54729673026179	2.32605136986987	1.67987571693689	2.22328932047112	0.919551767576345	1.19796514975983	3.96606681052623	3.17470406462914	3.41127773740203
TRINITY_DN48636_c1_g2	3.69049600273032	1.466208034017	2.92413093904077	15.7533419447112	13.0631558976394	14.2938432064914	6.17754377659081	11.6933156765505	4.80287488110851	9.07112944057139	7.73227351136432	9.0736054072921
TRINITY_DN37472_c0_g1	0.177913795705914	0.258251019780894	0.266828003677991	1.41543972540638	1.47523212489472	0.71562616588601	0.275063714597222	0.113455059406278	0	1.03362336584617	0.937625690792491	1.22285116850736
TRINITY_DN40661_c0_g1	1.86396297714297	3.64274115897622	2.15263773431358	3.13838712278603	0.964589388350327	1.47750784529107	6.38369919001564	6.9934175069723	3.34996149639438	1.44157133910132	0.510519194927182	0.685465842653784
TRINITY_DN102950_c2_g1	315.793584655128	306.995764977993	148.345392943546	100.06661419742	116.900523200535	232.915635444179	619.771796311173	741.042887348663	1282.55289235431	175.34759178854	78.4645684824065	16.5194555154063
TRINITY_DN90044_c0_g1	0	0.765318001208725	0	1.2043257122173	3.219581665348	1.07321686655248	0	0	0	1.0547824930897	0.677623565288593	1.19165252527312
TRINITY_DN47425_c0_g1	0.149962857855941	0.092193996623242	0.0762767816421262	0.404377348825532	0.0994071352414327	0.140100834216341	0.251999365857703	0.226910118812557	0.177524310997401	0.92825091217342	1.13234831268275	1.21493846913636
TRINITY_DN37119_c1_g1	0	0	0	0	0	0	9.16879048657405	2.48618449076908	4.37040233515682	0	0	0
TRINITY_DN16287_c0_g1	0.458881484006509	0.599530551140614	0.714355984530318	4.17563049311073	1.36146198151955	3.00171596865425	2.08575746317251	1.07856752013003	1.38650374282642	2.32052148479733	1.04893561362088	1.2461371123706
TRINITY_DN201508_c0_g2	46.1584218170785	20.1220136957464	27.1277951714013	0	3.85797957950305	2.92388217186739	2.54419698750122	1.7143327480366	20.0323874880607	0.794525227994345	0.417621439784695	0.701065164270905
TRINITY_DN7026_c0_g1	10.6497934241066	15.216053039178	44.1873366301809	27.462672392133	21.7149784287283	14.6047336290857	12.4006467605683	27.3033620522369	8.82924287633971	105.049565391016	49.2804457835446	101.671630680773
TRINITY_DN23115_c0_g1	0.280967688300596	2.50837759818499	5.39116411650658	0.27252034397012	1.77307555672076	1.92849910210177	11.5754556167767	7.14081974950802	16.3277013191442	2.31353897280697	4.38125899253081	2.58587015444393
TRINITY_DN34458_c0_g1	6.09767938069667	3.38449013919533	4.67680813197627	0.589072359236722	2.39711046274208	1.77327627308112	1.90238165344103	1.79384062431344	1.56402805382382	0.991516702631558	0.751830180507516	0.373931564561134
TRINITY_DN46786_c3_g1	2.06059174862669	4.50941864185261	0	1.66154106659861	2.28371829326516	9.79860786863561	0	2.69076093647016	0	0	0	0
TRINITY_DN46367_c3_g1	38.1875434971667	122.106635358051	90.3846086762527	60.1384566567354	76.4206526189698	147.246421525928	139.032178946864	175.355365584343	119.041064805826	43.3939845161098	21.4515702152599	30.0637360673154
TRINITY_DN84875_c0_g1	14.8647948518825	5.39469666790736	6.610466766225	0.175888676151894	0.921878337847355	0	0.343687270723443	0.806096708170067	1.33110838300788	0	0.111309922828386	0.179053082909564
TRINITY_DN141524_c0_g1	0.618080303934615	0.230484991558105	0.276116320261719	1.15172571569555	0.666745956524286	0.46655801616807	0.813801341944989	1.08988324783984	0.510220419381216	2.06026421970198	3.39732391028591	3.98777440586085
TRINITY_DN9836_c0_g1	0.430930546156537	0.239650476602521	1.08588864787942	4.79992818938463	1.31912890491483	1.16661742269671	1.92544600218055	0.81741243587988	1.17561263614885	2.58776126188305	3.24891067984807	2.46898828087796
TRINITY_DN25604_c0_g1	0	0	0	0	0	0	4.58439524328703	1.92992713913934	0.576954010741553	0	0	0
TRINITY_DN146076_c0_g1	5.23581828838359	3.12623911941444	1.05717930571153	0.641672355758466	0	0.3420239413091	0	0.635765227906573	1.26437479164755	0	0	0
TRINITY_DN165863_c0_g1	0	0	0	0	0	0	0	0	0	1.38528806063355	1.17893667637283	0.521786004236456
TRINITY_DN50146_c0_g3	2.19183963070482	2.63750310807544	1.6192631910965	8.56237499941053	3.10618949587108	4.759425482378	6.10863547541842	8.99153679467868	13.0000923363608	7.14437931377605	9.46803877411673	5.52215985246086
TRINITY_DN34385_c236_g1	16453.1489431398	17405.4558530051	21160.3768574368	2107.2646307896	35725.2303267589	57224.8110746262	45032.6386236486	54287.3650858367	50140.4759706263	3934.22443993745	4260.54519454297	6855.90501580446
TRINITY_DN27900_c0_g1	0	0	0	6.33818057635309	0	0	2.03991351073964	1.81647207973307	1.17561263614885	4.38797980776211	2.12576845100827	2.57795745507292
TRINITY_DN43106_c2_g1	0.374542567189635	0.774753059342682	1.39071431030902	0.879205371725435	0.241147347087582	0.917549272978769	0.263673912750546	0.204278663392932	0.0997764375678823	1.45553636308205	0.603416950069669	1.65895394241209
TRINITY_DN44333_c0_g1	11.4460305753806	4.75850417658908	2.95284028120866	1.3714080541099	1.54591324386867	0.870848994906655	0.710438890186405	0.681028138745823	6.54442724592973	0.562621193405317	0.260002125503898	0.436102773904733
TRINITY_DN49141_c101_g1	5.93848056076856	18.1487386803016	18.6120976489566	5.76672088563496	7.36141964244161	6.7190581031945	5.21482077550053	7.72000633886553	4.725127007679	2.93223185340763	3.99153477651263	2.02497280760222
TRINITY_DN40549_c0_g1	0	0	0	0	0	0	0	0	0	0.773577692023256	1.22524606782524	0.342732921326892
TRINITY_DN5157_c0_g1	0.805473113346172	0.811414999520346	1.36200496814114	1.99546774134977	0.255132381323069	3.26635087772956	2.57865113808741	2.63388451561295	2.02986739545568	2.54565459866843	10.1827656470148	3.70743877100244
TRINITY_DN50261_c0_g1	0.0374299515556157	0.119960024846031	0.16184187986798	0.553847022199536	2.43944353934679	0.653359128456525	1.83375809731481	3.6895227980152	1.59739484950399	0.0914074296920259	0.167104370361411	0.101282551948844
TRINITY_DN170144_c0_g1	0.646274293418066	0.34127953135972	0.695216423085061	3.17361245982321	1.94316381093614	0.93311603233614	3.02570086056944	2.04338219854562	3.48278078016981	0.731259437536207	1.72655917890947	0.85683230331723
TRINITY_DN22960_c0_g1	1.03029587431334	1.18962604414727	1.64797253326439	2.98891744941202	1.87210471806394	2.70639230541726	2.88816900327083	2.03206647083581	2.49570673708755	5.63954218421659	6.90623671563788	5.87257939603387
TRINITY_DN138750_c0_g1	0	8.25351928249649	0	0	0	0	9.27186819328647	5.47204769461882	4.91366560074558	1.18131407400597	0	0.669866521036663
TRINITY_DN47920_c1_g2	10.5372605178063	15.8430800454519	26.3563019666741	637.98131165865	177.166193434128	153.389954297453	284.288030367798	165.535398408382	194.833579218593	49.0335267003264	163.445091519957	43.0939172372341
TRINITY_DN11968_c0_g1	3.25008644286814	2.60973707985265	0.257258222955363	0.650478690017762	0.709079033129003	0.482124775525441	2.8995588051175	2.39536088678242	2.81738856340218	0.541462066161792	0.334208740722822	0.498500060373217
TRINITY_DN204253_c0_g1	1.76090908454828	1.15269453088007	0.92404676801144	0.18469501041119	0.467931686041421	0.326457181951729	0.217829960317675	0.295102267379585	0.321681826314633	0.154673220150164	0.046309391452411	0.257049690995169
TRINITY_DN135137_c0_g1	18.2648441526066	8.5209357873218	11.7063750010246	2.94488577811554	3.75857244426162	2.25540104860656	4.52716148900748	3.96199360997515	5.32410958255891	3.44555228033553	4.85467487984853	5.07023167981412
TRINITY_DN138231_c0_g1	12.6729552211777	31.5387036109245	10.0682537126218	4.28106849518825	1.07798155782725	9.9075751841372	16.9505878532692	11.3982134091709	13.510312755742	1.7932360338887	0.686829649131542	0.303847655846532
TRINITY_DN9049_c0_g1	0	5.93896473569194	0	0	0	0	0	0	5.24668565860202	3.47369391956942	4.77126218078666	3.32559450707031
TRINITY_DN51351_c2_g1	0.871097054385238	0.839181027743135	0.962044426763052	1.95167407908732	3.03513040299888	1.53977488272055	6.23477753087036	2.59993733248351	2.90615071890088	1.77905941863554	2.33918221282209	1.37070560818268
TRINITY_DN46419_c0_g2	0.449645521934345	5.2194741597053	0.333253540458588	0.0352253370371858	0	0.0467002780721138	4.89391310847044	2.84947890671569	0.266286466496101	0.0351241512242507	0	0
TRINITY_DN17962_c0_g2	0	0	1.45742131122852	0	0	0	1.90238165344103	0.54494162391992	2.06323419113585	0	0	0
TRINITY_DN43212_c0_g1	30.6286376960002	26.1992694263732	23.1842011212617	5.5998765527764	4.96430917969953	16.0204192015004	14.8303762395104	20.9460075554793	43.9583236875772	6.46940315470762	5.15178031296189	2.30530844246063
TRINITY_DN201822_c0_g1	0.24353773674498	0.119960024846031	0.152272099145351	1.75817273441683	0.638397914155056	0.528825053597555	1.29502046996704	0.885604584446908	0.931678683263732	1.52599625680299	1.69866195514296	1.81472108145842
TRINITY_DN37170_c1_g1	1.2176886837249	2.42534908660616	2.25734239398469	0.167082341892597	0.113392169476919	0.108967315501599	0.355361817616286	0.0681921485670282	0.987074043082264	0.421912997235879	0.0278972237665127	0.171366460663446
TRINITY_DN36666_c0_g1	0.0843389168168744	0.046096998311621	0.0191395614452568	0.448409020122014	0.0850441271076895	0.731192925243382	1.21472236694798	1.3167933666524	1.33110838300788	0.0562832784677752	0.0928977551424872	0.0779966080856054
TRINITY_DN136384_c0_g1	0.693183258679325	1.88135059191113	1.77181675438075	9.3623233628023	4.41095539265216	10.4986672751642	14.9106743425295	8.86646822525443	6.24477398375346	7.72096553116209	12.0393258886762	10.7169600280871
TRINITY_DN32206_c0_g1	2.52895224633884	3.02487963774678	3.93402426941696	14.5137908954567	9.98531444413752	10.6232013500232	8.61866305737961	6.30077585820852	8.03070742632403	10.0907877824368	15.6129602531665	14.3308028693868
TRINITY_DN102761_c0_g1	0.552699414529027	1.34651758226051	1.74310741221287	8.1756103191036	6.02792772939303	4.89952631659434	5.74188385595546	4.91579034298909	4.37040233515682	4.13470505465712	6.59044014260095	7.05631922193599
TRINITY_DN13173_c0_g1	68.1229979344875	13.1133829407532	80.1925107425146	0	0.340554482329015	0.777893203315495	2.69340339169267	5.91484998684228	1.2199937138982	9.13439523102953	0.157898286518462	5.69352631312431
TRINITY_DN169693_c0_g1	0	0	0	0	0	0	1.60453833515046	1.3167933666524	0.66539221676763	0	0	0
TRINITY_DN13965_c0_g1	5.78851770291262	2.22236055018131	1.9240888535261	0	0.340554482329015	1.67987571693689	0	0.249839356540335	1.83031452031992	0.239098137851827	0	0
TRINITY_DN51238_c1_g3	0	0	0	0.114244336336819	0.127755177610662	0.0311335187147425	1.62731793884381	1.52136981235348	0.998412274624069	0.274222289076078	0.167104370361411	0.288248334229411
TRINITY_DN51213_c0_g1	0	0	0	0	0	0.731192925243382	1.07719050964937	1.62350914404995	0	1.13920741079136	1.93997294072329	0.420503452287612
TRINITY_DN37286_c0_g1	0	0	0	2.05711208116484	0	0	0.756282842619276	0	0	1.70161701292424	1.32734990681067	1.40190425141692
TRINITY_DN49572_c4_g1	0.983386909052085	0.53483300965062	1.08588864787942	5.08101685858002	1.10632960019648	3.68620861582551	3.26631042458046	3.22408905037212	1.59739484950399	5.93492360053619	4.8733660197721	3.08437021481714
TRINITY_DN48619_c0_g2	2.10750071388795	1.51230503232862	0.857339767091942	0.509815350903054	0.212799304718352	0	0.756282842619276	1.02169109927281	1.10920299426113	0.0493007664774121	0.287620377032746	0.108969174194962
TRINITY_DN144886_c0_g1	0.36530660511747	0.728656061031062	0.904907206566183	1.65273473233931	3.36132187719415	1.39967404850421	2.83093524899128	1.91861141142953	3.52716185791916	1.57508543200796	1.58735203231457	1.49550018111965
TRINITY_DN4367_c0_g1	2.42589835374416	0.80224951447593	1.7526771929355	2.23300075731674	3.70187635952316	2.55072471184355	0	0	0	2.13072411342292	1.57814594847162	1.49550018111965
TRINITY_DN47565_c0_g2	0.955435971202113	4.17757416862684	18.5836697709276	1061.71117504157	176.287026146784	257.008086519306	436.809721131773	204.645531196576	280.975307433246	269.617216622797	294.41111924199	105.269874200455
TRINITY_DN39865_c0_g1	0	0.590095493006657	0.590511763413951	0	0	0	0.389531223156314	1.79384062431344	1.67481877346088	0.414930485245516	2.67339095354491	0.467301417138975
TRINITY_DN43808_c0_g2	5.71365779980139	4.69380663509909	4.62924069250203	2.35605142791285	0	0	2.78509129655841	1.08988324783984	2.85075535908235	0	0	0
TRINITY_DN46302_c0_g1	4.2337164035537	3.13540460445885	3.51492416659362	7.39303661519639	3.219581665348	4.3084342255673	5.42097618892537	4.32528802592177	3.30558041864503	11.8486880738289	16.9776924398243	16.8233031712529
TRINITY_DN49195_c6_g3	7.23102914760469	4.43582518840774	4.15300336948181	1.54729673026179	2.73728697117283	2.09973345503285	4.36656528296935	2.29322155508596	2.14065811509275	0.724276925545844	0	0.521786004236456
TRINITY_DN78252_c2_g1	214.278695003629	447.038715421787	721.542608388873	2333.43676153498	2433.25232689335	1920.50090114395	826.159846438724	762.987954547996	485.459341441278	389.890985656801	713.78227290132	746.756933750202
TRINITY_DN26931_c0_g1	0	0.359610501448552	0	0	0	0	0	0	0	2.60892038912657	6.66492573005754	0.155767139046325
TRINITY_DN154682_c0_g1	1.74219410877048	1.51230503232862	1.00961186623729	0.263714009710823	0.170088254215379	0.637792369099154	0.320907667030092	0.27247081195996	0.0777478734295186	0.0632657904581383	0	0.132481195183086
TRINITY_DN45317_c0_g1	1.52685036150895	1.13436356079123	1.07631886715679	3.43732646953404	0.397250567067474	4.47966857849838	3.49553018674482	2.22502940651893	3.64929080909803	4.36682068051859	15.3624431837432	4.61084296204615
TRINITY_DN51005_c1_g1	0	0	0	0	0	0	18.3145166244086	12.0113471816579	6.47769365456939	0	1.16024553644926	0
TRINITY_DN50780_c0_g1	1.16154375639148	1.18962604414727	1.09545842860205	3.46350746327789	3.39004789346163	4.24616718813781	3.6444518458901	1.45317766378645	3.40535685621292	7.89679787855578	5.41178243846579	4.90677791852168
TRINITY_DN217707_c0_g1	13.0756917778507	8.10606280251721	9.21091394552981	5.04602953057686	4.14146000319535	3.48384074417969	3.52998433733101	6.74357815043197	1.575042335893	2.21514903112458	0.556828586379593	2.18865264601955
TRINITY_DN27751_c1_g1	0	0	0	0	0	0	0	0	0	2.85500103896876	3.64811995194686	3.36470584967555
TRINITY_DN6864_c0_g1	4.47725414029868	2.43451457165058	4.66723835125364	33.8713036425605	24.8211679245994	42.6947285071856	25.7870808709664	15.3375755637264	52.8763287194156	35.2720535236829	79.8382277806696	25.2193554352622
TRINITY_DN135755_c0_g1	87.6896266360024	22.9069732838011	12.3635937653581	0.54504068794024	9.19081331000257	2.8464931396336	3.3579983294462	3.11063399096584	30.4813777275154	4.21214746036842	1.9678701644898	2.68715270639277
TRINITY_DN50870_c1_g4	0.0656239410390665	0	0	0	0.0710590928722028	0.171234352931084	1.32947462055324	1.45317766378645	0.543587215061385	0.590762832639204	1.85656024166142	0.179053082909564
TRINITY_DN19126_c0_g1	0	0.212154021469273	0.438239664268599	0.887773696950696	0	0	0.653205135906859	0.181647207973307	0.421458263882516	1.87744936031793	2.3670794365886	2.53138556734645
TRINITY_DN201211_c0_g1	0.533984438751219	0.451804498071794	0.600081544136579	1.73175373163895	1.2197217696734	1.05765010719511	1.28363066812037	0.885604584446908	0.543587215061385	1.73695275542093	2.93311410681114	2.00168686373899
TRINITY_DN134745_c0_g1	1.64861922988144	1.43871157888375	2.0575028553651	7.24380495085642	4.66646574787349	4.35513450363941	3.73613975075584	2.94030251070234	2.6288499703356	6.04749015747174	12.0206347487526	8.00652137783106
TRINITY_DN49013_c0_g1	0.168677833633749	0.119960024846031	0.361962882626473	9.88094504796465	6.8647619401327	0.0311335187147425	3.33521872575285	1.45317766378645	4.62535057011111	5.26692995345812	4.02863808412209	7.5548192823092
TRINITY_DN6955_c0_g1	0.159198819928106	0.212154021469273	0.218979100064849	2.36485776217215	2.42545850511131	3.45270722546495	2.87677920142415	2.53174518391648	1.09818871219195	2.72846945805249	4.28836123738833	3.83200726681453
TRINITY_DN40849_c0_g1	415.210209554812	375.043830397901	348.107528924941	3.85931648687816	72.6053840899697	32.7093195262616	60.2156044030058	71.2730043271788	161.812437625713	26.2781548975504	12.4569473284609	33.6775789086151
TRINITY_DN79276_c0_g1	8.58920167547989	33.5491797127261	11.0015887972169	7.79741396402192	2.32605136986987	5.08588266432972	27.9989803895909	7.22032762578486	11.9683132660565	58.9836062865938	52.8727712879585	16.4493716066917
TRINITY_DN54214_c0_g1	2.63200613893352	1.91801253208879	2.25734239398469	4.35151916926262	7.98545454846292	8.32110002334454	4.03426781409258	4.35953299135936	4.41478341290617	6.63804139883851	12.382740713242	8.43493752948967
TRINITY_DN51143_c70_g1	0.253016750450623	0.26741650482531	0.238118661510106	1.195519377958	0.141740211846149	0.357590700666471	0.813801341944989	0.760536015022664	0.709773294516981	1.5681029200176	1.62445533992403	1.54998476821713
TRINITY_DN50311_c3_g1	7.28717407493812	6.5290602286986	6.07709222300792	1.09008137588048	1.90045276043317	1.27558473819831	1.32947462055324	2.15713504026005	4.01535371316201	1.32202227017541	2.31128498905557	1.97840091987575
TRINITY_DN102970_c0_g1	0.796237151274007	0.691724547763856	0.438239664268599	0.369152011788346	0.581701829416596	0.419857738095956	1.51285043028472	0.908236039866533	1.12021727633031	0.0774424057112997	0	0.148080516800207
TRINITY_DN104317_c0_g1	5.68546381031794	4.2789336502945	4.69594769342152	8.46574333159231	5.9285205941516	5.55244068049779	43.5628598680273	7.59493776944129	11.8241557507393	32.262379264564	41.0189619373296	16.3248031108797
TRINITY_DN51642_c0_g1	3.43747925227969	8.23518831240766	13.1733660929758	12.4038408087361	10.1981137488559	17.4823602874341	4.343785679276	13.7140664196765	1.49729446246348	93.5665070359551	18.5926627236677	45.9133250616851
TRINITY_DN34085_c0_g1	0.206107785189364	0	0.114274440393739	3.39329479823755	2.97843431826042	1.77327627308112	0.0916879048657405	0	0	1.1250307955382	2.47838935941699	1.74463717274382
TRINITY_DN44057_c0_g1	0.206107785189364	0.184387993246484	0.304825662429604	0.887773696950696	0.52462777077988	0.450991256810699	0.641815334060184	0.613133772486948	0.399429699744152	1.18131407400597	1.48524819332913	1.41750357303405
TRINITY_DN25013_c0_g1	4.53339906763211	1.5678370887742	1.22887243044104	0	1.60260932860713	0	0	2.16845076796987	0	0	0	0
TRINITY_DN50554_c0_g1	0.271731726228431	0.34127953135972	0.476237323020212	1.25716371777308	0.950226380216584	1.60204192015004	1.36392877113943	1.53268554006329	2.04088167752486	2.45403557770397	2.77549479253035	1.76792311660706
TRINITY_DN85030_c0_g1	3.99941462888089	4.19590513871568	4.06715680711706	3.56918347438945	0.170088254215379	0.513258294240184	0.103077706712416	0.170331480263494	0.554601497130566	0.161655732140527	0.139207146594898	0.981400799129313
TRINITY_DN35198_c0_g1	7.85858846524495	10.2548298992536	8.8013836234291	8.93152701119888	9.00636204765345	5.8170755895731	17.5924031873293	10.7398167258447	9.8166408688946	43.2532763199404	40.5084427424024	17.7735053271479
TRINITY_DN136454_c0_g1	0.36530660511747	0.728656061031062	0.876197864398298	4.19324316162932	1.98587486143911	1.86623206467228	2.22328932047112	1.6687720548892	1.4862801803943	2.35564563602158	2.05128286355168	2.86620578930233
TRINITY_DN9828_c0_g1	8.17698610510116	17.5953051274726	5.54371767979084	0	2.89339019115273	0	6.42954314244851	6.9934175069723	4.86960847246885	0	0	0
TRINITY_DN25723_c1_g1	0	0	0	0	0	1.10435038526722	1.52424023213139	0	0	1.61740368649501	1.3831443543437	1.82240770370454
TRINITY_DN45699_c1_g1	4.45853916452087	2.21319506513689	1.7526771929355	0.167082341892597	0.241147347087582	0.140100834216341	0.183375809731481	0.31773372279921	1.3200941009387	0.499355402947178	0.668417481445644	0.444015473275736
TRINITY_DN48538_c0_g1	3.63410802376342	1.97354458853437	3.1718193812735	1.6879600693765	0.354539516564501	0.108967315501599	0.183375809731481	0.295102267379585	3.02827967007975	0.337488079534216	0.0928977551424872	0.373931564561134
TRINITY_DN45321_c0_g1	0.430930546156537	0.387376529671341	0.714355984530318	3.15599979130462	1.41853604015626	2.42619063698458	1.36392877113943	1.35103833208999	1.36447517868805	2.36982225127475	3.10021847717255	2.96748834125118
TRINITY_DN44856_c0_g1	0	0.830015542698719	0	0	0	0	0	0	0	2.25725569433919	2.16287175861773	0.638667877802421
TRINITY_DN102949_c0_g1	8.39232985236269	8.70532378056828	14.4686640601974	48.4027072065357	35.9978560960411	35.8667030884895	41.5915699134138	26.2364080421248	23.0606671581405	76.225755894797	123.456374056325	99.5686612650848
TRINITY_DN46370_c0_g1	0.131247882078133	0.276581989869726	0.200121002758493	0.984643373802957	0.184451262349122	0.497691534882813	2.45250908263547	1.15807539640687	1.24234622750918	0.998499214621922	1.20683390013934	0.420503452287612
TRINITY_DN39047_c0_g1	2.19183963070482	2.0565731001132	1.3811445295864	0.553847022199536	0.368902524698244	0.450991256810699	0.756282842619276	3.29228119893914	1.60840913157317	0.260257265095351	0	0.280335634858408
TRINITY_DN28833_c0_g1	0.983386909052085	0.212154021469273	1.08588864787942	0.712123029832837	0	0	0	0	0	0	0	0
TRINITY_DN172019_c0_g1	7.1092602792322	5.35776515464016	18.8502163104667	2.62857177188297	2.12761507328526	5.98830994250419	9.03125862927544	12.8174438898279	22.0288880878362	114.655174385759	20.6255334195335	31.9252551136252
TRINITY_DN29298_c1_g1	0	0	0	4.58881417619556	3.41839593583086	0	0	1.89597995600991	2.56244032844788	6.89829866393386	8.8275185164376	4.8443806320532
TRINITY_DN134379_c1_g1	274.140367916198	145.161334694921	240.87306957339	24.236459935788	19.1617647460063	22.3818866040284	7.75901776300175	14.5314788555564	27.0536683576915	6.82085625822256	2.21838723391309	2.86620578930233
TRINITY_DN3455_c0_g1	0.0935748788890393	0.184387993246484	0.123844221116367	1.58228405826494	0.765775117867462	1.27558473819831	0.916879048657405	0.306417995089397	0.377077186133165	1.41342969986744	1.78235362644249	1.7290378511267
TRINITY_DN25360_c1_g1	0	0	0	0	0	0	0.802126795052146	0	0	2.56660213463952	2.19076898238424	0.981400799129313
TRINITY_DN42410_c0_g1	0.346591629339662	0.405707499760173	0.323965223874861	1.0284370360654	0.482294694175164	0.653359128456525	0.607361183473989	0.363294415946613	0.465839341631866	1.42739472384816	2.16287175861773	4.69652619237787
TRINITY_DN136743_c0_g1	0.97415094697992	0.562599037873409	0.828630424924057	7.25237327608168	1.84375667569471	11.5718841417167	1.84514789916149	2.2023979510993	0.532572932992203	15.9412864652714	5.39309129854223	4.04994561520445
TRINITY_DN78382_c0_g1	2.42589835374416	2.53614362640778	3.92445448869434	32.8252539379765	20.5803007861626	18.5867106727013	14.7042341840585	11.7159471319701	25.4896403038677	18.8174466314837	33.9922092150204	23.7706532189939
TRINITY_DN44575_c0_g1	0	0	0	1.44162071915023	0	0	0	0	0	0.0914074296920259	2.04207677970873	2.4301030153976
TRINITY_DN26081_c0_g1	0.927241981718662	1.49397406223979	2.24805407740097	3.97356082321498	3.14890054637405	3.56167454096654	1.97128995461342	2.94030251070234	2.95053179665023	9.69003391244448	11.473012246216	7.61721656877769
TRINITY_DN199873_c2_g2	116.688603129532	127.289447577579	127.237552774956	9.74028170884994	22.1262140300313	30.7185533867303	33.35133302239	51.0875327867221	55.9376512357029	49.1530757692523	80.5900579611771	27.8673967990497
TRINITY_DN1007_c0_g1	0.421451532450894	0.543998494695036	0.54294432393971	1.93406141056873	1.77307555672076	0	0.607361183473989	0.124770787116091	2.20739170645308	3.34017982666278	3.10021847717255	1.08268335107816
TRINITY_DN45336_c0_g1	1.17077971846364	1.14352904583565	1.48584918925751	9.46776136487982	2.95008627589119	3.65507509711077	4.5957850451337	3.14458117409527	3.79344832441526	3.41741064110164	2.97049638665827	2.92837699864593
TRINITY_DN51170_c9_g1	92.9913119170585	58.1714465652807	57.2464282827629	8.24582298414393	28.7641916312101	57.704197879563	19.7242893479809	27.7690935821881	30.4923920095846	24.5905029086069	13.6266779209908	9.20608660247518
TRINITY_DN36550_c0_g1	1.02105991224118	4.69380663509909	0.876197864398298	0.0878253335589294	0.0566960847384597	0.12453407485897	0.423985373742508	0.408557326785863	1.00942655669325	0.520302938918268	0.325002656879873	0.0467979648513632
TRINITY_DN41677_c0_g1	3.07217264716222	0.516502039561788	1.17173521024417	0.105438002077522	0	0.0934005561442276	2.03991351073964	0.567573079339545	0.676730448309435	0.0702483024485014	1.75445640267598	0.739950429751265
TRINITY_DN51452_c0_g1	33.8133432494627	26.4022579627981	33.9476712569686	79.2674807311656	51.3727003554166	173.749496478682	80.0660358064386	95.9993582846599	66.3422603974083	125.020184457272	128.849465354867	102.45815299825
TRINITY_DN49956_c3_g1	0	0	5.24846179808386	0	10.6943934772665	0	5.81079215712785	3.43998122378301	4.75849380335916	0	0	0
TRINITY_DN8258_c0_g1	0.131247882078133	0.285747474914142	0.628790886304464	0.835173700428952	0.936241345981098	0.886415754264026	1.2377867156875	1.48712484691589	0.277300748565283	1.31503975818505	1.91207571695678	2.70252595088501
TRINITY_DN42667_c0_g1	0.749328186012748	0.737821546075477	1.12388630663103	5.78433355415356	3.88632762187228	5.24155025790344	3.42690663061859	3.22408905037212	3.150084671786	2.30655646081661	2.06997400347524	2.01728618535611
TRINITY_DN5938_c0_g1	0	0	0	4.64165218175133	4.45366644315514	4.80612576045011	1.08886505654221	4.38216444677898	2.38491601745048	0.576586217386043	2.21838723391309	5.23391151823145
TRINITY_DN139558_c0_g1	2.35103845063293	3.08930760614723	2.03836329391984	1.11650037865837	10.9638888667233	4.66602492623377	0.126142055451935	0.510994440790482	1.88570988013845	0.478196275703654	0.278414293189796	0.303847655846532
TRINITY_DN46893_c4_g1	0	0	0	2.03949941264625	0	0	0	0	0	0.907091784929896	0.575519726303156	1.01259944236356
TRINITY_DN173690_c0_g1	0.327876653561854	0.470405041250167	0.904907206566183	3.82409114984097	1.77307555672076	3.9815322790625	1.84514789916149	1.53268554006329	1.64177592725334	4.38078570449931	2.32997612897914	2.23522453374603
TRINITY_DN48225_c1_g1	1.77962406032609	2.63750310807544	2.63844483805642	6.58428191754532	6.96416907537413	7.90124228524858	6.22338772902368	5.05187685781499	3.64929080909803	8.31871087579166	19.1589763661279	14.2919176039064
TRINITY_DN169791_c0_g1	0.571414390306835	2.12100106851365	1.15259564879892	0.131857004855412	0.127755177610662	0.388724219381214	4.60717484698038	1.75959565887585	1.27571302318935	0.555427090142518	0.195001594127924	0.506186682619335
TRINITY_DN88876_c0_g2	0	0.949975567544751	0	0	0	0	0.595971381627313	1.38498551521942	1.77459521102876	0.639852007844181	0	3.62175554067072
TRINITY_DN13429_c0_g1	36.0987577590566	14.4412999798354	7.98204151508877	0	0.226784338953839	0	0.0458439524328703	0	13.4435791643816	0.0493007664774121	0	0
TRINITY_DN136841_c0_g1	0	0	0	2.67236543414542	0	0	0.378141421309638	0	0	7.6225755894797	14.8703361565019	1.88480499017302
TRINITY_DN174831_c0_g1	6.85624352878158	6.77814576343508	4.42911968974353	2.2503754168013	3.80128349476459	1.95963262081651	0.309517865183416	0.0795078762768407	1.68615700500269	0	0.408415355941745	0.498500060373217
TRINITY_DN170803_c0_g2	0	0	0	0	0	0	11.7015976722286	8.68482101728113	5.62376284473518	0	0	0
TRINITY_DN37743_c1_g1	0.402736556673086	0.424308042938546	0.16184187986798	1.50326505896531	0.212799304718352	0.482124775525441	0.985502604783627	1.23758327268371	0.698759012447799	1.272721503698	1.28104051535826	1.35510628656556
TRINITY_DN34465_c0_g1	0	0	0	0	0.411235601302961	0	0	0.295102267379585	0.366062904063984	0.843825994471757	1.42945374579611	0.303847655846532
TRINITY_DN128479_c0_g1	0	0	0	0	0	0	0	0	0	1.28689811895116	4.94757263499102	2.99868698448542
TRINITY_DN51171_c0_g2	1.36740848994736	0	0	0	0	0	2.14327596249823	1.4984405746257	0	1.46273046634485	3.7502237909323	5.59993038342158
TRINITY_DN34223_c0_g2	5.27349129157269	2.41618360156175	2.46703317746581	0.210876004155045	0.709079033129003	0.637792369099154	0.206155413424833	0	0.499206137312034	1.18829658599634	0.937625690792491	2.64804136378752
TRINITY_DN225392_c0_g1	0	0	0	0	0	0	10.0856695352315	10.4447144584651	3.87119619784478	0.435878021216605	0.185516538047309	1.07477065170715
TRINITY_DN49589_c1_g1	0.346591629339662	0.765318001208725	0.390672224794358	0.931805368247178	0.822471202605922	0	1.90238165344103	2.12289007482246	1.8413288023891	0	0	0
TRINITY_DN49951_c0_g1	3.00654870612316	1.57700257381861	1.48584918925751	0.281326678229416	0.312206439959785	0.171234352931084	0.286453516443897	0.283786539669772	0.820887963626668	0.393771358001991	0.482621971160669	0.404904130670491
TRINITY_DN22615_c0_g1	13.3379444903735	14.0911245365208	16.75471579635	4.16682415885143	5.68775122096228	8.19656594848557	8.63005285922628	9.68388066113431	9.07350077869745	3.92374855603919	3.24891067984807	2.39099167279236
TRINITY_DN21510_c0_g1	2.21055460648263	1.11576301761286	1.15259564879892	0.430796351603421	1.02128547308879	0.964249551050883	2.03991351073964	2.4182901245102	2.68424533015413	0.780560204013619	0.204207677970873	0.303847655846532
TRINITY_DN142695_c0_g1	0.36530660511747	0.414872984804589	0.266828003677991	1.59109039252424	0.411235601302961	0.684492647171268	0.710438890186405	0.59020453475917	0.310667544245452	1.23061484048339	1.72655917890947	1.40981695078793
TRINITY_DN170438_c0_g1	0.318397639856212	0.119960024846031	1.89537951135822	0.509815350903054	0	0.964249551050883	1.76484979614242	1.19202257953631	3.74906724666591	0.182814859384052	0.0742066152189237	0.0779966080856054
TRINITY_DN48641_c0_g1	0.140483844150298	0.451804498071794	0.266828003677991	1.80220440571332	0.368902524698244	0.575525331669669	1.27224086627369	1.45317766378645	1.03145512083161	1.68765198894351	2.86839254767283	2.47667490312408
TRINITY_DN139579_c0_g1	0.24353773674498	0.746987031119893	0.933335084595167	2.7340097739605	0.921878337847355	1.69544247629426	1.63899248573665	1.11251470325946	1.1425697899413	2.99549764386576	2.85890749159222	3.20102601125822
TRINITY_DN17299_c0_g1	8.748400495408	1.98271007357879	1.08588864787942	0.158276007633301	0.312206439959785	0.217934631003198	0.458439524328703	0.159015752553681	3.22783254521552	0.32352305555349	0.501313111084233	0.327133599709771
TRINITY_DN31170_c0_g2	1.05848986379679	1.58616805886303	6.59132720477974	107.248774808461	75.1585977726917	16.5803777738127	57.1785137405897	27.8256722207372	32.611021560539	4.44426308622989	16.3650694059117	3.56704487644835
TRINITY_DN18738_c0_g1	77.508193709608	40.5578104677193	12.1921821047675	0	6.85077690589721	0.0311335187147425	0.0572337542795461	0.0452629108392502	34.5854935961761	0.0421066632146138	0.00920608384294918	0.0155993216171211
TRINITY_DN48029_c0_g4	0	0	0	0.632866021499169	0	0	0	0	2.2738013483408	1.10408325956711	1.41104157811021	1.2461371123706
TRINITY_DN35217_c0_g1	0	0.175222508202068	0.180981441313237	0	0	0	2.78509129655841	3.43998122378301	0.177524310997401	0.288398904329239	0	0.155767139046325
TRINITY_DN50075_c0_g1	43.4982216886615	72.4191930668252	31.2807985408831	45.5192277592012	63.272830568121	92.20191567371	73.8998818316945	87.0986450939679	85.642522077341	23.1561256727684	11.8538093506289	12.477196522448
TRINITY_DN42197_c1_g1	61.8379257443793	39.12826437388	52.9695806921648	9.93378305352043	19.0910836270324	13.7027511154643	17.8674669019266	27.1785912651208	26.1553564701079	10.2736026418209	10.9440808836029	8.41933820787255
TRINITY_DN27113_c1_g1	0	0	0	1.23074471499519	2.48215458984977	2.20870077053445	0.504283476761573	0	1.47526589832512	3.23459578171759	0.686829649131542	1.21493846913636
TRINITY_DN39308_c1_g1	0.918006019646497	1.14352904583565	0.838200205646685	0.193501344670487	0.326191474195271	0.12453407485897	1.24917651753417	1.74827993116604	0.421458263882516	1.08292413232358	2.63628764593545	3.64504148453396
TRINITY_DN28066_c0_g1	3.63410802376342	3.71633461242109	3.77190092541008	6.52287558676428	8.04215063320138	12.0695756765995	17.1684178135868	11.0688661763537	24.1144747925831	17.8891957193102	23.9394446307575	18.8871612443355
TRINITY_DN33491_c0_g1	0.112289854666847	0.101359481667658	0.228548880787478	2.11851841194588	0.326191474195271	0.3420239413091	0.423985373742508	0.31773372279921	0.166510028928219	0.731259437536207	1.9678701644898	0.880118247180469
TRINITY_DN25576_c0_g1	0.458881484006509	0.553433552828993	0.38110244407173	11.3665974384114	0.624034906021313	1.69544247629426	2.12021161375871	1.73696420345623	1.38650374282642	7.14437931377605	7.37965260295559	6.24651096059501
TRINITY_DN48218_c4_g2	0.327876653561854	0.304348018092515	0.447809444991228	81.9838778366075	24.4382803656657	5.44391812954926	26.2110662447089	6.9478568138249	5.14690922103413	1.19549068925913	2.59918433832599	2.07945739469971
TRINITY_DN200219_c0_g1	147.261095898199	88.5299591901919	87.6698870565541	15.1028632546934	54.3654976818107	33.6891358366698	29.8785824393386	29.9372465678498	49.3047857837471	11.9261304795402	22.7697140382276	13.7778182219161
TRINITY_DN36642_c0_g1	8.64534660281332	4.71240717827746	7.98204151508877	0.149469673374005	1.5742612862379	0.279756903879615	3.32354417886001	2.25927437195652	3.08367502989828	0.147690708159801	0.0278972237665127	0.0623972864684843
TRINITY_DN82806_c0_g1	0	0	0	0.747110357835988	1.44688408252549	5.78594207085836	1.76484979614242	0.27247081195996	1.36447517868805	0.907091784929896	2.95180524673471	0.825633660082988
TRINITY_DN7658_c0_g1	0	0.258251019780894	0	0	0	0.217934631003198	1.81069374857529	1.60087768863032	1.80796200670893	0.450054636469766	0.278414293189796	0.459614794892857
TRINITY_DN33609_c0_g1	0.515269462973411	1.57700257381861	2.33361917562682	0.0264190027778894	0	0	0.217829960317675	0.226910118812557	0.0333667956801684	0	0	0.0544845870974809
TRINITY_DN206918_c0_g1	0.0656239410390665	0.221319506513689	0.295255881706975	0.562653356458833	0.978574422585814	0.171234352931084	1.89099185159436	0.703957376473601	0.221905388746751	1.89162597557109	4.88257210361505	1.59655665594361
TRINITY_DN170740_c0_g1	0.899291043868689	0.700890032808272	1.21930264971842	3.63939613942978	2.90775319928647	2.61299174927303	2.39527532835593	2.2023979510993	1.87469559806927	4.50033477342523	5.77360943071746	5.79458278794827
TRINITY_DN144124_c0_g1	9.02936818370859	8.07829677429442	7.98204151508877	1.195519377958	0.340554482329015	0.917549272978769	0.928268850504081	1.51005408464367	6.10061646843623	0.68217026233123	0.399209272098796	0.140167817429204
TRINITY_DN45686_c0_g2	18.630150757724	18.6558056617294	17.0595414587796	17.0807183275246	37.6855095517559	33.2070110611444	67.4131049349665	53.7556622677726	102.81313992425	48.4920646341646	57.4582379584601	24.4170077190424
TRINITY_DN199901_c8_g1	62.7277377745424	66.8401084056713	22.641256797322	0	3.12055250400482	49.7251217975275	37.8440403608113	40.8473947739581	66.0095642890244	11.1876769387411	7.15675378506116	2.18865264601955
TRINITY_DN51965_c1_g1	0	0	0.54294432393971	0	0	0	0	0	2.57345461051707	2.70731033080896	0.492107027241283	1.29293507722196
TRINITY_DN80128_c0_g1	1.30202760054177	1.94577856031158	3.41950782350624	4.67663950975448	4.41095539265216	1.60204192015004	3.66751619462962	4.55249592704248	2.83974107701317	0.161655732140527	0.603416950069669	0.693152464899902
TRINITY_DN3753_c0_g1	0	0	0	0	0	0	3.27770022642714	0.295102267379585	2.91716500097006	0	0	0
TRINITY_DN134800_c0_g1	11.6708533363478	4.50941864185261	22.6699661394899	14.2676895542645	0.666745956524286	2.34880160475079	0.802126795052146	0.204278663392932	0.476853623701048	1.25177396772691	2.46918327557404	1.40190425141692
TRINITY_DN135528_c0_g1	0.0656239410390665	0.129125509890447	0.562083885384967	3.80647848132238	2.41109549697756	1.52420812336318	3.34660852759953	2.88372387215328	3.1614229033278	0.35864720677774	1.81945693405196	0.31153427809265
TRINITY_DN49826_c7_g5	15.969950629307	9.76582431482511	16.6120134779273	1.74936640015754	8.55279336974577	8.60130169177722	4.90530291031712	4.51854874391304	10.0272080260995	3.61440211573886	1.04893561362088	1.45638883851441
TRINITY_DN49068_c0_g1	0.0561449273334236	0.110794539801615	0.0667070009194978	2.94488577811554	1.5742612862379	3.77960917196974	0.240609564011027	1.44186193607664	0.243933952885115	1.63136871047574	0.417621439784695	1.88480499017302
TRINITY_DN91516_c0_g1	0	0	0	0	0	2.39505711826984	1.51285043028472	1.22596976266574	1.9300909578878	0.365629718768104	0	0
TRINITY_DN170296_c0_g1	9.21676099312015	13.2150119955104	7.1154134314131	0.219682338414341	1.50358016726395	0.373157460023842	2.29219762164351	1.72564847574641	0.277300748565283	2.16584826464717	0.556828586379593	1.12925523880463
TRINITY_DN42979_c0_g1	14.4712942572816	5.50549120770898	5.24846179808386	1.09008137588048	1.65930541334559	1.22888446012619	1.90238165344103	3.64425988717594	7.57588236676135	5.71000207793752	5.15178031296189	5.00806047047052
TRINITY_DN56914_c0_g1	0.318397639856212	0.682289489629899	0.962044426763052	4.21085583014791	1.13467764256571	2.09973345503285	1.22639691384082	1.29416191123277	2.06323419113585	5.52697562728104	9.1059328096274	6.61252982578514
TRINITY_DN39394_c0_g1	0.955435971202113	0.746987031119893	2.80985649864703	0	0	0.46655801616807	2.29219762164351	1.7143327480366	2.7176121258343	0	0.204207677970873	0.0388852654803598
TRINITY_DN48338_c1_g1	0.234058723039337	0.26741650482531	0.10470465967111	0.430796351603421	0.283858397590555	0.482124775525441	3.86228180620778	3.82590709514925	4.01535371316201	0.618904471873092	0.575519726303156	0.514099381990338
TRINITY_DN116602_c0_g1	0.0469089652612586	0.110794539801615	0.114274440393739	0.474590013865868	0.0566960847384597	0.731192925243382	0.332297468876768	0.635765227906573	0.443810777493502	0.921268400183057	2.06076791963229	0.880118247180469
TRINITY_DN39233_c0_g1	0	0	0	0	0	0.3420239413091	0.297843318290573	0	0.0664096418877138	0.907091784929896	1.30893773912477	1.30062169946808
TRINITY_DN38198_c0_g1	0.346591629339662	1.15269453088007	1.552556190177	0	0	0	0.275063714597222	0	0	0	0	0
TRINITY_DN138206_c0_g1	23.0886899222449	12.2467054578768	10.1729583722929	1.09008137588048	5.20545652678711	2.79979286156149	3.20907667030092	3.5647520108991	2.60649745672461	3.18550660651261	1.70786803898591	4.82109468818996
TRINITY_DN44503_c1_g1	0.0748599031112314	0.175222508202068	0.0858465623647545	0	0.198436296584609	0.528825053597555	2.95679255939705	2.46355303534945	9.39518260501208	3.24877239697075	1.47604210948619	0.848919603946227
TRINITY_DN2844_c0_g1	0.543220400823384	0.129125509890447	1.20973286899579	2.31201975661637	2.510502632219	2.76865934284675	2.06297785947916	1.33972260438017	0.587968292810735	2.46122968096677	6.0149204162978	4.41619055751947
TRINITY_DN50883_c1_g3	1.29254858683613	2.57280556658544	1.1143165259084	1.07246870736189	0	0.762326443958124	0	0	0	5.13320426927905	5.07757369774297	7.08751786517023
TRINITY_DN45284_c0_g2	3.96198467732527	5.14588070626043	6.477052764386	15.2083012567709	25.2184184916669	12.1941097514585	34.5088216350585	11.4321605923004	26.4880525784918	34.758733096755	25.7773137324954	16.3324897331258
TRINITY_DN37696_c0_g1	0.271731726228431	0.295182533048099	1.57169575162226	180.960410658147	32.0404693812966	22.8017443421244	31.930170496971	16.7341745889638	22.616856380647	3.48088802283222	4.99388202644343	2.16514062503143
TRINITY_DN49413_c1_g1	0.318397639856212	0.387376529671341	0.495376884465469	2.03069307838695	1.44688408252549	7.99464284139281	1.67316189127668	3.29228119893914	0.355048621994802	3.25575490896112	1.11393614499685	1.3863049297998
TRINITY_DN45832_c0_g2	31.2656760273461	15.4465380307362	21.383956488852	3.81528481558168	27.6295139886444	14.6047336290857	12.859086284897	9.35483121062529	13.7765992222381	3.62836713971958	4.72467381709659	3.536072310339
TRINITY_DN44689_c0_g1	1.00210188482989	1.87191553377717	2.0575028553651	4.50979517689592	3.77293545239536	6.87472569676822	5.82218195897452	3.81459136743944	2.70659784376512	7.53815067177804	13.3387785717204	6.97063599160426
TRINITY_DN43734_c0_g1	0.140483844150298	0.147456479979279	0	0	0	0	0	0	0	1.65252783771926	0.937625690792491	0.31153427809265
TRINITY_DN50675_c14_g2	0	2.15793258178085	0	0	2.22664423462844	0.388724219381214	1.95990015276675	1.44186193607664	0.909650119125368	0.253063161832553	0.315517600799258	0.132481195183086
TRINITY_DN41372_c1_g1	0.196628771483721	0.230484991558105	0.266828003677991	0.879205371725435	0.467931686041421	0.435424497453327	0.676269484646378	0.385925871366238	0.355048621994802	0.935233424163783	1.04893561362088	1.00468674299255
TRINITY_DN80103_c0_g1	1.77038809825393	1.36484855234934	1.88609119477449	10.100627386379	5.75843233993622	9.02115942987318	11.0597823381684	7.69707710113775	3.74906724666591	1.32202227017541	0.900522383183029	2.07945739469971
TRINITY_DN81848_c0_g1	0.140483844150298	0.156891538113236	0	0.782335694873174	0.510642736544394	0.979816310408254	0.985502604783627	0.930867495286158	0.454825059562684	1.15317243477209	1.29024659920121	2.27433587635128
TRINITY_DN26413_c0_g1	1.15206474268583	1.06050053425682	1.3811445295864	0.193501344670487	0.283858397590555	0.46655801616807	2.22328932047112	2.82684745129606	3.98198691748185	1.73695275542093	1.51314541709565	0.85683230331723
TRINITY_DN51087_c10_g5	3.25956545657378	3.48584962086299	4.84821979256687	5.32735620880628	7.24764949906643	4.77499224173537	1.31808481870656	0.703957376473601	1.69717128707187	2.90409021417374	2.67339095354491	2.88180511091945
TRINITY_DN40879_c1_g3	2.49152229478322	2.29622357671572	1.7526771929355	40.1304652196139	5.55999604335161	11.1520264036208	11.5526760130833	6.74357815043197	6.20039290600411	18.9651373396435	18.0450402211311	19.1674968791939
TRINITY_DN138410_c0_g1	15.0332296338827	3.53194661917461	7.80106007377553	0.624059687239873	3.56013614767701	7.41911750972314	3.12877856728185	1.82778780744288	4.95804667849493	0.0844249177016628	0	0
TRINITY_DN104191_c0_g1	6.18201829751354	9.23099130517449	12.1066170065416	85.1046522908749	16.9778315618809	23.1126347647187	25.5464713069554	13.3850169691675	12.1681900906649	150.229591837752	54.2188123346927	102.917767793143
TRINITY_DN39234_c0_g2	0.149962857855941	0.295182533048099	0.171411660590608	0.887773696950696	0.156103219979892	0.233501390360569	0.458439524328703	0.385925871366238	0.266286466496101	1.03362336584617	2.05128286355168	1.32413372045621
TRINITY_DN11510_c1_g1	3.89660378791968	2.13960161169202	2.1242098562846	0	0	3.03284948736899	2.6475594392598	1.53268554006329	0.987074043082264	0	0	0
TRINITY_DN22803_c0_g1	0	0	0	0.896580031209993	0	1.66430895757952	1.43255232726565	1.6687720548892	4.31500697533828	2.29237984556345	0	0
TRINITY_DN39242_c0_g1	35.9208439633507	59.241112584582	63.9044624884622	9.79311971440572	15.8144279030477	37.5777123241412	11.8391295295272	15.2693834151594	24.6467237761027	10.2243018753435	2.63628764593545	3.51256028935087
TRINITY_DN154586_c0_g1	1.23640365950271	1.81665305042113	2.27648195542995	5.07244853335475	3.87196461373854	0.606658850384411	2.51002758196119	2.46355303534945	1.29774158732772	6.26542916808004	7.14754770121821	12.360314648882
TRINITY_DN47948_c4_g2	0.440166508228702	0.424308042938546	0.514234981771825	2.10090574342729	1.09196659206273	1.26001797884094	1.4097727235723	1.21465403495593	0.998412274624069	2.51031885617175	2.94259916289176	3.13094210254362
TRINITY_DN49153_c0_g1	3.64358703746906	2.94185112616795	2.67644249680804	0.237295006932934	0.666745956524286	0.575525331669669	0.240609564011027	0.31773372279921	2.32919670815933	1.63136871047574	0.278414293189796	1.76023649436094
TRINITY_DN50279_c5_g1	0.70241922075149	1.15269453088007	1.552556190177	1.86361073649436	2.0709189885468	6.19023304959695	1.62731793884381	2.12289007482246	2.20739170645308	53.1261250917689	7.27754876397016	29.3549842807984
TRINITY_DN36427_c0_g1	0.131247882078133	0.138290994934863	0.0858465623647545	2.61095910336438	0.212799304718352	0.12453407485897	0.0227796036933517	0.147700024843869	0	2.06026421970198	1.23445215166819	0.54529802522458
TRINITY_DN13908_c0_g1	0.112289854666847	5.11811467803764	1.27643986991528	0	0	0	0	0	0	0	0	0
TRINITY_DN28515_c0_g1	1.43303243098643	2.67443462134264	1.98122607372297	0.536234353680943	0.170088254215379	1.57090840143529	0.401205770049156	0.27247081195996	2.73964068997266	0.203973986627576	0.343414824565771	0.552984647470698
TRINITY_DN34378_c0_g1	0.70241922075149	17.180432142668	1.53341662873175	0	0	0	0	0	0	0	0	0
TRINITY_DN164068_c0_g1	0	0	0	0	0	0	1.67316189127668	0.987743916143374	1.34212266507707	0.316540543563127	0	0
TRINITY_DN49393_c2_g2	558.649804619836	418.497125420387	411.659598311499	87.2143643685615	252.764374850492	272.857271367875	225.814211412195	224.490339776506	439.74845110681	141.678765336098	86.4473590631941	60.7505406908161
TRINITY_DN32678_c0_g1	0	0	0.0571372201968694	1.13411304717696	2.82233109828052	0.357590700666471	0	0.102139331696466	0.055395359818532	0.098389941682389	0.640520257679131	0.0544845870974809
TRINITY_DN110897_c1_g1	0	0	0	1.93406141056873	5.30448568813029	11.5096171042872	0	0	0	1.59624455925149	0	1.8692056685559
TRINITY_DN156721_c0_g1	0.861618040679595	1.00523805090079	2.07636095267146	0.571459690718129	5.73008429756699	1.89736558338702	0.607361183473989	0.840043891299505	0.355048621994802	0.0351241512242507	0.213413761813822	0.171366460663446
TRINITY_DN60173_c0_g1	0.515269462973411	0.433473527982962	0.257258222955363	1.54729673026179	1.26243282017637	1.27558473819831	1.31808481870656	0.828728163589692	0.554601497130566	1.52599625680299	1.97707624833275	2.36770572892912
TRINITY_DN36784_c1_g1	188.867403671868	144.506541660425	148.688216264727	27.8582434066992	157.493785951578	84.2384063510319	70.0720541760729	84.9757550191454	91.8208864192068	29.7590429203826	41.1397569162386	34.73697631583
TRINITY_DN34287_c2_g1	0	0	0	5.52061954444273	0	0	3.49553018674482	0	1.34212266507707	1.87046684832757	1.19734884405872	1.07477065170715
TRINITY_DN39518_c0_g1	2.2385055443326	1.06966601930124	0.847769986369314	0.307745681007306	0.226784338953839	0.279756903879615	0.160311460991962	0.159015752553681	1.47526589832512	0.267239777085715	0.278414293189796	0.31153427809265
TRINITY_DN49344_c0_g2	8.2705609839902	12.163676946298	14.6592152822333	8.41290532603653	7.58820398139544	14.2938432064914	12.4923346654341	16.0075857570706	17.6034143423335	94.9941133510757	33.1198630278415	55.5401411935727
TRINITY_DN2714_c0_g1	0	0	0	0	0	0	5.94832401442646	4.97266676384631	2.82840284547136	0	0	0
TRINITY_DN38375_c0_g1	0	0.129125509890447	0.190551222035865	0.219682338414341	0.141740211846149	0.0778337967868563	0.217829960317675	0.556257351629732	0.122128951178869	8.69851720981293	2.96101133057765	3.00637360673154
TRINITY_DN160350_c0_g1	0	0	0	0	0	0	0.985502604783627	0.726588831893226	0.732125808127967	1.09688915630431	1.07683283738739	1.52647274722901
TRINITY_DN173118_c0_g1	0	0	0	0	0	0	0	0	0	1.4906605143063	0.956037858478389	0.848919603946227
TRINITY_DN52104_c0_g1	0	0	0	0	0	0	2.12021161375871	1.57794845090254	0.842916527765031	0	0	0
TRINITY_DN2329_c0_g1	4.94561463801083	3.79936312399992	3.48621482442574	3.44613280379333	0	1.49307460464844	1.46700647785185	0.86267534671913	2.05189595959405	0.435878021216605	0.492107027241283	0.428416151658615
TRINITY_DN51233_c28_g1	1.14282878061367	1.42011103570538	1.51455853142539	13.6345855237313	8.09884671793984	7.09266032777141	7.10581262709489	4.75677459043541	7.49845844280445	5.51999311529067	7.83437735034975	8.27917039044335
TRINITY_DN102644_c0_g1	21.9176671521478	58.5218915816849	38.1482420659246	12.2631774696214	10.8077856467434	10.9496585319749	18.383424925581	33.0821255242533	11.6135885935343	314.262975106634	117.784868464593	209.947652410834
TRINITY_DN86583_c0_g1	0	0	0	0	0	0	0.630425532213508	1.47580911920608	2.32919670815933	0	0	0
TRINITY_DN81395_c0_g1	0.280967688300596	0.221319506513689	0.228548880787478	1.3714080541099	0.765775117867462	0.450991256810699	0.7448930407726	0.510994440790482	0.565615779199748	0.871967633705645	2.05128286355168	1.20725184689024
TRINITY_DN4822_c0_g1	0.927241981718662	1.16186001592448	2.22891451595571	5.04602953057686	6.69467368591732	6.84359217805347	4.74470670427899	3.20145759495249	3.79344832441526	3.283896548195	4.20494853832645	3.27902261934383
TRINITY_DN29304_c0_g1	246.659005822105	69.4867769987912	135.343438511161	21.1421044842985	0.751790083631976	5.72367503342888	0.435375175589184	8.34445583906229	331.489072648822	2.81268278448171	0.139207146594898	0.701065164270905
TRINITY_DN49456_c0_g3	4.43982418874307	3.21843311603768	1.89537951135822	10.5754554092789	4.14146000319535	2.14643373310496	6.72767120578525	5.99435786311912	6.50004616818038	11.8486880738289	12.2806368742565	11.8308420223995
TRINITY_DN50217_c5_g2	0.234058723039337	0.304348018092515	0.171411660590608	1.22193838073589	0.482294694175164	0.575525331669669	1.44394212911233	1.16939112411668	2.05189595959405	1.32202227017541	2.14418061869416	1.41750357303405
TRINITY_DN24576_c0_g1	0	0	0	0	0	0	1.42116252541898	1.51005408464367	0.587968292810735	0	0	0
TRINITY_DN191021_c0_g1	0.421451532450894	1.22655755741448	1.01918164695992	5.07244853335475	3.2906407582202	3.91971000618608	4.5957850451337	4.41611162990842	4.30366874379648	6.67337714133519	10.1085590317959	9.50970818119683
TRINITY_DN35821_c0_g1	10.0691430717276	5.16421167634926	4.21014058967868	10.8039440819525	5.6450401704593	8.92775887372895	118.883904225141	13.0330382809307	62.5818549192005	42.1491930603733	10.0993529479529	8.58301804628988
TRINITY_DN108652_c0_g1	0	0	0	0	0	0	0.630425532213508	1.89597995600991	2.2738013483408	0	0	0
TRINITY_DN40172_c1_g2	3.78407088161936	0	14.3639594005263	2.34724509365356	8.49609728500731	11.9450416017406	0	0	0	3.99420844976012	1.76366248651893	9.37745306313863
TRINITY_DN20281_c0_g1	2.15440967914921	1.7983220803323	2.10507029483934	6.4788439154678	6.87912494826644	19.799583608917	7.36948653984544	4.59775883788173	5.12455670742315	11.6167840392398	13.4687796344723	12.0566930701604
TRINITY_DN47573_c0_g2	0.262252712522788	0.221319506513689	0.266828003677991	1.06366237310259	0.241147347087582	0.544391812954926	0.572907032887795	0.578888807049357	0.299329312703647	1.11804828354784	1.44814488571967	1.08268335107816
TRINITY_DN9001_c0_g1	0.159198819928106	0.442639013027378	0.285686100984347	1.01106237658085	0.751790083631976	0.202367871645826	0.435375175589184	0.499380930772517	0.277300748565283	1.87046684832757	1.54076366862449	1.59655665594361
TRINITY_DN78925_c0_g1	0	0	0	0	0	0	5.55850804622398	4.71151167959616	1.45291338471413	0	0	0
TRINITY_DN8469_c0_g1	0.309161677784047	0.442639013027378	0.371532663349102	1.11650037865837	0.595686863652083	1.02651658848037	0.664594937753535	0.885604584446908	0.754154372266331	1.18131407400597	1.87497240934732	1.27733575560484
TRINITY_DN209824_c0_g1	6.50965189944192	6.2338776956505	3.86731726849747	9.38874236558019	10.3115059183328	16.2067755492358	3.51859453548433	5.69925559573953	7.64261595812168	0.703117798302319	0.529210334850745	1.77583581597806
TRINITY_DN42070_c0_g1	0	0	0	0.263714009710823	0	0	0	0	0	0.154673220150164	2.96101133057765	2.50787354635832
TRINITY_DN47890_c0_g1	2.84734988619505	2.71109656152031	4.39112203099192	0.720929364092134	0.354539516564501	0.373157460023842	0.584581579780638	0.613133772486948	0.366062904063984	0.555427090142518	0.232104901737385	0.186965782280567
TRINITY_DN49035_c0_g2	0.309161677784047	0.202988536424857	0.238118661510106	0.703316695573541	0.170088254215379	0.964249551050883	0.595971381627313	0.81741243587988	0.25527218442692	0.878950145696008	0.918934550868927	1.06708402946104
TRINITY_DN45854_c3_g1	0.290446702006239	0.783918544387098	0.190551222035865	1.23074471499519	1.2907808625456	0.482124775525441	1.18055296140795	1.22596976266574	0.66539221676763	1.77905941863554	2.07918008731819	1.63566799854886
TRINITY_DN48824_c0_g2	0.955435971202113	1.67836205548627	1.42871196906064	8.20179131284745	3.68789132528767	3.01728272801162	3.71336014706249	3.70113630803316	1.65279020932252	2.65102705234119	2.13497453485121	4.72772483561212
TRINITY_DN123387_c0_g1	0.103053892594682	0.110794539801615	0.114274440393739	0.342733009010456	0.439583643672191	0.544391812954926	1.38670837483278	0.647080955616386	2.47367817294918	0.689152774321593	0.436312579708258	0.451702095521854
TRINITY_DN12076_c0_g1	0.927241981718662	0.87611254101034	0.895337425843555	2.52289576077142	1.38981002388878	3.93527676554345	4.11456591711165	3.85985427827869	3.13907038971682	4.4863697494445	2.91470193912524	3.38030517129267
TRINITY_DN136373_c0_g1	0.280967688300596	0.313513503136931	0.514234981771825	1.10769404439907	0.709079033129003	0.575525331669669	0.69904908833973	0.703957376473601	0.321681826314633	1.21643822523022	1.39235043818665	1.65126732016598
TRINITY_DN41260_c0_g1	0.48707547348996	0.691724547763856	0.685928106501334	2.8834794473345	1.74472751435153	2.00633289888862	2.06297785947916	2.03206647083581	1.43088482057577	2.5526371106588	2.13497453485121	3.23222465449246
TRINITY_DN102643_c4_g1	8.61715261332987	4.69380663509909	13.6116057572444	46.9258611503483	41.7279403936081	34.0934268154084	15.1971278589734	20.9912704663186	8.2415985330016	30.019300185478	48.7699265886174	38.5922695265078
TRINITY_DN49432_c1_g1	1.37688750365301	0.940540509410793	1.80024463240974	5.26571186899121	5.9995796870238	5.58357419921254	1.95990015276675	1.64614059946957	1.59739484950399	3.83234112634716	2.98890855434417	2.95957564188017
TRINITY_DN28856_c0_g1	2.00444682129326	1.09743204752403	1.09545842860205	0	0	0	0	0.783465252750442	0	0	0	0
TRINITY_DN48457_c0_g1	41.9716143787861	113.262751009459	29.3375701259118	30.9966305294853	61.7832354350925	88.7803419669598	80.4327874259016	53.5853307875091	28.8949971600806	9.07811195256176	4.6133638942682	1.26173643398772
TRINITY_DN227_c0_g1	0	0	0.409530322100714	0.167082341892597	0	0	0	0	0	0.68217026233123	1.3831443543437	1.47990085950253
TRINITY_DN28641_c0_g1	0	0	0	1.23955104925448	0	2.06859993631811	0.664594937753535	0.613133772486948	2.15199634663455	0.703117798302319	0.974728998401953	1.69783920789245
TRINITY_DN6513_c0_g1	3.00654870612316	3.44891810759578	4.61010113105677	13.1335765070875	10.3682020030713	9.69008531768707	9.35216629630553	7.27720404664208	6.20039290600411	13.13558619278	21.1452586983036	14.8605015729942
TRINITY_DN53081_c0_g1	8.85145438800268	7.94917126440397	8.40114161791211	35.0844356890371	14.4813139638974	25.8501605888507	19.3230835779317	14.4406552515697	33.8310152744372	47.6270795124493	38.3271588160988	20.5696272077357
TRINITY_DN30225_c1_g1	0	0.129125509890447	0	0.439602685862717	0	0	0.733503238925924	0.669712411036011	0.25527218442692	1.83534269710332	2.03287069586578	2.46107558150696
TRINITY_DN20506_c0_g1	4.48649010237085	2.13960161169202	1.73353763149024	0.237295006932934	0.538990778913623	0.404290978738585	0.297843318290573	0.431486564513641	3.3276089827834	0.485178787694017	0.232104901737385	0.701065164270905
TRINITY_DN43833_c0_g1	0	0	0	0.219682338414341	0.510642736544394	2.19313401117708	1.76484979614242	0.86267534671913	1.36447517868805	0.68217026233123	0.0742066152189237	0.342732921326892
TRINITY_DN48564_c0_g1	10.7997562819625	15.0038990177088	18.3359813286949	75.3291452449878	55.9257739338131	77.3169803761916	59.2987253543484	39.099114842792	67.3183201584213	112.686317595749	224.08723962689	135.98787746719
TRINITY_DN2956_c0_g2	8.64534660281332	19.3936272078049	4.13386380803656	0.949418036765771	0.737427075498232	2.737525824132	0.767957389512118	5.43810051148939	12.778186947614	1.89162597557109	0.547622502536644	0.179053082909564
TRINITY_DN6813_c0_g1	0.739849172307105	1.2079570142361	2.1242098562846	2.43507042721249	3.77293545239536	3.748475653255	4.81361500545138	3.99623857541274	2.25177278420243	2.6931337155558	7.60227244861237	5.45207594374626
TRINITY_DN49260_c2_g1	0.468360497712152	0.442639013027378	0.552514104662338	2.2503754168013	1.03527050732427	0.964249551050883	0.99717715167647	0.760536015022664	0.765492603808136	1.7932360338887	1.67076473137644	2.26642317698027
TRINITY_DN136749_c0_g1	3.7371619163581	2.67443462134264	1.9240888535261	0.351539343269753	1.19137372730417	0.71562616588601	0.595971381627313	0.340662960526988	0.443810777493502	1.272721503698	0.993141166087851	0.693152464899902
TRINITY_DN40858_c0_g1	0.112289854666847	0.119960024846031	0.0379976587516127	0.984643373802957	0.0850441271076895	0.388724219381214	0.802126795052146	0.556257351629732	0.476853623701048	1.6383512224661	1.20683390013934	1.59655665594361
TRINITY_DN50515_c0_g1	0.402736556673086	0.562599037873409	0.399960541378086	1.16910037518011	0.737427075498232	0.435424497453327	0.916879048657405	1.010375371563	0.66539221676763	1.51880215354019	2.80339201629686	1.3162210210852
TRINITY_DN139023_c0_g1	0.290446702006239	0.719221002897104	0.247688442232734	1.23074471499519	0.184451262349122	0.777893203315495	1.93683580402723	1.0559360647104	0.8762833234452	2.20795492786178	2.67339095354491	2.11065603793395
TRINITY_DN204838_c0_g1	2.31360849907731	1.67836205548627	0.92404676801144	0.404377348825532	0.156103219979892	0.295323663236986	0.7448930407726	0.681028138745823	1.15358407201048	2.21514903112458	1.87497240934732	1.99377416436798
TRINITY_DN43420_c0_g1	0.318397639856212	0.166057023157652	0.228548880787478	0.659285024277058	0.226784338953839	1.10435038526722	0.985502604783627	0.794780980460255	0.698759012447799	2.8408244237156	5.30967859948036	1.8771183679269
TRINITY_DN86311_c0_g1	0.430930546156537	1.06050053425682	2.44789361602056	4.28106849518825	2.04257094617757	1.85066530531491	3.96535951292019	2.71339239188979	1.53066125814365	4.49335226143486	7.2588576240466	5.53775917407798
TRINITY_DN13273_c0_g1	0.187392809411557	0.322678988181347	0.333253540458588	1.60870306104283	0.113392169476919	0.995383069765625	1.55869438271759	1.65745632717938	0.587968292810735	1.82836018511295	1.1231422288398	2.11065603793395
TRINITY_DN180415_c0_g1	0.355827591411827	0.285747474914142	0.781062985449816	2.53170209503071	1.82977164145922	0.59109209102704	1.27224086627369	1.43054620836683	0.854254759306836	2.37680476326511	2.35787335274565	1.51087342561189
TRINITY_DN25619_c1_g1	1.14282878061367	0.737821546075477	1.20016308827316	1.22193838073589	0.836834210739665	1.63317543886478	0	0	0	1.02664085385581	1.01183230601141	1.37070560818268
TRINITY_DN121656_c0_g1	1.58299528884237	1.25405401254772	1.60012362965124	0.395571014566235	0.52462777077988	0.59109209102704	0.378141421309638	0.397241599076051	0.155171797386414	0.386788846011628	0.482621971160669	0.27264901261229
TRINITY_DN42876_c0_g1	0.646274293418066	0.848346512787551	0.695216423085061	2.65475276562683	0.638397914155056	1.21331770076882	2.4066651302026	1.80515635202325	1.4862801803943	2.8480185269784	4.15863914687404	3.63735486228784
TRINITY_DN42444_c0_g1	1.58299528884237	0.350445016404136	4.31484524934979	25.1770716382945	0.822471202605922	4.69715844494851	2.17744536803825	0.488065203062704	1.69717128707187	12.8543813917136	24.4220666019182	26.2862133875983
TRINITY_DN78546_c0_g1	8.86069035007485	24.3087533494177	35.6240716682619	385.981630584963	457.333297934311	194.964765660014	43.0585763912657	47.5454122312426	37.1809767708315	21.8059617633591	37.6682263907337	53.569652973068
TRINITY_DN4557_c0_g1	50.0081166397369	49.3000657615548	61.0563268669246	142.98392719655	87.3422084090884	71.7178394176217	72.5131734568617	71.9540324659246	75.6153140512415	200.10694453255	280.98864899897	219.403102082059
TRINITY_DN43955_c0_g1	0	0	0	0	0	0	0.469829326175378	0	2.00783883131732	1.47669549032558	1.2623493754347	1.1059692949414
TRINITY_DN46634_c0_g1	1.36740848994736	0	0.390672224794358	4.03496715399602	2.72330193693735	1.69544247629426	0.561517231041119	0.261155084250147	5.63477712680436	0.0351241512242507	0.0834126990618729	0.132481195183086
TRINITY_DN48357_c0_g1	0.327876653561854	0.1935534782909	0.314395443152232	0.685704027054948	0.453946651805934	0.482124775525441	0.893814699917887	0.62444950019676	0.820887963626668	1.16734905002525	2.09787122724175	1.57327071208037
TRINITY_DN42919_c0_g1	6.5286099268532	5.08118316477043	5.79140612202357	0	0	0	0.0916879048657405	0.204278663392932	2.46233994140738	0	0	0.101282551948844
TRINITY_DN28179_c0_g1	0	0	0	0	0	0	0	0	0.776506885877317	3.95189019527307	2.16287175861773	1.27733575560484
TRINITY_DN41940_c4_g1	349.475680022513	580.027207685366	942.155326315903	1187.21881289603	3318.19014174241	3283.66778560325	2984.81118719482	2228.44199177036	2759.41812922577	2637.16126466723	2664.99667891357	1764.2278860008
TRINITY_DN22300_c0_g1	0.337112615634019	0.350445016404136	0.723925765252946	5.39756887384662	2.72330193693735	2.05303317696074	3.70197034521581	2.12289007482246	1.85234308445828	3.0659575375867	4.891778187458	3.56704487644835
TRINITY_DN47891_c1_g1	0.346591629339662	0.60869603618503	1.51455853142539	8.30746732395901	1.75871254858702	2.23983428924919	0	0	0	7.70700050718137	0.046309391452411	0
TRINITY_DN44613_c3_g2	0.627559317640258	0.479570526294583	0.495376884465469	7.96449630591452	1.94316381093614	4.33956774428204	2.97985690813657	2.2023979510993	2.40694458158885	3.22761326972723	2.85890749159222	3.02197292834866
TRINITY_DN42941_c1_g1	2.40718337796635	3.18150160277047	2.14306795359095	5.14266119839509	2.11325206515152	3.14181680287059	7.28918843682637	7.24295908120449	10.1159701815982	1.47669549032558	2.04207677970873	1.11365591718751
TRINITY_DN47599_c0_g1	0.0281939894834508	0.156891538113236	0.133414001838996	0.685704027054948	0.368902524698244	0.622225609741783	0.447049722482027	0.27247081195996	0.343710390452997	0.998499214621922	1.35524713057719	1.04357200847291
TRINITY_DN7193_c0_g1	58.2320117100993	21.4776967630513	51.1501964983098	3.22621245634496	7.50315985428776	10.1255098151404	2.01713390704629	3.031126114689	2.26278706627162	117.692990284112	12.1877391191141	66.5998341429867
TRINITY_DN184166_c0_g1	0	0	0	0	0	0	2.1891199149311	1.65745632717938	3.46075221603145	2.28539733357308	0	0.373931564561134
TRINITY_DN51173_c0_g1	0.168677833633749	0.119960024846031	0.180981441313237	2.08353108394273	0.751790083631976	0.326457181951729	1.13470900897508	0.703957376473601	0.842916527765031	2.14468913740364	1.80076579412839	2.48458760249508
TRINITY_DN49048_c0_g1	16.3165422586467	16.9313466079315	13.1733660929758	96.9898714144486	19.1194316694016	35.5865014200568	75.6877959765765	63.6325058645901	65.0999141698991	64.6724492372878	60.7534580297606	66.0934213832425
TRINITY_DN35844_c0_g1	0.280967688300596	0.350445016404136	0.523804762494453	2.2503754168013	0.780138126001205	0.700059406528639	1.13470900897508	1.0559360647104	0.532572932992203	2.42610552974252	2.66418486970196	2.92837699864593
TRINITY_DN81195_c0_g1	0.94595695749647	3.24619914426047	1.62883297181913	8.53595599663264	27.3883666415568	32.2427615100935	7.2433444843935	6.35765227906573	13.4769459600618	15.3435411206418	14.5640246395456	4.68861349300687
TRINITY_DN41794_c0_g1	0	0.322678988181347	0.971614207485681	0.51862168516235	0.695093998893516	0.419857738095956	2.38388552650925	2.2023979510993	2.88412215476252	1.46273046634485	1.83786910173785	2.5623581334558
TRINITY_DN96926_c0_g1	0.477596459784317	0.175222508202068	0.876197864398298	2.02188674412766	0.567338821282853	1.32184025171735	2.02852370889297	1.89597995600991	1.35313694714625	1.68765198894351	3.54601611296143	2.21962521212891
TRINITY_DN51925_c0_g1	52.6401227786705	43.4718955656645	47.1686047894186	17.2037689981207	28.1824898017935	22.6460767485506	51.5169279876533	30.5959410334842	46.2985346778057	105.316805168102	168.030558190459	53.1724354646436
TRINITY_DN46630_c2_g1	12.9259719716283	13.574622496959	11.4873959009598	22.7508075453413	18.3109455010312	22.6772102672654	61.7742987857234	56.5256332982115	37.0922146153328	14.0568545929631	28.3299097071313	24.370435831316
TRINITY_DN148843_c0_g1	1.95753785603201	1.18046055910286	0.981183988208309	23.339879904578	2.83669410641427	6.68792458447976	6.22338772902368	4.67726671415857	4.19287802415942	12.6222657658521	15.2416482048342	11.7216467710796
TRINITY_DN42320_c0_g1	0.149962857855941	0.230484991558105	0.257258222955363	0.580266024977425	0.397250567067474	0.419857738095956	0.389531223156314	0.522310168500295	0.321681826314633	0.787542716003982	0.965243942321338	0.89571756879759
TRINITY_DN137489_c0_g1	13.4784283345238	9.55393986644538	0.790632766172444	0.668091358536355	2.29770332750064	1.010949829123	12.1141932441244	7.90165354683884	11.2141588937902	0.295381416319602	0.798418544197593	0.467301417138975
TRINITY_DN169265_c14_g1	4694.13567524523	5558.84430487179	3565.25896148154	319.504993351875	10931.7712906668	16726.286343563	7675.45278006801	5421.92944324514	5190.92974302045	524.165326005301	737.359611567589	888.243459048865
TRINITY_DN19402_c0_g1	1.44251144469207	1.57700257381861	2.22891451595571	7.79741396402192	5.10604939154568	3.06398300608373	9.71891791576849	9.29795478976807	6.61083688781745	3.17852409452225	5.23519301202377	3.5982435196826
TRINITY_DN39664_c0_g1	0.571414390306835	0.746987031119893	0.638079202888192	1.15172571569555	0.794123160236692	0.995383069765625	0.217829960317675	0.147700024843869	0.25527218442692	1.03362336584617	1.01183230601141	1.15276725979276
TRINITY_DN174046_c0_g1	28.9238735387853	15.2438190674008	30.6328680931334	18.4169010445973	2.26935528513141	4.99292687273856	0.584581579780638	0.715273104183414	1.20897943182901	1.04081746910897	1.5223515009386	0.981400799129313
TRINITY_DN2074_c0_g1	0	0	0	2.27679441957918	0	0	0.905489246810729	0	0	1.92675012679534	3.70363542724222	2.21962521212891
TRINITY_DN51371_c2_g5	0	0	0	0.975837039543661	0	0	0.825191143791665	0.930867495286158	0	2.60892038912657	0.556828586379593	0.97348809975831
TRINITY_DN11717_c0_g1	0.177913795705914	0.691724547763856	0	0.0878253335589294	0.226784338953839	0.24906814971794	0.733503238925924	0.953498950705783	0.388091468202347	1.26573899170764	1.16024553644926	1.21493846913636
TRINITY_DN32799_c0_g1	8.02702324724522	7.88474329600352	5.78183634130094	1.57347772400564	2.11325206515152	2.23983428924919	1.4897860815452	1.65745632717938	2.75097892151447	1.39227057262391	1.03972952977793	1.61215597756073
TRINITY_DN29053_c0_g1	0.112289854666847	0.313513503136931	0.0667070009194978	0.606685027755315	0.184451262349122	0.108967315501599	0.458439524328703	0.306417995089397	0.377077186133165	1.87046684832757	2.37628552043155	1.55767139046325
TRINITY_DN81324_c0_g1	6.29430815218039	8.24435379745207	6.9819994295741	1.74056006589824	0.0994071352414327	0	0	0	0	0	0	0
TRINITY_DN43334_c1_g1	59.0467207855177	39.681697926709	44.9399717376018	7.70078229620369	55.812003790438	29.9250934240574	29.1564690022593	27.7804093098979	25.7782792839748	6.77874959500795	11.2317012606357	8.16228851687738
TRINITY_DN33817_c0_g1	11.6052293953087	3.68883815728785	2.18134707648147	0.659285024277058	1.12031463443196	0.497691534882813	0.607361183473989	0.533625896210107	3.87119619784478	0.632869495853818	0.501313111084233	0.615381933939182
TRINITY_DN4708_c0_g1	0.430930546156537	0.46096998311621	0.342823321181216	1.92525507630943	0.184451262349122	0.404290978738585	0.871035096224535	1.13514615867909	0.587968292810735	0.710311901565118	2.14418061869416	2.44570233701472
TRINITY_DN30125_c0_g1	1.20820967001926	1.00523805090079	0.981183988208309	0.0440316712964822	0.567338821282853	0.062267037429485	0.389531223156314	0.669712411036011	0.454825059562684	0.35864720677774	0.167104370361411	0.179053082909564
TRINITY_DN148745_c0_g1	4.56159305711556	4.70324169323305	2.51460061694006	2.65475276562683	2.21265920039295	3.6395083377534	5.0886787200486	4.75677459043541	4.725127007679	1.67368696496279	0.677623565288593	0.85683230331723
TRINITY_DN175550_c0_g1	0	0	0	2.21538808879814	0	0.622225609741783	0.320907667030092	0.363294415946613	0	2.68615120356544	7.27754876397016	8.87895300276541
TRINITY_DN51356_c0_g1	2.04187677284888	1.13436356079123	1.08588864787942	7.58653795986687	2.04257094617757	12.6606677676266	2.47557343137499	5.30171621435533	1.51964697607447	32.3889108454803	8.69751745368565	6.00506059121696
TRINITY_DN45401_c1_g2	0	0	0	0	0	0	1.28363066812037	1.95255859455897	1.2199937138982	0	0	0.506186682619335
TRINITY_DN301_c0_g1	0	0	0	0	0	0	0	1.16939112411668	0	0.541462066161792	5.51388627745123	2.4301030153976
TRINITY_DN55697_c0_g1	7.90549743050621	4.79543568985629	16.726287918321	1.44162071915023	0.156103219979892	0.855282235549284	4.95114686274999	4.30265657050214	3.57154293566851	2.36262814801195	2.26497559760316	0.552984647470698
TRINITY_DN41627_c0_g1	1.77962406032609	0.949975567544751	1.3811445295864	0.316552015266602	1.17738869306868	1.46194108593369	0.653205135906859	0.522310168500295	0.454825059562684	0.203973986627576	0.260002125503898	0.474988039385093
TRINITY_DN135823_c0_g1	0.721134196529297	3.12623911941444	1.20016308827316	3.33165045842248	2.41109549697756	13.5470835218906	7.77040756484842	5.90353425913246	3.30558041864503	162.134563190048	36.5727024134228	56.98093071047
TRINITY_DN37378_c0_g1	0.82418808912398	0.212154021469273	0.190551222035865	0.0352253370371858	0	0.0311335187147425	6.67015270645954	7.27720404664208	5.5239864071673	0.738453540799005	0.0278972237665127	0.0467979648513632
TRINITY_DN48215_c5_g1	6.44427101003633	9.81219088622627	13.5924661957991	41.2029339269758	22.8069450207911	24.9793115939441	21.6611251520081	21.5362120902385	11.569207515785	46.832554284455	51.2575220318774	62.4483798987085
TRINITY_DN39033_c0_g1	0.468360497712152	0.553433552828993	0.600081544136579	2.241569082542	1.04963351545802	2.76865934284675	2.09743201006536	1.88466422830009	1.63043769571153	3.39646310513055	2.77549479253035	2.46898828087796
TRINITY_DN39081_c2_g1	9.0480831594864	4.99815465319161	4.91492679348637	28.3682967666363	26.7643317355355	68.7316902083248	12.251725101423	13.7596271128239	23.8592026081562	89.5934577134385	21.49815857895	22.4309201769206
TRINITY_DN37275_c0_g1	2.07007076233233	0.931375024366377	2.06707263608773	4.88775352294356	0.312206439959785	0.326457181951729	9.76476186820137	4.96105325382834	8.44115140813736	1.42739472384816	1.41104157811021	0.724351108134144
TRINITY_DN53709_c0_g1	22.2550228194153	9.27708830348611	7.12470174799682	0.764723026354581	0.865182253108895	0.326457181951729	0.83658094563834	0.771851742732477	9.25070114022223	0.478196275703654	0.696314705212156	0.724351108134144
TRINITY_DN49173_c1_g1	65.6219966259987	19.2736671829589	4.03872892908807	0.210876004155045	0.312206439959785	0.140100834216341	0.171986007884805	0.261155084250147	10.5264141634116	0.232115625861464	0.260002125503898	0.280335634858408
TRINITY_DN34385_c69_g1	0	3.28286108443813	0	0	7.06357621061556	0	3.65612639278294	2.14581931255024	8.71845215670265	0	0	0
TRINITY_DN45865_c0_g1	0.318397639856212	0.516502039561788	0.457097761574955	0.764723026354581	0.0850441271076895	0.140100834216341	0.0686235561262219	0.159015752553681	0.0997764375678823	0.703117798302319	0.993141166087851	1.47198816013153
TRINITY_DN179473_c0_g1	0.384021580895278	0.940540509410793	0.266828003677991	0.0440316712964822	0.113392169476919	0.24906814971794	0.802126795052146	1.68008778259901	1.15358407201048	0.0914074296920259	0.111309922828386	0.0933698525778407
TRINITY_DN26451_c0_g1	0.440166508228702	2.87715358467796	1.44785153050589	1.91644874205014	2.04257094617757	0	0.664594937753535	0.737904559603039	0.454825059562684	0	0	0
TRINITY_DN102728_c0_g1	7.49328186012748	14.8564425377295	7.70592519482705	13.7138425320649	33.6290936756682	29.318434573673	77.6018521769103	52.3024846039862	125.341234149398	33.0359569565872	32.4885488540053	22.71916851115
TRINITY_DN43174_c0_g1	0.0935748788890393	0.101359481667658	0.10470465967111	3.23501879060425	0.453946651805934	1.13548390398197	2.02852370889297	0.62444950019676	0.199552875135765	1.66649286169999	2.0886651433988	2.15745400278531
TRINITY_DN50169_c2_g4	0	0	0	0	0	0	2.68172884479983	2.08894289169303	2.17402491077292	0	0	0
TRINITY_DN42943_c0_g1	0	0	0	0.105438002077522	1.94316381093614	0	0.160311460991962	0	0	0.161655732140527	4.19574245448351	1.94720227664151
TRINITY_DN48056_c0_g1	8.97322325637517	8.88054628877035	21.7174914934495	25.0628273019577	27.2039153792077	30.6874198680156	19.4147714827975	17.7445499605268	11.3583164091074	52.5283797471393	90.7915147481155	60.9451930953427
TRINITY_DN50278_c4_g1	67.1770409769911	60.7811836451334	48.6927331015666	6.92725293558981	9.5737008689363	13.1739260618668	24.8471374735695	35.2163313267855	54.9172103969405	9.46490079857338	4.64126111803471	4.73541145785823
TRINITY_DN51994_c1_g1	1.96701686973765	3.68883815728785	2.06707263608773	2.7163971054419	1.73036450621779	3.23521735901482	5.13452267248147	8.95729182924109	3.0613225162873	1.72975865215813	0.501313111084233	0.825633660082988
TRINITY_DN44568_c0_g2	1.6578551919536	1.73362453884231	0.723925765252946	1.01963070180611	0.326191474195271	0.0467002780721138	0.355361817616286	0.420170836803829	0.0997764375678823	0.232115625861464	0.241310985580335	0.27264901261229
TRINITY_DN40573_c0_g1	2.53843126004448	2.16709806682527	1.04789098912781	0.597878693496018	0.453946651805934	0.793015198119799	0.332297468876768	0.62444950019676	0.598982574879916	0.295381416319602	0.315517600799258	0.397217508424373
TRINITY_DN200577_c0_g1	15.389300276928	11.8040664448495	15.7071062713611	4.33390650074403	7.85769937085226	4.29286746620993	5.14591247432814	6.15307583336465	5.39084317391925	2.57358464662989	2.11628339492765	2.85829308993133
TRINITY_DN105609_c0_g1	0.637038331345901	0.866947055965924	0.70478620380769	2.60215276910508	5.34719673863326	2.8464931396336	4.60717484698038	2.33878224823336	4.07074907298055	3.23459578171759	3.19311623231504	2.21962521212891
TRINITY_DN88048_c0_g1	0.309161677784047	0.571764522917825	0.142983782561624	1.2043257122173	0.382887558933731	0.450991256810699	0	0	0	1.03362336584617	0.872625159416516	1.70575190726346
TRINITY_DN37343_c0_g1	0.0187149757778079	0.0369315132672051	0.0379976587516127	5.2833245375098	0.0283480423692298	0.155667593573713	0.905489246810729	0.499380930772517	0.9650454789439	1.272721503698	1.60576420000047	0.841232981700109
TRINITY_DN137334_c0_g1	2.80991993463944	1.70612808370906	1.12388630663103	0.993449708062254	1.2197217696734	2.16200049246233	3.99981366350639	4.64331953102913	16.7157927873465	1.91257351154218	0.696314705212156	0.708751786517023
TRINITY_DN80003_c0_g1	13.4035684314126	14.8656080227739	22.0223171558791	4.58000784193626	2.90775319928647	2.00633289888862	19.5636931419428	13.0556697363503	29.8380140748861	15.9905872317488	8.66989920215681	8.21699918109975
TRINITY_DN200791_c0_g2	5.01099552741642	1.09743204752403	0	0	1.13467764256571	0	0	0	0	3.62138462772922	1.85656024166142	5.79458278794827
TRINITY_DN73640_c0_g1	0	0	0	1.2043257122173	0	1.07321686655248	1.9826797564601	1.13514615867909	0.721111526058785	1.58227953527076	6.07071486383082	4.75101077947536
TRINITY_DN103027_c0_g1	72.1131766012963	96.3869364579727	133.495626439277	30.5044278471008	57.5140202542865	53.0844284668483	16.8588999484034	15.9393936085036	13.7208799129469	22.0941490764159	24.0044451621335	17.6177381881016
TRINITY_DN48576_c0_g1	0.168677833633749	0.746987031119893	0.638079202888192	3.7624468100259	1.81540863332548	1.02651658848037	1.45561667600517	2.17976649567968	1.88570988013845	2.72846945805249	3.20232231615799	1.92369025565338
TRINITY_DN222543_c0_g1	0	0	0	0	0	0	1.90238165344103	1.3623540597998	1.89672416220763	0.794525227994345	0	0.412816830041494
TRINITY_DN200438_c0_g1	83.01574372422	48.5714097005237	52.3979270260572	23.4805432436928	23.8425935020136	39.5840452230298	34.7608210009162	34.2285874106422	35.7721205143941	18.6204551568464	6.95254610709029	7.12640313065059
TRINITY_DN39763_c0_g1	12.0453959035374	20.5185557104622	19.9361049583461	25.1332779760321	32.139876516538	58.8703705377066	34.1879139680284	37.8728472978181	39.8985888966659	11.0611453578249	5.56019566890364	3.45807570225339
TRINITY_DN44613_c3_g3	0.384021580895278	0.101359481667658	0.228548880787478	1.09888771013978	0.467931686041421	1.30671825691305	0.458439524328703	0.0908236039866533	2.29615386195178	1.32202227017541	3.55522219680437	3.44247638063627
TRINITY_DN44314_c0_g1	0.412215570378729	0.26741650482531	0.276116320261719	1.26597005203237	0.255132381323069	0.46655801616807	0.722113437079248	0.578888807049357	0.488191855242852	2.18700739189069	2.25576951376021	2.51578624572932
TRINITY_DN199877_c0_g1	13.6283911923798	10.4944803758562	19.1170443141447	29.0363881251727	2.83669410641427	21.9927176200941	44.101597495375	37.0896798273758	39.5769070703512	10.7939055807392	4.99388202644343	4.82878131043607
TRINITY_DN102626_c42_g1	0	0	10.3919374723577	0	5.9285205941516	7.07709356841404	3.12877856728185	3.31491265435877	3.92659155766331	0	0	0
TRINITY_DN9270_c0_g1	0.515269462973411	0.959141052589166	1.35271665155741	0.298939346748009	0.780138126001205	1.46194108593369	3.30076457516666	3.89409924371628	4.75849380335916	2.46122968096677	1.73576526275242	1.48758748174865
TRINITY_DN46288_c0_g1	1.85448396343732	1.90884704704438	3.01954728212815	28.7638677812026	20.0696580496182	9.40988364925439	11.8505193313739	8.59399741329447	11.2805685356779	4.97154853713852	18.7226637864196	7.88986558138998
TRINITY_DN47352_c0_g2	0.177913795705914	0.166057023157652	0.047567439474241	0.615253352980576	0.510642736544394	0.559958572312298	0.492893674914897	0.351978688236801	1.46425161625593	1.4906605143063	3.14680684086263	0.763236373614504
TRINITY_DN128800_c0_g1	0	0	0	0	0	0	4.67608314815277	2.88372387215328	4.15951122847925	0	0	0
TRINITY_DN11814_c0_g1	0.0187149757778079	0.184387993246484	0.047567439474241	0.369152011788346	0.0283480423692298	0.0467002780721138	0.194765611578157	0.124770787116091	0.0443810777493502	1.04081746910897	0.909728467025978	1.16045388203888
TRINITY_DN200411_c0_g1	16.0073805808627	30.6720261280482	14.7639199419044	3.35806946120037	6.55293347407117	8.7409577614405	15.6669571851488	15.8938329153562	6.69959904331615	2.17283077663753	0.510519194927182	0.732037730380262
TRINITY_DN40904_c0_g1	5.72289376187355	2.73886258974309	1.63840275254176	0.228488672673638	0.354539516564501	1.21331770076882	1.35225422424659	0.238523628830522	0.954031196874718	12.0808036996903	5.43940068999464	4.04994561520445
TRINITY_DN27118_c0_g1	0	0.304348018092515	0	0	0	0	1.54730458087091	1.22596976266574	0.587968292810735	0	0	0
TRINITY_DN3150_c0_g1	7.27793811286595	8.91747780203756	6.22007600556954	4.31629383222544	12.3964099411151	4.97736011338119	1.22639691384082	1.30547763894258	1.50863269400528	1.27970401568836	2.00497347209927	2.13416805892207
TRINITY_DN199933_c0_g1	81.9293029225732	89.44273367138	117.407417723844	223.174406961703	111.76612576662	181.868673394934	121.772073228412	86.1904090541014	83.2355774957522	774.901830206156	960.258708434263	899.381148606365
TRINITY_DN78935_c0_g1	21.1496239903572	7.40517276970894	12.097047225819	10.4347920701642	7.99943958269841	14.0136415380587	20.1827288723096	15.7351149451106	37.4359250057858	8.0163469474817	2.53418380695001	3.96426238487273
TRINITY_DN20046_c1_g1	0	0	0	18.3992883760787	0	0	0	0	0	8.97972201087937	11.4546000785301	3.52815961096799
TRINITY_DN24936_c0_g3	0	0	0	7.08552894322312	0	4.6504581668764	0	4.2687093873727	0	5.688842950694	4.83626271216264	4.54844567557767
TRINITY_DN11939_c3_g1	4.12118349725338	1.75222508202068	3.29566360238987	6.17109823446049	4.99265722206876	9.11455998601741	12.1828168002506	10.6829403049875	18.9675655715489	21.8973691930511	22.8905090171366	15.6160513243626
TRINITY_DN112281_c0_g1	1.05848986379679	2.89575412785633	2.32404939490419	0	0	0	0	0.442802292223454	1.64177592725334	1.6383512224661	0	1.37070560818268
TRINITY_DN49402_c17_g1	0.140483844150298	0.295182533048099	0.304825662429604	0.624059687239873	1.65930541334559	4.12163311327884	8.07992543003184	9.42272557688417	3.2388468272847	1.60322707124185	2.17207784246068	1.15276725979276
TRINITY_DN48863_c0_g1	2.65072111471133	2.39758305838337	2.10507029483934	59.646253974351	85.143534242931	112.063766320056	8.36637894647574	13.3507720037299	15.9726526971494	5.08411509407407	2.66418486970196	4.14354154490718
TRINITY_DN13555_c0_g1	0.0561449273334236	0.0830285115788261	0.0951348789484821	1.94286774482802	0.425598609436704	0.575525331669669	0.504283476761573	0.159015752553681	0.355048621994802	1.50483712955946	1.70786803898591	1.39421762917081
TRINITY_DN51143_c84_g1	35.1058918362988	54.4551119528596	32.1474266245588	9.34471069428371	2.59554675932668	8.3989338201314	1.4897860815452	1.74827993116604	10.4156234437745	1.16036653803488	2.12576845100827	1.36301898593657
TRINITY_DN52607_c0_g1	4.38343620977616	4.94289216983557	4.21014058967868	1.34498905133201	2.90775319928647	3.43714046610757	2.77341674966557	5.2335240657883	8.09711706821174	1.4204122118578	1.09524500507329	0.474988039385093
TRINITY_DN102846_c0_g1	9.89098622438819	10.0610068478732	10.5824886943936	177.083719511784	86.4626631478458	16.3468763834521	58.955038083625	38.2703866792023	75.5929615376305	35.1664694787377	55.0819524380286	19.9309593299333
TRINITY_DN47822_c2_g1	0	0	0	0.413183683084828	0	0	0	0	0	1.16734905002525	1.04893561362088	0.342732921326892
TRINITY_DN40724_c0_g1	12.1766437856155	26.4852864743769	52.5217712471735	36.3592120753287	44.0539917634779	69.1359811870634	117.096274825305	137.641534039078	191.295403078604	74.5381039058535	59.3332103678075	35.5158120110616
TRINITY_DN22906_c0_g1	2.18236061699918	1.00523805090079	0.571372201968694	0.377958346047642	0.397250567067474	0.140100834216341	0.160311460991962	0.0908236039866533	0.898311887583563	0.168849835403326	0.111309922828386	0.163453761292443
TRINITY_DN48761_c0_g1	46.7111212316075	32.1934966454212	14.1925477399357	0.641672355758466	1.31912890491483	0.622225609741783	0.847970747485016	0.851359619009317	41.9838516519401	1.03362336584617	0.631314173836182	0.708751786517023
TRINITY_DN44212_c0_g2	3.32518939761285	4.38029313196216	3.02911706285078	9.40635503409878	6.69467368591732	11.6030176604315	17.3976375757512	19.1069040203266	11.070001378473	9.76726472688335	3.63863489586625	3.36470584967555
TRINITY_DN40309_c0_g1	0.384021580895278	0.525667524606204	0.676358325778705	3.27905046190073	3.34733684295866	0.855282235549284	1.868212247901	2.38404515907261	19.5331813507487	0.210956498617939	0.325002656879873	0.257049690995169
TRINITY_DN23453_c0_g1	6354.19923434061	5195.28159235747	4804.39047832138	1077.41167898073	5224.82277541208	5429.38544777777	4669.1982976815	4455.56719017407	4558.16668898383	1329.88796413692	1322.7750410852	1060.95440037401
TRINITY_DN47332_c1_g1	0.262252712522788	0.396542014715757	0.142983782561624	0.835173700428952	0.368902524698244	0.24906814971794	0.7448930407726	0.533625896210107	0.443810777493502	1.33598729415614	1.2439372077488	1.14485456042176
TRINITY_DN43754_c0_g1	0.374542567189635	0.405707499760173	0.285686100984347	1.85480440223506	0.49627972841065	1.010949829123	1.22639691384082	0.851359619009317	0.66539221676763	1.4906605143063	1.75445640267598	1.60446935531461
TRINITY_DN117347_c0_g1	3.43747925227969	1.08826656247961	2.23848429667834	0.466021688640607	0.680730990759773	0	1.35225422424659	2.69076093647016	3.0613225162873	0	0	0.179053082909564
TRINITY_DN143803_c0_g1	0	0	0	0	0	0	2.33804157407638	2.00943501541619	2.02986739545568	0	0	0
TRINITY_DN27871_c0_g1	0	0	0	0	0	0	2.46418362952832	1.40761697063905	1.7525666468904	0	0	0.97348809975831
TRINITY_DN43046_c0_g1	14.9209397792159	2.17626355186969	0.476237323020212	0.0264190027778894	0.212799304718352	0.0467002780721138	0.0113898018466758	0.454118019933267	0.488191855242852	0.0281416392338876	1.11393614499685	0.163453761292443
TRINITY_DN51310_c1_g4	0	0	0	1.70533472886106	0.269495389456812	0.295323663236986	0.286453516443897	0.613133772486948	0.122128951178869	0.696135286311956	1.00262622216847	1.44078951689728
TRINITY_DN48343_c1_g1	1.13334976690803	0.221319506513689	0.419100102823343	2.31201975661637	0.709079033129003	20.4218092186588	0.435375175589184	0.374610143656426	1.23133194544	3.87465938083421	4.50205397143981	2.57027083282681
TRINITY_DN48695_c1_g2	0.168677833633749	0.119960024846031	0.123844221116367	0.167082341892597	0	0.108967315501599	2.06297785947916	2.11157434711265	3.20548003160453	0.119549068925913	0.139207146594898	0.0311986432342422
TRINITY_DN41667_c0_g1	2.53843126004448	2.80356013123309	2.38118661510106	20.6234827991361	16.821728341901	16.3935766615242	13.3289156110724	9.20713118578142	23.9035836859055	25.1461415900218	45.7439147266638	14.3154296248946
TRINITY_DN49372_c4_g3	0	0	0	0.360345677529049	0	0	0.630425532213508	0	0	0.991516702631558	2.1070773110847	0.366018865190131
TRINITY_DN39294_c1_g1	0	0	0	0	3.30462579245569	0	0	0	0.743140090197149	0.541462066161792	2.75680365260678	1.21493846913636
TRINITY_DN21548_c0_g1	2.33232347485512	0.479570526294583	2.65758439950168	0.509815350903054	0.0283480423692298	0.762326443958124	1.44394212911233	2.25927437195652	2.2851395798826	0.56960370539568	0.167104370361411	0.514099381990338
TRINITY_DN50648_c4_g1	87.3994229856296	73.0095581329214	53.1409923527554	4.15801782459213	31.3597383905368	14.1381756129176	7.66732985813601	10.6489931218581	20.6313700629406	11.2509427291993	13.3016752641109	5.49864783147274
TRINITY_DN169571_c0_g1	7.74605555894463	6.51072925860977	14.2876826188842	11.8238127927927	10.9211778162204	11.7119849759331	4.96253666459666	3.78034640200185	2.96154607871941	12.2215118958598	19.1589763661279	18.8249900349919
TRINITY_DN51638_c0_g1	0.430930546156537	27.4166614987433	2.77185883989542	14.1884325459308	0.382887558933731	9.28534957439542	11.8963632838067	5.00661394697574	5.96747323518818	2.09559996219867	1.49445427717208	1.01259944236356
TRINITY_DN78524_c0_g1	0.693183258679325	1.45704254897258	3.86731726849747	25.4936236535611	11.1483401290725	12.4427331366234	7.05996867466202	6.35765227906573	4.78084631697015	5.06295596683055	3.03521794579658	3.80080862358028
TRINITY_DN39908_c2_g1	0	0	0	0	0.851197218873408	0	0.83658094563834	1.24889900039352	0.377077186133165	1.18131407400597	1.1231422288398	0.319220900338768
TRINITY_DN50524_c7_g5	0	0	0	1.94286774482802	0.865182253108895	1.16661742269671	0	0	0	0.562621193405317	1.44814488571967	1.91600363340726
TRINITY_DN42006_c0_g1	22.9761570159446	28.8828695327603	33.481003714671	26.0386643415014	27.8990093781012	22.6149432298359	22.2226423830492	32.3099759992126	23.459772908412	151.783729733788	77.3877356450191	113.105029117623
TRINITY_DN50897_c0_g1	14.0029337595694	9.78442485800348	10.2013862503218	1.96048041334662	10.0703585712452	5.41278461083452	5.44404053766488	6.89127817527584	4.37040233515682	2.46122968096677	1.9678701644898	2.51578624572932
TRINITY_DN50919_c4_g1	0.674468282901517	0.737821546075477	0.895337425843555	2.59334643484579	0.652382948390543	0.373157460023842	2.33804157407638	2.00943501541619	3.3276089827834	1.33598729415614	3.51811888919491	4.80549536657284
TRINITY_DN92004_c0_g1	0	0	0	0	0	0	0	0	0	1.72277614016777	2.20918115007014	2.01728618535611
TRINITY_DN169215_c0_g1	3.7371619163581	4.42639013027378	6.14379922392742	22.6979695397855	18.6227739670927	12.1162759546717	22.8300035665232	16.8589453760799	19.2672188337252	6.65920052608203	11.1388035054932	9.13600269376058
TRINITY_DN40904_c1_g1	0	0	0	0	0	0	0	0	0	4.14168756664749	3.53653105688081	2.81172120220485
TRINITY_DN180503_c0_g1	0.0374299515556157	0.129125509890447	0.0858465623647545	4.72947751531026	0.382887558933731	0.870848994906655	1.07719050964937	0.420170836803829	0.299329312703647	3.36832146589667	2.00497347209927	2.00168686373899
TRINITY_DN200171_c4_g1	0	0	0	0	0	0	3.19768686845424	3.79195991201981	5.24668565860202	6.91226368791459	4.39995013245438	0
TRINITY_DN113177_c0_g1	0.449645521934345	0.479570526294583	0.638079202888192	1.49445872470601	0.737427075498232	1.26001797884094	1.59314853330378	1.21465403495593	0.909650119125368	3.29786157217573	4.4925689153592	4.93006386238492
TRINITY_DN134576_c0_g1	43.039340204655	31.4465096143013	37.9101234044145	144.838731598785	284.039069113921	143.560212910102	52.2273668778397	43.6402950421247	48.9273846481413	99.9093786097465	208.613486520318	187.898350420721
TRINITY_DN37577_c0_g1	2.60381214945007	5.96646119082519	4.58167325302778	20.9750221424059	15.9848941311613	13.6249173186775	9.79921601878756	8.3557715667721	9.19530578040369	14.0356954657195	27.3459746248864	29.4406675111301
TRINITY_DN152977_c0_g1	0.0748599031112314	0	0	0	0	0	0.504283476761573	2.56569236704592	2.12964383302356	0	1.39235043818665	1.43310289465117
TRINITY_DN169375_c2_g1	28.53985195789	46.6994941667466	37.7482815245465	14.0039755445536	7.72994419324159	22.6305099891933	17.0081063525949	17.6194813911026	41.2627401258813	9.15555435827305	2.92390802296819	10.7637579929384
TRINITY_DN50618_c0_g1	0.224822760967172	0.138290994934863	0.218979100064849	0.659285024277058	0.212799304718352	0.497691534882813	0.676269484646378	0.420170836803829	0.465839341631866	1.28689811895116	0.733418012821618	1.19933914751924
TRINITY_DN204646_c0_g1	0	0	0	0	0	0	2.77341674966557	0.249839356540335	3.42738542035128	0	0	0
TRINITY_DN79938_c0_g1	0.0561449273334236	0.414872984804589	0.409530322100714	8.57118133366983	1.70201646384856	1.39967404850421	3.19768686845424	2.49750021847889	1.1425697899413	2.33469810005049	0.937625690792491	0.319220900338768
TRINITY_DN178661_c0_g1	0.82418808912398	2.29622357671572	2.24805407740097	1.18671304369871	0.666745956524286	2.45732415569932	5.61574180050352	7.10687256637858	3.7714197602769	1.11106577155747	0.111309922828386	0.264736313241287
TRINITY_DN26792_c0_g2	0	0	0	0	0	0	3.8853461549473	0.397241599076051	3.46075221603145	0	0	0
TRINITY_DN21120_c0_g1	16.6818488637642	20.9150977251779	9.21091394552981	5.88120323100582	14.0984264049636	18.8976010952956	113.325396178917	69.6947580939681	71.1671638426551	7.11623767454216	9.82093865476312	1.21493846913636
TRINITY_DN229622_c0_g1	0.196628771483721	0.0738630265344102	0.142983782561624	1.41543972540638	0.652382948390543	0.606658850384411	1.27224086627369	0.635765227906573	0.288315030634465	0.81568435523787	0.705520789055105	0.950202155895071
TRINITY_DN17550_c1_g1	0	0	0	0	0	0	2.03991351073964	2.36141370365299	1.02044083876243	0.724276925545844	1.85656024166142	0
TRINITY_DN49889_c0_g1	2.19183963070482	2.4806115699622	2.20977495451045	0.123050670596115	0.836834210739665	0.186801112288455	1.27224086627369	1.7143327480366	0.221905388746751	0.344470591524579	0.046309391452411	0.295934956475529
TRINITY_DN23128_c0_g1	1.61094622669234	1.66003108539744	0.895337425843555	5.07244853335475	2.55321368272197	1.38410728914684	2.77341674966557	2.38404515907261	1.47526589832512	5.41462066161792	5.56019566890364	6.99414801259239
TRINITY_DN51226_c30_g1	4708.65387846777	3345.4044673696	3368.09699121531	0	4937.64916875991	2609.91575762402	3732.39478390866	2724.35524756444	2930.28171511657	1.61020958323221	2.56208103071652	0
TRINITY_DN4591_c0_g1	4.59902300867117	2.25929206344851	30.4710262132654	2.33843875939426	7.71595915900611	6.81245865933873	96.237276468349	9.9789829285139	3.64929080909803	82.9905404658243	660.296878579449	56.1396977287699
TRINITY_DN48444_c87_g1	31067.3237767293	31563.8677196871	41575.340977257	3890.59373005877	69325.0049451133	110436.830927871	74237.2879114446	102452.253554948	102717.876426785	6810.68146870497	7015.57207296807	11929.3259656193
TRINITY_DN61417_c0_g1	0.0281939894834508	0.129125509890447	0.0379976587516127	0.747110357835988	0.156103219979892	0.233501390360569	0.320907667030092	0.147700024843869	0.332696108383815	1.21643822523022	0.742624096664567	1.09828267269528
TRINITY_DN10469_c0_g1	1.7983390361039	0.746987031119893	1.83824229116135	0.131857004855412	0	0	0.515673278608249	0.363294415946613	1.19796514975983	0	0	0.0467979648513632
TRINITY_DN136024_c0_g1	3.55924812065218	7.22078477646245	6.01038522208842	2.15374374898307	4.48201448552437	1.18218418205408	0	0	0	1.19549068925913	3.2118073722386	1.57327071208037
TRINITY_DN46008_c0_g1	2.85682889990069	0	0	0	0	0	1.85653770100816	2.16845076796987	4.28164017965812	0	0	0
TRINITY_DN28176_c0_g1	0.24353773674498	0.80224951447593	0.54294432393971	0	0	0	1.28363066812037	1.38498551521942	0.654377934698449	0.661011135087706	1.11393614499685	0
TRINITY_DN30183_c0_g1	199.41414320338	181.439941939257	163.919085213068	5.84597789396863	5.12041239967942	15.7402175330677	6.31507563388942	7.08424111095896	12.9777398227498	9.12741271903917	3.87994588144658	2.50787354635832
TRINITY_DN50596_c2_g1	2.24798455803824	1.06050053425682	1.08588864787942	3.97356082321498	1.33311393915032	2.14643373310496	3.87367160805445	2.15713504026005	3.38300434260193	12.3761851160099	7.76017073513083	9.86035380189472
TRINITY_DN79918_c0_g1	27.312927312093	46.5612031718117	18.9264930921088	8.11396597928852	6.55293347407117	10.5609343125937	9.8909039236533	12.0792415479167	13.7986277863764	6.39196074899632	3.95443146890317	4.11234290167293
TRINITY_DN44660_c0_g1	1.27383361105832	1.39261458057213	5.23889201736123	13.1071575043096	0.368902524698244	4.86839279787959	17.7988433458003	12.0792415479167	19.943625332562	2.03931668373089	2.74759756876383	3.02197292834866
TRINITY_DN49958_c0_g1	0.85238207860743	1.0144035359452	0.580941982691322	1.28358272055097	0.610049871785826	0.948682791693511	0.871035096224535	1.43054620836683	1.49729446246348	4.52847641265912	3.17470406462914	3.36470584967555
TRINITY_DN49617_c4_g5	8.07393221250648	12.0806484347192	16.2404808145782	33.2646186148051	55.8970479175457	60.317189628836	14.0854831987378	19.1521669311659	10.7149527564782	55.0317160913207	21.7486756483733	29.4639534549933
TRINITY_DN29132_c0_g1	0.0187149757778079	0.092193996623242	0.0951348789484821	0.167082341892597	0.0283480423692298	0.0467002780721138	0.0802981030190647	0.238523628830522	0.0220285641383636	4.32471401730397	0.556828586379593	0.903404191043708
TRINITY_DN51287_c1_g1	4.19628645199809	10.3375888377429	1.80981441313237	9.51179303617631	1.2907808625456	2.27096780796393	1.36392877113943	2.23664291653689	0.998412274624069	8.12891350441725	3.4902216654284	7.72618574297265
TRINITY_DN50751_c0_g1	0	0	0	0.0352253370371858	0	0	0	0	0	0.140708196169438	3.28601398745753	2.20425196763667
TRINITY_DN24552_c0_g1	1.31126356261394	0.765318001208725	1.45742131122852	3.73602780724801	2.12761507328526	3.60837481903866	0.79073699320547	0.919551767576345	0.476853623701048	4.5638121551558	6.03361155622136	2.75723661510737
TRINITY_DN213994_c0_g1	0.618080303934615	1.29098552581493	1.97165629300035	12.1577394675438	4.52472553602734	9.23864929632331	4.45825318783509	3.34915761979636	3.58288116721032	9.37349336888136	1.21603998398229	8.55950602530176
TRINITY_DN35892_c0_g1	3.40952831442972	3.19066708781489	2.85742393812127	1.30976371429482	1.5742612862379	2.50402443377143	4.76777105301851	6.68670172957475	8.71845215670265	1.88464346358073	0.909728467025978	0.997000120746434
TRINITY_DN229391_c0_g1	0.889812030163046	0.322678988181347	1.07631886715679	5.5998765527764	3.90031265610777	2.45732415569932	2.84232505083796	2.56569236704592	2.25177278420243	5.0980801180548	3.32311729506699	6.33196811380184
TRINITY_DN49171_c12_g1	64.1889641950122	44.7351150632566	85.0410119992203	30.7329165197744	6.69467368591732	8.46120085756088	2.45250908263547	2.30453728279577	3.46075221603145	5.73094961390861	16.1142733642507	2.5001869241122
TRINITY_DN45685_c0_g1	1.47046238254205	1.45704254897258	1.50498875070276	10.4171794016456	4.48201448552437	5.87934262700259	8.33220954093571	5.39253981834198	6.23375970168428	5.30205410468237	6.76702956904298	7.25119770358756
TRINITY_DN48903_c9_g2	3.54053314487438	17.2726261392912	4.84821979256687	0.386764680306939	0	0.653359128456525	0.847970747485016	1.56663272319273	0.576954010741553	0	0	0.0388852654803598
TRINITY_DN22544_c0_g1	0.458881484006509	0.359610501448552	0.371532663349102	3.35806946120037	0.538990778913623	0.886415754264026	0.916879048657405	0.499380930772517	0.476853623701048	0.822666867228233	2.25576951376021	1.48758748174865
TRINITY_DN102713_c0_g1	3.7371619163581	4.72157266332188	5.27688967611285	9.94258938777973	8.05613566743686	7.12334908193309	10.1201236858177	9.3661469383351	5.10252814328478	12.9948779966106	19.994498217935	22.5245161066233
TRINITY_DN27444_c0_g1	0.168677833633749	0.617861521229446	2.20020517378782	5.34496887732487	3.40403292769712	0.155667593573713	16.51521267768	14.2363765881768	3.81580083802625	0.161655732140527	0.538416418693694	0.163453761292443
TRINITY_DN78368_c0_g1	6.26611416269694	10.1071038461848	12.9448172121883	74.6698602207107	32.5654751259747	43.1145862452816	99.9506366154115	74.1337989616043	53.2757584191598	113.023805675283	204.501435737134	182.48538581958
TRINITY_DN51809_c0_g1	0.505790449267768	0.396542014715757	0.399960541378086	1.28358272055097	1.0636185496935	0.482124775525441	4.04565761593926	0.976428188433561	1.34212266507707	2.66499207632191	1.71735309506652	1.183965903027
TRINITY_DN50494_c0_g1	0.664989269195874	0.387376529671341	0.495376884465469	1.21313204647659	1.41853604015626	0.870848994906655	2.05158805763249	4.77940604585503	1.59739484950399	1.11106577155747	1.65235256369055	1.46430153788541
TRINITY_DN47945_c0_g1	0.805473113346172	1.18046055910286	1.39071431030902	7.63056963116336	2.68059088643437	3.68620861582551	4.21764362382406	3.36047334750617	3.39434257414373	4.06445675220862	4.53915727904928	3.24782397610959
TRINITY_DN23434_c0_g1	258.348331082597	140.587218511579	191.8943689067	17.21257533238	136.104998997045	166.392646006388	87.4007834506517	96.7485785719728	142.379032712532	14.1692095586262	20.8113289298185	18.1628101362013
TRINITY_DN103420_c0_g1	0.327876653561854	0.156891538113236	0.323965223874861	0.483396348125165	0.312206439959785	0.419857738095956	0.412595571895832	0.283786539669772	0.765492603808136	1.31503975818505	1.1047300611539	0.997000120746434
TRINITY_DN49809_c37_g1	2.40718337796635	7.89390878104794	15.9832225916228	7.59534429412617	1.37582498965329	15.1024251639685	379.046625811402	1455.24784639273	1030.67213495628	543.369349891523	859.534945108556	439.29679152512
TRINITY_DN44292_c0_g1	0	0	2.47660295818844	0	0	0	2.86510465453131	3.3831048029258	2.2738013483408	1.53996128078371	0	0
TRINITY_DN170274_c0_g1	800.466249696524	699.800687953434	550.851214529712	19.3399000785852	168.528355937275	69.6959397593757	59.7802292274166	12.5562888055778	80.4071746502808	51.7617845671064	60.7071486383082	42.8992648327074
TRINITY_DN208101_c0_g1	0.412215570378729	0.80224951447593	1.09545842860205	3.53395813735226	4.11311196082612	1.19775094141145	0.802126795052146	0.851359619009317	0.554601497130566	0.0211591272435245	0.204207677970873	0.116881873565965
TRINITY_DN207665_c0_g1	0.299682664078404	0.175222508202068	0.218979100064849	2.43507042721249	0.893530295478125	2.14643373310496	1.70761604186288	0.919551767576345	0.909650119125368	3.83234112634716	6.59992519868157	4.31490800557062
TRINITY_DN48922_c4_g2	0.177913795705914	0.1935534782909	0.200121002758493	1.11650037865837	0.638397914155056	0.731192925243382	0.595971381627313	0.647080955616386	0.188538593066583	2.32052148479733	1.16945162029221	0.817720960711985
TRINITY_DN45116_c1_g1	0	0	1.54298640945437	0	0	0	0	0	0	2.98153261988504	2.54338989079296	6.87726613902642
TRINITY_DN22238_c0_g1	0	0	0	0	0	0	1.9826797564601	3.8711700059885	12.0350468574169	1.28689811895116	0	2.4221903160266
TRINITY_DN41839_c0_g1	541.209148556353	2764.09543964346	665.677324635697	38.3018418111227	7.88604741322149	33.9382039863877	193.643431351213	164.456830888252	660.304914249559	68.2517272018024	93.1214908770946	9.37745306313863
TRINITY_DN135618_c0_g1	33.5416115232343	37.4129708051265	51.3598872817909	101.1566955733	94.9443974247194	82.8075987838129	74.6106054669271	70.5916784061248	60.2303056974302	341.391938510646	318.545286494638	309.041325636534
TRINITY_DN32360_c0_g1	0	0	0	2.07472474968344	0	0	1.65038228758333	0.965112460723749	2.50672101915673	0.878950145696008	1.13234831268275	0
TRINITY_DN134538_c0_g1	180.184627117499	106.706194325627	43.034740981382	4.71186484679167	20.8214481332502	19.1155357262988	19.1855517206331	2.45223730763964	2.37357778590868	0.224921522598666	1.22524606782524	2.80380850283385
TRINITY_DN7340_c0_g1	15.0896176128496	5.22890921783925	2.53374017838531	1.99546774134977	2.510502632219	1.86623206467228	0.951333199243599	1.60087768863032	8.20823173732143	0.745436052789368	0.584725810146106	0.552984647470698
TRINITY_DN28312_c2_g1	487.773031678042	809.245744868804	1300.5216601755	2247.83990656172	3699.1591051686	3971.02960890636	4499.62265661249	3284.41200366389	3921.84278234413	5956.63561577459	5530.66087810203	3505.35498530364
TRINITY_DN17248_c1_g1	1.16154375639148	1.6966930255751	0.857339767091942	1.58228405826494	1.16302568493494	1.08878362590985	0	0	0	1.68765198894351	0.853934019492953	0.89571756879759
TRINITY_DN91010_c0_g1	0.271731726228431	0.396542014715757	0.609651324859208	0.843980034688249	2.09926703091603	1.08878362590985	1.38670837483278	1.64614059946957	1.37548946075723	1.26573899170764	2.11628339492765	2.25082385536315
TRINITY_DN23077_c0_g1	0.262252712522788	0	0.142983782561624	0.474590013865868	1.09196659206273	1.22888446012619	1.13470900897508	0.601818044777136	0.554601497130566	1.51880215354019	1.32734990681067	1.33973304207333
TRINITY_DN21305_c0_g1	0.85238207860743	1.0144035359452	1.14302586807629	6.75136425943792	3.00678236062965	2.19313401117708	1.52424023213139	1.010375371563	0.355048621994802	2.51751295943455	4.59467275434464	4.08905695780969
TRINITY_DN53920_c0_g1	1.45174740676424	0.175222508202068	0.714355984530318	5.2921308717691	1.56027625200241	0.886415754264026	1.65038228758333	1.33972260438017	0.865269041376018	4.72546788729633	8.1219977273825	3.90977779777525
TRINITY_DN49273_c0_g1	3.04422170931225	2.18569861000364	1.34314687083478	1.39782705688778	0.666745956524286	0.93311603233614	3.97703405981304	3.89409924371628	6.18937862393493	1.97605089327275	1.83786910173785	2.04057212921935
TRINITY_DN58400_c0_g1	0.346591629339662	0.645627549452235	0.218979100064849	1.76697906867613	1.14904065069945	0.575525331669669	1.24917651753417	0.476749475352892	0.321681826314633	1.51880215354019	1.66155864753349	2.25082385536315
TRINITY_DN50042_c0_g1	42.7863234542044	11.4905529417125	5.16261523571911	5.10743586135791	4.62375469737052	5.17928322047395	2.85371485268463	3.36047334750617	21.5854012598154	3.34017982666278	2.5062865831835	3.38030517129267
TRINITY_DN2132_c0_g1	1.90139292869858	3.32895808274975	5.94367822116892	52.6223693709429	38.1250931954281	21.3398032561907	35.0475592624062	29.5739521519032	24.7244716495322	11.2790843684332	16.5318948040354	14.8060169858968
TRINITY_DN3110_c29_g1	1.17077971846364	0.949975567544751	0.580941982691322	0.984643373802957	0.936241345981098	1.99076613953125	0.0572337542795461	0	0	0.11256655693555	0.204207677970873	0.560671269716816
TRINITY_DN192696_c0_g1	0.60884434186245	4.66631017996584	1.36200496814114	0.377958346047642	0	0	0.0916879048657405	0	0	0	0	0
TRINITY_DN200624_c0_g1	68.9284710478337	54.5473059494829	63.8853229270169	27.6473674025442	41.4017489194128	68.5137555773216	33.8211623485654	44.0149051857811	41.8396941366228	20.9058524904195	8.64200197839029	11.6049909746385
TRINITY_DN42057_c0_g1	3.14727560190693	0.092193996623242	0	0.079018999299633	3.48907705480481	15.8180513298545	2.01713390704629	2.24795864424671	3.13907038971682	0.196991474637213	0.17631045420436	0.108969174194962
TRINITY_DN3193_c2_g1	7.09978126552656	5.11811467803764	6.87729476990299	9.71386270607205	13.2759552023577	25.9279943856376	19.6212116412685	18.4937702478397	36.8592949445169	26.482128884178	31.1054044996616	18.3029779536305
TRINITY_DN39928_c0_g2	1.37688750365301	3.02487963774678	0	2.27679441957918	1.54591324386867	2.17756725181971	11.6212995692095	15.1559283557531	13.7652609906963	0.963375063397671	9.44014155035022	4.44716312362882
TRINITY_DN50937_c1_g2	1.09591981535241	1.47537351906141	1.71439807004498	9.07219035031359	4.85091701022261	3.65507509711077	7.10581262709489	3.54212055547948	2.73964068997266	0.443072124479403	0.937625690792491	0.747637051997383
TRINITY_DN50996_c2_g4	0.309161677784047	0.184387993246484	0.342823321181216	1.09888771013978	0.184451262349122	0.46655801616807	0.722113437079248	0.351978688236801	0.177524310997401	1.04081746910897	1.11393614499685	1.50318680336577
TRINITY_DN39490_c0_g1	0.0656239410390665	0	0.0667070009194978	0.0616443398150751	0	0	2.49835303506835	1.72564847574641	0.931678683263732	0	0	0.358332242944013
TRINITY_DN50087_c0_g1	2.18236061699918	2.30538906176013	2.90527284173441	1.08127504162118	1.48921715913021	0.886415754264026	1.35225422424659	1.97548783228675	1.23133194544	0.295381416319602	0.35262090840872	0.404904130670491
TRINITY_DN169884_c0_g1	0.627559317640258	0.571764522917825	1.74310741221287	4.05257982251461	3.68789132528767	2.95501569058213	2.14327596249823	1.78252489660363	2.81738856340218	4.03631511297474	6.39571752071069	7.92875084687034
TRINITY_DN119034_c0_g1	2.24798455803824	2.60057159480823	1.90494929208085	1.33618271707271	1.20573673543791	2.69082554605989	4.73331690243231	5.67632635801175	6.02319254447933	1.61020958323221	1.1231422288398	1.14485456042176
TRINITY_DN29796_c0_g1	0.309161677784047	6.16944972725005	1.72396785076761	0	0	0	0.183375809731481	0.192962935683119	0.465839341631866	0	0	0
TRINITY_DN39973_c0_g1	4.96432961378864	1.91801253208879	1.47627940853488	0.360345677529049	0.411235601302961	0.357590700666471	0.332297468876768	0.261155084250147	1.08717443012277	0.443072124479403	0.362105964489334	0.66195382166566
TRINITY_DN44706_c0_g1	90.6215584906478	39.3773499086164	72.0674854448642	18.4521263816345	59.3298068615103	34.1712606121953	12.6529308714722	12.7266202858413	28.6066821294461	6.22332250486543	11.4359089386065	12.6017650182601
TRINITY_DN25380_c2_g1	100.68122254867	10.0610068478732	1.3811445295864	0	0.0283480423692298	0	0.0802981030190647	0.0339471831294376	30.5811541650833	0.098389941682389	0.0278972237665127	0.116881873565965
TRINITY_DN42733_c0_g1	0.580650352379	0.442639013027378	0.70478620380769	1.91644874205014	0.879545261242638	0.731192925243382	1.6962262400162	1.18070685182649	1.06482191651178	2.55961962264916	3.06311516956309	3.77752267971705
TRINITY_DN46821_c0_g1	0.168677833633749	0.276581989869726	0.295255881706975	2.50552110128686	0.666745956524286	0.995383069765625	1.50146062843804	1.32840687667036	0.909650119125368	1.18131407400597	1.19734884405872	1.2461371123706
TRINITY_DN24899_c0_g1	1.66733420565924	1.00523805090079	0.92404676801144	0.254907675451527	0	0	0.251999365857703	0.613133772486948	1.49729446246348	0	0	0
TRINITY_DN36309_c0_g1	24.4935283637479	26.835731490781	13.22093353245	1.25716371777308	15.4175553098785	38.6976294687657	3.95396971107352	13.88439789994	6.10061646843623	0	0	0
TRINITY_DN37831_c0_g1	0.262252712522788	0.0369315132672051	0.0762767816421262	0.553847022199536	0.156103219979892	0.0778337967868563	0.401205770049156	0.567573079339545	0.0333667956801684	0.949410039416945	1.49445427717208	1.04357200847291
TRINITY_DN9654_c0_g1	0	0.0738630265344102	0	0	0	0	1.43255232726565	1.69170129261697	2.2738013483408	0.196991474637213	0	1.7991217598413
TRINITY_DN36393_c0_g1	0.927241981718662	1.86275004873275	2.09550051411671	8.3162736582183	1.90045276043317	7.85454200717647	19.231395673066	15.4852755885703	11.2805685356779	24.815636022478	35.6724590024774	12.944497939587
TRINITY_DN20292_c0_g1	0.346591629339662	0	0.38110244407173	0.606685027755315	0	2.53515795248618	0	0	0	0.843825994471757	2.15338670253711	0.919003512660829
TRINITY_DN44307_c0_g1	0.477596459784317	0	1.19059330755053	5.1250485298765	0.55297581314911	0	0	0	0	1.95489176602923	3.55522219680437	0.825633660082988
TRINITY_DN4345_c0_g1	0	0	0	0.27252034397012	1.97151185330537	5.59914095856991	0	0	0.321681826314633	0.253063161832553	0	0
TRINITY_DN46517_c0_g1	5.2545332641614	6.44603171711977	7.94404385633715	0.158276007633301	0.851197218873408	0.388724219381214	0.492893674914897	0.567573079339545	0.743140090197149	0.667993647078069	0.102103838985436	0.163453761292443
TRINITY_DN34061_c0_g1	1.37688750365301	1.3095860689933	1.89537951135822	4.82610918312849	3.31898880058943	3.60837481903866	3.3924524800324	3.00849465926937	2.15199634663455	4.30355489006045	6.75754451296236	6.17620097475552
TRINITY_DN45141_c0_g2	2.06059174862669	0	0	0	0	0	0.756282842619276	0	0.532572932992203	1.61020958323221	1.03024447369731	0.89571756879759
TRINITY_DN171030_c0_g1	1.99496780758762	1.14352904583565	2.09550051411671	0	1.90045276043317	0.0778337967868563	0.309517865183416	0.692641648763789	0.776506885877317	0.316540543563127	0.0650005313759745	0.0544845870974809
TRINITY_DN9738_c1_g1	0.196628771483721	0.424308042938546	0.64764898361082	1.58228405826494	0	0.544391812954926	4.05704741778593	3.53080482776967	1.24234622750918	2.53147798341527	2.77549479253035	1.97048822050474
TRINITY_DN5095_c0_g1	0	0	0	0	0	0	1.26056631938085	0.249839356540335	1.4088562564374	0	0	0
TRINITY_DN207146_c0_g1	0	0	0	4.46576350559944	3.20559663111251	25.4303028507548	8.95096052625638	0.999059643853186	4.08176335504973	5.65371879946975	16.8011030133823	2.75723661510737
TRINITY_DN51056_c0_g2	0.215343747261529	0.138290994934863	0.209690783481122	1.08127504162118	0.382887558933731	0.513258294240184	0.435375175589184	0.340662960526988	0.332696108383815	0.900109272939533	1.01183230601141	1.21493846913636
TRINITY_DN50229_c56_g1	10.6685083998844	11.1676043804417	17.4882113423256	139.010366373335	33.1751470238623	23.672593337031	6.01694757055268	11.7275606419881	5.41287173805761	41.3686328563596	182.910379403042	66.3038991865112
TRINITY_DN40591_c0_g1	0.908527005940854	0.295182533048099	0.399960541378086	1.5120713932246	0.382887558933731	1.04208334783774	0.0802981030190647	0	0.0997764375678823	1.07594162033322	1.59655811615752	1.59655665594361
TRINITY_DN48716_c0_g1	0.533984438751219	1.30015101085934	0.761923424004559	21.0102474794431	13.8145680073731	17.1092028274102	13.8448736347268	16.1892329650439	12.4675194033686	18.4236752734817	27.7638750369087	20.7097950251649
TRINITY_DN35600_c0_g1	2.64148515263917	1.9918755586232	1.21930264971842	0.263714009710823	0.780138126001205	0.637792369099154	0.309517865183416	0.420170836803829	0.421458263882516	0.295381416319602	0.501313111084233	0.257049690995169
TRINITY_DN50994_c5_g2	1.58299528884237	0	0	0	0	0	0.825191143791665	0	3.48278078016981	3.46671140757906	0.519725278770131	0.97348809975831
TRINITY_DN12942_c0_g1	1.11463479113022	1.41094555066096	1.00961186623729	0.158276007633301	0.624034906021313	0.0311335187147425	0.0572337542795461	0.0226314554196251	0.243933952885115	0.0562832784677752	0	0
TRINITY_DN57278_c0_g1	0.12176886837249	0.166057023157652	0.266828003677991	1.18671304369871	0.226784338953839	0.544391812954926	0.653205135906859	0.771851742732477	0.521234701450398	1.02664085385581	1.82866301789491	0.817720960711985
TRINITY_DN45514_c0_g1	28.3245082106285	13.5376909836918	35.6336414489846	17.0542993247467	8.35397909926291	63.1321044852018	10.956704631456	2.91767105528272	6.97689979188143	6.15286261114449	5.27229631963323	1.68223988627533
TRINITY_DN43039_c0_g2	0.908527005940854	0.221319506513689	0.447809444991228	0.931805368247178	0.851197218873408	0.948682791693511	0.183375809731481	0.385925871366238	0.110790719637064	1.20945571323986	1.4015565220296	1.62775529917785
TRINITY_DN52443_c0_g1	0.94595695749647	0.710055517852688	0.838200205646685	4.09661149381109	4.05641587608766	2.78422610220412	2.00574410519962	1.06725179242021	0.931678683263732	2.93223185340763	2.59918433832599	4.26811004071926
TRINITY_DN47873_c1_g2	0.505790449267768	0.553433552828993	1.66683063057074	0.676897692795651	0.595686863652083	1.07321686655248	2.23496386736397	2.23664291653689	2.66221676601577	0.421912997235879	0.807624628040542	0.225851047760927
TRINITY_DN41610_c0_g1	1.10515577742458	1.07883150434566	1.17173521024417	3.14719345704532	2.97843431826042	4.43296830042627	4.11456591711165	4.00755430312256	2.96154607871941	6.44824402746409	6.57202797491505	6.08283112217768
TRINITY_DN17580_c0_g1	1.69528514350922	3.60580964570902	0.0571372201968694	0	0	0	0.137531857298611	0.0452629108392502	0	0.0493007664774121	0	0
TRINITY_DN50979_c5_g5	0	0	0	0	0	0	2.21189951862445	0.261155084250147	0	0.485178787694017	1.2439372077488	2.14185468116819
TRINITY_DN49770_c0_g1	0.271731726228431	0.313513503136931	0.304825662429604	1.38902072262849	1.80142359908999	1.29115149755568	1.10025485838889	1.44186193607664	0.310667544245452	1.28689811895116	1.63366142376698	3.02965955059478
TRINITY_DN79258_c1_g1	0	0	0	0	0	0	9.27186819328647	10.9780425723671	7.52048700694281	0	0	2.93628969801694
TRINITY_DN2086_c0_g1	23.6506252988461	21.9850333175687	25.9276320831282	234.3213220617	95.8806387707005	136.623220175905	60.7312776816141	43.7763815569506	47.2081847969311	72.407591383703	68.420731009749	86.6397626471149
TRINITY_DN52827_c0_g1	2.02316179707107	2.00104104366762	3.57206138679049	22.9619215585304	9.50301974996236	19.7377613360406	31.2883551629109	16.5977902918298	9.53934012032932	70.5371245353755	85.3521140581208	59.8548231220185
TRINITY_DN51238_c1_g1	0.00947901370564294	0.0369315132672051	0.0287093421678851	0.175888676151894	0.042711050502973	0.108967315501599	1.91405620033387	2.04338219854562	0.92066440119455	0.288398904329239	0.232104901737385	0.451702095521854
TRINITY_DN1959_c0_g1	3.07217264716222	2.75746313292147	2.77185883989542	8.8786890056431	5.53164800098238	20.3284086625146	6.77351515821812	4.20051723880568	4.44782625911371	7.93911613304283	7.11044439360875	8.27148376819723
TRINITY_DN46221_c0_g1	1.64861922988144	1.91801253208879	1.71439807004498	5.85478422822793	3.68789132528767	4.29286746620993	4.18318947323787	3.29228119893914	2.52907353276772	7.01086522086941	7.9827905807876	9.48642223733359
TRINITY_DN9810_c0_g1	0.0935748788890393	0.0277660282227892	0.047567439474241	7.27879227885957	0.368902524698244	0.482124775525441	2.08575746317251	1.19202257953631	4.17052551054843	0.182814859384052	0.399209272098796	0.0933698525778407
TRINITY_DN171558_c0_g1	11.8674821078315	7.81088026946911	9.70629082999528	4.11422416232969	6.63797760117886	6.00387670186156	3.89673595679397	3.74639921887241	3.09468931196746	1.48367800231594	2.17207784246068	1.63566799854886
TRINITY_DN6546_c0_g1	1.36740848994736	0	0	0	0	0	0.481219128022054	0	0.698759012447799	7.72815963442489	1.31814382296772	1.74463717274382
TRINITY_DN47703_c2_g1	0	0	0	0	0	0	1.81069374857529	2.17976649567968	1.58605661796218	0	0	0
TRINITY_DN38301_c0_g1	0.964671933274277	1.67836205548627	0.64764898361082	9.82810704240887	3.17724858874328	4.6504581668764	1.21472236694798	1.19202257953631	2.08526275527421	4.11375751868604	8.29858715382452	6.52684659545341
TRINITY_DN39099_c0_g1	29.270465168125	25.3600883986301	24.1845246709153	105.024818394438	55.5708564433504	109.82437679536	76.5474412709543	56.0488838228586	51.8558878806532	81.9217929487538	127.939736887841	102.162218041775
TRINITY_DN34527_c0_g2	0	0	0	0	1.20573673543791	0.793015198119799	1.76484979614242	1.21465403495593	0.210891106677569	0.365629718768104	0	0.280335634858408
TRINITY_DN151230_c0_g1	2.85682889990069	3.11707363437002	6.07709222300792	0	0	0	0	0	0	0	0	0
TRINITY_DN208059_c0_g1	0	0.119960024846031	0	0.984643373802957	0.397250567067474	0	1.14609881082176	0.908236039866533	0.343710390452997	1.08292413232358	0.742624096664567	1.42519019528016
TRINITY_DN51360_c0_g2	0.196628771483721	0.166057023157652	0.266828003677991	0.659285024277058	1.54591324386867	0.606658850384411	0.217829960317675	0.261155084250147	0.155171797386414	2.14468913740364	1.37393827050075	1.49550018111965
TRINITY_DN165036_c0_g1	3.10036663664568	0.728656061031062	1.06674908643416	12.4038408087361	4.72316183261195	11.9917418798127	1.87960204974768	2.12289007482246	4.41478341290617	0.885932657686371	1.91207571695678	3.16214074577786
TRINITY_DN12802_c0_g1	0.786758137568364	1.34651758226051	1.14302586807629	0.175888676151894	0.198436296584609	0.108967315501599	0.332297468876768	0.476749475352892	0.732125808127967	0.0774424057112997	0.0650005313759745	0.0232859438632387
TRINITY_DN48913_c0_g1	60.1426406008701	37.0441948186335	39.3771144963656	19.0761860688744	17.7008956292454	31.8384705313549	98.3230339315215	113.176037383539	109.967564027129	21.3770662541328	2.94259916289176	10.2731706319362
TRINITY_DN46249_c0_g1	0.215343747261529	0.1935534782909	0.152272099145351	0.281326678229416	0.0994071352414327	0.295323663236986	0.618750985320665	0.59020453475917	0.654377934698449	0.724276925545844	0.937625690792491	0.763236373614504
TRINITY_DN48931_c0_g2	273.718916383747	164.932903374264	160.880398369495	18.0389426985497	96.1641191943928	66.3984553629314	39.3796703947894	44.6277411759599	92.4976168675162	24.3795464099889	26.2970390112655	24.1755573496644
TRINITY_DN42285_c0_g2	0	0	0.180981441313237	1.31857004855412	0.382887558933731	0.450991256810699	0.825191143791665	0.147700024843869	1.38650374282642	1.28689811895116	1.44814488571967	2.10296941568783
TRINITY_DN49462_c7_g1	0.0656239410390665	0.092193996623242	0.304825662429604	0.606685027755315	2.48215458984977	0.12453407485897	0.171986007884805	0.283786539669772	1.17561263614885	0.794525227994345	3.15601292470558	2.03288550697323
TRINITY_DN43318_c0_g1	0.196628771483721	1.61393408708582	0.180981441313237	0.509815350903054	0	0.295323663236986	1.78791414488194	0.965112460723749	1.26437479164755	0	0	0
TRINITY_DN31288_c0_g1	8.8888843395583	14.4046380396577	25.051152754591	40.7809439096317	95.8095796778283	55.2464289593106	47.5857378802732	50.9058855787488	25.1792967090949	37.9793638544919	122.333231827485	28.9966520378543
TRINITY_DN43098_c0_g2	0.346591629339662	0	0	0.931805368247178	0.411235601302961	1.53977488272055	0	0	0	0	0	0
TRINITY_DN6812_c0_g1	13.0195468505173	18.9232221665547	35.4622297883939	309.808505305287	233.205359537418	70.846990422715	30.635150027004	13.8048900236631	63.2475710854408	10.0275219919787	14.981925051568	25.5853743004523
TRINITY_DN36749_c0_g1	0.449645521934345	0.26741650482531	0.54294432393971	0.967030705284364	0.255132381323069	0.684492647171268	1.04302110410934	1.16939112411668	0.288315030634465	0.808701843247507	1.89366354927088	3.87089253229489
TRINITY_DN12895_c0_g1	1.00210188482989	0.636192491318278	2.13377963700723	0.931805368247178	3.16288558060954	1.33740701107473	2.1891199149311	2.87240814444347	0	0	0	0
TRINITY_DN39199_c0_g1	1.77962406032609	2.00104104366762	2.07636095267146	9.59081203547594	7.27599754143566	9.64338503961496	4.82500480729805	3.19014186724268	3.63827652702885	5.60441803299234	5.69940281549854	7.39905214326288
TRINITY_DN49617_c4_g4	31.3779658820129	29.7312160455478	29.251723563547	57.167151875842	70.7189163637721	150.154736938438	64.0778862092136	96.9757864730935	174.657034215215	179.327623623046	183.188793696231	76.639241027791
TRINITY_DN3134_c0_g1	0.48707547348996	0.405707499760173	0.685928106501334	0.993449708062254	0.737427075498232	0.668925887813896	1.26056631938085	1.35103833208999	0.676730448309435	1.52599625680299	3.02601186195363	2.09505671631683
TRINITY_DN135038_c0_g1	11.6144653573809	27.2783705038084	30.1566307701132	47.2597878250995	124.928310825603	117.569951487035	61.9462847936082	107.97646050088	84.9214105512822	167.87270690722	96.370122584705	112.614441756621
TRINITY_DN200407_c0_g1	0.552699414529027	1.43871157888375	1.685970192016	16.1577192935367	4.21251909606756	2.37949035891246	8.14883373120423	6.33472304133795	3.87119619784478	3.73395118466477	2.93311410681114	1.09036997332427
TRINITY_DN200392_c1_g1	18.873688494469	6.54739119878743	14.7067827217075	2.68117176840472	21.0765805145733	5.80150883021573	4.43547358414174	5.81271065514581	11.6579696712837	4.02933260098437	1.44814488571967	2.18073994664855
TRINITY_DN35456_c0_g1	0.280967688300596	0.166057023157652	0.323965223874861	0.474590013865868	0.55297581314911	0.295323663236986	0.641815334060184	0.522310168500295	0.299329312703647	0.89312676094917	1.29024659920121	0.942515533648953
TRINITY_DN27139_c0_g1	0	0	0.0762767816421262	0.808754697651063	0.893530295478125	0.171234352931084	0.550127429194443	0.31773372279921	0.221905388746751	0.878950145696008	1.57814594847162	1.59655665594361
TRINITY_DN48041_c3_g1	78.2108559819929	273.603207230291	72.5344344513007	102.405052956814	166.670614227345	255.328655566922	245.584344712609	214.999422051055	197.152085594155	43.5837818874842	49.0112375741978	25.079187617833
TRINITY_DN17769_c0_g1	0.0281939894834508	0.101359481667658	0.0571372201968694	1.84599806797576	0.226784338953839	0.46655801616807	0.584581579780638	0.261155084250147	0.277300748565283	1.77905941863554	1.72655917890947	1.65895394241209
TRINITY_DN1794_c0_g1	0.206107785189364	0.562599037873409	0.571372201968694	1.43281438489094	1.13467764256571	0.824148716834541	0.641815334060184	0.295102267379585	0.110790719637064	1.32900478216577	2.86839254767283	1.66664056465821
TRINITY_DN46304_c0_g1	0.0187149757778079	0.046096998311621	0.133414001838996	0.764723026354581	0.467931686041421	0.513258294240184	0.756282842619276	0.681028138745823	0.388091468202347	1.06874751707042	2.54338989079296	1.1059692949414
TRINITY_DN11861_c0_g1	9.85355627283257	14.1002900215652	18.840927993883	1164.08100266135	218.000603532258	295.674582469357	116.557537197957	103.605611781811	186.25960852668	417.034125676067	132.228377097467	224.67589886577
TRINITY_DN30148_c1_g1	2.33232347485512	2.19486409504806	1.47627940853488	2.36485776217215	1.5742612862379	0.979816310408254	0	0	0	1.91257351154218	6.59992519868157	3.87089253229489
TRINITY_DN23312_c0_g1	1.32997853839175	7.25771628972966	1.04789098912781	1.0284370360654	0.226784338953839	1.86623206467228	2.65894924110647	3.28096547122933	3.03929395214893	0.661011135087706	0.835521851807054	0.179053082909564
TRINITY_DN44953_c0_g1	0.112289854666847	0.166057023157652	0.371532663349102	1.89883607353154	1.56027625200241	1.16661742269671	0.893814699917887	0.351978688236801	0.133143233248051	0.471213763713291	0.157898286518462	0.576270591333937
TRINITY_DN25907_c0_g1	0	0	0	0	0	0	2.67033904295315	5.64237917488232	3.8488436842338	0	0	0
TRINITY_DN106723_c0_g1	2.03264081077672	2.7757941030103	2.85742393812127	4.16682415885143	6.29742311884985	2.6285585086304	0.320907667030092	0.556257351629732	0.587968292810735	0.963375063397671	0.64972634152208	1.44870221626829
TRINITY_DN38450_c0_g1	4.79565178015489	3.61497513075343	3.06711472160239	4.97557885650249	0.893530295478125	5.9260429050747	16.1943050106499	16.1663037273161	31.3242942552804	2.73545197004285	0.761036264350466	1.39421762917081
TRINITY_DN51292_c1_g3	0.187392809411557	0.0644279684004527	0.0951348789484821	0.685704027054948	0.467931686041421	0.404290978738585	0.492893674914897	0.737904559603039	0.787521167946499	2.18700739189069	2.32049107289852	0.529698703607459
TRINITY_DN45668_c0_g1	0	0	0	0.808754697651063	0.042711050502973	0	0.962723001090275	0.408557326785863	0.62101113901828	0.829860970491031	1.91207571695678	1.66664056465821
TRINITY_DN44399_c0_g1	0	0.0183309700888317	0.218979100064849	0.202307678929783	0.141740211846149	0.0778337967868563	0	0.0226314554196251	0.055395359818532	2.3275039967877	1.06734778130677	1.44078951689728
TRINITY_DN48326_c0_g1	0.206107785189364	0.129125509890447	0.10470465967111	0.668091358536355	0.269495389456812	0.326457181951729	0.435375175589184	0.351978688236801	0.177524310997401	0.625886983863455	1.08603892123034	0.950202155895071
TRINITY_DN134458_c0_g1	3.3157103839072	4.40805916018495	3.93402426941696	10.250097059753	18.4103526362726	22.5059759143343	21.3632818337175	12.4767809293009	13.9207567375553	13.7965973278677	15.6224453092471	9.01912082019461
TRINITY_DN33336_c2_g1	1.30202760054177	4.63854415174305	2.16220751503621	5.01961052779898	3.74458741002613	12.1941097514585	9.55832170973036	8.27626369049526	5.51264817562549	147.796503796019	15.6500635607759	45.8823524955757
TRINITY_DN49407_c0_g1	1.6578551919536	1.77055605210951	1.79067485168711	5.30974354028769	2.66660585219889	3.31305115580167	3.98842386165971	3.29228119893914	2.00783883131732	5.63255967222622	7.49096252578398	7.18880041711907
TRINITY_DN44748_c0_g1	0	0	0	0.386764680306939	0	0	0	0	0	1.06176500508006	1.74497134659537	0.568583969087819
TRINITY_DN27514_c0_g1	0	0	1.40028409103165	0	0	0	0.847970747485016	1.97548783228675	1.29774158732772	0.907091784929896	5.81071273832692	2.08737009407071
TRINITY_DN134744_c0_g1	2.72558101782256	4.69380663509909	4.47696859335667	16.2543509613549	16.481173859572	26.8766771773311	7.17443618322111	5.9830421354093	2.61783568826642	12.2215118958598	33.0548624964655	15.8339896727526
TRINITY_DN33559_c0_g1	34.3096546850248	113.096963559391	34.7574435845863	16.7553599779987	3.68789132528767	35.5402459065378	44.0326891942026	44.5369175719732	44.7568591375929	6.47638566669798	2.60839042216893	0.942515533648953
TRINITY_DN50613_c5_g4	1.5173713478033	3.0709766360584	1.13345608735366	0	3.04949341113262	6.62565754705028	0.664594937753535	1.53268554006329	0	0.239098137851827	0.213413761813822	0.303847655846532
TRINITY_DN51006_c6_g1	0.992865922757728	0.562599037873409	0.857339767091942	2.49671476702756	1.36146198151955	1.63317543886478	3.08293461484898	1.55531699548292	1.70818556914105	5.11225673330796	1.80076579412839	2.37539235117523
TRINITY_DN10117_c0_g1	0.552699414529027	0.60869603618503	0.609651324859208	0	0	2.50402443377143	0	0	0	0.850808506462121	0.547622502536644	0.950202155895071
TRINITY_DN11900_c0_g1	3.37185531124063	1.3095860689933	1.29529796722164	0.228488672673638	0.312206439959785	0.233501390360569	0.183375809731481	0.249839356540335	2.806374281333	0.56960370539568	0.603416950069669	0.848919603946227
TRINITY_DN45323_c0_g1	0	0	0	0.448409020122014	1.77307555672076	0	0.378141421309638	0	0	0.400753869992354	2.94259916289176	2.52347286797544
TRINITY_DN39002_c0_g1	0.0374299515556157	0.129125509890447	0.0858465623647545	0.18469501041119	0.340554482329015	0.171234352931084	1.54730458087091	0.999059643853186	2.00783883131732	0.520302938918268	0.185516538047309	0.802121639094864
TRINITY_DN48679_c1_g1	0.271731726228431	0.645627549452235	0.752353643281931	3.82409114984097	2.75164997930658	1.86623206467228	2.87677920142415	2.53174518391648	1.45291338471413	1.68765198894351	2.25576951376021	1.52647274722901
TRINITY_DN48437_c1_g1	0	1.5031395472842	0.752353643281931	0	0	0	0	0	0.698759012447799	3.09409917682059	0.658932425365029	1.74463717274382
TRINITY_DN27392_c0_g1	1.42379646891426	3.13540460445885	0.92404676801144	0.210876004155045	0.52462777077988	0.310890422594357	0.447049722482027	1.35103833208999	2.63986425240478	0.400753869992354	0.222898817894436	0.108969174194962
TRINITY_DN46939_c0_g1	0.24353773674498	1.51230503232862	2.29562151687521	0.334164683785195	2.79398305591129	0.202367871645826	0.275063714597222	0.238523628830522	0.188538593066583	4.05747424021826	2.28338776528906	4.09674358005581
TRINITY_DN159695_c0_g1	0.992865922757728	0.543998494695036	0	8.18441665336289	1.73036450621779	0	6.60152915033332	1.24889900039352	0.510220419381216	0	0	0
TRINITY_DN201130_c0_g1	0.758807199718391	0.138290994934863	0.276116320261719	0.808754697651063	2.12761507328526	1.53977488272055	2.75063714597221	1.53268554006329	2.57345461051707	3.64254375497274	5.30019354339974	1.30062169946808
TRINITY_DN35969_c0_g1	14.6586870666931	25.304825915274	58.9895356949758	48.1389931968249	19.2611718812478	15.880318367284	13.2372277062067	25.9296922647273	16.2055723679653	194.769766276643	86.4936684546465	180.787546611688
TRINITY_DN134402_c0_g1	55.1408810355258	57.0187520344007	48.226065559269	31.0142431980038	49.3584774516082	58.294845206037	31.1163691550261	35.1255077227989	24.0477412012227	291.887409637879	71.1033280471368	91.5775131317459
TRINITY_DN47944_c1_g1	0	0	0	0	0	0	0	0	0	1.91976761480498	1.32734990681067	0.552984647470698
TRINITY_DN41246_c0_g1	0.168677833633749	0.396542014715757	0.942904865317796	3.69223414498556	2.12761507328526	2.30210132667868	5.99416796685933	5.73320277886897	13.0554876961793	8.64921644333551	9.12462394955096	11.9866091614458
TRINITY_DN32231_c0_g1	0	0	0	0.307745681007306	1.43252107439175	0	0.859645294377859	1.39630124292924	1.26437479164755	0	1.13234831268275	1.7290378511267
TRINITY_DN136798_c0_g1	0.0374299515556157	0.313513503136931	0.0951348789484821	0.852786368947545	0.297843431826042	0.155667593573713	0.504283476761573	0.238523628830522	0.266286466496101	0.829860970491031	1.68024978745706	1.35510628656556
TRINITY_DN17668_c0_g1	0.224822760967172	0.451804498071794	0.904907206566183	2.61095910336438	3.34733684295866	6.68792458447976	3.04848046426279	2.2023979510993	1.61942341364235	2.97455010789468	2.37628552043155	2.5623581334558
TRINITY_DN51059_c0_g2	1.54556533728676	1.87191553377717	1.33357709011215	0.316552015266602	1.56027625200241	0.497691534882813	6.59013934848664	7.61786700716906	7.03229515169996	0.372612230758467	0.287620377032746	0.124568495812083
TRINITY_DN78710_c0_g1	1.67657016773141	2.25929206344851	1.54298640945437	7.16454794252275	7.99943958269841	6.15909953088221	6.67015270645954	6.68670172957475	4.56995521029258	3.39646310513055	3.70363542724222	6.73709832159722
TRINITY_DN24522_c0_g1	1.28331262476397	0.866947055965924	1.3811445295864	0	0	0.233501390360569	0.103077706712416	0.159015752553681	0	0.421912997235879	0.306311516956309	0
TRINITY_DN25414_c0_g1	0.206107785189364	0.1935534782909	0.228548880787478	0.509815350903054	0.269495389456812	0.388724219381214	0.572907032887795	0.397241599076051	0.332696108383815	0.878950145696008	0.928140634711877	1.02028606460967
TRINITY_DN170160_c0_g1	3.99941462888089	0.0183309700888317	2.96241006193128	4.58881417619556	1.27641785441186	0.233501390360569	1.9482256058739	4.01887003083237	0.743140090197149	23.8311018318368	13.227468648892	11.8073300014113
TRINITY_DN9098_c0_g1	2.10750071388795	1.85358456368834	3.16224960055088	9.34471069428371	14.268514659179	8.10361015689441	7.30057823867305	7.74263779428516	4.50354556840487	5.35833738315015	13.2553658726585	6.19180029637264
TRINITY_DN50888_c1_g1	1.25511863528052	0.977472022677998	1.14302586807629	4.22846849866651	2.05655598041306	4.15276663199358	3.17462251971472	3.49655986233208	2.92817928303925	5.21064667499035	4.66915834180123	6.69821305611686
TRINITY_DN79106_c0_g1	95.3328713539858	133.403365248383	167.471725574274	0.325358349525899	8.25494993791973	1.88179882402965	49.4881195337142	63.5303665328936	150.564911936243	65.5583818949742	18.898974240624	31.7226900097275
TRINITY_DN102846_c1_g1	4.83308173171051	3.46751865077416	6.1722271019564	76.5951152970202	51.3583373472828	10.9185250132602	32.6178297834641	21.5248963625287	37.2584006947884	12.7699564740119	17.3582105719995	10.2731706319362
TRINITY_DN44004_c0_g1	2.48204328107758	2.96018209625678	2.64801461877905	6.37340591339028	12.9070526776595	19.8618506463465	5.43236599077204	9.17318400265198	26.8097344048064	3.98003183450696	2.27418168144611	0.911316890414711
TRINITY_DN13747_c0_g1	0	0	0	0	0	0	2.12021161375871	2.39536088678242	1.97447203563715	0	0	0
TRINITY_DN41379_c0_g1	1.32997853839175	1.74305959697626	1.65726084984811	5.18669286969157	3.37568488532789	2.89319341770572	7.5297980008374	5.83534211056544	6.77734691674566	3.9028010200681	7.22175431643713	5.93497668250236
TRINITY_DN49602_c51_g3	3275.60759353823	1654.76120106999	1848.84842284341	704.378929892439	1180.33764542288	1793.19416406115	934.900847374354	1139.31064425861	1432.55218851136	545.500074004946	296.666609783513	220.758208368624
TRINITY_DN102642_c0_g1	25.9829487737012	68.4998699179792	177.635114165845	1432.50211703828	585.920774068934	1554.30578543383	705.453573918115	570.56936492418	677.919342873962	397.485419607047	360.436873591384	304.072150431544
TRINITY_DN43509_c0_g1	3.10960259871784	3.87322615053433	3.39107994547725	15.6302912741151	3.67352831715393	21.3860587697097	8.88233697013015	8.16280863108898	2.2851395798826	14.2887586275521	10.5356655276612	16.1923219156966
TRINITY_DN26438_c0_g1	0.94595695749647	1.04216956416799	0.981183988208309	2.01308040986836	1.26243282017637	2.55072471184355	3.93119010738017	4.32528802592177	3.36097577846357	5.11923924529832	5.857301102017	4.712125513995
TRINITY_DN134548_c0_g1	2.65072111471133	1.22655755741448	3.25766594363826	4.67663950975448	1.85811968382845	7.0459600496993	26.8528815787691	22.7964268183418	18.1690301215333	8.79690715149531	4.23284576209297	4.85997995367032
TRINITY_DN30124_c0_g1	0.253016750450623	0.0369315132672051	0.0762767816421262	0.509815350903054	0.397250567067474	0.233501390360569	0.504283476761573	0.215594391102744	0.155171797386414	1.52599625680299	0.863140103335902	1.2540498117416
TRINITY_DN28045_c0_g1	0.346591629339662	0.783918544387098	0.257258222955363	0.914192699728585	0.581701829416596	0.80858195747717	6.92243681736341	4.70019595188635	7.75340667775875	3.94490768328271	1.91207571695678	3.15445412353175
TRINITY_DN116203_c0_g1	0.280967688300596	0.820850057654303	0.885767645120926	5.93380322752756	2.14160010752075	1.38410728914684	3.24353082088711	2.80421599587644	3.12805610764763	0.414930485245516	0.928140634711877	0.778835695231625
TRINITY_DN50214_c0_g2	0	0	0	0	0	0	4.12595571895832	3.53080482776967	3.53850008946097	0	0	0
TRINITY_DN49344_c0_g1	59.2997375359683	54.289054929702	74.1345580809519	28.447315765936	43.6711042045442	53.3023630978515	30.8985391947084	43.2996320815977	53.785978838541	295.023615477914	91.53413884478	154.306454742438
TRINITY_DN12344_c0_g1	3.19394151553471	3.80852860904433	2.82899606009229	7.78003930453736	6.25509004224513	14.7292677039447	6.67015270645954	6.13044437794502	10.3488898524142	18.0017622762458	9.94145466143445	13.6143644606236
TRINITY_DN45394_c1_g2	0.187392809411557	0.313513503136931	0.114274440393739	0.571459690718129	0.283858397590555	0.544391812954926	1.01995675536982	0.953498950705783	0.432472545951697	1.2024732012495	1.27155545927765	1.32413372045621
TRINITY_DN1161_c0_g1	0.177913795705914	0	0.200121002758493	1.91644874205014	0.751790083631976	0.419857738095956	0.779347191358794	0.62444950019676	0.355048621994802	2.32052148479733	3.46232444166189	3.96426238487273
TRINITY_DN50478_c4_g2	2.20107559277699	2.36092111820571	1.552556190177	0.861592703206842	1.13467764256571	1.24445121948357	5.5815723949635	3.29228119893914	11.1143824562223	1.55413789603688	1.49445427717208	1.68223988627533
TRINITY_DN104513_c0_g1	0	0.765318001208725	0	0	0	0	3.02570086056944	1.75959565887585	4.58096949236176	0	0	0
TRINITY_DN28179_c1_g1	0	0	0	6.03043489534579	0	0	1.54730458087091	3.64425988717594	0	3.31902069941926	12.7448466777313	1.9392895772705
TRINITY_DN38684_c0_g1	0.140483844150298	0.147456479979279	0.457097761574955	1.21313204647659	1.09196659206273	0.901982513621398	1.19194276325463	0.726588831893226	0.676730448309435	2.14468913740364	3.89863702137015	1.65126732016598
TRINITY_DN37149_c0_g1	2.21055460648263	0.387376529671341	1.01918164695992	0	0	0	0	0	0.321681826314633	0	0.325002656879873	0
TRINITY_DN127660_c0_g1	0	0	0	2.92727310959695	0	0	2.22328932047112	2.62256878790313	3.5938954492795	0	0	0
TRINITY_DN219371_c0_g1	0	0	0	0.307745681007306	0	0	0.366751619462962	0.238523628830522	0.0887621554987005	0.766383588760458	1.2439372077488	0.31153427809265
TRINITY_DN11670_c1_g1	0.36530660511747	0.258251019780894	0.361962882626473	5.66128288355744	4.09912692659064	2.81535962091886	1.58147398641094	1.29416191123277	1.26437479164755	1.58926204726113	0.77052132043108	1.20725184689024
TRINITY_DN48033_c18_g1	350.028379437042	349.231667928109	187.750935317941	24.0517649253768	800.021064945085	939.035403772919	275.726601064698	109.929316877747	52.2773461445357	32.7124339010338	93.4741117855033	75.3307066289519
TRINITY_DN145586_c0_g1	6.36916805529162	4.0484486587364	2.64801461877905	0.597878693496018	0.695093998893516	0.793015198119799	0.618750985320665	0.420170836803829	2.806374281333	0.822666867228233	0.779727404274029	0.989087421375431
TRINITY_DN49536_c0_g1	126.036368953097	47.1329676947295	50.9979243991644	0.079018999299633	0.0850441271076895	0.0155667593573713	0.194765611578157	0.124770787116091	102.391681660368	0.717294413555481	0.863140103335902	0.249136991624166
TRINITY_DN80933_c0_g1	4.74874281489363	36.2419453041576	4.9912035751285	144.311303579363	127.297073245976	249.60453576894	8.32053499404287	16.4730195047137	36.260312369637	178.146309549041	195.543916157945	35.2899609633007
TRINITY_DN23500_c0_g1	0.964671933274277	0.129125509890447	1.33357709011215	0.219682338414341	0.141740211846149	0.155667593573713	2.75063714597221	2.14581931255024	1.68615700500269	0.871967633705645	0.965243942321338	1.2461371123706
TRINITY_DN110975_c0_g1	0	0	0	0	0	0	3.40384228187907	1.94124286684916	3.72703868252755	0	0	0
TRINITY_DN50143_c0_g1	0	0	0	0.325358349525899	0.49627972841065	0	0	0	0	0.274222289076078	4.13994800695048	3.6061562190536
TRINITY_DN5539_c0_g1	0	0	0	0	0	0	0	0	0	9.59143237948966	2.04207677970873	2.46898828087796
TRINITY_DN5745_c0_g1	3.10960259871784	1.70612808370906	4.2481382484303	0	0	1.19775094141145	0.538737627347767	0	0	0	0	0
TRINITY_DN39986_c0_g1	0.355827591411827	0.175222508202068	0.285686100984347	0.703316695573541	0.326191474195271	0.295323663236986	0.7448930407726	0.658396683326198	0.465839341631866	1.24457986446411	1.62445533992403	1.49550018111965
TRINITY_DN51118_c0_g2	0.0935748788890393	0.0830285115788261	0.276116320261719	0.474590013865868	0.312206439959785	0.217934631003198	0.572907032887795	0.249839356540335	0.0997764375678823	0.81568435523787	1.04893561362088	0.919003512660829
TRINITY_DN38394_c0_g1	1.20820967001926	1.466208034017	0.409530322100714	0	0.269495389456812	0	0	0	0	0.140708196169438	0	0
TRINITY_DN107186_c0_g1	0.131247882078133	0.285747474914142	0.171411660590608	1.05485603884329	0.482294694175164	0.731192925243382	0.825191143791665	0.431486564513641	0.177524310997401	0.864985121715282	1.1231422288398	0.942515533648953
TRINITY_DN6569_c0_g1	12.8695839926614	7.36824125644173	5.89611078169468	0.351539343269753	1.2197217696734	0.917549272978769	0.676269484646378	0.669712411036011	7.13239553874047	1.19549068925913	1.15103945260631	1.26173643398772
TRINITY_DN34986_c0_g1	2.94116781671757	1.42011103570538	0.180981441313237	0	0	0	0.137531857298611	0	0	0	0	0
TRINITY_DN33331_c0_g1	72.4128592653747	52.2049853744555	72.4677274503812	78.8366843795622	100.518378502306	113.401618095684	31.3569787190371	23.6364707096413	35.2065047351944	138.978649108552	138.057780975718	97.481291171014
TRINITY_DN146003_c0_g1	0.234058723039337	0.258251019780894	0.257258222955363	12.9050878344139	0.822471202605922	0.653359128456525	1.70761604186288	1.65745632717938	5.91207787536965	0.590762832639204	2.00497347209927	0.420503452287612
TRINITY_DN47620_c2_g1	175.004710704815	221.315462917346	128.228025079748	62.5294954126515	158.188879950471	197.531057131215	220.450753722596	274.715197216509	229.696373563334	61.1915612144556	31.7738219811073	17.5164556361528
TRINITY_DN6591_c0_g1	16.7474728048032	10.9740509021508	9.33475816664618	2.30321342235707	3.77293545239536	2.95501569058213	3.23185627399427	3.92804642684572	3.79344832441526	2.72846945805249	1.94917902456624	1.41750357303405
TRINITY_DN209509_c0_g1	0.683704244973682	1.37401403739376	0.723925765252946	8.34245465196216	1.38981002388878	3.39088495258853	1.93683580402723	1.54400126777311	1.26437479164755	3.10806420080131	3.75942987477525	4.02665967134121
TRINITY_DN173506_c0_g1	1.26459764898616	1.2726545557261	1.91451907280348	6.10088556942016	9.16246526763334	6.96812625291244	2.65894924110647	3.55343628318929	3.01694143853795	2.41891142647972	4.58546667050169	2.54675881183868
TRINITY_DN79999_c0_g1	0.0935748788890393	0.414872984804589	0.209690783481122	3.32284412416318	1.26243282017637	1.26001797884094	0.343687270723443	0.181647207973307	0.199552875135765	4.72546788729633	2.74759756876383	4.49396108848019
TRINITY_DN41623_c0_g1	0	1.04216956416799	0	0	0	0	0	0	0	0.689152774321593	1.76366248651893	1.56558408983425
TRINITY_DN53271_c0_g1	1.96701686973765	2.18569861000364	2.60044717930481	14.4521465556416	13.1338370166133	10.3741332003053	5.19175642676101	3.7350834911626	3.01694143853795	10.1752127001385	23.9394446307575	14.2218336951918
TRINITY_DN46746_c0_g1	0.721134196529297	0.793084029431514	1.57169575162226	0.615253352980576	2.48215458984977	0	0.504283476761573	1.16939112411668	0.743140090197149	5.38647902238403	2.75680365260678	3.0452588722119
TRINITY_DN30732_c0_g1	0	0	0	6.20632357149768	0	4.77499224173537	1.4897860815452	1.48712484691589	0.443810777493502	3.65650877895347	0.891037327102415	1.99377416436798
TRINITY_DN48308_c1_g1	0.374542567189635	0.488736011338999	1.25730030847003	0.0702126650403366	0	2.70639230541726	0	0	0	2.7003278188186	4.891778187458	1.44870221626829
TRINITY_DN2175_c0_g1	14.8178858866212	3.35672411097254	0.990753768930938	0.0616443398150751	0.255132381323069	0.0934005561442276	0	0	0.299329312703647	0.196991474637213	0.102103838985436	0.0623972864684843
TRINITY_DN30908_c0_g1	2.75377500730601	0	0	0	4.18417105369832	1.43080756721895	1.26056631938085	1.45317766378645	0.931678683263732	0	0	0
TRINITY_DN41705_c0_g1	1.66733420565924	1.39261458057213	1.22887243044104	3.43732646953404	1.27641785441186	1.94406586145914	4.81361500545138	3.53080482776967	3.40535685621292	5.18948754774682	6.12650931136385	5.39736527952389
TRINITY_DN27190_c0_g1	0.206107785189364	1.29098552581493	0.0287093421678851	0.439602685862717	0.042711050502973	0.108967315501599	0.0572337542795461	0.170331480263494	0.0664096418877138	0.499355402947178	2.49708049934055	1.08268335107816
TRINITY_DN49658_c0_g1	0.561935376601192	0.405707499760173	0.695216423085061	1.65273473233931	1.07798155782725	0.964249551050883	1.27224086627369	0.851359619009317	0.598982574879916	2.011175044497	2.39497666035511	2.81172120220485
TRINITY_DN4259_c0_g1	32.2021539711369	28.9106355609831	29.9280818893257	7.33163028441535	21.9984588524206	7.46581778779526	3.41523208372575	2.74733957501922	3.26119934089568	0.836843482481394	2.20918115007014	1.59655665594361
TRINITY_DN117180_c0_g1	0.524505425045576	0.285747474914142	0.771493204727187	0.879205371725435	0.638397914155056	0.684492647171268	1.4097727235723	0.908236039866533	1.03145512083161	3.22761326972723	2.72890642884027	1.7369505504977
TRINITY_DN52681_c1_g1	0	0	0	0	0	0	0	0	0	2.011175044497	1.71735309506652	1.52647274722901
TRINITY_DN48519_c1_g1	29.4391430017587	44.4032705900308	86.174468086574	1060.99905201174	1207.49922772548	197.28243374605	374.771748433299	370.010598124695	615.570407625577	38.9004206634025	247.460370615187	88.5867388466315
TRINITY_DN51057_c4_g1	16.6536548742807	13.3072059921337	14.9164735051886	54.3012850970261	33.0334068120162	23.3617029144367	22.314330287915	19.5494085302419	16.3053488055332	60.3900534744709	56.3443018134633	63.8349109056332
TRINITY_DN33546_c0_g1	0.0935748788890393	0.1935534782909	0.0762767816421262	0.377958346047642	0.241147347087582	0.202367871645826	0.951333199243599	0.454118019933267	0.122128951178869	1.1250307955382	1.02103838985436	0.630981255556303
TRINITY_DN41952_c110_g1	9.49772868142075	5.95729570578077	9.06793016296819	9.38874236558019	6.41081528832677	11.0741926068339	38.1418836791019	15.8598857322267	8.99575290526793	34.758733096755	46.7741592003611	10.475509658709
TRINITY_DN26110_c0_g1	1.46122642046988	1.48480857719537	1.74310741221287	14.2500768857459	6.76535480489127	6.61009078769291	6.96828076979628	3.70113630803316	7.84216883325745	17.7908057776278	36.9811177693645	11.5037084226897
TRINITY_DN74689_c0_g1	0	0	0	0	0	0	0.355361817616286	0	0	0.745436052789368	0.47341588731772	0.825633660082988
TRINITY_DN43121_c0_g1	1.88267795292077	2.73886258974309	1.15259564879892	2.47029576424967	2.95008627589119	0.326457181951729	0.962723001090275	0.692641648763789	0.609996856949098	5.17552252376609	7.10095933752813	9.61890343251668
TRINITY_DN40175_c0_g1	0	0	0.399960541378086	0.307745681007306	0.0283480423692298	0	0	0	0	0.752418564779732	1.27155545927765	0.724351108134144
TRINITY_DN173900_c0_g1	0.177913795705914	0.129125509890447	0.133414001838996	22.381655533553	11.9991593740476	1.81997655115323	5.07728891820192	2.39536088678242	4.4701787727247	0.632869495853818	0.64972634152208	0.35041954357301
TRINITY_DN44183_c1_g1	0	0	0	0	0	0	0	0	0	4.21214746036842	2.69180312123081	4.94566318400204
TRINITY_DN103294_c1_g1	1.68604918143705	2.72053161965426	3.76233114468745	5.99544756734264	9.91425535126532	13.5159500031759	5.32928828405963	4.97266676384631	2.52907353276772	10.0275219919787	6.87833949187136	16.9555582893111
TRINITY_DN11198_c2_g1	0	0	0.257258222955363	0	0	0	0.378141421309638	0.215594391102744	0.243933952885115	0.801719331257144	1.27155545927765	0.428416151658615
TRINITY_DN78860_c0_g1	113.869204181187	41.5722140036645	31.9664451832456	20.4828194600214	38.1394562035618	29.023110910436	18.4520484817072	16.58647456412	47.3967233899977	10.6041082093647	12.6427428387459	14.2686316600432
TRINITY_DN41642_c1_g1	6.90315249404284	11.8962604414727	21.7174914934495	49.2378809069647	32.1538615507735	29.5986362421057	33.9473044040173	28.3479823892375	25.42323066198	92.3077505562378	73.9717205948097	102.146618720158
TRINITY_DN42279_c0_g1	0.187392809411557	0.249085534736478	0.123844221116367	0.562653356458833	0.0850441271076895	0.295323663236986	0.412595571895832	0.340662960526988	0.199552875135765	0.963375063397671	0.696314705212156	1.00468674299255
TRINITY_DN50963_c0_g1	2.15440967914921	1.77972153715393	2.1242098562846	5.37114987106873	3.09182648773734	3.68620861582551	4.4237990372489	3.7350834911626	3.8488436842338	7.72815963442489	6.93385496716672	8.1778878384945
TRINITY_DN135326_c0_g1	0.196628771483721	0.396542014715757	0.257258222955363	1.06366237310259	0.482294694175164	0.746759684600753	1.868212247901	1.12383043096928	0.765492603808136	0.914074296920259	1.71735309506652	1.08268335107816
TRINITY_DN26465_c0_g1	28.0527764844001	89.193917709733	32.757077949418	16.2983826326514	5.36118177286875	32.0403936384477	47.9410996978894	39.8822823132343	39.4547781191724	8.46640158395146	4.7341588731772	0.755549751368386
TRINITY_DN201795_c0_g1	10.2657718432113	11.7024373900923	14.3926687426942	45.2114820781939	27.9273574204705	19.4108593895358	32.5489214822917	29.1085184042602	20.8976565294367	31.8474487793185	79.3556058095089	53.9745571037385
TRINITY_DN46291_c0_g1	1.89215696662642	1.42011103570538	1.16216542952155	0.0440316712964822	0.198436296584609	0.0778337967868563	0.137531857298611	0.136086514825903	0.721111526058785	0.0421066632146138	0.0557944475330253	0.0311986432342422
TRINITY_DN205525_c0_g1	5.76980272713481	10.0149098495616	7.83933919666604	16.4740332997693	12.1125515435245	15.164692201398	6.85352851619102	7.57230631402166	5.80128715573258	35.4055676165896	29.2025348665478	15.8419023721236
TRINITY_DN50711_c0_g1	8.57972266177425	8.25351928249649	7.0487064304936	6.25035524279416	3.36132187719415	9.56555124282811	15.9764750503322	14.0094664693642	10.6041620368411	5.53416973054384	2.41338882804101	1.7369505504977
TRINITY_DN25085_c0_g1	0.0187149757778079	1.45704254897258	0.466667542297584	0.079018999299633	0.0283480423692298	0.0934005561442276	0.0916879048657405	0.0568764208572157	0.676730448309435	1.25875647971727	1.58735203231457	1.1059692949414
TRINITY_DN214230_c0_g1	0.0748599031112314	0.700890032808272	0.238118661510106	2.26798808531989	1.48921715913021	1.22888446012619	0.847970747485016	0.89692031215672	1.24234622750918	1.28689811895116	3.80573926622766	3.02965955059478
TRINITY_DN51618_c0_g1	363.254034072748	284.328442170795	380.559781211929	75.4433895813246	77.7541445320184	57.4706964892024	95.3317872215383	115.787290443732	80.7732375543448	61.8034831743383	47.0525734935509	50.4540841150166
TRINITY_DN48003_c0_g2	0.177913795705914	0.405707499760173	0.276116320261719	0.492202682384461	0.55297581314911	0.419857738095956	0.0227796036933517	0.147700024843869	0.243933952885115	1.10408325956711	2.19076898238424	1.09828267269528
TRINITY_DN45709_c0_g1	1.69528514350922	1.33708252412655	2.16220751503621	15.3489645958856	3.26229271585097	8.80322479886998	5.14591247432814	0.533625896210107	0.521234701450398	0.119549068925913	0.482621971160669	0.085683230331723
TRINITY_DN45175_c0_g1	0.646274293418066	0.590095493006657	0.54294432393971	1.76697906867613	1.56027625200241	2.09973345503285	1.82236829546813	1.23758327268371	0.8762833234452	4.76757455051094	3.70363542724222	4.20571275425077
TRINITY_DN63247_c0_g1	0	0	0	0	0	0	9.03125862927544	5.97142862539134	8.69609964309166	0.267239777085715	1.35524713057719	1.12156861655852
TRINITY_DN8586_c0_g1	21.3088228102853	15.105528072466	15.1165945079471	7.41945561797428	5.23380456915634	17.5290605655062	2.14327596249823	0.669712411036011	30.7029591667895	0.956392551407308	0.399209272098796	0.334820221955889
TRINITY_DN51192_c0_g1	5.76980272713481	1.45704254897258	1.1810235268279	0.105438002077522	0.212799304718352	0.155667593573713	0.0686235561262219	0.215594391102744	1.81897628877811	0.210956498617939	0.167104370361411	0.225851047760927
TRINITY_DN31412_c0_g1	0	0	0	0	0	0	1.55869438271759	1.26021472810333	1.34212266507707	0.435878021216605	0	0
TRINITY_DN42749_c0_g1	0.637038331345901	0.599530551140614	0.828630424924057	1.63512206382072	1.27641785441186	1.38410728914684	1.74207019244907	1.24889900039352	0.865269041376018	2.33469810005049	2.70128817731142	3.1232554802975
TRINITY_DN47586_c0_g1	0.805473113346172	0.830015542698719	1.08588864787942	4.22846849866651	1.98587486143911	1.97519938017388	2.31497722533686	1.62350914404995	1.58605661796218	4.28937827480729	3.29522007130048	5.56873174018734
TRINITY_DN51545_c0_g1	11.1555838733743	23.3312813267397	26.8229695089717	51.4266119839509	110.532040988813	12.256376788888	11.7588314265081	12.601551716417	5.93443038898063	1.27970401568836	2.01417955594221	2.4221903160266
TRINITY_DN180391_c0_g1	1.33945755209739	1.466208034017	1.23816074702477	10.6368617400599	2.66660585219889	6.65679106576502	4.03426781409258	3.2127733226623	4.037706226773	17.5938143029906	6.30281976556821	17.7735053271479
TRINITY_DN1858_c0_g1	0	0	0	0.659285024277058	0	0	0.320907667030092	1.61219341634013	1.54167554021283	0	0	0
TRINITY_DN8268_c0_g1	0.355827591411827	1.09743204752403	0.857339767091942	4.05257982251461	3.0634784453681	2.33323484539342	1.6962262400162	1.4984405746257	0.898311887583563	0.907091784929896	1.76366248651893	2.74932391573637
TRINITY_DN47582_c0_g1	0.196628771483721	0.285747474914142	0.333253540458588	2.10090574342729	0.680730990759773	1.05765010719511	1.75345999429575	1.30547763894258	1.36447517868805	1.15317243477209	2.30207890521263	1.16045388203888
TRINITY_DN33386_c0_g1	0.899291043868689	0.959141052589166	1.20016308827316	3.11196812000814	2.46779158171602	2.50402443377143	2.56726133624073	1.74827993116604	1.58605661796218	3.60741960374849	3.78732709854176	4.96126250561916
TRINITY_DN44542_c0_g1	4.06503856991995	1.21739207237006	1.71439807004498	0.0616443398150751	0.425598609436704	0.186801112288455	0.126142055451935	0.27247081195996	0	0.13351409290664	0.250517069423284	0.202565103897688
TRINITY_DN49141_c95_g2	0	0	0	1.21313204647659	9.94260339363455	9.33204985246754	1.91405620033387	0	2.95053179665023	0	1.30893773912477	0
TRINITY_DN38475_c0_g1	0	0.857511997831967	3.49578460514837	0.175888676151894	0.695093998893516	0.886415754264026	0	0.0568764208572157	0.133143233248051	1.84930772108404	2.26497559760316	1.05148470784392
TRINITY_DN31662_c0_g1	0.0561449273334236	0	0	1.09888771013978	0.397250567067474	0.700059406528639	1.44394212911233	1.19202257953631	1.50863269400528	1.1250307955382	2.81259810013981	1.86151904630978
TRINITY_DN45184_c1_g2	89.6848374952235	84.9516459996162	111.882839605498	21.1156854815206	36.3240475702364	52.3536803061579	39.7922659666852	44.8093883839332	101.7262894436	26.7212270220298	18.054246304974	20.5929131515989
TRINITY_DN25652_c0_g2	0.637038331345901	0.516502039561788	0.70478620380769	0.140663339114708	6.80806585539424	5.41278461083452	3.8853461549473	2.62256878790313	3.11704182557845	1.8634843363372	2.56208103071652	0.444015473275736
TRINITY_DN7271_c0_g1	2.88477983775067	3.4950151059074	3.371940384032	1.09888771013978	3.12055250400482	0.700059406528639	0.550127429194443	0.874288856737095	1.49729446246348	0.471213763713291	0.714726872898055	0.366018865190131
TRINITY_DN51170_c9_g3	6.21944824906916	5.89286773738032	20.098228302353	37.3174364463538	63.1023643400074	59.30579503516	53.2245440295162	41.9599094772175	38.8781480579034	45.6370635951958	36.9627056016786	30.1727052415103
TRINITY_DN3655_c0_g1	1.36740848994736	1.48480857719537	1.43828174978326	0.210876004155045	0.184451262349122	0.295323663236986	0.618750985320665	1.16939112411668	0.743140090197149	0.35864720677774	0.445518663551207	0.506186682619335
TRINITY_DN42459_c1_g3	0	0	0	0	0	0	0	0	0	2.39076978724583	6.10781817144028	2.81172120220485
TRINITY_DN3272_c0_g1	0	0	0	0	0	0	0	0	0	0.464019660450492	5.31888468332331	2.59355677669004
TRINITY_DN40752_c0_g1	0.0469089652612586	0.0552624833560368	0.0858465623647545	0.228488672673638	0.042711050502973	0.155667593573713	0.206155413424833	0.204278663392932	0.133143233248051	0.443072124479403	1.05814169746383	1.23845049012448
TRINITY_DN30192_c0_g1	1.96701686973765	2.15793258178085	2.17177729575884	22.6717885460417	17.0345276466193	18.2286752074817	9.75337206635469	5.14270046180165	19.3336284756129	19.1126164565308	41.1026536086291	9.08920472890922
TRINITY_DN41952_c54_g1	6.92186746982065	1.86275004873275	1.85738185260661	0	11.9141152469399	8.3989338201314	11.2545479497466	7.64049846258869	3.8488436842338	0	0	0
TRINITY_DN50692_c0_g2	1.31126356261394	2.87715358467796	0.962044426763052	0	1.02128547308879	1.95963262081651	2.63588489236696	0.737904559603039	0	0	0	0
TRINITY_DN160131_c0_g1	2.39794741589419	1.30015101085934	0.962044426763052	3.90311014914061	1.7163794719823	2.6285585086304	3.8508920043611	2.35009797594317	2.69525961222331	6.87015702469997	6.50702744353908	6.37876607865321
TRINITY_DN47997_c1_g1	0	0	0	0.079018999299633	0	0	0	0	0	1.31503975818505	4.02863808412209	0.085683230331723
TRINITY_DN41536_c0_g1	0.206107785189364	0.110794539801615	0.218979100064849	0.632866021499169	0.382887558933731	0.419857738095956	0.435375175589184	0.374610143656426	0.332696108383815	0.780560204013619	0.705520789055105	0.997000120746434
TRINITY_DN30685_c0_g1	0	0	0	0.167082341892597	0	0	0	0	0	3.36832146589667	1.35524713057719	0.288248334229411
TRINITY_DN991_c1_g1	147.242380922421	141.915135550661	140.258365304647	7.72720129898158	18.5093817976158	11.0274923287618	1.82236829546813	3.14458117409527	3.00592715646876	1.76509439465481	2.78470087637329	1.90809093403626
TRINITY_DN37525_c0_g1	0.505790449267768	0.414872984804589	0.838200205646685	0.439602685862717	1.2197217696734	0.171234352931084	0.435375175589184	0.930867495286158	0.432472545951697	4.27541325082656	2.19076898238424	1.97048822050474
TRINITY_DN37774_c1_g1	0.384021580895278	0.26741650482531	0.152272099145351	0.0966316678182259	0.255132381323069	0.186801112288455	1.66177208943	1.65745632717938	2.15199634663455	0.548444578152155	0.677623565288593	0.444015473275736
TRINITY_DN200615_c0_g1	0.24353773674498	0.332114046315304	0.504946665188097	0.940611702506475	2.21265920039295	1.61760867950741	3.95396971107352	1.75959565887585	6.1339832641164	3.67068539420663	3.10970353325317	1.90809093403626
TRINITY_DN12354_c0_g1	1.59223125091454	1.3095860689933	1.00004208551467	0.18469501041119	0	0	0.320907667030092	0.635765227906573	0.765492603808136	0	0	0
TRINITY_DN8578_c0_g1	0	0	0	0	0	0	1.60453833515046	3.79195991201981	2.56244032844788	0	0	0
TRINITY_DN22116_c0_g1	2.0980217001823	1.41094555066096	1.25730030847003	0.738542032610727	0.581701829416596	0.217934631003198	0.962723001090275	1.78252489660363	0.687744730378617	0	0	0
TRINITY_DN3425_c0_g1	0	0	0	0	0	0	3.1860123215614	4.791019555873	3.46075221603145	0	0	0
TRINITY_DN47881_c6_g2	0	0	0	3.86788481210342	0	3.84187620939923	0	0	0	1.59624455925149	2.04207677970873	3.7384113371118
TRINITY_DN28239_c0_g1	4.97356557586081	4.56495069829819	9.94440949150538	9.79311971440572	31.1469390858185	30.1274612957033	50.8406585030069	51.4395114749589	41.3625165634492	46.1010832556463	19.9571159380878	27.4156947035279
TRINITY_DN21461_c0_g1	0.627559317640258	0.746987031119893	0.562083885384967	3.07674278297095	1.43252107439175	1.39967404850421	2.99124670998324	1.98680355999656	2.04088167752486	3.27691403620464	2.94259916289176	2.03288550697323
TRINITY_DN122642_c0_g1	3.10036663664568	3.40282110928416	5.10547801552224	15.7093102734147	7.8010032861138	19.4886931863227	14.0740933968912	6.03962077395837	15.0076072182055	14.4715734869362	16.42979096505	21.9324201165474
TRINITY_DN36034_c0_g1	6.00386145017415	5.86510170915753	6.25807366432115	15.1642695854745	16.3394336477258	29.442968648532	9.94813767793284	10.2743829782016	9.84968371510214	32.7826822034823	21.0155366077893	53.6318241824116
TRINITY_DN36829_c0_g1	0.580650352379	0.46096998311621	0.657218764333449	1.26597005203237	1.23408477780714	1.07321686655248	1.31808481870656	0.930867495286158	0.887297605514382	1.70881111618704	2.79390696021624	2.02497280760222
TRINITY_DN46588_c0_g1	0.402736556673086	1.37401403739376	2.17177729575884	18.6541960515302	11.0632960019648	4.55705761073217	3.25492062273379	3.04244184239881	3.64929080909803	2.6228854131073	3.15601292470558	1.65895394241209
TRINITY_DN42206_c0_g1	3.7371619163581	0.949975567544751	3.86731726849747	0	0.127755177610662	0	0	0	0	0	0.0834126990618729	0
TRINITY_DN51379_c12_g1	0	0	0	1.17790670943941	0	0	0	0	0	2.98153261988504	7.63016967237888	1.14485456042176
TRINITY_DN47216_c0_g1	116.304581548637	64.7557692773353	135.162457069848	17.7135843490238	41.9123916559572	27.296534915427	29.74105058204	45.570222181264	43.6920372210811	21.4191729173474	14.6848196184546	18.8950739437065
TRINITY_DN50629_c27_g3	492.193897839374	473.671458376143	484.36544442339	47.3478511676924	202.0584204516	78.048173301435	225.768367459762	171.109585434698	84.9547773469624	43.5626227602407	29.9264678232888	59.442006291977
TRINITY_DN4696_c0_g1	0	0.129125509890447	0.133414001838996	0.984643373802957	0.141740211846149	0.062267037429485	0.343687270723443	0.54494162391992	0.62101113901828	2.00419253250664	0.993141166087851	1.77583581597806
TRINITY_DN41437_c0_g1	0.131247882078133	0.368775986492968	0.695216423085061	0.395571014566235	0.042711050502973	0.0778337967868563	0.183375809731481	0.261155084250147	0.0777478734295186	2.72127535478969	0.427106495865309	2.81172120220485
TRINITY_DN28120_c0_g1	1.4986563720255	1.77055605210951	3.18138916199613	2.98011111515273	2.11325206515152	1.3529737704321	0.217829960317675	0.238523628830522	0.133143233248051	0.337488079534216	0.714726872898055	0.825633660082988
TRINITY_DN34385_c64_g1	0	6.48296323038698	3.21938682074775	153.34826859264	8.49609728500731	5.94160966443208	2.62449509052028	3.28096547122933	2.21840598852227	204.783111653369	439.551168415313	233.118749094631
TRINITY_DN46782_c1_g3	3.56872713435783	3.27369559939371	1.63840275254176	0.0528380055557787	0.624034906021313	0.0778337967868563	1.42116252541898	1.37366978750961	2.0962770373434	0.485178787694017	0.538416418693694	0.459614794892857
TRINITY_DN16554_c0_g2	0.187392809411557	0.175222508202068	0.562083885384967	2.64594643136753	2.79398305591129	2.23983428924919	1.24917651753417	1.41923048065702	1.03145512083161	1.46971297833521	1.94917902456624	1.56558408983425
TRINITY_DN45243_c0_g1	22.7139043034218	6.00339270409239	1.20973286899579	0.140663339114708	0.042711050502973	0.233501390360569	0.0686235561262219	0.0795078762768407	0.998412274624069	0.260257265095351	0.29710543311336	0.218164425514809
TRINITY_DN3400_c0_g1	0.468360497712152	0.304348018092515	0.523804762494453	1.16910037518011	1.78706059095625	1.46194108593369	0.905489246810729	0.681028138745823	1.35313694714625	2.9182668294269	2.6454937297784	1.75232379498993
TRINITY_DN180505_c0_g1	0.0469089652612586	0	0	0.72973569835143	0.226784338953839	0.295323663236986	0.561517231041119	0.397241599076051	0.299329312703647	1.89860848756145	2.04207677970873	0.93460283427795
TRINITY_DN17536_c0_g1	2.80991993463944	2.19486409504806	2.99083793996027	9.08980301883218	2.16994814988998	4.33956774428204	27.265477150665	7.91296927454865	18.9231844937996	50.8195686309523	25.9165208790903	27.8285115335694
TRINITY_DN49694_c8_g1	0.758807199718391	1.09743204752403	0.695216423085061	4.9579661879839	2.73728697117283	2.05303317696074	4.18318947323787	1.64614059946957	1.35313694714625	2.27841482158272	1.00262622216847	2.60146947606105
TRINITY_DN37934_c1_g1	0	0	0	0.975837039543661	2.42545850511131	0	0	0	0	0.829860970491031	4.26074298585948	1.62775529917785
TRINITY_DN221377_c0_g1	0	0	0	0	0	0	1.12303446208224	1.55531699548292	1.35313694714625	0	1.45735096956262	1.1059692949414
TRINITY_DN50592_c0_g1	0.131247882078133	0.0738630265344102	0.10470465967111	0.351539343269753	0.198436296584609	0.140100834216341	0.538737627347767	0.510994440790482	0.332696108383815	1.09688915630431	1.03024447369731	0.529698703607459
TRINITY_DN28616_c0_g1	0.0469089652612586	0.147456479979279	0.10470465967111	0.298939346748009	0.283858397590555	0.12453407485897	0.297843318290573	0.226910118812557	0.243933952885115	0.527497042181066	1.98656130441337	0.841232981700109
TRINITY_DN49761_c1_g1	5.33887218097828	1.466208034017	0	0	5.9995796870238	2.09973345503285	0.871035096224535	2.04338219854562	2.67323104808495	0	0	0
TRINITY_DN48975_c0_g1	0.590129366084642	0.580930007962241	0.752353643281931	7.30521128163746	0.936241345981098	0.824148716834541	2.01713390704629	0.556257351629732	1.85234308445828	5.50602809130995	15.4366497989621	7.73409844234365
TRINITY_DN49796_c0_g1	83.259281460965	125.232874477466	115.540466090515	35.3745687015258	67.3575944865779	32.3984291036672	3.74781429764869	4.68858244186838	8.762833234452	16.904661528669	61.8118786994621	14.2218336951918
TRINITY_DN50534_c0_g1	3.57796309642999	3.29229614257209	3.238526382193	0.668091358536355	1.60260932860713	0.80858195747717	1.21472236694798	1.12383043096928	1.575042335893	0.780560204013619	0.621829117755567	0.89571756879759
TRINITY_DN9815_c0_g1	2.35103845063293	2.85882261458913	1.03832120840518	2.97130478089343	10.9778739009588	6.15909953088221	17.3173394727321	16.3366352075796	14.852435420819	9.35952834490063	5.98730216476895	5.77129684408503
TRINITY_DN50701_c1_g1	0.149962857855941	0.387376529671341	0.0762767816421262	0.149469673374005	0.113392169476919	0.404290978738585	0.229219762164351	0.374610143656426	0.565615779199748	0.745436052789368	7.48175644194103	0.942515533648953
TRINITY_DN50642_c9_g4	24.5217223532313	11.12150738213	16.8214227972695	4.03496715399602	7.65926307426765	10.4364002377348	39.7808761648385	37.5211663918895	43.1040689282704	5.60441803299234	1.77286857036188	3.31022126257807
TRINITY_DN39920_c1_g1	3.00654870612316	2.29622357671572	2.66715418022431	12.4654851485511	11.9568262974429	8.43006733884614	12.4923346654341	4.58644311017192	7.40969628730575	1.47669549032558	0.844727935650004	2.66364068540465
TRINITY_DN38851_c0_g1	0	0	1.22887243044104	0.782335694873174	0	0.419857738095956	0.469829326175378	0.261155084250147	0.931678683263732	1.61740368649501	3.10970353325317	2.39099167279236
TRINITY_DN9774_c1_g1	2.74429599360037	1.06050053425682	0.800202546895073	0.123050670596115	0.0850441271076895	0	0.183375809731481	0.0681921485670282	1.55301377175463	0	0	0.0623972864684843
TRINITY_DN3110_c20_g1	524.527299692589	249.119231372671	261.285411854756	10.4964364099793	913.928790819226	377.611332258263	254.833433302202	213.841346654648	139.062438011818	9.35233424163783	12.7261555378077	19.3232640182402
TRINITY_DN51454_c0_g1	3.2969954081294	13.9803299967192	7.99161129581139	12.043495131207	6.35411920358831	12.1162759546717	14.7959220889243	18.607225307246	15.9726526971494	4.65521958484783	3.61073767209973	2.09505671631683
TRINITY_DN7114_c0_g1	16.0637685598296	14.6995509996163	43.7395271851897	26.5484796924044	10.9495258585896	13.3451604147978	15.4263476211378	24.1927280612711	12.5672958409364	181.31065702831	63.5939533536669	147.771921524738
TRINITY_DN142325_c0_g1	0	0	0	0	1.41853604015626	0.700059406528639	1.70761604186288	3.70113630803316	2.15199634663455	0.147690708159801	0.937625690792491	0
TRINITY_DN1481_c0_g1	1.38636651735865	0.885278026054756	2.41946573799157	2.69878443692331	5.75843233993622	4.82169251980748	5.67326029982924	4.49561950618526	4.71411272560981	8.10077186518336	9.49593599788325	4.93006386238492
TRINITY_DN20535_c0_g1	0.561935376601192	0.497901496383415	0.666788545056077	2.19777542027955	1.7163794719823	1.50864136400581	1.4097727235723	1.23758327268371	1.03145512083161	2.73545197004285	3.39732391028591	3.35679315030455
TRINITY_DN25522_c0_g1	0.412215570378729	0.0830285115788261	0.266828003677991	0.421990017344124	0.226784338953839	1.33740701107473	0.286453516443897	0.204278663392932	0.266286466496101	2.39076978724583	0.510519194927182	4.46276244524594
TRINITY_DN1128_c0_g1	0.0843389168168744	0.230484991558105	0.180981441313237	1.85480440223506	1.09196659206273	0.793015198119799	0.99717715167647	0.499380930772517	0.355048621994802	2.99549764386576	1.07683283738739	1.23053779075348
TRINITY_DN41701_c0_g1	3.7371619163581	3.18150160277047	3.88617536580382	8.18441665336289	4.94994617156579	7.12334908193309	7.47256424655785	4.73414313501578	4.21490658829778	8.12891350441725	19.3815962117847	12.8900133524895
TRINITY_DN53406_c0_g1	8.53305674814647	8.17965625596208	7.75349263430129	3.0329491207085	1.02128547308879	3.01728272801162	0.355361817616286	0.374610143656426	2.41795886365803	0.464019660450492	0.612623033912618	0.506186682619335
TRINITY_DN50566_c1_g1	0.786758137568364	9.111300853418	0.743065326698203	38.0645468041898	72.0240602344514	81.7032483985457	3.19768686845424	10.1493144087774	3.66030509116721	1.74393526741129	1.75445640267598	0.506186682619335
TRINITY_DN103010_c0_g1	2.06059174862669	1.51230503232862	2.34318895634945	6.15372357497594	8.77957770869961	11.1831599223355	11.117016092448	7.73132206657534	8.34137497056948	13.8810222455694	17.1819001177952	7.81978167267538
TRINITY_DN46133_c0_g1	0	0	0	0	0.255132381323069	0.140100834216341	2.12021161375871	2.36141370365299	0.332696108383815	0.478196275703654	1.68024978745706	0.295934956475529
TRINITY_DN49211_c1_g1	4.30857630666493	8.0321997759828	4.29598715204344	2.95369211237484	2.49613962408525	3.56167454096654	1.16887841451511	1.32840687667036	0.931678683263732	3.26273742095148	1.67076473137644	3.36470584967555
TRINITY_DN32648_c0_g1	0.674468282901517	0	0.447809444991228	0	0.156103219979892	0.186801112288455	0	0	0	1.08990664431395	1.98656130441337	1.13716793817564
TRINITY_DN48163_c0_g1	123.788384395059	65.6135508482569	53.8553483372857	10.0216083870794	12.7369644234441	13.7338846341791	12.2745047051164	13.8504507168106	77.7559721663342	11.6870323416883	9.83014473860607	10.8962391881215
TRINITY_DN35004_c0_g1	0.0656239410390665	0.046096998311621	0.0762767816421262	0.571459690718129	0.255132381323069	0.373157460023842	1.10025485838889	0.81741243587988	0.343710390452997	5.92794108854583	4.65046720187766	2.16514062503143
TRINITY_DN44244_c0_g1	6.78138362567035	6.81507727670228	5.85811312294307	26.627498691704	28.0407495899474	29.6142030014631	23.1050672811204	19.4472691985455	18.5461073076664	12.2917601983083	12.9119510480927	10.4599103370919
TRINITY_DN12387_c0_g1	2.74429599360037	1.86275004873275	2.00993541589086	17.9684920244753	10.0987066136144	33.7358361147419	8.28636558850284	5.13138473409184	13.9094185060135	53.3580291263579	54.2559156423022	12.6564756824825
TRINITY_DN30534_c0_g1	2.06059174862669	2.62833762303102	2.51460061694006	0.0616443398150751	0.52462777077988	0.186801112288455	0.355361817616286	0.567573079339545	0.377077186133165	0.309346440300328	0.0834126990618729	0.202565103897688
TRINITY_DN30991_c0_g1	0.918006019646497	0	6.01038522208842	0	3.14890054637405	0	0	0	0	2.66499207632191	1.71735309506652	0.763236373614504
TRINITY_DN42818_c1_g1	0	0	0	0	0	0	0	0	0	1.58227953527076	0.250517069423284	0.848919603946227
TRINITY_DN21790_c0_g1	2.35103845063293	3.69800364233226	1.62883297181913	2.07472474968344	1.13467764256571	7.12334908193309	6.37230938816896	5.81271065514581	6.3115075751138	1.96187427801959	0.956037858478389	0.474988039385093
TRINITY_DN44874_c0_g1	0.0656239410390665	0.295182533048099	0.352393101903845	0.764723026354581	0.510642736544394	0.995383069765625	1.79930394672862	1.02169109927281	1.27571302318935	0.189797371374415	0.362105964489334	0.27264901261229
TRINITY_DN199918_c1_g1	1546.24102082782	1348.65071411805	1328.8780463132	111.98705865803	466.906998803248	278.223355700637	167.776337122274	194.768687599759	259.490006560471	170.959611980777	236.052358900347	129.390946963022
TRINITY_DN46631_c0_g1	1.80781804980954	1.57700257381861	1.09545842860205	0.079018999299633	0.241147347087582	0.0155667593573713	0.0686235561262219	0.261155084250147	0.499206137312034	0.175832347393689	0.0186911399235635	0.288248334229411
TRINITY_DN43911_c0_g1	0	0	0	0.386764680306939	0	0	0	0	0	1.85650182434684	3.80573926622766	1.02819876398068
TRINITY_DN105825_c1_g1	9.03884719741424	4.97982368310277	9.27762094644931	2.00427407560906	4.96430917969953	4.72829196366325	2.02852370889297	4.23446442193511	4.75849380335916	0.801719331257144	1.34604104673424	0.576270591333937
TRINITY_DN147862_c0_g1	0.262252712522788	0.571764522917825	0.285686100984347	1.61750939530213	3.7162393676569	1.16661742269671	2.42972947894212	1.40761697063905	2.35154922177032	1.94790925403887	1.1231422288398	1.49550018111965
TRINITY_DN23256_c0_g1	0	0.138290994934863	0	0	0	0	5.38652203833917	5.64237917488232	4.42579769497535	0	0.148413230437847	0.124568495812083
TRINITY_DN48453_c2_g1	14.8740308139546	19.2092392145584	34.1286526982818	15.9730242831255	16.2116784701152	14.5268998322989	10.0856695352315	10.0132278939515	5.50163389355631	108.439045984156	41.5573783560233	72.3632182877007
TRINITY_DN79334_c0_g1	43.0675341941385	28.0714545332399	28.1469768183613	8.14919131632571	6.24072703411139	18.7730670204367	32.3769354744069	40.9608498333643	44.8012402153422	15.0130355530979	4.15863914687404	6.13731570927516
TRINITY_DN1757_c0_g1	0.299682664078404	0.820850057654303	1.33357709011215	0.826367366169656	0.907893303611868	0.419857738095956	1.29502046996704	1.11251470325946	2.73964068997266	3.61440211573886	2.53418380695001	2.52347286797544
TRINITY_DN138364_c0_g1	0.234058723039337	0.368775986492968	0.552514104662338	1.25716371777308	0.567338821282853	0.3420239413091	0.722113437079248	0.261155084250147	0.787521167946499	1.91976761480498	3.22101345608155	1.92369025565338
TRINITY_DN212246_c0_g1	2.24798455803824	1.0144035359452	9.14420694461031	1.30095738003552	0.340554482329015	5.25711701726081	4.14873532265167	3.93936215455553	6.61083688781745	1.0547824930897	0.167104370361411	0.428416151658615
TRINITY_DN17780_c0_g1	0.0748599031112314	0.147456479979279	0.152272099145351	3.21740612208566	2.0709189885468	1.71100923565164	0.733503238925924	0.828728163589692	0.66539221676763	1.01965834186545	1.29024659920121	1.37861830755369
TRINITY_DN1857_c0_g1	0.159198819928106	0.101359481667658	0.142983782561624	0.51862168516235	0.326191474195271	0.419857738095956	0.492893674914897	0.385925871366238	0.266286466496101	0.731259437536207	1.08603892123034	1.04357200847291
TRINITY_DN28675_c0_g1	1.17077971846364	1.43871157888375	1.91451907280348	7.74481396750017	3.88632762187228	4.66602492623377	4.44686338598841	3.08800253554621	3.56052865359933	7.02483024485014	6.34912915702062	9.62659005476279
TRINITY_DN57530_c0_g1	0.253016750450623	0.184387993246484	0.171411660590608	0.694510361314244	0.624034906021313	0.637792369099154	0.859645294377859	0.647080955616386	0.288315030634465	0.970357575388034	1.32734990681067	1.50318680336577
TRINITY_DN23286_c0_g1	0	0	0	1.046049704584	0	0.684492647171268	0.275063714597222	0.760536015022664	1.4088562564374	1.01965834186545	0.371312048332284	1.07477065170715
TRINITY_DN45039_c0_g1	0	0	0	0.316552015266602	0	0.528825053597555	0.275063714597222	1.56663272319273	0.754154372266331	1.18131407400597	1.1231422288398	1.28502237785096
TRINITY_DN136100_c0_g1	26.245201486224	14.8656080227739	17.6596230029162	1.05485603884329	4.29756322317524	1.77327627308112	1.77652434303526	1.47580911920608	5.76792036005241	0.414930485245516	0.742624096664567	0.560671269716816
TRINITY_DN47919_c13_g2	15.0614236233662	14.9669675044416	15.7831015888643	14.0918008781126	13.0487928895056	10.8873914945455	3.82782765562158	4.71151167959616	3.19446574953535	20.8214275727179	28.7662222868395	18.3029779536305
TRINITY_DN46868_c1_g1	44.8658732302424	47.6125382210241	37.3196116410006	11.8502317955706	27.9129944123367	26.0058281824244	21.7297487081343	23.4774549570876	28.5289342560166	13.5786583172594	7.35175537918908	8.60630399015312
TRINITY_DN42074_c0_g1	11.4365515616749	12.5693844460582	13.9257197362577	28.658191770091	26.0408896942728	41.6059448812758	25.2255636399253	17.1087847326203	22.8053949737136	100.155459259589	86.9578782581213	105.589095100794
TRINITY_DN30957_c0_g1	0	0	0	0.51862168516235	0	0.917549272978769	0	0.499380930772517	0	1.38528806063355	1.77286857036188	0.521786004236456
TRINITY_DN22843_c0_g1	7.16540520656563	4.93372668479115	6.26764344504378	1.48565239044671	0.241147347087582	0.404290978738585	0.355361817616286	0.283786539669772	2.39593029951967	0.464019660450492	0.464209803474771	0
TRINITY_DN202881_c0_g1	0.0656239410390665	0.138290994934863	0	2.30321342235707	0.156103219979892	0.668925887813896	0.229219762164351	0	0.277300748565283	2.03931668373089	1.80076579412839	1.64335462079497
TRINITY_DN32576_c0_g1	25.1679966466494	42.8631995294794	20.7078796272122	6.25916157705346	15.8431539193152	1.07321686655248	2.95679255939705	5.34727690750273	12.1238090129156	3.01665677110929	6.10781817144028	1.3863049297998
TRINITY_DN46845_c1_g1	0.309161677784047	0.405707499760173	0.238118661510106	0.870399037466138	0.312206439959785	0.482124775525441	0.733503238925924	0.408557326785863	0.343710390452997	1.15317243477209	2.21838723391309	4.8522933314242
TRINITY_DN20295_c0_g1	12.5229923633217	7.36824125644173	10.4966421320288	2.11851841194588	3.70187635952316	8.38336706077403	12.4809448635874	12.0226629093677	24.4805376966471	5.92095857655546	1.92156077303739	2.90509105478269
TRINITY_DN42540_c1_g1	250.311828821646	366.734779058959	524.704603346519	1357.17297179329	788.887087824146	1605.11969085727	864.118354308095	613.30112614413	590.169205527735	1620.12284593708	2297.35646317343	1836.9417499092
TRINITY_DN32789_c0_g1	11.8018581667924	22.7781173470002	34.0048084771654	222.866661280696	130.842846385519	86.7579975441607	91.6184270744758	71.0231649706384	60.7184975526731	53.2807983119191	136.405428412027	57.4014341627576
TRINITY_DN26304_c0_g1	1.18025873216928	1.16186001592448	1.54298640945437	3.37568212971896	2.69495389456812	2.67525878670252	3.09432441669566	2.5543766393361	2.44031137726902	4.14168756664749	5.23519301202377	5.17942693113397
TRINITY_DN46203_c0_g1	0.280967688300596	0.405707499760173	0.38110244407173	1.53849039600249	0.652382948390543	1.1199171446246	1.01995675536982	0.556257351629732	0.521234701450398	1.26573899170764	1.89366354927088	1.9392895772705
TRINITY_DN48618_c0_g1	0.496311435562125	0.470405041250167	0.419100102823343	4.02616081973672	6.53857046593743	4.82169251980748	0.641815334060184	0.54494162391992	0.399429699744152	1.01267582987508	1.13234831268275	1.28502237785096
TRINITY_DN51055_c0_g1	1.20820967001926	1.19879152919169	1.05717930571153	0.782335694873174	0.737427075498232	0.637792369099154	5.12313287063479	1.99811928770637	3.64929080909803	0.984534190641195	1.77286857036188	1.183965903027
TRINITY_DN22952_c0_g1	0	0	0	0.632866021499169	2.52448766645448	0.528825053597555	1.93683580402723	1.23758327268371	0.377077186133165	0.900109272939533	0	0.638667877802421
TRINITY_DN118118_c0_g1	0.12176886837249	0.258251019780894	0.523804762494453	1.82862340849121	0.141740211846149	0.793015198119799	0.309517865183416	0.329347232817176	0	1.70881111618704	1.07683283738739	1.8771183679269
TRINITY_DN46150_c0_g1	0.477596459784317	0.543998494695036	0.590511763413951	1.3714080541099	1.03527050732427	0.948682791693511	1.12303446208224	0.942183222995971	0.532572932992203	1.60322707124185	2.14418061869416	2.53138556734645
TRINITY_DN2819_c1_g1	1.32074257631958	1.6966930255751	2.80985649864703	20.9312284801434	9.04907309815642	6.76575838126662	9.20324463716024	6.49373879389163	5.612748562666	5.48486896406642	7.50016860962693	1.44870221626829
TRINITY_DN39944_c0_g1	1.44251144469207	1.26348907068168	0.323965223874861	5.1162421956172	2.05655598041306	0	0.229219762164351	0	0	2.16584826464717	8.6883113698427	8.21699918109975
TRINITY_DN25627_c1_g1	0.48707547348996	1.3095860689933	0.266828003677991	1.30976371429482	1.36146198151955	1.04208334783774	0.194765611578157	0.215594391102744	0.521234701450398	3.30505567543853	2.29287282136968	1.23053779075348
TRINITY_DN44886_c1_g1	1.17077971846364	3.12623911941444	2.15263773431358	14.7775049051675	3.95738671474449	12.4427331366234	19.7470689516742	16.1436722718965	14.0538999708034	15.287257842174	4.54836336289222	6.25419758284112
TRINITY_DN80136_c0_g1	0.440166508228702	0.433473527982962	0.580941982691322	1.76697906867613	1.50358016726395	1.26001797884094	0.962723001090275	0.81741243587988	1.04279335237342	1.8634843363372	1.88445746542793	1.67455326402921
TRINITY_DN143837_c0_g1	0.384021580895278	0.765318001208725	1.20973286899579	13.2654335119429	5.23380456915634	6.67235782512239	3.98842386165971	3.031126114689	3.9376058397325	3.72696867267441	3.0910123933296	3.35679315030455
TRINITY_DN34830_c0_g1	1.37688750365301	1.13436356079123	2.66715418022431	3.05032378019306	4.05641587608766	2.53515795248618	1.60453833515046	0.89692031215672	1.45291338471413	5.34416076789699	5.72730003926505	6.14522840864616
TRINITY_DN47199_c6_g1	2.50075825685539	0.756152516164309	1.29529796722164	2.62857177188297	2.96444928402493	12.4115996179086	6.93382661921008	4.40479590219861	8.61867571913476	5.23878831422423	1.59655811615752	2.11856873730495
TRINITY_DN211032_c0_g1	0.393500594600921	0.0369315132672051	0.552514104662338	1.06366237310259	17.7436066797483	12.847468879915	0.0686235561262219	0.374610143656426	3.7714197602769	0.443072124479403	0.167104370361411	0.202565103897688
TRINITY_DN20814_c0_g1	1.90139292869858	1.24488852750331	0.419100102823343	0	0	0	0.481219128022054	0.340662960526988	0	0	0.417621439784695	0
TRINITY_DN52340_c0_g1	1.33945755209739	1.2079570142361	1.40985387175428	10.9181884182894	1.67366842147933	2.41062387762721	2.26913327290399	1.47580911920608	1.49729446246348	3.39646310513055	6.83175112818129	5.90377803926811
TRINITY_DN47589_c2_g1	43.2359689761388	36.5646242923389	28.0707000367191	19.75308376167	39.4158740579737	53.3023630978515	26.6350516184515	12.0566100924971	42.7823871019557	6.58175812037073	5.60650506035605	7.73409844234365
TRINITY_DN50627_c0_g1	0	0	0	0.413183683084828	0	0	0	0	0	0.534479554171429	2.57128711455947	1.86151904630978
TRINITY_DN45665_c0_g2	0	0	0	0.51862168516235	0.695093998893516	0	0	0	0	0.464019660450492	1.17893667637283	1.03588538622679
TRINITY_DN200406_c0_g1	18.4427579483125	7.72785175789029	4.87692913473476	0.298939346748009	1.60260932860713	0.279756903879615	0.343687270723443	0.431486564513641	6.85509479017518	0.344470591524579	0.269208209346847	0.451702095521854
TRINITY_DN42547_c1_g2	0.0187149757778079	0.0552624833560368	0.0287093421678851	0.0616443398150751	0.0143630081337431	0.0155667593573713	0.0113898018466758	0.0339471831294376	0.0220285641383636	1.10408325956711	0.0742066152189237	2.61684272055328
TRINITY_DN170728_c0_g1	328.681883623567	251.000581964582	109.120550546326	9.26569169498407	3.24792970771723	47.59425482378	13.3978239122448	12.3859573253143	16.4054491925737	6.01236600624749	3.46232444166189	0.482900738756096
TRINITY_DN22516_c0_g1	0.796237151274007	0.405707499760173	0.781062985449816	22.8036455508971	101.724115237744	155.987379287368	29.947490740511	6.40291518990498	13.5877366796989	22.0801840524351	78.2045663569026	14.837215629131
TRINITY_DN6522_c0_g1	0.637038331345901	0.700890032808272	0.695216423085061	7.55131262282969	3.65916530902019	9.69008531768707	5.91386986384026	1.90729568371972	1.96345775356797	4.02933260098437	6.62754345021041	1.89271768954402
TRINITY_DN717_c0_g1	0	0	0	0.483396348125165	0	0.793015198119799	0.217829960317675	0.238523628830522	0.288315030634465	0.224921522598666	1.44814488571967	1.97048822050474
TRINITY_DN48859_c8_g3	132.836467554545	98.2127549934382	88.5080872622008	61.3251697004342	77.0307024907556	67.6117730637002	154.905576290484	74.7695641895108	90.0129244124978	264.666827212902	477.609119022065	149.734497045872
TRINITY_DN28760_c0_g1	78.5574476113326	32.7374951401162	19.9552445197914	9.11622202161007	15.3325111827708	6.99925977162719	5.48988449009776	7.11818829408839	37.5026585971462	3.98003183450696	5.9965082486119	6.76038426546046
TRINITY_DN48044_c0_g1	1.45174740676424	2.19486409504806	1.33357709011215	2.49671476702756	1.02128547308879	1.52420812336318	0.653205135906859	0.329347232817176	0.144157515317232	2.93942595667042	3.92653424513666	2.94397632026305
TRINITY_DN199900_c0_g1	7.02492136241533	4.46332164354099	14.1449803004614	238.699022224707	298.704834340168	261.814212279756	392.375826167521	139.594092633637	221.088712126269	30.9684986336225	34.6235233888565	13.536367852538
TRINITY_DN39289_c0_g1	23.7723941672186	34.8770967518083	19.6791281995296	2.60215276910508	7.04921320248182	3.23521735901482	24.0336208766707	16.2005486927537	13.0665019782485	9.67585729719132	2.85890749159222	3.40359111515591
TRINITY_DN27673_c0_g1	2.97859776827318	0.249085534736478	0.257258222955363	0.826367366169656	1.09196659206273	0.653359128456525	5.03144496576905	3.70113630803316	4.61433628804193	3.32600321140962	1.48524819332913	0.420503452287612
TRINITY_DN50403_c29_g1	1.82653302558735	3.2645301143493	6.44862488635702	0	0	5.53687392114042	0	0	0	5.43556819758901	9.26383109614586	4.94566318400204
TRINITY_DN78248_c0_g1	1418.09715116084	759.871816080715	812.527017145123	200.977446438561	443.532714961174	585.236765685903	239.108957617728	485.75232787528	878.642971403786	235.899300995151	139.496440805357	62.4562925980795
TRINITY_DN203005_c0_g1	8.50486275866302	3.69800364233226	9.48703026579153	5.74934622615041	1.0636185496935	1.63317543886478	0.69904908833973	1.75959565887585	8.9403575454494	0.717294413555481	0	0.155767139046325
TRINITY_DN112223_c0_g1	1.80781804980954	1.6966930255751	2.27648195542995	2.53170209503071	1.2197217696734	1.85066530531491	2.07436766132584	1.14675966869706	1.08717443012277	6.08261430869599	5.24467806810438	7.95203679073358
TRINITY_DN8384_c0_g1	0.215343747261529	0.230484991558105	0.48580710374284	2.32963242513496	1.12031463443196	1.13548390398197	1.39809817667946	1.46449339149627	1.64177592725334	3.15038245528836	3.22101345608155	3.07645751544614
TRINITY_DN205066_c0_g1	2.93168880301193	5.45939420939736	6.42948532491176	11.7973937900148	14.2401666168098	9.65895179897233	26.2224560465556	21.7291750259216	19.9990206923806	4.37380319250895	4.08415355941746	5.70121293537043
TRINITY_DN33569_c0_g1	0.309161677784047	0.405707499760173	0.266828003677991	1.31857004855412	0.950226380216584	0.513258294240184	1.76484979614242	1.0559360647104	0.521234701450398	1.37830554864319	1.34604104673424	2.07177077245359
TRINITY_DN45095_c0_g1	2.7350600315282	0.138290994934863	0	0	0.411235601302961	0.233501390360569	1.68483643816952	1.79384062431344	0.188538593066583	0	0	0
TRINITY_DN136295_c0_g1	14.1341816416475	18.093206623856	17.9455905680394	3.56918347438945	3.84361657136931	4.5414908513748	15.6327877796088	11.9771022162203	8.38575604831883	9.4367591593395	7.31465207157962	4.39267853653134
TRINITY_DN51200_c5_g7	0	0	0	5.02841686205827	11.9851743398121	0	26.6695057690376	31.2317062613908	21.3745101531378	5.28808908070164	5.42098852230874	33.0156250869494
TRINITY_DN25729_c0_g1	1.18025873216928	0.34127953135972	0.828630424924057	0.536234353680943	1.30476589678109	0.93311603233614	1.4097727235723	2.22502940651893	2.22942027059145	0.513320426927905	0.222898817894436	0.101282551948844
TRINITY_DN31768_c0_g1	23.2102157389839	13.3716339605341	28.7566281432205	2.8746731130752	3.48907705480481	3.57724130032392	4.67608314815277	4.72282740730597	3.37199006053275	77.0486343532977	25.9536241866997	69.8553447413424
TRINITY_DN53264_c0_g1	0.515269462973411	1.02356902098962	1.49541896998013	2.76923511099768	7.37540467667709	4.46410181914101	3.11738876543518	3.09931826325602	2.30716814402097	2.79173524851062	3.45311835781894	1.48758748174865
TRINITY_DN47269_c0_g1	0.393500594600921	1.54923654559582	0.695216423085061	1.95167407908732	0.425598609436704	1.30671825691305	1.32947462055324	1.62350914404995	0.565615779199748	7.27810499795513	4.78967434847256	3.62944216291684
TRINITY_DN43205_c0_g1	1.74219410877048	1.87191553377717	13.2589311912016	0.123050670596115	1.84375667569471	0.528825053597555	4.40101943355555	9.52486490858063	4.52557413254323	0.717294413555481	0.213413761813822	0.615381933939182
TRINITY_DN203834_c0_g1	0	0	0	1.38021438836919	0.170088254215379	0.0934005561442276	1.54730458087091	0.908236039866533	1.38650374282642	0.253063161832553	0.798418544197593	1.03588538622679
TRINITY_DN28144_c0_g1	1.82653302558735	1.10659753256845	3.16224960055088	1.21313204647659	1.26243282017637	0.746759684600753	3.42690663061859	2.76997103043885	1.98548631770633	0.562621193405317	0.519725278770131	0.288248334229411
TRINITY_DN47068_c0_g1	0.280967688300596	0.295182533048099	0.390672224794358	1.23074471499519	0.624034906021313	0.762326443958124	0.79073699320547	0.635765227906573	0.432472545951697	1.30086314293189	1.09524500507329	1.85360634693878
TRINITY_DN43249_c2_g1	1.45174740676424	1.49397406223979	1.19059330755053	1.63512206382072	2.7089389288036	5.30381729533292	3.06015501115563	3.36047334750617	3.13907038971682	6.01934851823785	6.90623671563788	3.32559450707031
TRINITY_DN51283_c2_g3	1.82653302558735	0.774753059342682	1.41914218833801	2.91846677533765	1.30476589678109	2.17756725181971	0.0458439524328703	0.0795078762768407	0.110790719637064	2.15167164939401	2.96101133057765	3.38030517129267
TRINITY_DN37286_c0_g2	0.0561449273334236	0.0552624833560368	0.0762767816421262	0.659285024277058	0.042711050502973	0.0934005561442276	1.13470900897508	1.29416191123277	0.776506885877317	2.13072411342292	2.72890642884027	1.09036997332427
TRINITY_DN204921_c0_g1	0	0	0	0	0	0	1.78791414488194	0.953498950705783	1.94110523995698	0	0	0
TRINITY_DN47822_c0_g1	0	0	0	0.413183683084828	0	0	0	0	0	1.4906605143063	4.76177712470605	0.412816830041494
TRINITY_DN30683_c0_g1	0.533984438751219	0.516502039561788	1.3811445295864	6.9712846068863	4.42531840078591	3.48384074417969	6.4984514436209	3.65557561488576	4.5589409282234	9.52118407704116	11.1295974216502	10.1562887583703
TRINITY_DN40856_c0_g1	0	0	0	17.5291273476466	9.65912296994225	1.07321686655248	6.73906100763193	1.22596976266574	1.02044083876243	0	0	0
TRINITY_DN50637_c2_g3	142.231142343371	52.758149354195	42.4158013399391	7.11194794600101	19.2755348893815	11.120892884906	26.7842580226429	32.90047831628	86.4080146811491	41.3476853203885	13.283263096425	17.0412415196428
TRINITY_DN46270_c1_g1	180.952670279289	116.527281123808	139.286751097161	16.4566586402847	164.528636145926	133.138934667172	91.1141435977142	87.2576608465216	94.5718653407212	18.6346317720996	25.3596922927107	16.5273682147773
TRINITY_DN13394_c0_g1	5.83542666817388	9.99657887947275	7.4866646306233	3.5953644681333	2.83669410641427	2.92388217186739	6.79629476191147	6.41423091761479	3.82681512009543	1.5681029200176	1.37393827050075	2.06385807308258
TRINITY_DN201390_c0_g1	1.99496780758762	1.2079570142361	1.37157474886377	0.0878253335589294	0.113392169476919	0.0778337967868563	0.0686235561262219	0.102139331696466	1.18695086769065	0.119549068925913	0.260002125503898	0.116881873565965
TRINITY_DN30007_c0_g1	113.12935500888	68.3985104363116	64.6663859124667	11.7007621221966	20.5803007861626	23.672593337031	216.851861084092	139.355569004807	201.366992182453	22.6004869913534	16.6526897829444	8.16228851687738
TRINITY_DN50637_c2_g1	32.2208689469147	10.7896629089043	16.7642855770726	2.32963242513496	6.97815410960962	4.89952631659434	12.5267888160203	11.4664055577379	30.8694691957178	7.39045996361824	4.05653530788861	5.43647662212914
TRINITY_DN37891_c0_g2	0.290446702006239	0.230484991558105	0.238118661510106	1.09888771013978	0.340554482329015	0.746759684600753	0.423985373742508	0.62444950019676	0.543587215061385	1.63136871047574	1.91207571695678	2.05617145083647
TRINITY_DN51042_c1_g5	10.5185455420284	0	0	0	0	0	24.4003724961337	14.4522687615877	4.9914134741751	9.87284877182854	8.39120593672935	11.651562862365
TRINITY_DN45910_c0_g1	0.196628771483721	0.221319506513689	0.133414001838996	1.72294739737965	1.19137372730417	0.901982513621398	0.618750985320665	0.397241599076051	0.643363652629267	1.18829658599634	0.881831243259465	1.75232379498993
TRINITY_DN7814_c0_g1	0.262252712522788	0.1935534782909	0.190551222035865	1.39782705688778	0.212799304718352	0.700059406528639	1.78791414488194	0.499380930772517	1.4088562564374	1.89860848756145	2.27418168144611	0.919003512660829
TRINITY_DN47332_c1_g2	2.41666239167199	1.32791703908213	1.3144375286669	0	0	0	4.137345520805	0	1.2199937138982	0	2.19076898238424	0.981400799129313
TRINITY_DN46885_c0_g1	0.112289854666847	0.147456479979279	0.266828003677991	0.597878693496018	0.439583643672191	0.295323663236986	0.343687270723443	0.488065203062704	0.155171797386414	0.661011135087706	0.965243942321338	0.965801477512192
TRINITY_DN28177_c0_g1	0.918006019646497	1.10659753256845	0.904907206566183	4.11422416232969	3.0634784453681	4.759425482378	2.88816900327083	1.63482487175976	2.51805925069853	2.75661109728637	1.91207571695678	2.85060646768521
TRINITY_DN105105_c0_g1	56.433429622362	33.5122481994589	46.83535124896	1.0372433703247	0.737427075498232	1.86623206467228	1.28363066812037	1.24889900039352	2.78402176772201	0.780560204013619	0	0.31153427809265
TRINITY_DN37966_c0_g1	1.80781804980954	2.84022207141075	2.33361917562682	0.290133012488713	0.0850441271076895	0.12453407485897	0.137531857298611	0.136086514825903	1.56402805382382	0.344470591524579	0.0557944475330253	0.0623972864684843
TRINITY_DN1766_c1_g1	0	0	0	0	0	0	0	0.31773372279921	0	1.4978546175691	1.14183336876336	1.30853439883908
TRINITY_DN48657_c1_g1	5.70417878609575	1.02356902098962	1.03832120840518	0.131857004855412	0.170088254215379	0	0.0802981030190647	0.397241599076051	2.42929709519983	0.217939010608302	0.130001062751949	0.288248334229411
TRINITY_DN36123_c0_g1	0.346591629339662	0.26741650482531	0.38110244407173	1.22193838073589	0.52462777077988	0.513258294240184	1.04302110410934	0.601818044777136	0.476853623701048	1.95489176602923	1.41104157811021	2.46898828087796
TRINITY_DN49345_c0_g1	0	0	0	2.7340097739605	0.737427075498232	0	0.905489246810729	0	0.654377934698449	3.86048276558105	1.8470751855808	1.62775529917785
TRINITY_DN137642_c0_g1	1.18025873216928	2.45311511482895	1.3144375286669	0.298939346748009	0.397250567067474	0.870848994906655	0.0916879048657405	0	0	1.27970401568836	1.48524819332913	2.13416805892207
TRINITY_DN28244_c4_g1	0.271731726228431	0.433473527982962	0.257258222955363	5.81955889119074	0.226784338953839	9.31648309311016	5.63880614924304	0.31773372279921	2.51805925069853	6.65221801409167	4.57626058665874	1.95488889888762
TRINITY_DN50366_c0_g2	0.908527005940854	0.663958519541067	0.590511763413951	1.87241707075365	1.82977164145922	2.47289091505669	3.95396971107352	3.31491265435877	1.81897628877811	2.65800956433155	2.65469981362135	3.00637360673154
TRINITY_DN45570_c0_g2	4.18680743829244	2.2501265784041	6.38191788543752	1.59989672678353	0	0.202367871645826	0.206155413424833	0.0681921485670282	0.243933952885115	1.55413789603688	0.0928977551424872	0
TRINITY_DN9795_c0_g1	1.04901085009115	1.58616805886303	1.71439807004498	4.93178519424005	2.29770332750064	3.67064185646814	2.69340339169267	1.74827993116604	1.45291338471413	11.2230126812378	6.08940600375439	9.78235719380912
TRINITY_DN51191_c0_g1	0.374542567189635	0.414872984804589	0.419100102823343	0.703316695573541	0.836834210739665	0.544391812954926	1.51285043028472	0.919551767576345	0.609996856949098	1.22363232849302	2.99811463818712	1.09828267269528
TRINITY_DN37920_c0_g1	2.64148515263917	2.30538906176013	2.20020517378782	8.23701664988464	2.21265920039295	2.06859993631811	3.16323271786805	1.010375371563	2.32919670815933	0.105584044945187	0.519725278770131	0.186965782280567
TRINITY_DN201092_c0_g1	2.04187677284888	1.77055605210951	0	0	0	0	1.27224086627369	1.33972260438017	1.19796514975983	0	0	0
TRINITY_DN7685_c0_g1	30.2915250803661	52.1036258927879	42.711057221646	19.2961064163227	17.1762678584655	31.4181680287059	2.62449509052028	2.4182901245102	2.14065811509275	10.0838052704465	13.94219552179	12.01780780468
TRINITY_DN51331_c0_g1	0.299682664078404	0.442639013027378	0.390672224794358	0.747110357835988	0.695093998893516	1.27558473819831	0.389531223156314	0.329347232817176	0.288315030634465	1.13920741079136	1.16024553644926	1.94720227664151
TRINITY_DN1871_c0_g1	6.36916805529162	8.29045079576369	9.92526993006013	8.42171166029583	7.36141964244161	8.70982424272575	6.0400119192922	5.9374814422619	3.03929395214893	38.2956928067826	35.6908711701633	37.8523190967565
TRINITY_DN21681_c0_g1	12.5793803422886	10.5314118891234	9.25848138500405	3.79767214706308	4.66646574787349	7.96350932267807	5.95971381627313	7.44753552690557	8.61867571913476	3.26993152421428	1.16945162029221	2.22753791149991
TRINITY_DN56256_c0_g1	2.70686604204475	2.63750310807544	1.69553997273863	0.167082341892597	0.978574422585814	1.80440979179586	1.29502046996704	2.30453728279577	2.14065811509275	0.253063161832553	0.315517600799258	0.342732921326892
TRINITY_DN201076_c0_g1	0.0843389168168744	0.147456479979279	0.295255881706975	1.73175373163895	0.538990778913623	0.419857738095956	0.550127429194443	0.499380930772517	0.62101113901828	1.25177396772691	1.50366036101503	1.03588538622679
TRINITY_DN27474_c0_g1	0.318397639856212	0.202988536424857	0.266828003677991	0.527428019421647	0.0710590928722028	0.310890422594357	0.630425532213508	0.420170836803829	0.499206137312034	0.963375063397671	1.13234831268275	0.93460283427795
TRINITY_DN25452_c0_g1	79.3067757973453	29.4363030855893	61.6279805330322	37.9414961335937	62.3789222987446	62.7745137845353	145.255566675888	76.8358756257842	124.919775885516	19.8299108700863	6.56254291883444	5.03925911370477
TRINITY_DN48572_c0_g1	1.23640365950271	2.7757941030103	2.1242098562846	1.2043257122173	1.58862429437164	0.71562616588601	0.286453516443897	0.351978688236801	0.366062904063984	1.80021854587907	4.0749474755745	2.26642317698027
TRINITY_DN213702_c0_g1	0.318397639856212	0.110794539801615	0	0.0966316678182259	0	0.140100834216341	2.52141738380786	2.19108222338949	1.02044083876243	0.288398904329239	0	0
TRINITY_DN44957_c2_g2	1.26459764898616	0	0.933335084595167	2.65475276562683	1.00692246495504	0.886415754264026	0	0	0	2.89710770218338	2.75680365260678	3.08437021481714
TRINITY_DN14003_c0_g1	0.253016750450623	0.119960024846031	0.200121002758493	1.11650037865837	0.0850441271076895	0.326457181951729	0.916879048657405	0.601818044777136	0.232919670815933	1.04081746910897	0.696314705212156	0.872205547809466
TRINITY_DN200026_c0_g1	0.196628771483721	0.368775986492968	0.314395443152232	0.527428019421647	0.482294694175164	0.202367871645826	0.492893674914897	0.420170836803829	0.144157515317232	5.67466633544084	9.78355637491599	4.9924611488534
TRINITY_DN169851_c0_g3	0	0	0.48580710374284	0.764723026354581	0	0	0	0	0	0.914074296920259	1.77286857036188	1.15276725979276
TRINITY_DN43373_c0_g1	0	0	0	0.45721535438131	0	0	0	0	0	1.29388063094152	3.81494535007061	1.62006867693173
TRINITY_DN212640_c0_g1	0	0.0738630265344102	0.0762767816421262	0.45721535438131	0.283858397590555	0.0778337967868563	0.332297468876768	0.351978688236801	0.0664096418877138	1.06874751707042	1.16945162029221	1.22285116850736
TRINITY_DN67834_c0_g1	0	0.387376529671341	0.390672224794358	4.65045851601063	0.411235601302961	0	0	0.613133772486948	0.366062904063984	2.28539733357308	3.27680790361458	2.5001869241122
TRINITY_DN47543_c0_g1	0	0	0	0.0702126650403366	0.0994071352414327	0	0	0	0	0.0774424057112997	2.19997506622719	1.26173643398772
TRINITY_DN51404_c7_g1	1480.6282601639	1395.72841932942	2376.96296423271	141.761988815814	3379.94502913514	8602.46697490626	1717.75011805596	2512.77317528175	5214.12355341184	254.449507849549	137.491467333258	559.497251207284
TRINITY_DN4009_c0_g1	0.337112615634019	0.202988536424857	0.466667542297584	0.466021688640607	1.38981002388878	0.544391812954926	1.24917651753417	1.18070685182649	0.698759012447799	1.16734905002525	2.83101026782571	1.02819876398068
TRINITY_DN17738_c0_g1	0.149962857855941	0.239650476602521	0.247688442232734	90.2120881522328	16.1833304277459	10.3118661628758	9.20324463716024	4.03018575854218	6.37791721700151	3.74093369665513	4.41836230014028	1.12925523880463
TRINITY_DN33781_c0_g1	0.543220400823384	0.996072565856372	0.809772327617701	2.97130478089343	2.62389480169591	2.03746641760336	0.607361183473989	0.828728163589692	0.388091468202347	0.956392551407308	1.60576420000047	1.34741966431944
TRINITY_DN45301_c0_g1	6.09767938069667	3.16317063268164	5.50543855690032	21.8892148421345	10.4532461301789	15.4915941479028	7.97684772331942	3.3831048029258	81.5607587222913	6.55382807240928	29.768848509008	19.5025431782746
TRINITY_DN48531_c2_g2	0.103053892594682	0.184387993246484	0.0858465623647545	0.123050670596115	0.0283480423692298	0.295323663236986	0.171986007884805	0.295102267379585	1.36447517868805	0.745436052789368	0.742624096664567	2.17305332440243
TRINITY_DN33336_c2_g2	10.5562185452175	13.6668164935822	12.5637147681166	25.8803883338681	13.6871908036607	43.3947879137143	34.1648496192888	30.0280701718365	38.2791654830235	118.888480973371	77.8890487561034	83.0492057496784
TRINITY_DN51084_c2_g2	0.346591629339662	0.470405041250167	0.495376884465469	1.88122340501295	1.04963351545802	1.41524080786158	0.974112802936951	0.794780980460255	0.543587215061385	1.70161701292424	1.79155971028544	1.91600363340726
TRINITY_DN41942_c0_g1	0.430930546156537	0.645627549452235	0.371532663349102	2.241569082542	1.37582498965329	1.60204192015004	1.27224086627369	2.25927437195652	0.443810777493502	2.01815755648737	2.71970034499732	3.34119382868743
TRINITY_DN22782_c0_g1	4.89870567274957	4.60161263847585	7.13427152871945	30.7681418568116	23.0057592912739	25.2279349791089	27.0362573885006	21.1842334020017	20.9420376071861	41.8610057473165	43.8965605688453	47.9462105686583
TRINITY_DN5788_c0_g1	0.374542567189635	0.322678988181347	0.247688442232734	1.44162071915023	0.184451262349122	3.21965059965744	0.607361183473989	1.13514615867909	0	3.8253586143568	1.13234831268275	1.34741966431944
TRINITY_DN39937_c0_g1	0	0	0	0	0	0	1.4097727235723	2.00943501541619	3.03929395214893	2.15886575265681	5.08677978158592	2.41450369378048
TRINITY_DN105717_c0_g1	4.58954399496553	5.44079366621898	11.696805220302	11.9908951346853	54.0960022923539	1.010949829123	6.88798266677721	5.52892411547604	1.4862801803943	0.189797371374415	1.33655599065362	0.373931564561134
TRINITY_DN47413_c0_g1	0.60884434186245	0.507336554517372	0.10470465967111	1.32737638281341	0.680730990759773	3.09511652479847	0.492893674914897	1.47580911920608	0.576954010741553	4.24028909960231	2.5246987508694	1.35510628656556
TRINITY_DN30622_c1_g1	102.273453799584	94.7730023708869	110.654248639196	21.695951506498	97.3698559298307	52.1201789157974	60.1811502524196	69.5586715791422	53.1202626723007	17.0804938760627	26.6128355843024	19.9309593299333
TRINITY_DN84450_c0_g1	0.646274293418066	2.01964158684599	0.371532663349102	1.83719173371647	4.32591126554447	6.01944346121893	0.458439524328703	0.385925871366238	0.133143233248051	1.66649286169999	0.445518663551207	0.264736313241287
TRINITY_DN35893_c0_g1	0.206107785189364	0.599530551140614	0.447809444991228	2.18016275176096	1.84375667569471	1.69544247629426	0.951333199243599	0.669712411036011	0.587968292810735	0.710311901565118	0.82603679572644	1.23845049012448
TRINITY_DN188355_c0_g1	0	0	0	0	0	0	3.03709066241611	3.70113630803316	0.987074043082264	0	0	0
TRINITY_DN31055_c0_g1	1.27383361105832	2.2501265784041	2.98126815923764	0.0528380055557787	0.368902524698244	0	0.332297468876768	0.476749475352892	0.332696108383815	0.337488079534216	0	0.514099381990338
TRINITY_DN27869_c0_g1	0	0	0	0	0.737427075498232	0	0.458439524328703	0	0	1.44855385109169	0.612623033912618	1.08268335107816
TRINITY_DN30520_c0_g2	5.42321109779515	4.51858412689702	6.53418998458287	10.8655884217676	10.5382902572866	10.4364002377348	2.26913327290399	1.7143327480366	2.85075535908235	7.69282389192821	10.7861825970845	12.1423763004921
TRINITY_DN135003_c0_g1	5.70417878609575	6.94393321350319	7.94404385633715	25.4055603109682	22.2256211652727	22.9262784169833	13.6270436744091	9.46828627003157	7.07667622944931	36.0526137276965	22.6770952553228	25.6554582091669
TRINITY_DN33155_c0_g1	0.440166508228702	0.378211044626925	0.70478620380769	2.15374374898307	0.978574422585814	1.92849910210177	2.1891199149311	1.62350914404995	1.70818556914105	2.56660213463952	5.02177925020994	2.9830876628683
TRINITY_DN105452_c0_g1	19.3794789437368	10.024075334606	10.94445157702	2.69878443692331	1.90045276043317	3.71734213454026	0.251999365857703	1.68008778259901	5.55702925337484	1.33598729415614	0.157898286518462	0.389530886178255
TRINITY_DN49000_c1_g1	0	0	0	0	0	0	1.66177208943	3.92804642684572	2.24075850213325	0	0.0186911399235635	0
TRINITY_DN212647_c0_g1	2.22926958226044	1.34651758226051	1.23816074702477	0.237295006932934	0.950226380216584	0.497691534882813	0.240609564011027	0.329347232817176	0.887297605514382	0.407947973255153	0.306311516956309	0.210251726143806
TRINITY_DN31444_c0_g2	2.14493066544356	2.33315508998292	0.990753768930938	0.158276007633301	0.425598609436704	0.24906814971794	0.595971381627313	0.159015752553681	2.0962770373434	0.780560204013619	0.399209272098796	1.32413372045621
TRINITY_DN31887_c0_g1	0.215343747261529	0.138290994934863	0.180981441313237	0.949418036765771	0.510642736544394	0.482124775525441	0.538737627347767	0.59020453475917	0.432472545951697	1.41342969986744	1.41104157811021	1.26942305623384
TRINITY_DN90182_c0_g1	1.33945755209739	0.913044054277545	0.743065326698203	2.13613108046448	6.05627577176226	9.31648309311016	2.28080781979684	1.38498551521942	3.7714197602769	1.63136871047574	1.31814382296772	1.26173643398772
TRINITY_DN37678_c0_g1	1.09591981535241	3.61497513075343	0.514234981771825	0	0	0	1.47839627969852	0.851359619009317	0	0.365629718768104	0	0
TRINITY_DN49877_c15_g1	20.4659197453835	33.8535277308186	34.7574435845863	55.9011818238096	27.8562983275983	35.3223112755346	50.3477648280921	53.5171386389421	38.6118615914073	111.80017334679	122.778750491037	147.234536198885
TRINITY_DN220716_c0_g1	1.16154375639148	1.89968156199996	2.48617273891107	0.131857004855412	0.312206439959785	0.450991256810699	0.0227796036933517	0.136086514825903	0.0110142820691818	0.428895509226242	0.0742066152189237	0.358332242944013
TRINITY_DN50656_c12_g1	0	0	0	0	0	0	2.41833967709545	2.87240814444347	7.87553562893762	0	0	0
TRINITY_DN44996_c1_g1	29.3453250712362	26.1992694263732	25.2892714161011	0	0.808486168370435	0.12453407485897	0.83658094563834	0.499380930772517	5.47960532941795	0.0914074296920259	0.454724747394157	0.591869912951058
TRINITY_DN125374_c0_g1	0.936720995424305	0.765318001208725	0.342823321181216	2.47029576424967	0.0994071352414327	2.06859993631811	2.48696323322167	1.87334850059028	2.1963774243839	4.39496231975248	4.22363967825002	1.79143513759518
TRINITY_DN103296_c0_g1	8.58920167547989	5.09034864981485	4.94363613565426	28.8252741119836	38.3522555082802	77.3948141729784	13.1913837537738	14.0547293802035	20.8866422473676	73.799861956327	19.6137011135221	19.3155773959941
TRINITY_DN51620_c1_g1	6.77190461196471	6.59375777018859	12.7066985506782	142.465305511387	56.9750294753729	50.6426710705063	98.265800177242	61.3732314926336	57.645836804844	252.065720574293	459.907493625499	277.178467809377
TRINITY_DN49357_c0_g1	5.54497996616764	7.02696172508201	9.4774604850689	21.3003804919318	14.722461310985	14.1848758909898	4.83639460914473	3.40573625834542	4.4701787727247	10.2314959786063	11.6122193928109	13.7156470125725
TRINITY_DN128601_c0_g1	0	0	0	0	0	0	0	0	0	1.35714642139966	1.73576526275242	0.506186682619335
TRINITY_DN78553_c0_g1	46.9546589683525	76.8272522270101	65.8381211227109	490.716315966912	408.201604821657	345.24403667331	128.247460323293	92.9113557491137	142.711728820916	138.957489981309	335.699289388667	289.079393740492
TRINITY_DN134496_c0_g1	126.551638416071	23.6817263431438	7.65835775535281	1.39782705688778	1.30476589678109	1.52420812336318	2.1546657643449	1.69170129261697	73.1639883919033	2.32052148479733	2.85890749159222	1.63566799854886
TRINITY_DN46003_c0_g1	0.177913795705914	0.0738630265344102	0.114274440393739	1.94286774482802	1.98587486143911	1.04208334783774	0.527063080454925	0.476749475352892	1.13155550787212	1.94071515077607	3.8894309375272	1.8771183679269
TRINITY_DN42406_c0_g1	0.140483844150298	0.092193996623242	0.10470465967111	1.89883607353154	0.652382948390543	0.528825053597555	1.22639691384082	0.771851742732477	0.754154372266331	1.45553636308205	1.42945374579611	1.60446935531461
TRINITY_DN1696_c0_g1	2.41666239167199	7.92167480927073	2.58130761785955	0.105438002077522	0	0	0.206155413424833	0.215594391102744	0	0	0.130001062751949	0.108969174194962
TRINITY_DN20818_c0_g1	50.7761598015275	28.5140935462673	61.475426969748	1.69652839460176	1.87210471806394	3.39088495258853	1.53563003397807	2.42960585222001	81.5163776445419	11.5042174823043	9.37514101897425	3.10765615868038
TRINITY_DN46302_c1_g1	0.674468282901517	0.175222508202068	0.48580710374284	1.81981707423191	0.737427075498232	1.13548390398197	1.30641027181372	1.07856752013003	0.343710390452997	2.86896606294949	2.81259810013981	3.65272810678008
TRINITY_DN45049_c0_g1	0.234058723039337	0.230484991558105	0.218979100064849	0.509815350903054	0.226784338953839	0.310890422594357	0.687659286493054	0.54494162391992	0.443810777493502	1.02664085385581	0.742624096664567	1.13716793817564
TRINITY_DN138089_c0_g1	0.355827591411827	0.276581989869726	0.514234981771825	1.63512206382072	1.07798155782725	1.07321686655248	2.33804157407638	1.79384062431344	3.29424218710323	0.541462066161792	3.62022272818035	1.09036997332427
TRINITY_DN42016_c0_g1	0.768043161790556	0.728656061031062	1.70510975346126	0.0878253335589294	0	0.12453407485897	2.23496386736397	1.08988324783984	4.04872050884218	0.977340087378397	0.556828586379593	0.825633660082988
TRINITY_DN42042_c0_g1	4.05580260784779	1.39261458057213	0.790632766172444	0.307745681007306	0.170088254215379	0.155667593573713	0.171986007884805	0.136086514825903	1.24234622750918	0.32352305555349	0.0834126990618729	0.35041954357301
TRINITY_DN43694_c0_g1	1.46122642046988	1.2079570142361	0.228548880787478	0.0616443398150751	0	0	0.194765611578157	0	0	0	0	0
TRINITY_DN34182_c0_g1	0.664989269195874	0.728656061031062	0	0.571459690718129	0.765775117867462	1.02651658848037	0	0.54494162391992	0	4.2684307388362	3.22101345608155	1.99377416436798
TRINITY_DN45406_c0_g1	2.96911875456754	2.16709806682527	7.08670408924521	0.597878693496018	0.255132381323069	0.295323663236986	1.27224086627369	1.07856752013003	0	0.386788846011628	0	0
TRINITY_DN170211_c2_g1	0	1.32791703908213	0	0	0	0	1.60453833515046	0	0	2.56660213463952	3.28601398745753	2.95188901963406
TRINITY_DN78537_c0_g1	161.601142273403	107.333221331901	147.240364734221	165.717122073373	168.585052022013	102.000523542346	84.3064590339561	80.8547456566166	85.0879205802104	5.01365520035313	6.35833524086357	10.1639753806164
TRINITY_DN1736_c0_g1	21.41187670288	15.2252185242225	15.4878457071573	18.0829743698461	51.472107490658	45.7898450319841	21.6266710014219	18.5959095795361	11.3139353313581	5.21762918698071	10.3219727936097	5.85698007441675
TRINITY_DN12908_c0_g1	0	0	0	0	0	0	0	0	0	0.942215936154146	1.20683390013934	0.529698703607459
TRINITY_DN171407_c0_g1	2.66020012841697	2.36092111820571	2.58130761785955	2.26798808531989	2.19829619225921	0.684492647171268	0.137531857298611	0.306417995089397	0	1.76509439465481	1.11393614499685	1.54207206884613
TRINITY_DN50647_c1_g1	2.60381214945007	2.15793258178085	3.56249160606786	28.5001537714917	9.74416709704994	8.01020960075018	8.40083309706193	6.47110733847201	12.2235854504834	17.9382848945152	23.252614981626	11.9477238959654
TRINITY_DN48601_c0_g1	13.5066223240073	6.63985476850021	7.58208097371068	0.571459690718129	6.5812815164404	6.06569897473798	5.42097618892537	3.61031270404651	5.46859104734877	1.39925308461428	2.62680258985483	1.56558408983425
TRINITY_DN36626_c4_g1	0	0	0	0	0	0	8.32053499404287	3.29228119893914	4.53658841461241	5.9842243670136	0	3.52815961096799
TRINITY_DN40602_c0_g1	3.25008644286814	3.56887813244181	2.55287973983057	4.46576350559944	1.07798155782725	4.88395955723697	0.343687270723443	0.397241599076051	0.9650454789439	1.82836018511295	3.74073873485168	2.43778963764372
TRINITY_DN26422_c0_g1	76.1220702438828	80.1287138546266	58.1989029288033	10.4964364099793	7.63091503189842	14.4806443187798	19.3003039742384	31.0384455433995	47.1417751550434	9.09228856781492	4.08415355941746	5.84929345217063
TRINITY_DN23096_c0_g1	26.3292973514074	14.4968320362809	10.7159026962326	3.56918347438945	4.38260735028293	2.81535962091886	2.02852370889297	2.4182901245102	15.2405268890214	6.06145518145247	2.15338670253711	7.50033469521172
TRINITY_DN58041_c0_g1	14.527439184615	17.549208129161	16.5165971348399	2.53170209503071	6.21237899174216	2.17756725181971	3.96535951292019	3.25833401580971	5.03579455192445	3.41741064110164	0	1.69015258564634
TRINITY_DN46831_c0_g1	118.843012808682	34.8862622368527	67.2955424339394	19.6740647623704	0.978574422585814	3.01728272801162	0.595971381627313	4.33690153593973	166.493183555643	2.5526371106588	0.0557944475330253	0.0933698525778407
TRINITY_DN46386_c0_g1	2.69763007997259	0.0830285115788261	0.0287093421678851	0.140663339114708	0	0.0311335187147425	0.0916879048657405	0.181647207973307	0.0443810777493502	1.8634843363372	4.40915621629733	6.24651096059501
TRINITY_DN50193_c0_g1	14.4433433194316	4.21450568189405	3.02911706285078	0.386764680306939	0.382887558933731	0.295323663236986	0.527063080454925	0.283786539669772	12.2345997325526	1.08292413232358	0.853934019492953	1.23845049012448
TRINITY_DN22387_c0_g1	1.10515577742458	1.81665305042113	2.4290355187142	0	0	0	0	0.919551767576345	2.86176964115153	0	0	0
TRINITY_DN145032_c0_g1	0.309161677784047	0.304348018092515	0.552514104662338	2.83064144177872	1.2907808625456	3.00171596865425	1.14609881082176	1.3623540597998	1.19796514975983	2.8408244237156	1.16024553644926	0.997000120746434
TRINITY_DN36664_c0_g1	1.13334976690803	0.673124004585483	1.29529796722164	3.19979345356707	1.70201646384856	2.79979286156149	0.595971381627313	0.726588831893226	0.277300748565283	6.1247209719106	1.57814594847162	3.16982736802398
TRINITY_DN31486_c0_g1	15.6141230378952	16.8022210980411	21.5936472723331	13.6962298635463	23.9132746209875	13.2984601367257	2.31497722533686	6.2894601304987	3.80446260648445	8.78992463950495	7.11044439360875	12.2746314185503
TRINITY_DN198663_c0_g1	0	0	0	0	0	0	1.59314853330378	2.0663114362734	0.987074043082264	0	0	0.124568495812083
TRINITY_DN173925_c0_g1	1.33945755209739	1.10659753256845	2.0575028553651	5.17788653543228	4.76549490921666	2.34880160475079	2.4066651302026	2.03206647083581	4.70309844354063	4.35264406526543	8.2427927062915	6.80718223031182
TRINITY_DN49234_c1_g1	2.44461332952197	3.41198659432858	3.24809616291563	0.386764680306939	0.340554482329015	0.979816310408254	0.251999365857703	2.54306091162629	0.987074043082264	1.93373263878571	2.13497453485121	0.957888778141189
TRINITY_DN47747_c1_g1	0	0	0	0	3.70187635952316	0	2.36082117776973	0.715273104183414	3.73805296459673	0	2.80339201629686	0
TRINITY_DN25375_c0_g1	0.374542567189635	0.0183309700888317	0.142983782561624	0	0.0283480423692298	0	14.1771711036036	15.2128047766104	12.2125711684143	1.16036653803488	0.046309391452411	0
TRINITY_DN82978_c0_g1	13.6658211439354	7.99526826271559	7.68678563338179	47.5235018348103	75.1869458150609	132.57897609486	20.4464027850601	16.7681217720933	27.7857941658195	88.0465139206644	24.3015505952469	23.6537713454279
TRINITY_DN46159_c1_g1	5.71365779980139	4.69380663509909	1.54298640945437	0	0	0	2.78509129655841	2.16845076796987	1.43088482057577	0.991516702631558	0	0
TRINITY_DN40998_c0_g1	0.196628771483721	0.138290994934863	0	0	0.397250567067474	0.0778337967868563	6.62430875402667	1.37366978750961	1.90773844427681	0.182814859384052	0.538416418693694	0.249136991624166
TRINITY_DN224234_c0_g1	0	0	0	0	0	0	3.06015501115563	3.65557561488576	3.88221047991396	0	0	0
TRINITY_DN134933_c0_g1	6.20996923536351	4.0484486587364	11.5732424633245	12.4214534772547	29.8705212314066	17.6224611216504	43.1502642961314	21.2637412782785	19.8772156906743	102.34944916347	296.694507007279	59.5900868087772
TRINITY_DN30205_c0_g1	4.53339906763211	4.5371846700754	4.1150057107302	0.45721535438131	1.46086911676098	1.15105066333934	1.70761604186288	1.64614059946957	1.17561263614885	1.03362336584617	1.35524713057719	0.919003512660829
TRINITY_DN64234_c0_g1	0.580650352379	0.53483300965062	0.361962882626473	1.60870306104283	0.49627972841065	0.979816310408254	1.93683580402723	1.18070685182649	1.06482191651178	2.6931337155558	1.82866301789491	2.28202249859739
TRINITY_DN169308_c0_g1	164.776611864793	114.655365590031	126.075387345434	29.1858577985467	76.9596433978834	43.4570549511437	42.4970591602246	37.6572529067154	61.2397322541235	24.0843765849418	38.4663659626937	28.6385458720352
TRINITY_DN42030_c0_g1	0.627559317640258	0.479570526294583	0.390672224794358	2.391038755916	0.964589388350327	1.61760867950741	1.37531857298611	1.22596976266574	1.26437479164755	2.41192891448936	3.2302195399245	2.22753791149991
TRINITY_DN23069_c0_g1	0.318397639856212	0.239650476602521	0.390672224794358	4.30748749796614	1.02128547308879	2.34880160475079	2.46418362952832	1.3623540597998	1.45291338471413	2.73545197004285	2.3854916042745	1.86151904630978
TRINITY_DN113143_c0_g1	53.1271982521604	1.00523805090079	15.3735712667636	11.9028317920923	16.4244777748335	8.77209128015524	2.21189951862445	2.71339239188979	3.20548003160453	10.2947617690644	9.27303717998881	8.93343758986289
TRINITY_DN172483_c0_g1	23.1353558358727	0.488736011338999	11.506535462405	13.0105258364914	11.6306348232476	4.83725927916485	1.04302110410934	0.874288856737095	1.25336050957836	5.69582546268436	5.13308917303833	7.79626965168725
TRINITY_DN23865_c0_g1	0	0	0	0	0	0	2.45250908263547	1.89597995600991	0.199552875135765	0	0	0
TRINITY_DN145193_c0_g1	0.393500594600921	0.166057023157652	0.247688442232734	0.887773696950696	0.297843431826042	0.264190144522244	0.538737627347767	0.431486564513641	0.399429699744152	0.900109272939533	1.63366142376698	0.93460283427795
TRINITY_DN47283_c0_g1	0.0843389168168744	0.0644279684004527	0.209690783481122	0.597878693496018	0.113392169476919	0.731192925243382	0.137531857298611	0.238523628830522	0.0664096418877138	4.30355489006045	4.06574139173156	3.39590449290979
TRINITY_DN106379_c0_g1	4.34600625822055	7.41433825475335	4.93406635493163	29.9153554878641	13.8005829731376	47.8273114495875	5.14591247432814	3.99623857541274	16.1501770081468	3.80419948711327	5.012573166367	1.26942305623384
TRINITY_DN35352_c2_g1	36.2392416032069	22.1694213108152	25.6895134216181	4.88775352294356	34.9055115300801	20.7331444058062	14.9451284931157	12.4085887807339	14.5641203901846	4.3386790412847	8.09437947585365	5.21062557436821
TRINITY_DN51131_c4_g1	1.85448396343732	2.60973707985265	1.76224697365812	1.18671304369871	0.624034906021313	0	1.06580070780269	0.703957376473601	0.277300748565283	0.224921522598666	0.278414293189796	0.241450369378048
TRINITY_DN170254_c0_g1	3.7371619163581	6.40910020385257	5.72469912110407	2.46148942999038	3.27627775008646	1.53977488272055	0.309517865183416	0.499380930772517	0.787521167946499	0.949410039416945	2.72890642884027	1.47990085950253
TRINITY_DN41473_c0_g1	14.1716115932032	19.9098596742771	13.6400336352733	25.2387159781096	56.8476522716605	72.7754895248168	55.4936773024202	50.6107833113692	82.2595177347391	48.8295527136988	19.8179087914929	21.8390502639695
TRINITY_DN48583_c0_g1	0.318397639856212	0.202988536424857	0.390672224794358	2.04830574690555	0	0.171234352931084	0.355361817616286	0.397241599076051	0.343710390452997	1.41342969986744	11.0553908064313	1.07477065170715
TRINITY_DN145171_c0_g1	0.112289854666847	0.166057023157652	0.142983782561624	0.81756103191036	0.538990778913623	0.264190144522244	0.538737627347767	0.226910118812557	0.221905388746751	0.759401076770095	0.621829117755567	1.2540498117416
TRINITY_DN173368_c0_g1	0.346591629339662	0.516502039561788	0.571372201968694	2.63737810614227	0.879545261242638	0.622225609741783	0.297843318290573	0.306417995089397	0.687744730378617	1.4978546175691	2.45049213565047	1.70575190726346
TRINITY_DN49998_c0_g1	0.618080303934615	0.783918544387098	0.771493204727187	3.0417554549678	1.03527050732427	1.39967404850421	1.47839627969852	1.77091138658566	0.8762833234452	3.3613389539063	3.2118073722386	2.95957564188017
TRINITY_DN62318_c0_g1	0.346591629339662	0.497901496383415	0.771493204727187	2.44387676147178	4.19815608793381	3.26635087772956	1.01995675536982	1.07856752013003	1.61942341364235	1.0547824930897	3.70363542724222	0.872205547809466
TRINITY_DN38962_c0_g1	0.749328186012748	0.414872984804589	0.419100102823343	2.32082609087567	0.439583643672191	1.10435038526722	0.572907032887795	1.62350914404995	0.399429699744152	1.82116608185015	1.93997294072329	2.33650708569487
TRINITY_DN45558_c0_g1	0.637038331345901	0.507336554517372	0.761923424004559	3.98236715747427	2.01422290380834	2.22426752989182	3.55276394102436	2.82684745129606	3.88221047991396	7.5451331837684	8.71620859360922	7.72618574297265
TRINITY_DN105516_c0_g1	1.04901085009115	1.05133504921241	0.952474646040424	17.7840350230981	9.7298040889162	2.41062387762721	8.59559870864009	4.0870621793994	7.39835805576394	1.98303340526312	8.51200091563835	2.60915609830716
TRINITY_DN47714_c1_g1	1.11463479113022	1.54923654559582	1.7526771929355	0.694510361314244	0.312206439959785	0.233501390360569	0.722113437079248	0.420170836803829	0.987074043082264	0.119549068925913	0.0186911399235635	0
TRINITY_DN48453_c3_g1	50.9448376351612	74.6601541601849	104.110207409752	290.081840546395	191.718566490898	187.125790412195	123.605831325726	94.773090739686	75.6042997691723	469.759496897843	398.615619177045	554.02957594192
TRINITY_DN35603_c1_g1	0.458881484006509	0.645627549452235	0.914476987288811	3.34926312694107	2.28371829326516	1.78884303243849	1.45561667600517	1.3167933666524	1.00942655669325	2.27122071831992	2.5062865831835	2.79612188058773
TRINITY_DN48256_c2_g2	177.065545505075	173.924244202835	147.383348516783	7.56011895708898	60.7052538772653	19.2396250366047	76.3754552630695	54.5048825550855	182.876280234605	54.5605023276074	84.2752812207334	45.1035168003441
TRINITY_DN48863_c0_g2	1.81705401188171	1.44787706392817	1.27643986991528	40.6755059075542	57.202191788225	73.0863799474111	9.13433633598786	16.7794374998031	17.4702711090855	4.20516494837806	2.20918115007014	2.58587015444393
TRINITY_DN42097_c1_g2	3.95274871525311	5.0259206814144	3.04797516015714	21.1509108185578	15.9421830806584	7.10822708712878	1.92544600218055	2.21371367880912	3.81580083802625	3.15038245528836	1.94917902456624	4.67301417138975
TRINITY_DN78667_c0_g1	1.47994139624769	2.56364008154103	2.06707263608773	6.73375159091933	2.49613962408525	4.52592409201743	3.3924524800324	3.13326544638546	2.20739170645308	4.4089273437332	12.2714307904136	6.97063599160426
TRINITY_DN49291_c0_g1	3.40004930072408	3.91015766380153	4.07672658783969	8.95794601397677	8.2266018955505	14.5268998322989	23.3801309957177	17.0974690049104	13.7765992222381	41.1576763577417	8.45620646810532	10.7481586713213
TRINITY_DN79716_c0_g1	1.10515577742458	3.24619914426047	3.25766594363826	9.45014869636123	3.91467566424151	2.72195906477463	4.83639460914473	3.82590709514925	4.65871736579128	10.4705941164581	15.0653377506298	12.7887308005407
TRINITY_DN102733_c0_g1	5.2922062673505	7.00863075499318	24.5273479920965	189.549204660335	143.834943190286	77.4570812104079	154.573278821607	59.9200538288471	49.0715421634586	5.13320426927905	5.07757369774297	2.99868698448542
TRINITY_DN49821_c0_g1	72.4410532548581	123.00107886915	63.4377949461646	83.3990795529798	338.432914838101	208.496282422547	464.900389426229	319.990019348085	466.447394791979	312.526022351213	281.313372683612	153.55881769044
TRINITY_DN120205_c0_g1	0.290446702006239	0.230484991558105	0.16184187986798	1.05485603884329	1.56027625200241	1.27558473819831	0.435375175589184	0.488065203062704	0.332696108383815	0.393771358001991	0.640520257679131	0.537385325853577
TRINITY_DN16721_c0_g1	3.00654870612316	2.01047610180157	0	2.10971207768659	0	0	0	0	0	16.7499883085189	15.2140299533053	0.950202155895071
TRINITY_DN38579_c1_g1	3.7371619163581	0	0	11.7095684564559	0	0	0	0	0	23.8943676222949	18.3142484304779	5.62321632728482
TRINITY_DN16373_c0_g1	36.2579565789847	15.9538745852535	12.658849647065	3.50753913457437	3.0634784453681	6.09683249345272	6.37230938816896	4.28002511508252	12.5672958409364	18.6907034592949	18.5463533322153	19.7360808482817
TRINITY_DN49306_c249_g1	3.793549895325	4.0484486587364	6.99156921029673	7.56892529134828	7.23366446483094	4.63489140751903	8.12576938246471	5.33596117979292	9.05114826508646	19.6261484747312	22.6491980315563	22.5089167850062
TRINITY_DN102875_c0_g1	147.19547195716	96.165616951459	72.8868275532045	31.5768965544627	48.8338496808284	22.1950854917399	18.6126446877453	15.7235014350927	69.3592018359462	8.88831458118734	25.1925879223493	11.7216467710796
TRINITY_DN49670_c1_g2	0.187392809411557	0.0644279684004527	0.209690783481122	3.02414278644921	0	0	0.0344541505861944	0	0	2.04629919572126	21.247362537289	0.467301417138975
TRINITY_DN80804_c0_g1	10.3313957842504	8.57619827067784	18.6312372104018	25.9946326702049	14.4956769720311	53.2089625417072	278.224954099766	109.486514585524	37.7909736277806	87.3855027855767	138.586712338331	176.075421097693
TRINITY_DN45919_c0_g1	0.280967688300596	0.424308042938546	0.523804762494453	2.53170209503071	0.822471202605922	1.69544247629426	1.11164466023556	0.908236039866533	0.521234701450398	3.07294004957706	0.94683177463544	2.45338895926084
TRINITY_DN42390_c0_g1	0.280967688300596	0.636192491318278	0.562083885384967	3.0329491207085	2.62389480169591	2.51959119312881	0.825191143791665	0.408557326785863	1.26437479164755	1.5681029200176	2.49708049934055	2.32882046344876
TRINITY_DN48444_c90_g1	5.99462548810198	3.32895808274975	4.77222447506365	87.6627733886835	29.4025895453652	27.5300363057876	8.42389744580145	5.02924540239537	0.909650119125368	64.0888805079114	164.605337056407	84.412224735615
TRINITY_DN23786_c0_g2	0.177913795705914	0.184387993246484	0.209690783481122	0.703316695573541	0.439583643672191	0.559958572312298	0.710438890186405	0.522310168500295	0.321681826314633	1.11804828354784	1.92156077303739	1.33973304207333
TRINITY_DN25837_c0_g1	29.8700735479152	44.264979595096	25.0035853151167	4.38674450629981	15.4459033522477	10.2189103712846	8.77897451837157	11.5572291617246	7.96429778443632	6.21612840160263	3.75942987477525	5.70889955761654
TRINITY_DN48990_c2_g1	1.76090908454828	1.89968156199996	2.69558205825329	16.4390459717661	6.24072703411139	25.2590684978237	8.89372677197683	5.16562969952943	7.48712021126264	15.2170095397255	13.4408824107058	11.6750748833531
TRINITY_DN141572_c0_g1	0.206107785189364	0.184387993246484	0.228548880787478	0.861592703206842	0.156103219979892	0.80858195747717	0.389531223156314	0.692641648763789	0.410443981813334	0.843825994471757	1.04893561362088	0.685465842653784
TRINITY_DN47305_c0_g1	9.55387360875417	0.470405041250167	0.809772327617701	2.49671476702756	1.77307555672076	1.26001797884094	1.28363066812037	1.7143327480366	0.609996856949098	2.95339098065115	7.24965154020365	4.16682748877041
TRINITY_DN52592_c0_g1	14.9114607655103	11.0940109269968	12.2208914469353	2.05711208116484	4.41095539265216	3.76404241261237	2.60171548682693	1.80515635202325	10.8591102717954	20.8004800367468	30.8640935140813	12.2825441179213
TRINITY_DN49057_c0_g1	0.159198819928106	0.857511997831967	0.619221105581836	0.140663339114708	0.156103219979892	0.108967315501599	9.99398163036572	5.89221853142265	33.1546087756004	0.0211591272435245	0.621829117755567	0.148080516800207
TRINITY_DN41723_c0_g1	2.1356947033714	1.19879152919169	1.1810235268279	0.202307678929783	0.113392169476919	0.0778337967868563	0.148921659145287	0.113455059406278	1.24234622750918	0.161655732140527	0.0834126990618729	0.132481195183086
TRINITY_DN14096_c0_g1	75.2322582137197	29.2977425175649	45.2923648395056	3.06793644871165	3.5741211819125	9.79860786863561	38.5658690528444	30.8228511522967	27.8525277571798	10.4212933499807	0.881831243259465	3.83969388906064
TRINITY_DN45359_c0_g1	2.16364564122137	0.977472022677998	0.933335084595167	0.149469673374005	0.184451262349122	1.21331770076882	0.148921659145287	0.0908236039866533	0.266286466496101	0.766383588760458	0.195001594127924	0.280335634858408
TRINITY_DN50723_c0_g1	0.187392809411557	0.092193996623242	0.228548880787478	0.624059687239873	0.411235601302961	0.310890422594357	0.607361183473989	0.420170836803829	0.199552875135765	0.780560204013619	0.891037327102415	1.09828267269528
TRINITY_DN169604_c0_g1	1.01158089853554	0.940540509410793	0.723925765252946	3.21740612208566	2.63825780982966	2.86205989899097	3.55276394102436	2.00943501541619	3.51614757584998	12.0245204212225	5.17967753672841	10.6391894971263
TRINITY_DN50480_c0_g1	2.4353773674498	2.01047610180157	0.92404676801144	0.0702126650403366	0.170088254215379	0.171234352931084	0.275063714597222	0.124770787116091	0.831902245695849	0.667993647078069	0.59421086622672	0.903404191043708
TRINITY_DN18358_c0_g1	27.9030566781776	20.5002247403733	25.5085319803048	2.50552110128686	28.2962599451687	22.4125753581901	18.9793963072083	16.4843352324235	17.9361104507173	3.00269174712856	3.63863489586625	3.16214074577786
TRINITY_DN61813_c0_g1	0.0935748788890393	0.424308042938546	0	3.7712531442852	2.01422290380834	2.737525824132	1.91405620033387	1.010375371563	0.942692965332914	4.31751991404118	3.49942774927135	3.32559450707031
TRINITY_DN31331_c0_g1	2.93168880301193	2.99711360952399	3.38151016475463	0.81756103191036	0.411235601302961	0.0934005561442276	2.6131052886736	2.08894289169303	1.81897628877811	1.82836018511295	2.99811463818712	0.724351108134144
TRINITY_DN126443_c0_g1	1.18025873216928	1.05133504921241	1.07631886715679	0.298939346748009	0.907893303611868	0.295323663236986	0.951333199243599	0.703957376473601	0.809873681557486	0.196991474637213	0.250517069423284	0.303847655846532
TRINITY_DN35924_c0_g1	0.82418808912398	0.848346512787551	1.06674908643416	45.9852494478418	17.8569988492253	8.84992507694209	25.1452655369063	11.5003527408674	15.0963693737042	2.42610552974252	6.74833842911941	1.94720227664151
TRINITY_DN43027_c0_g1	0.618080303934615	0.80224951447593	1.16216542952155	5.10743586135791	3.46072901243558	2.39505711826984	3.89673595679397	2.76997103043885	2.11862955095438	2.39796389050863	3.06311516956309	3.14654142416074
TRINITY_DN37460_c0_g1	0.590129366084642	0.580930007962241	0.847769986369314	2.44387676147178	3.46072901243558	2.03746641760336	1.47839627969852	0.908236039866533	1.00942655669325	0.752418564779732	1.50366036101503	1.47198816013153
TRINITY_DN50191_c16_g1	0	0	0.409530322100714	0.325358349525899	1.74472751435153	0	1.42116252541898	0.31773372279921	1.55301377175463	0	0	0
TRINITY_DN45539_c0_g1	0.196628771483721	0.239650476602521	0.609651324859208	4.44815083708085	2.26935528513141	1.30671825691305	4.32072133053648	2.39536088678242	1.64177592725334	0.667993647078069	0.965243942321338	0.373931564561134
TRINITY_DN72169_c0_g1	0	0	0	1.14291938143626	0	0	0	0	0	2.89012519019301	1.23445215166819	1.11365591718751
TRINITY_DN38059_c0_g1	4.0745175836256	1.70612808370906	1.09545842860205	0.334164683785195	0.666745956524286	0.310890422594357	0.584581579780638	0.601818044777136	1.60840913157317	0.175832347393689	0.260002125503898	0.327133599709771
TRINITY_DN45961_c0_g1	0.262252712522788	0.470405041250167	0.399960541378086	0.404377348825532	0.751790083631976	0.901982513621398	0.309517865183416	0.261155084250147	0.266286466496101	1.40644718787707	3.07260022564371	1.40190425141692
TRINITY_DN44872_c0_g1	0.337112615634019	0.571764522917825	0.48580710374284	2.47029576424967	0.283858397590555	0.855282235549284	0.343687270723443	0.295102267379585	0.25527218442692	1.61740368649501	0.816830711883491	1.9392895772705
TRINITY_DN105941_c0_g1	0.262252712522788	0.387376529671341	0.590511763413951	1.59989672678353	0.695093998893516	0.668925887813896	2.41833967709545	2.31585301050558	2.41795886365803	1.65951034970963	1.3831443543437	1.33182034270232
TRINITY_DN170661_c0_g1	8.23313103243459	7.5434637646438	5.79140612202357	2.391038755916	3.16288558060954	7.29458343486417	7.50701839714405	12.6697438649841	12.2125711684143	1.65252783771926	2.67339095354491	1.23053779075348
TRINITY_DN50072_c0_g1	3.41876427650189	2.51754308322941	3.63848692357109	15.2609012532927	1.82977164145922	1.18218418205408	0.378141421309638	0.499380930772517	1.49729446246348	0.506337914937542	0.445518663551207	1.08268335107816
TRINITY_DN46362_c0_g2	0	0	0	0.0616443398150751	0	0.279756903879615	0.0686235561262219	0.0681921485670282	0	1.06176500508006	2.66418486970196	2.5001869241122
TRINITY_DN38159_c1_g1	0	0	0	6.6371199231011	1.56027625200241	0.668925887813896	0.332297468876768	0.442802292223454	0.931678683263732	2.4751947049475	0.454724747394157	2.73372459411925
TRINITY_DN203258_c0_g1	0.524505425045576	0.396542014715757	0.685928106501334	1.96904873857188	2.62389480169591	1.83554331051061	0.538737627347767	0.397241599076051	0.987074043082264	1.02664085385581	1.34604104673424	1.45638883851441
TRINITY_DN135784_c0_g1	1.42379646891426	1.15269453088007	1.40028409103165	6.61070092032321	5.9995796870238	4.88395955723697	4.53855129085415	2.12289007482246	2.85075535908235	0.843825994471757	2.03287069586578	1.76023649436094
TRINITY_DN22720_c0_g1	0.177913795705914	0.295182533048099	0.314395443152232	1.5120713932246	1.65930541334559	0.917549272978769	0.722113437079248	0.760536015022664	0.432472545951697	0.534479554171429	0.733418012821618	0.724351108134144
TRINITY_DN42398_c2_g1	44.1444959820796	75.4810042178392	44.8636949559596	29.2736831321056	32.5654751259747	48.0452460805907	45.9122912439503	66.7205084001363	61.4062422830517	18.4727644486866	9.91355743766794	9.53322020218495
TRINITY_DN13201_c0_g1	45.5590564889217	20.481624197195	47.3878653536223	1.01963070180611	3.19123362297877	3.23521735901482	3.97703405981304	7.36802765062873	4.62535057011111	120.604274601548	9.91355743766794	97.5513750797287
TRINITY_DN11590_c0_g1	2.03264081077672	1.39261458057213	0.10470465967111	0.175888676151894	0.198436296584609	0.12453407485897	2.36082117776973	1.30547763894258	3.31659470071422	0.11256655693555	0.621829117755567	0.0232859438632387
TRINITY_DN29190_c0_g1	1.29254858683613	1.41094555066096	1.40028409103165	1.07246870736189	0	0	0.847970747485016	0.987743916143374	1.29774158732772	0	0	0
TRINITY_DN203927_c0_g1	6.70652372255912	4.36196216187333	4.63881047322465	7.47229362353005	2.38274745460833	7.63705214072634	27.9645262390047	22.785111090632	9.6391165578972	2.75661109728637	0.881831243259465	0.957888778141189
TRINITY_DN24878_c0_g1	0.0843389168168744	0.156891538113236	0.123844221116367	0.54504068794024	0.411235601302961	0.404290978738585	0.423985373742508	0.226910118812557	0.355048621994802	1.272721503698	1.2439372077488	1.47990085950253
TRINITY_DN28719_c0_g1	0	0	0	0	0	0	0	0	0	1.97605089327275	0.993141166087851	0.140167817429204
TRINITY_DN14552_c0_g1	0.739849172307105	0.820850057654303	0.904907206566183	5.21311187246946	1.23408477780714	2.02189965824599	1.74207019244907	1.11251470325946	0.609996856949098	2.6931337155558	3.20232231615799	3.80080862358028
TRINITY_DN4482_c0_g1	0.880576068090881	0.913044054277545	1.73353763149024	16.2983826326514	4.53871057026283	9.05229294858792	5.39819658523201	3.64425988717594	5.67915820455371	8.39615328150296	8.53989813940486	8.1778878384945
TRINITY_DN111456_c0_g1	0	0	0	0	0	0	4.45825318783509	1.75959565887585	2.3625635038395	1.59624455925149	0	0
TRINITY_DN45065_c0_g1	7.20283515812124	8.87138080372593	10.277663031964	13.7840551971053	17.3890671631838	26.3322853643762	13.913497190853	11.2847583497646	9.57238296653686	25.9195076907727	58.5258647120046	43.4133642146977
TRINITY_DN30484_c0_g1	9.66640651505449	28.1081164734176	13.3352079728437	0.210876004155045	0.141740211846149	1.50864136400581	58.2443144483924	33.2750884599364	77.7783246799452	1.33598729415614	1.42024766195316	0.108969174194962
TRINITY_DN46566_c1_g1	0	0	0	0	0	0	0	0	0	1.21643822523022	1.18814276021577	0.420503452287612
TRINITY_DN26076_c0_g1	2.16364564122137	4.19590513871568	2.60044717930481	1.49445872470601	4.69481379024272	0	0.148921659145287	1.11251470325946	0.221905388746751	0.0281416392338876	0	0
TRINITY_DN78280_c0_g1	105.383056398302	136.483507369486	283.5267081107	875.12446882787	704.62272086856	630.124628204266	754.322942466509	523.057899876067	474.910574764255	113.37547037007	236.785776913169	123.183547345032
TRINITY_DN46729_c2_g1	0.159198819928106	0.138290994934863	0.171411660590608	0.237295006932934	0.0566960847384597	0.171234352931084	0.527063080454925	0.261155084250147	0.432472545951697	1.88464346358073	1.25314329159175	0.965801477512192
TRINITY_DN47447_c0_g1	1.0772048395746	0.913044054277545	0	0	1.00692246495504	0.326457181951729	1.15748861266843	0.556257351629732	1.15358407201048	0	0	0
TRINITY_DN49066_c0_g1	28.1745453527726	40.0504739132019	39.234130713804	16.078462285203	25.9558455671651	27.8253599690246	58.8516756318664	60.9759898935575	61.2841133318728	19.1337755837743	5.23519301202377	7.85075423878473
TRINITY_DN12704_c13_g1	6706.62531814191	6677.51089423211	8798.68297501634	1076.87544462705	13804.6560198652	22229.2869963417	15190.544553506	18580.0234889608	20535.1651683084	1958.81445662891	2366.54771550361	4591.9802171313
TRINITY_DN50637_c2_g2	104.146895790433	37.4315713483049	34.2144992606465	7.00627193488945	13.9283381507483	8.21213270784294	18.4634382835539	21.7178592982118	72.2763668369163	20.441832829969	5.63440228412256	9.6345027541338
TRINITY_DN110152_c0_g1	1.32997853839175	1.3095860689933	1.21930264971842	0.377958346047642	0.709079033129003	0.606658850384411	0	0.385925871366238	0.0664096418877138	0.274222289076078	0.204207677970873	0.334820221955889
TRINITY_DN49452_c1_g1	42.8706623710213	26.9093249442259	21.6316449310847	5.82836522545004	6.34013416935282	8.75652452079787	6.73906100763193	4.96105325382834	24.3917755411484	15.0411771923318	18.1008346686641	11.4725097794555
TRINITY_DN18672_c0_g1	1.2176886837249	0.636192491318278	0.295255881706975	2.26798808531989	1.02128547308879	2.90831541251002	1.81069374857529	1.64614059946957	4.49220733686306	5.08411509407407	3.46232444166189	2.85060646768521
TRINITY_DN50229_c54_g1	2.83811392412289	11.7854659016711	5.58171533854245	26.1529086778382	57.0460885682451	40.8747519560324	45.0529306946186	65.4602936720329	32.7772076399946	94.5087229721093	72.5606790166995	48.3979126641801
TRINITY_DN51060_c3_g1	424.361346606893	648.25966109852	630.348508849142	457.073739006059	467.814892106859	773.964598018248	463.043851725221	532.650956933214	244.293536799726	3092.18893081304	2301.48720509654	2724.3206900325
TRINITY_DN171453_c0_g1	6.0320554396576	24.0230058745035	10.4206468145256	6.92725293558981	5.10604939154568	4.759425482378	4.50409714026796	6.73226242272216	9.83866943303296	1.37830554864319	1.49445427717208	1.45638883851441
TRINITY_DN49494_c0_g4	2.66943609048914	0	0	0	0	0	0.871035096224535	3.06537108012659	1.34212266507707	0	0	0
TRINITY_DN52547_c0_g1	38.1780644834611	10.8265944221715	14.5353710611169	7.19977327955993	1.37582498965329	0.622225609741783	1.70761604186288	3.30359692664896	0.310667544245452	6.28658829532357	0.937625690792491	1.51087342561189
TRINITY_DN50982_c0_g2	0.149962857855941	0.258251019780894	0.562083885384967	2.61976543762368	1.81540863332548	0.979816310408254	0.137531857298611	0.965112460723749	1.13155550787212	1.31503975818505	1.86576632550437	2.11856873730495
TRINITY_DN17558_c0_g1	0.327876653561854	0.414872984804589	0.361962882626473	3.28785679616003	0.510642736544394	1.43080756721895	0.962723001090275	0.567573079339545	0.310667544245452	1.42739472384816	1.92156077303739	1.34741966431944
TRINITY_DN209711_c0_g1	0.693183258679325	0.931375024366377	1.00961186623729	6.15372357497594	2.43944353934679	4.13719987263621	2.78509129655841	2.47486876305926	2.58446889258625	9.21882014873119	2.58969928224537	2.67155338477565
TRINITY_DN47127_c0_g1	0.0187149757778079	0.0644279684004527	0	0.351539343269753	0.198436296584609	0.435424497453327	1.34086442239991	0.306417995089397	0.421458263882516	0.907091784929896	2.89601079920168	1.03588538622679
TRINITY_DN134897_c0_g1	0.0469089652612586	0.276581989869726	0.438239664268599	1.92525507630943	0.964589388350327	1.64874219822215	2.12021161375871	1.51005408464367	1.41987053850658	1.77905941863554	2.45049213565047	1.47198816013153
TRINITY_DN50629_c27_g2	265.279677566123	265.441881944418	243.930614514269	17.2915943316796	39.373540981369	28.6343866910548	151.444500254325	115.923376958558	54.6732764440554	28.008125140981	23.2152327017788	33.8256594254153
TRINITY_DN23482_c0_g1	0.496311435562125	0.986637507722414	0.371532663349102	2.46148942999038	1.10632960019648	2.64412526798778	2.47557343137499	2.13420580253228	1.07583619858096	1.77905941863554	4.26074298585948	3.48158772324152
TRINITY_DN198962_c0_g1	0	0.1935534782909	0	0	0	0	5.06561437130908	3.39442053063561	2.26278706627162	0	0	0
TRINITY_DN148321_c0_g1	0	0	0	0	0	0	2.56726133624073	3.25833401580971	5.64579140887354	0	0	0
TRINITY_DN1556_c0_g1	0.0187149757778079	0.0830285115788261	0.0667070009194978	0.079018999299633	0.0566960847384597	0.186801112288455	0.286453516443897	0.136086514825903	0.0887621554987005	0.773577692023256	1.2623493754347	0.474988039385093
TRINITY_DN49623_c0_g1	0	0	0	0	0	0	4.08011176652545	3.93936215455553	2.02986739545568	0	0	0
TRINITY_DN78288_c2_g1	735.527714263866	765.460335800003	914.256037939774	451.403411779209	1176.21017045392	567.194446826157	757.875706407533	545.093492897078	182.432793406585	76.7744120642216	136.823049851812	242.924392232304
TRINITY_DN49253_c1_g1	0.00947901370564294	0.00916548504441587	0.0191395614452568	3.53395813735226	1.0636185496935	0.886415754264026	3.01431105872276	1.46449339149627	1.78593344257057	1.75790029139202	2.37628552043155	1.58887003369749
TRINITY_DN49974_c4_g1	0	0	0	0	0	0	2.78509129655841	3.25833401580971	1.43088482057577	0	7.63016967237888	0
TRINITY_DN38504_c0_g1	0	0	0	0	0	0	0	0	0	2.46122968096677	3.61073767209973	0.739950429751265
TRINITY_DN171063_c0_g1	37.044714716553	28.6893160544694	35.6623507911524	0.958224371025068	15.8144279030477	11.2298602004076	5.04283476761573	6.26682867507908	15.6289423066964	4.1207400306764	4.88257210361505	6.44884998736781
TRINITY_DN22697_c0_g1	2.54766722211665	2.96018209625678	3.04797516015714	2.68117176840472	2.72330193693735	2.42619063698458	23.001989574408	22.4900088232524	10.837081707657	2.72846945805249	2.2462844576796	2.57795745507292
TRINITY_DN42814_c0_g1	6.80009860144816	10.3470238958769	8.78224406198384	1.81981707423191	0.340554482329015	0.668925887813896	4.99699081518286	3.81459136743944	4.96938491003673	1.75091777940165	5.79230057064103	1.30062169946808
TRINITY_DN32065_c0_g1	0.561935376601192	0.516502039561788	0.628790886304464	1.42400805063164	1.98587486143911	1.44637432657632	1.76484979614242	1.64614059946957	0.831902245695849	2.28539733357308	2.83101026782571	4.12002952391905
TRINITY_DN49039_c1_g1	3.84021580895278	3.28286108443813	2.9337007197634	23.8585015897404	7.03485019434808	9.42545040861176	9.63861981274943	7.37934337833854	7.77575919136973	8.22730344609963	6.90623671563788	7.61721656877769
TRINITY_DN31402_c0_g1	1.15206474268583	1.41094555066096	0.933335084595167	1.29215104577623	0.340554482329015	1.52420812336318	10.4752007583878	22.5579031895113	19.0119466492983	0.773577692023256	0.436312579708258	0.179053082909564
TRINITY_DN121353_c0_g1	0	0	0	0	0	0	9.27186819328647	2.65651597103257	8.38575604831883	0	0	0
TRINITY_DN103683_c0_g1	0.262252712522788	0	0.142983782561624	0.720929364092134	0	0	0.114467508559092	0	0.144157515317232	1.06176500508006	2.2278722899937	1.96280159825863
TRINITY_DN206630_c0_g1	7.95216334413399	21.2933087698049	17.7550393460035	2.28560075383848	0.382887558933731	0.948682791693511	12.6070869190393	4.50693523389507	7.48712021126264	1.84930772108404	0.334208740722822	1.176053203656
TRINITY_DN40169_c0_g1	0.402736556673086	0.359610501448552	0.86690954781457	1.97785507283118	2.02820793804383	2.42619063698458	0.859645294377859	0.397241599076051	4.65871736579128	2.21514903112458	2.84970140774927	1.97840091987575
TRINITY_DN50407_c11_g2	0	1.62309957213023	3.19095894271876	0	0	0	0	3.36047334750617	0	2.04629919572126	1.30893773912477	1.183965903027
TRINITY_DN44311_c0_g1	6.93134648352629	5.10894919299322	0.847769986369314	0.0440316712964822	0.042711050502973	0	0.355361817616286	0.0908236039866533	0.144157515317232	0	0	0
TRINITY_DN59545_c0_g1	0.355827591411827	0.580930007962241	1.3144375286669	1.76697906867613	0.283858397590555	0.544391812954926	3.06015501115563	2.05499570856359	1.15358407201048	3.43856976834517	3.94494641282256	1.88480499017302
TRINITY_DN5089_c0_g1	0	0	0	0	0	0	17.2142617660197	5.07480609554277	13.64345598899	0	0	1.7991217598413
TRINITY_DN199908_c0_g1	302.49307011631	182.795625006561	222.594225464892	39.2600661821478	96.8025171085478	122.064742060338	127.800695345857	133.236440354571	182.366059815224	77.4914948865047	29.9543650470553	36.8709182976272
TRINITY_DN179779_c0_g1	2.21979056855479	0.479570526294583	2.84813562153754	2.78660977048224	0.113392169476919	0.12453407485897	0.0802981030190647	0.0795078762768407	0.388091468202347	0.0844249177016628	0	0
TRINITY_DN201974_c0_g1	0.215343747261529	0.571764522917825	0.114274440393739	0.870399037466138	0.638397914155056	1.69544247629426	5.32928828405963	0.999059643853186	8.61867571913476	0.288398904329239	0.482621971160669	1.09828267269528
TRINITY_DN169351_c2_g1	10.396776673656	13.9619990266303	21.0791308264224	120.874792006967	96.4052665414803	79.2147907241317	65.2470493687749	46.8983312756262	44.5903491086647	168.505576403073	159.973560994453	117.466735088045
TRINITY_DN81614_c0_g1	2.17312465492701	1.12519807574682	1.20973286899579	0.571459690718129	0.255132381323069	0.404290978738585	0.710438890186405	0.635765227906573	1.27571302318935	1.50483712955946	1.78235362644249	2.40659099440948
TRINITY_DN33741_c0_g1	0.983386909052085	1.466208034017	2.3623285177947	3.98236715747427	0.893530295478125	4.72829196366325	1.77652434303526	1.010375371563	1.7525666468904	5.75210874115214	11.1482885615738	9.31505577667014
TRINITY_DN8568_c0_g1	0.496311435562125	0.636192491318278	0.685928106501334	3.72722147298871	1.31912890491483	1.38410728914684	1.29502046996704	1.08988324783984	0.931678683263732	2.50333634418138	1.95866408064685	2.44570233701472
TRINITY_DN32875_c0_g1	8.58920167547989	6.3724382636749	7.82976941594342	2.06591841542414	5.2194415610226	5.11701618304447	1.14609881082176	1.44186193607664	1.27571302318935	1.82116608185015	1.45735096956262	1.84591972469266
TRINITY_DN51240_c0_g1	2.51971628426668	1.52174009046258	1.20016308827316	0.202307678929783	0.467931686041421	0.46655801616807	0.435375175589184	0.59020453475917	0.609996856949098	0.576586217386043	0.399209272098796	0.607469234568179
TRINITY_DN37050_c1_g1	0.159198819928106	0.092193996623242	0.180981441313237	0.615253352980576	0.709079033129003	0.108967315501599	0.951333199243599	1.22596976266574	1.55301377175463	0.942215936154146	0	2.4922742247412
TRINITY_DN182532_c0_g1	0	0	0	0	0	0	1.66177208943	1.96417210457693	2.66221676601577	0	0	0
TRINITY_DN79968_c0_g1	26.8540458280864	20.6754472485754	15.6595388318868	15.6828912706368	14.8642015228311	5.21041673918869	7.8162515172813	5.9374814422619	20.1988975169889	1.87744936031793	2.93311410681114	1.64335462079497
TRINITY_DN9583_c0_g1	0	0	0	0	0	0	0	0	0	1.54694379277408	0.492107027241283	0.85683230331723
TRINITY_DN8664_c0_g1	0.168677833633749	0.543998494695036	0.276116320261719	1.6703474008579	0.382887558933731	0.746759684600753	0.83658094563834	1.3167933666524	0.865269041376018	2.04629919572126	1.32734990681067	1.32413372045621
TRINITY_DN33349_c0_g1	0.618080303934615	0.53483300965062	0.628790886304464	1.26597005203237	1.14904065069945	1.07321686655248	1.38670837483278	1.18070685182649	0.598982574879916	2.08840585893587	2.33918221282209	2.64035474154141
TRINITY_DN49894_c8_g4	0.149962857855941	0.682289489629899	0.70478620380769	4.60642684471415	1.37582498965329	3.42201847130327	6.48677689672806	4.58644311017192	1.74155236482122	3.8253586143568	6.64623459013398	5.74009820085079
TRINITY_DN21249_c0_g1	20.9811892083569	18.7110681450855	44.987539177076	46.6445344721189	27.2039153792077	13.5003832438185	126.299234717419	142.012382758147	99.9069892053493	109.205429572917	118.805906854447	83.7656441584416
TRINITY_DN50908_c0_g2	2.79120495886163	0.129125509890447	0.114274440393739	1.23074471499519	0.170088254215379	4.13719987263621	0.286453516443897	0.102139331696466	0.299329312703647	1.96885679000996	1.41104157811021	2.18073994664855
TRINITY_DN46557_c0_g1	3.28775944605723	2.22236055018131	2.27648195542995	0.439602685862717	0.907893303611868	0.513258294240184	0.756282842619276	0.930867495286158	1.95211952202616	0.864985121715282	0.427106495865309	0.747637051997383
TRINITY_DN78826_c1_g1	20.9342802430957	16.691696131329	20.7934447254381	12.5007104855883	44.8764629660839	16.8601346776923	40.6633010629097	24.9988247694411	28.2185906612438	6.18100425037838	1.32734990681067	3.64504148453396
TRINITY_DN35166_c0_g1	0	0	0	0.799948363391767	0.709079033129003	2.33323484539342	0.916879048657405	5.50599487774826	5.78994892419078	0	1.41104157811021	1.2461371123706
TRINITY_DN25698_c0_g1	0.149962857855941	0.34127953135972	0.514234981771825	0.281326678229416	1.12031463443196	0	0	0	0	0.963375063397671	0.519725278770131	1.44078951689728
TRINITY_DN86245_c0_g1	0.861618040679595	0.543998494695036	0.733495545975575	0.0966316678182259	0.0566960847384597	0.062267037429485	0.515673278608249	1.81647207973307	2.46233994140738	0.534479554171429	0.362105964489334	0.58418329070494
TRINITY_DN11911_c0_g2	14.593063125654	10.3284233526985	12.1541844460158	12.0611077997256	15.1197118780524	12.4427331366234	6.5784648015938	5.94879716997171	8.26362709713996	1.80720105786943	1.78235362644249	2.68715270639277
TRINITY_DN49502_c0_g1	0	0	0	0	0	0	0	0	0	0.224921522598666	2.5062865831835	1.52647274722901
TRINITY_DN49696_c3_g5	0	0.101359481667658	0.10470465967111	0.536234353680943	0.595686863652083	0.264190144522244	0.435375175589184	0.465433747643079	1.15358407201048	0.991516702631558	1.68945587130001	1.19933914751924
TRINITY_DN79963_c0_g1	8.71097054385238	11.8223974149383	11.3922610220113	0	0	0.388724219381214	0.251999365857703	0.136086514825903	3.0613225162873	0	0	0
TRINITY_DN169854_c2_g1	0.36530660511747	1.18962604414727	1.80981441313237	3.29666313041933	1.30476589678109	3.2974843964443	4.90530291031712	5.15431397181961	4.08176335504973	7.80539044886376	17.5066238024374	11.9554105182116
TRINITY_DN170298_c0_g1	6.8095776151538	11.7579694465378	6.41991554418914	3.09435545148954	1.65930541334559	4.38626802235415	4.49270733842129	5.39253981834198	6.96588550981225	2.24307907908603	0.965243942321338	0.677553143282781
TRINITY_DN134850_c0_g1	9.16985202785889	14.2385810165001	11.5636726826019	2.49671476702756	2.36876242037285	2.22426752989182	9.45524400301795	8.41235020532117	5.98982574879917	7.74212465840562	6.76702956904298	4.76661010109248
TRINITY_DN50631_c1_g3	0.337112615634019	0.580930007962241	0.218979100064849	1.50326505896531	0.695093998893516	0.388724219381214	0.802126795052146	0.908236039866533	0.776506885877317	1.42739472384816	2.02366461202283	1.62775529917785
TRINITY_DN49689_c0_g2	1.81705401188171	4.33419613365054	2.01922373247459	1.01963070180611	1.03527050732427	1.74214275436638	0.114467508559092	0	0	2.58776126188305	1.65235256369055	2.5623581334558
TRINITY_DN35005_c0_g1	1.76090908454828	0.700890032808272	1.06674908643416	0	0	0	0.275063714597222	0	0.687744730378617	0	0	0
TRINITY_DN206513_c0_g1	3.33442535968501	3.80852860904433	2.28605173615258	0.430796351603421	0	1.08878362590985	1.90238165344103	4.0870621793994	2.20739170645308	0.140708196169438	0.529210334850745	0.295934956475529
TRINITY_DN45002_c0_g1	1.25511863528052	0.0738630265344102	0.0379976587516127	8.57118133366983	0.0143630081337431	0.0155667593573713	0.0344541505861944	0.0226314554196251	0.0333667956801684	2.54565459866843	2.32049107289852	4.71981213624111
TRINITY_DN12704_c2_g1	7.45585190857187	5.80983922580149	0	0	0	0	13.0769162452147	0	23.4043775485935	8.78992463950495	15.1582355057723	5.84929345217063
TRINITY_DN50942_c0_g1	0.140483844150298	0.156891538113236	0.209690783481122	0.492202682384461	0.624034906021313	0.310890422594357	0.412595571895832	0.806096708170067	0.221905388746751	1.16036653803488	1.27155545927765	1.19165252527312
TRINITY_DN45593_c0_g2	0.206107785189364	0.110794539801615	0.342823321181216	1.26597005203237	0.127755177610662	1.010949829123	1.29502046996704	0.908236039866533	1.35313694714625	1.68765198894351	1.42024766195316	1.2540498117416
TRINITY_DN200008_c0_g1	29.0456424071578	58.6693480616641	47.3591560114544	6.01306023586123	4.90761309496107	3.56167454096654	55.9521168267489	61.3506000372139	6.65521796556679	3.9028010200681	1.64286750760993	2.9751749634973
TRINITY_DN38181_c1_g2	1.34869351416956	1.36484855234934	1.91451907280348	6.01306023586123	2.22664423462844	3.0795497654411	4.76777105301851	4.29134084279233	3.79344832441526	6.02633103022822	7.83437735034975	6.12171638765804
TRINITY_DN48087_c0_g1	293.454222918896	90.8167477087737	280.46916316982	189.812918670046	215.830655382368	173.049881836706	29.580739121048	15.2467519597398	65.7432778225283	351.862532627104	162.990366772563	178.287359687575
TRINITY_DN78738_c0_g1	0	0	0	0	0	0	0	0	2.1076152688852	1.43458882711096	3.66653211963276	1.66664056465821
TRINITY_DN26705_c0_g1	2.2948935232995	1.88135059191113	1.21930264971842	0	0.042711050502973	0	0	0	0.776506885877317	0.0421066632146138	0	0.148080516800207
TRINITY_DN35993_c0_g1	0	0	0	0	0	0	0	0	0.576954010741553	0.984534190641195	0.547622502536644	0.950202155895071
TRINITY_DN35504_c1_g1	0	0	0	0	0	0	3.19768686845424	1.88466422830009	0.842916527765031	0	0	0
TRINITY_DN12324_c0_g1	0.206107785189364	0.304348018092515	0.142983782561624	1.09008137588048	0.156103219979892	2.31766808603605	0.7448930407726	0.999059643853186	0.732125808127967	7.87563875131226	1.57814594847162	1.16836658140988
TRINITY_DN51226_c46_g1	0	5.73597619926708	2.59087739858218	0	0	0	0	0	0	3.66370288221627	2.37628552043155	9.58770478928243
TRINITY_DN50169_c0_g1	0.224822760967172	0.239650476602521	0.48580710374284	4.16682415885143	0.794123160236692	1.24445121948357	1.62731793884381	1.98680355999656	0.698759012447799	1.70161701292424	3.59232550441384	3.63735486228784
TRINITY_DN50279_c6_g1	15.4362092421893	18.8126971998427	14.1734081784904	53.6155810699712	45.7416452191928	107.662376302898	42.4053712553588	36.6808247182818	35.8608826698929	237.776750355469	62.9442270121449	103.229302071236
TRINITY_DN52448_c0_g1	19.4638178605536	15.8155835903187	16.6787204788468	2.61095910336438	5.95724661041909	4.4174015410689	8.69896116039867	10.7624481812643	16.8489360205946	5.50602809130995	3.53653105688081	2.43778963764372
TRINITY_DN105276_c0_g1	1.83576898765952	0.663958519541067	1.20016308827316	0.140663339114708	2.04257094617757	0.901982513621398	0.103077706712416	0.238523628830522	1.54167554021283	0.105584044945187	0.241310985580335	0.155767139046325
TRINITY_DN3147_c0_g1	13.2348905977788	5.33026869950691	2.64801461877905	2.95369211237484	4.82256896785338	1.58647516079267	0.99717715167647	0.783465252750442	9.69451191771573	0.731259437536207	0.566313642460207	0.747637051997383
TRINITY_DN173103_c0_g1	0.187392809411557	0.101359481667658	0	2.15374374898307	0.567338821282853	0.995383069765625	0.916879048657405	0.533625896210107	0.199552875135765	1.29388063094152	1.72655917890947	1.85360634693878
TRINITY_DN7148_c0_g1	0.215343747261529	0.0738630265344102	0.0762767816421262	1.24835738351378	0.52462777077988	1.95963262081651	0.0686235561262219	0.0681921485670282	1.60840913157317	0	0.0834126990618729	0.404904130670491
TRINITY_DN860_c0_g1	0	0	1.32400730938953	0	0	0	0	0.499380930772517	0	0.92825091217342	0.59421086622672	1.55767139046325
TRINITY_DN46449_c0_g1	10.4344496768451	5.4868906645306	9.04879060152293	1.25716371777308	1.78706059095625	4.1994669100657	1.4097727235723	2.95161823841216	1.25336050957836	18.8383941674547	1.2439372077488	9.20608660247518
TRINITY_DN49502_c0_g2	0	0	0	0.0528380055557787	0	0	0	0	0	0.168849835403326	1.60576420000047	1.97048822050474
TRINITY_DN51068_c1_g3	0.206107785189364	0.442639013027378	0.447809444991228	2.01308040986836	1.70201646384856	1.13548390398197	1.18055296140795	1.47580911920608	0.865269041376018	0.878950145696008	0.445518663551207	1.8692056685559
TRINITY_DN45991_c0_g1	9.80689035920479	4.75850417658908	6.64846442497661	1.56467138974635	6.94980606724039	10.0165424996388	8.24052163606997	7.49279843774482	11.6022503619925	2.46122968096677	1.68945587130001	0.942515533648953
TRINITY_DN38674_c0_g1	0	0	0	0	0	0	1.4897860815452	3.50787559004189	2.3625635038395	0	0	0
TRINITY_DN37131_c0_g1	37.4195003353761	40.8804894559006	85.4218329791532	456.739574322274	1086.6840288607	281.023148562199	333.684461996647	154.386726573444	407.636635683583	27.8534519208308	162.210639368289	83.4853085235832
TRINITY_DN40571_c0_g1	0.112289854666847	0.092193996623242	0.257258222955363	0.931805368247178	0.340554482329015	1.02651658848037	0.515673278608249	0.170331480263494	0.299329312703647	0.878950145696008	0.993141166087851	1.37070560818268
TRINITY_DN201299_c0_g1	1.2176886837249	1.31875155403772	7.22968787180684	138.746652363624	46.9333969203952	8.55460141370511	97.4636733821898	47.0686627558897	37.0368192555143	5.13320426927905	32.8598609023376	4.81340806594384
TRINITY_DN204066_c0_g1	0.0843389168168744	0.129125509890447	0.209690783481122	0.676897692795651	0.55297581314911	0.839715476191912	0.561517231041119	0.578888807049357	0.543587215061385	0.654028623097343	1.30893773912477	1.12925523880463
TRINITY_DN53507_c0_g1	0	0	0	0	0	0	1.6962262400162	4.47298805076564	1.00942655669325	0	0	0
TRINITY_DN50128_c0_g3	0.149962857855941	0.129125509890447	0.257258222955363	0.861592703206842	0.453946651805934	0.746759684600753	0.572907032887795	0.442802292223454	0.465839341631866	0.794525227994345	1.03024447369731	0.942515533648953
TRINITY_DN51330_c2_g1	0.271731726228431	0.46096998311621	0.86690954781457	4.12303049658898	0.723442041262746	1.16661742269671	0.893814699917887	1.21465403495593	0.499206137312034	2.22213154311494	1.53155758478155	2.77260985959961
TRINITY_DN47920_c1_g1	3.11908161242348	13.2333429655993	41.7870104536346	395.379179284803	391.464920606864	295.83025006293	318.143362121904	286.454073586207	336.602615074176	67.1969447087127	220.634121269071	107.232449721589
TRINITY_DN16537_c0_g1	0	0	0	0	0	0	1.77652434303526	2.71339239188979	2.05189595959405	0	0	0
TRINITY_DN12080_c0_g1	0.346591629339662	2.37008660325013	0.38110244407173	0.843980034688249	0	0.46655801616807	0	0	0	4.07842177618935	1.57814594847162	2.16514062503143
TRINITY_DN45404_c0_g1	8.44871783132959	22.9255738269795	8.65839984086747	0.175888676151894	0	0.171234352931084	1.47839627969852	1.19202257953631	27.0760208713025	0.667993647078069	0.677623565288593	0.101282551948844
TRINITY_DN38405_c1_g1	0	0.34127953135972	1.72396785076761	0.553847022199536	0.368902524698244	0.450991256810699	1.2377867156875	0.81741243587988	2.31818242609015	1.81418356985979	1.30893773912477	2.24313723311703
TRINITY_DN51742_c0_g1	237.414293891135	337.971869551044	301.453159117294	888.117381995843	982.888994634411	562.341620787635	215.958046384174	170.689414597894	176.875440203737	117.889981758749	241.946763309973	241.647056476699
TRINITY_DN143666_c0_g1	1.10515577742458	0.746987031119893	0.609651324859208	4.26369383570369	0.794123160236692	1.36854052978947	1.45561667600517	1.20333830724612	1.15358407201048	3.05178092233354	3.80573926622766	3.1153427809265
TRINITY_DN106971_c0_g1	50.7200148741941	56.3178620015924	47.663981673884	56.2881845131506	12.0418704245506	20.2510196302808	3.72474994890917	5.13138473409184	10.6929241923398	2.92524934141726	4.6133638942682	2.31322114183164
TRINITY_DN48180_c1_g1	0.524505425045576	0.092193996623242	0.580941982691322	0.24610134119223	0.113392169476919	1.16661742269671	0.240609564011027	0.329347232817176	0.476853623701048	1.13920741079136	2.45049213565047	2.4221903160266
TRINITY_DN103573_c0_g1	15.8202308230846	14.3952029815237	20.5173284051763	140.988221446166	32.4800530249688	94.0374589842206	37.4197702420226	32.5824468111726	41.2961069215614	33.4367108265796	36.0900804422621	45.7342719787755
TRINITY_DN28606_c3_g1	0	0	0	0	0	0	0.985502604783627	1.15807539640687	1.53066125814365	0	0	0
TRINITY_DN47895_c0_g1	0.0281939894834508	0.119960024846031	0.0951348789484821	0.852786368947545	0.510642736544394	0.497691534882813	0.733503238925924	0.397241599076051	0.266286466496101	1.3501639094093	2.17207784246068	1.07477065170715
TRINITY_DN45664_c0_g1	0.131247882078133	0.239650476602521	0.266828003677991	1.3714080541099	0.368902524698244	0.482124775525441	0.515673278608249	0.533625896210107	0.321681826314633	0.794525227994345	0.918934550868927	0.919003512660829
TRINITY_DN105128_c0_g1	0.449645521934345	0.405707499760173	0.638079202888192	2.47910209850897	0.780138126001205	1.74214275436638	1.99406955830677	1.44186193607664	1.12021727633031	4.54265302791228	5.65309342404613	5.71681225698755
TRINITY_DN23383_c3_g1	144.984917350677	115.20879914286	119.9127300242	687.377468573248	176.11655991867	191.620580985497	321.982864324418	196.244496718965	151.186247024734	696.060171410242	1433.8857777359	1087.94936554812
TRINITY_DN25585_c0_g1	1.53608632358111	1.33708252412655	1.23816074702477	1.30976371429482	0.49627972841065	1.38410728914684	0.320907667030092	0.442802292223454	0.465839341631866	6.51150981792223	0.612623033912618	3.0452588722119
TRINITY_DN46139_c0_g1	5.37630213253389	6.59375777018859	24.4035037709802	1.66154106659861	0.55297581314911	0	1.89099185159436	1.65745632717938	0.743140090197149	0.196991474637213	0	0.210251726143806
TRINITY_DN45695_c5_g1	69.865192043258	61.5928682177433	63.7139112664263	216.071265349962	236.098749728571	417.801591567124	104.202734389822	108.612225728787	109.368581452249	504.011892079661	210.117146881333	205.983390025962
TRINITY_DN110003_c0_g1	0.36530660511747	0.60869603618503	0.809772327617701	4.46576350559944	2.3543994122391	3.4064517119459	2.77341674966557	2.62256878790313	1.60840913157317	4.03631511297474	3.87073979760363	3.73072471486568
TRINITY_DN46419_c0_g1	0.768043161790556	3.40282110928416	2.04793307464247	0	0	0	9.85644977306711	3.3831048029258	0	0	0.529210334850745	0.763236373614504
TRINITY_DN104513_c1_g1	0.805473113346172	1.77972153715393	1.34314687083478	0	0	0	0.618750985320665	0.340662960526988	0.421458263882516	0	0	0
TRINITY_DN177237_c0_g1	0	0	0	0	0	0	2.22328932047112	2.62256878790313	3.5938954492795	0	0	0
TRINITY_DN45067_c0_g1	3.793549895325	1.58616805886303	3.21938682074775	0.18469501041119	0.751790083631976	0.668925887813896	1.05441090595602	0.658396683326198	1.68615700500269	1.272721503698	0	0.23376374713193
TRINITY_DN36878_c0_g1	0.871097054385238	2.33315508998292	0.571372201968694	1.59109039252424	0.567338821282853	1.83554331051061	4.8822385615776	2.25927437195652	2.39593029951967	0.921268400183057	0.566313642460207	0.249136991624166
TRINITY_DN34568_c0_g1	1.45174740676424	0.525667524606204	1.54298640945437	0.448409020122014	0.581701829416596	0.326457181951729	2.76202694781889	4.54118019933266	3.12805610764763	1.03362336584617	0.334208740722822	1.36301898593657
TRINITY_DN27544_c0_g1	0	0	0	0	0	0	1.2033325651013	4.23446442193511	3.7714197602769	0	0	0
TRINITY_DN15847_c0_g1	0	0	0	0	0	0	1.15748861266843	1.3623540597998	1.81897628877811	0	0	0
TRINITY_DN38545_c0_g2	0.196628771483721	0.488736011338999	0.285686100984347	1.25716371777308	1.40417303202252	0.668925887813896	1.18055296140795	0.737904559603039	0.421458263882516	1.87744936031793	2.12576845100827	2.15745400278531
TRINITY_DN32948_c1_g1	0	0	0	4.48337617411803	2.04257094617757	0	1.15748861266843	1.3623540597998	1.81897628877811	0	0	4.33819394943386
TRINITY_DN25528_c0_g2	0.777522175496199	0	0.571372201968694	2.07472474968344	0	0	0	0	0	1.51880215354019	1.1047300611539	0.93460283427795
TRINITY_DN88098_c0_g1	0.533984438751219	0.737821546075477	1.21930264971842	1.33618271707271	2.28371829326516	1.85066530531491	3.19768686845424	2.49750021847889	2.66221676601577	0.56960370539568	0.566313642460207	0.615381933939182
TRINITY_DN43749_c0_g1	0.637038331345901	0.516502039561788	0.190551222035865	0.325358349525899	0.255132381323069	0.450991256810699	2.37249572466258	2.92898678299253	2.12964383302356	0.414930485245516	0.0278972237665127	0.0933698525778407
TRINITY_DN44518_c0_g1	0.449645521934345	0.442639013027378	0.695216423085061	3.49873280031508	2.04257094617757	1.52420812336318	1.05441090595602	0.62444950019676	0.976059761013082	1.27970401568836	0.909728467025978	1.46430153788541
TRINITY_DN2013_c0_g1	0.402736556673086	1.40178006561654	1.21930264971842	7.19977327955993	3.07784145350185	2.50402443377143	2.75063714597221	4.01887003083237	3.08367502989828	8.70549972180329	18.0266280534452	7.32896823454828
TRINITY_DN169752_c0_g1	5.23581828838359	3.71633461242109	5.20061289447072	0.861592703206842	2.11325206515152	1.21331770076882	0.928268850504081	0.476749475352892	0.842916527765031	1.8634843363372	1.25314329159175	1.20725184689024
TRINITY_DN113308_c0_g1	0	0	0.0571372201968694	0.562653356458833	0.0710590928722028	0.497691534882813	0.103077706712416	0.159015752553681	0.122128951178869	1.25177396772691	1.43865982963906	0.319220900338768
TRINITY_DN37252_c0_g1	0.346591629339662	0.617861521229446	1.17173521024417	0.940611702506475	1.44688408252549	0.901982513621398	1.01995675536982	0.976428188433561	1.09818871219195	0.210956498617939	0.157898286518462	0.257049690995169
TRINITY_DN15346_c0_g1	0	0	0	0	0	0	2.41833967709545	0	0	5.21762918698071	6.66492573005754	3.07645751544614
TRINITY_DN52838_c0_g1	1.47994139624769	1.32791703908213	0.190551222035865	1.85480440223506	0.212799304718352	1.50864136400581	0	0	0	1.94790925403887	0.816830711883491	0.498500060373217
TRINITY_DN86097_c0_g1	1.4986563720255	0.719221002897104	1.1143165259084	7.14693527400416	1.23408477780714	1.94406586145914	4.343785679276	3.95067788226534	4.79186059903933	3.11504671279168	3.72232656716579	2.65595406315853
TRINITY_DN50419_c1_g1	3.84969482265842	3.33839314088371	3.91488470797171	4.10541782807039	1.80142359908999	0.233501390360569	1.06580070780269	0.578888807049357	0.8762833234452	1.16734905002525	2.03287069586578	1.45638883851441
TRINITY_DN78313_c1_g1	2.15440967914921	2.06573858515761	0.895337425843555	8.40409899177723	4.14146000319535	5.80150883021573	3.02570086056944	3.54212055547948	3.69367188684738	6.08959682068635	7.16595986890411	6.47236200835593
TRINITY_DN11417_c1_g1	0	0	0	0	0	0	0.251999365857703	0	0.343710390452997	0.794525227994345	1.34604104673424	0.576270591333937
TRINITY_DN104070_c0_g1	6.65037879522569	2.39758305838337	1.53341662873175	0.0440316712964822	0.184451262349122	0.108967315501599	0.0686235561262219	0.204278663392932	2.7176121258343	0.267239777085715	0.0557944475330253	0.210251726143806
TRINITY_DN53236_c0_g1	0.112289854666847	0.424308042938546	0.190551222035865	2.45268309573108	0.964589388350327	0.80858195747717	0.676269484646378	0.54494162391992	0.787521167946499	5.37949651039367	2.72890642884027	3.17774006739498
TRINITY_DN28123_c0_g1	0.196628771483721	0.202988536424857	0.295255881706975	0.562653356458833	0.382887558933731	0.357590700666471	0.515673278608249	0.454118019933267	0.266286466496101	0.836843482481394	0.723932956741004	1.02028606460967
TRINITY_DN47571_c0_g1	2.00444682129326	7.70952078780145	4.37198246954666	30.3813771765047	7.98545454846292	7.82340848846173	2.71618299538602	0.783465252750442	4.07074907298055	18.8314116554644	20.4121196577197	22.3452369465888
TRINITY_DN23432_c1_g1	855.494840877383	716.815063072945	409.030723254165	33.3086502861016	1725.59447562179	2895.60493111245	833.88441005114	621.804597735746	420.803238048872	46.3543580087513	71.4191246201737	46.3729398565779
TRINITY_DN43226_c0_g2	0.140483844150298	0.295182533048099	0.285686100984347	0.755916692095284	0.510642736544394	0.622225609741783	0.733503238925924	0.533625896210107	0.476853623701048	1.43458882711096	1.32734990681067	1.34741966431944
TRINITY_DN51012_c3_g2	167.652155740471	130.332658185415	130.666630379185	25.1594589697759	147.706907804025	110.91316042127	94.4838164740533	93.7513996404132	98.4096947428858	25.8915776428112	34.59562616509	25.6787441530302
TRINITY_DN35606_c0_g1	0.421451532450894	0.830015542698719	0.657218764333449	0.861592703206842	0.510642736544394	1.69544247629426	2.76202694781889	2.83816317900588	1.8413288023891	2.61590290111694	3.17470406462914	2.4301030153976
TRINITY_DN34128_c0_g1	0	0.590095493006657	2.37189829851733	0.589072359236722	0.780138126001205	0.171234352931084	0.389531223156314	0.89692031215672	0.554601497130566	2.08840585893587	2.20918115007014	6.16082773026328
TRINITY_DN184224_c0_g1	0	0	0.247688442232734	0.509815350903054	0.538990778913623	0.59109209102704	0.103077706712416	0.204278663392932	0.232919670815933	1.20945571323986	2.15338670253711	1.56558408983425
TRINITY_DN220909_c0_g1	4.20552241407025	4.06677962882523	8.14416485909565	2.26798808531989	0.368902524698244	1.010949829123	0.412595571895832	0.510994440790482	2.06323419113585	0.288398904329239	0.269208209346847	0.366018865190131
TRINITY_DN49622_c1_g1	0.552699414529027	0.156891538113236	1.01918164695992	0.448409020122014	2.31206633563439	1.1199171446246	0.0916879048657405	6.34633655135592	3.62726224495967	2.70731033080896	2.02366461202283	4.33819394943386
TRINITY_DN78416_c0_g1	85.1327234518136	37.9111418745994	111.98754426517	13.7840551971053	5.33283373049952	16.891268196407	46.57717092675	41.3241442493109	45.0121313220198	50.2218232863227	24.3015505952469	28.0075646164789
TRINITY_DN234280_c0_g1	0	0	0	0	0	0	3.65612639278294	0.59020453475917	1.63043769571153	0	0	0
TRINITY_DN50772_c0_g1	0.0561449273334236	0.442639013027378	0.657218764333449	0.0702126650403366	0.0850441271076895	0.155667593573713	1.35225422424659	0.703957376473601	1.18695086769065	1.4906605143063	2.82180418398276	0.942515533648953
TRINITY_DN39275_c0_g1	0.0843389168168744	0.0738630265344102	0.0762767816421262	0.483396348125165	0.0994071352414327	0.0934005561442276	0.412595571895832	0.363294415946613	0.243933952885115	1.01965834186545	1.67076473137644	1.183965903027
TRINITY_DN47050_c4_g1	16.0260955566405	17.2726261392912	13.0019544323852	8.22821031562534	10.2404468254606	16.3780099021668	18.7615663468906	21.842927867636	17.9471247327865	5.20366416299998	4.39046507637376	3.14654142416074
TRINITY_DN45888_c0_g2	0.777522175496199	0.691724547763856	0.733495545975575	7.13812893974486	5.81512842467468	3.87300972811397	3.22046647214759	2.59993733248351	4.33703553947665	2.20097241587142	2.90549585528229	3.61384284129972
TRINITY_DN137808_c0_g1	10.1440029748388	6.41853526198652	11.373121460566	0.580266024977425	4.68045078210898	1.3529737704321	21.3746716355642	25.5893270865085	5.49061961148713	1.19549068925913	2.81259810013981	0.677553143282781
TRINITY_DN41952_c146_g1	18.4240429725347	8.65922678225666	18.5549604287597	2.30321342235707	19.9135548296383	14.6203003884431	22.6583023036846	15.9507093362134	14.2754814100775	3.03781589835281	2.46918327557404	1.13716793817564
TRINITY_DN134976_c0_g1	0.458881484006509	0.580930007962241	1.25730030847003	3.49873280031508	2.52448766645448	2.58185823055829	2.92262315385702	1.62350914404995	2.99491287439958	4.14888166991029	7.23096040028008	2.12625535955107
TRINITY_DN45683_c1_g1	0	0	1.00004208551467	0	0	0	1.89099185159436	0.726588831893226	1.87469559806927	0.667993647078069	0.853934019492953	0
TRINITY_DN174792_c0_g1	0.12176886837249	0.175222508202068	0.16184187986798	0.764723026354581	0.453946651805934	0.264190144522244	0.229219762164351	0.204278663392932	0.288315030634465	0.89312676094917	0.891037327102415	1.97840091987575
TRINITY_DN111268_c0_g1	0.262252712522788	0.1935534782909	0.152272099145351	2.15374374898307	0.425598609436704	0.839715476191912	0.412595571895832	0.306417995089397	0.166510028928219	0.871967633705645	1.88445746542793	1.62006867693173
TRINITY_DN15639_c0_g1	31.8837563312807	32.4609131502465	23.7938524461209	3.97356082321498	15.7437467840737	17.9800518223169	26.9331796817882	26.3951260123704	28.706458567014	4.03631511297474	1.93997294072329	1.23845049012448
TRINITY_DN172588_c0_g1	0.318397639856212	0.405707499760173	0.352393101903845	1.27477638629167	0.354539516564501	0.59109209102704	0.928268850504081	0.81741243587988	0.476853623701048	1.91257351154218	2.13497453485121	2.30530844246063
TRINITY_DN41156_c0_g1	1.40508149313646	1.2079570142361	1.95279819569399	0.131857004855412	0.255132381323069	0.186801112288455	0.985502604783627	2.29322155508596	0.532572932992203	0.0211591272435245	0.0557944475330253	0.0700839087146019
TRINITY_DN32827_c0_g1	8.03650226095086	5.52382217779781	5.01034313657376	0.747110357835988	1.09196659206273	0.59109209102704	1.19194276325463	0.81741243587988	3.40535685621292	1.1250307955382	1.39235043818665	1.2461371123706
TRINITY_DN79755_c0_g1	0	0	0	0	1.44688408252549	0	0.847970747485016	0	0	2.72127535478969	4.65046720187766	7.30568229068504
TRINITY_DN162589_c0_g1	0	0	0	0	0.354539516564501	0	0.229219762164351	0	0	1.22363232849302	0.306311516956309	1.32413372045621
TRINITY_DN39080_c0_g1	0.12176886837249	0.166057023157652	0.266828003677991	0.835173700428952	0.510642736544394	0.482124775525441	0.458439524328703	0.363294415946613	0.310667544245452	0.864985121715282	0.751830180507516	1.09828267269528
TRINITY_DN42884_c0_g1	0.346591629339662	2.08406955524644	1.40985387175428	0	0	0	0	0	0.366062904063984	0	0	0
TRINITY_DN10958_c0_g1	31.8650413555029	19.9562262456783	14.1925477399357	0.079018999299633	0.184451262349122	0.108967315501599	0.0802981030190647	0	14.9745643719979	0.295381416319602	0.0834126990618729	0.23376374713193
TRINITY_DN43018_c1_g1	6.10691534276883	10.1992978428081	8.30600673896363	1.28358272055097	0.141740211846149	0.80858195747717	3.8508920043611	2.99717893155956	3.33862326485258	1.68066947695315	3.56442828064732	1.183965903027
TRINITY_DN66964_c0_g1	0	0	0	0	0	0	0	0	0	1.18131407400597	1.06734778130677	0.358332242944013
TRINITY_DN2885_c0_g1	65.3130779998481	33.7152367358838	37.7198536465175	178.138575550627	146.82774051668	81.0343225107318	169.667328973868	191.022288380886	201.644292931019	26.826811066975	152.074183112727	51.8250158003242
TRINITY_DN54398_c0_g1	3.3157103839072	1.21739207237006	0.857339767091942	8.66781300148806	2.0709189885468	1.74214275436638	2.32665177222971	1.18070685182649	2.42929709519983	0.646834519834544	0.35262090840872	0.23376374713193
TRINITY_DN4745_c0_g1	2.3789893884829	1.23572304245889	0.685928106501334	5.77552721989426	1.63095737097636	2.34880160475079	3.23185627399427	1.47580911920608	4.07074907298055	9.05716441659067	7.15675378506116	8.76207112919944
TRINITY_DN47565_c0_g1	0.477596459784317	2.13960161169202	11.3922610220113	804.340344096815	235.16250838259	196.037982526566	107.514888766835	51.3713193263919	90.5007923182681	117.102227451472	143.302180071585	75.0268589731054
TRINITY_DN39384_c0_g1	0	1.40178006561654	0	0	0	0	3.12877856728185	3.19014186724268	7.35397697801459	0	0	0
TRINITY_DN102735_c3_g1	2.93168880301193	1.51230503232862	1.02875142768255	0.984643373802957	0.737427075498232	2.76865934284675	0.401205770049156	0.147700024843869	1.15358407201048	5.35135487115978	5.18888362057136	3.7384113371118
TRINITY_DN200825_c0_g1	0.805473113346172	2.0565731001132	1.552556190177	0.536234353680943	0.368902524698244	0.886415754264026	1.10025485838889	2.15713504026005	0.709773294516981	0.175832347393689	0.148413230437847	0.148080516800207
TRINITY_DN47069_c0_g1	0.468360497712152	0.497901496383415	0.409530322100714	5.34496887732487	2.68059088643437	4.07493283520673	3.17462251971472	1.75959565887585	1.51964697607447	2.73545197004285	4.68757050948712	3.20893871062923
TRINITY_DN49903_c17_g1	566.508150033447	438.545545662688	391.685214230262	247.085508547965	254.948686008516	486.502148256734	707.917472802598	698.583596940673	681.579647965129	281.620789508048	87.7747089700048	124.29720326222
TRINITY_DN19931_c0_g1	178.601631828656	115.365421107883	144.678196677807	124.522994480656	126.814778551801	245.187578992424	365.236206327262	290.393435740762	265.357703358091	109.402421047554	35.2640436465357	44.1377153228319
TRINITY_DN41372_c2_g1	0.131247882078133	0.138290994934863	0.333253540458588	0.799948363391767	0.255132381323069	0.653359128456525	0.194765611578157	0.124770787116091	0.177524310997401	1.10408325956711	1.02103838985436	1.23845049012448
TRINITY_DN28050_c0_g1	0.131247882078133	0.221319506513689	0.399960541378086	5.48563221643958	3.16288558060954	2.36436836410816	1.85653770100816	1.70301702032679	1.08717443012277	1.84232520909368	2.18128392630363	1.46430153788541
TRINITY_DN4266_c0_g1	0	0	0	0	0	0	0.779347191358794	0	0	2.46122968096677	1.56866089239101	0.911316890414711
TRINITY_DN29575_c0_g1	2.93168880301193	4.73990363341071	2.69558205825329	9.88975138222395	2.31206633563439	3.70177537518289	5.44404053766488	3.19014186724268	2.806374281333	12.3410609647857	17.9708336059121	17.3606884971064
TRINITY_DN47520_c3_g4	1.20820967001926	2.68360010638706	1.65726084984811	11.7183747907152	6.07063877989601	8.43006733884614	3.47275058305146	0.851359619009317	0.887297605514382	2.44007055372325	8.07568833593009	2.11856873730495
TRINITY_DN27970_c0_g1	9.65692750134885	3.57804361748623	9.70629082999528	59.3913462988995	57.8545747366156	78.4835977988883	49.5111838824537	26.894804725451	99.3857545038989	70.9027542541436	143.812699266512	49.9711833762605
TRINITY_DN103448_c0_g1	0.842903064901787	2.76662861796588	4.17214293092707	3.69223414498556	3.94302370661074	8.77209128015524	6.05140172113887	8.60531314100429	10.1159701815982	2.011175044497	1.70786803898591	1.11365591718751
TRINITY_DN25969_c0_g1	0	0	0	0.0440316712964822	0	0	0	0	0	0.794525227994345	1.09524500507329	0.35041954357301
TRINITY_DN27192_c0_g2	0.215343747261529	0	0	0	0	0.310890422594357	1.42116252541898	1.3623540597998	0.465839341631866	0	0	0
TRINITY_DN42604_c1_g1	0.131247882078133	0.156891538113236	0.209690783481122	6.70733258814144	1.00692246495504	1.78884303243849	3.25492062273379	2.03206647083581	1.7525666468904	8.54384398966276	3.51811888919491	4.53284635396055
TRINITY_DN51200_c2_g1	0	0	0	13.4589348566134	0	4.99292687273856	3.06015501115563	0.692641648763789	5.74589179591405	9.21882014873119	0	1.69783920789245
TRINITY_DN37131_c1_g1	61.0885975583666	59.2688786128047	79.6782757607427	3.68342781072627	28.8919468088208	8.94332563308632	9.21463443900692	22.1380301350156	15.0409740138856	6.42708490022057	0	0
TRINITY_DN81228_c0_g1	0.168677833633749	0.368775986492968	0.238118661510106	2.07472474968344	0.567338821282853	2.44175739634195	2.09743201006536	1.30547763894258	0.410443981813334	5.06993847882091	1.16024553644926	0.911316890414711
TRINITY_DN228562_c0_g1	0	0	0	0	0	0	2.01713390704629	2.73602384730941	3.67164332270902	0	0	0
TRINITY_DN21998_c0_g1	0.599365328156807	0.304348018092515	0.809772327617701	1.48565239044671	3.07784145350185	2.8464931396336	1.36392877113943	1.03300682698262	1.23133194544	1.87744936031793	3.07260022564371	1.58887003369749
TRINITY_DN28350_c0_g1	0	0	0	1.23074471499519	9.0917841486594	3.31305115580167	5.07728891820192	9.89977283454521	3.69367188684738	7.00388270887905	2.75680365260678	2.4301030153976
TRINITY_DN7006_c2_g1	0	0.682289489629899	0	0.536234353680943	0	0	23.208429732879	17.7445499605268	27.6306223684331	0	0	0
TRINITY_DN4666_c0_g1	58.3724955542497	33.4014536596573	24.2320921103895	4.71186484679167	8.36834210739665	7.31015019422154	9.40940005058508	7.10687256637858	37.9905265029164	23.472454625059	34.660626696466	19.0429283833818
TRINITY_DN115084_c0_g1	0.224822760967172	0.405707499760173	0.54294432393971	1.2043257122173	1.0636185496935	1.07321686655248	0.847970747485016	0.59020453475917	0.909650119125368	1.2024732012495	1.95866408064685	1.50318680336577
TRINITY_DN47962_c4_g1	1.45174740676424	1.66003108539744	1.64797253326439	9.42372969358334	1.91481576856691	6.25250008702643	8.63005285922628	7.31115122977151	5.29106673635137	7.86865623932189	3.58311942057089	3.50487366710475
TRINITY_DN108647_c0_g1	2.24798455803824	6.46463226029814	1.53341662873175	3.78005947854449	1.46086911676098	2.92388217186739	2.48696323322167	2.45223730763964	2.14065811509275	0.970357575388034	0.334208740722822	0.31153427809265
TRINITY_DN33552_c1_g1	0	0	0	4.53621417967381	0	0	2.45250908263547	0.703957376473601	2.72862640790348	0.654028623097343	2.5062865831835	1.48758748174865
TRINITY_DN47858_c4_g1	5.04866853060552	3.51361564908578	5.07705013749325	5.85478422822793	7.6449000661339	8.2899665046298	92.2143984561031	75.427960872837	144.286771156809	9.30324506643286	21.6002624179354	7.41465146488
TRINITY_DN60834_c0_g1	3.35314033546282	5.0628521946816	10.4586444732772	14.074188209594	89.0158768305678	2.65969202734515	5.47820994320491	4.55249592704248	1.50863269400528	0.13351409290664	0.983935082244902	0.264736313241287
TRINITY_DN48072_c0_g1	1.03977488801899	0.968306537633582	2.29562151687521	11.4018227754486	10.5526532654204	3.15738356222796	12.6412563245793	4.23446442193511	10.4376520079129	1.99001591725348	6.35833524086357	3.83969388906064
TRINITY_DN51606_c0_g1	0.918006019646497	1.00523805090079	7.01042730760309	0.773529360613877	0	0	0	0	0	0	0	0
TRINITY_DN41343_c0_g1	0.393500594600921	0.53483300965062	0.552514104662338	1.5208777274839	1.37582498965329	1.07321686655248	1.35225422424659	1.06725179242021	0.732125808127967	1.62438619848538	2.90549585528229	2.04848482859035
TRINITY_DN48542_c1_g2	0	0	0	2.25918175106059	3.00678236062965	2.37949035891246	0	0	0	0	0	0
TRINITY_DN49128_c37_g9	7.13721121708218	6.65818573858904	9.05836038224556	5.13385486413579	2.59554675932668	3.15738356222796	0.859645294377859	3.39442053063561	1.87469559806927	5.60441803299234	11.8164270707818	10.1562887583703
TRINITY_DN49306_c231_g1	0.393500594600921	0.285747474914142	1.22887243044104	1.2043257122173	0.425598609436704	2.87762665834834	8.71035096224535	5.39253981834198	2.5400878148369	1.96187427801959	1.34604104673424	0.249136991624166
TRINITY_DN2842_c0_g1	7.26845909916031	5.53298766284223	3.20052872344139	0.808754697651063	3.23394467348174	3.96596551970513	0.618750985320665	1.92992713913934	4.37040233515682	1.42739472384816	0.928140634711877	0.732037730380262
TRINITY_DN102637_c0_g1	39.7423447965256	53.6067654400721	52.2743642690797	11.0326707636602	24.6227316280148	29.3028678143157	6.4984514436209	14.020782197074	13.3771695224939	1.7932360338887	10.5727688352706	3.1153427809265
TRINITY_DN24698_c0_g1	0.955435971202113	2.27789260662688	1.30486774794427	2.34724509365356	1.0636185496935	0.948682791693511	2.39527532835593	1.97548783228675	1.63043769571153	10.2103368513628	5.25388415194733	7.18880041711907
TRINITY_DN49670_c1_g3	0.430930546156537	0.212154021469273	0.209690783481122	1.14291938143626	0.808486168370435	0.233501390360569	0.366751619462962	0.783465252750442	0.343710390452997	1.65252783771926	6.06150877998787	0.848919603946227
TRINITY_DN107901_c0_g1	0.309161677784047	0.488736011338999	0.38110244407173	0.826367366169656	1.94316381093614	1.1199171446246	2.4411192807888	2.32746652052355	2.16301062870373	1.37830554864319	1.51314541709565	0.802121639094864
TRINITY_DN27206_c0_g1	0	0	0	1.94286774482802	0	0	0	1.22596976266574	0	1.69463450093388	1.44814488571967	0.638667877802421
TRINITY_DN43365_c0_g2	1.24563962157487	1.37401403739376	1.35271665155741	0	0	0	0.825191143791665	0	0	0	1.13234831268275	0
TRINITY_DN22764_c1_g1	0.599365328156807	2.2870580916713	0	0.527428019421647	2.46779158171602	1.29115149755568	0.240609564011027	0	0.310667544245452	2.22911405510531	1.88445746542793	3.21662533287534
TRINITY_DN44381_c0_g1	0.384021580895278	0.497901496383415	0.48580710374284	1.50326505896531	0.695093998893516	2.50402443377143	0.767957389512118	0.703957376473601	0.721111526058785	2.05328170771162	2.72890642884027	2.07945739469971
TRINITY_DN51040_c9_g1	11.4460305753806	11.7210379332706	9.57287682815628	9.87213871370535	11.800723077463	18.5711439133439	68.1924521263253	62.4178518296341	62.7483649481288	15.5475151072694	13.8492977666475	10.0626928286675
TRINITY_DN170073_c0_g1	6.24739918691913	7.65425830444542	11.1350027990559	44.525778051139	31.9127142036859	28.8985768355771	35.4026363349763	34.6034953366068	20.9420376071861	28.1065150826633	70.7043977472757	51.809416478707
TRINITY_DN47231_c0_g1	1.68604918143705	1.80748756537672	1.72396785076761	0.685704027054948	1.09196659206273	0.870848994906655	0.251999365857703	0.454118019933267	0.0997764375678823	0.977340087378397	0.77052132043108	1.05148470784392
TRINITY_DN72289_c0_g1	0	0	0	0	0	0	1.9826797564601	1.32840687667036	2.14065811509275	0	0	0.0544845870974809
TRINITY_DN2275_c0_g1	0.177913795705914	0	0.10470465967111	0.421990017344124	0	0.482124775525441	0.160311460991962	0	0	1.51181964154983	0.844727935650004	1.46430153788541
TRINITY_DN147281_c0_g1	0.112289854666847	0.156891538113236	0.0858465623647545	3.51634546883367	1.30476589678109	1.22888446012619	0.618750985320665	0.89692031215672	0.842916527765031	3.19248911850298	2.17207784246068	3.27902261934383
TRINITY_DN24499_c0_g1	0	0	0.457097761574955	0	0	0	2.02852370889297	2.56569236704592	1.4862801803943	0.24608064984219	0	0
TRINITY_DN41204_c0_g1	0.159198819928106	0.350445016404136	0.238118661510106	1.14291938143626	0.326191474195271	0.513258294240184	0	0	0.0333667956801684	0.843825994471757	0.723932956741004	0.942515533648953
TRINITY_DN28809_c0_g1	0.664989269195874	0.599530551140614	1.25730030847003	3.36687579545966	4.85091701022261	4.0904995945641	3.1059989635885	2.78158454045681	1.12021727633031	1.70881111618704	3.11890961709612	1.85360634693878
TRINITY_DN44943_c0_g1	0	0.092193996623242	0.0571372201968694	0.105438002077522	0.156103219979892	0.622225609741783	0.297843318290573	0.86267534671913	0.144157515317232	1.89860848756145	6.71123512150995	3.0452588722119
TRINITY_DN40706_c0_g2	8.17698610510116	5.31166815632854	11.373121460566	10.2239160660091	3.58848419004624	2.19313401117708	0	0	0	4.01515598573121	2.2278722899937	0.27264901261229
TRINITY_DN6517_c0_g1	0.842903064901787	1.18046055910286	1.91451907280348	12.9929131679728	6.08462381413149	6.89029245612559	6.60152915033332	4.24607793195308	3.91557727559413	8.44524245670794	13.1345708937495	9.93043771060933
TRINITY_DN40655_c0_g1	21.0652850735403	5.31166815632854	11.077865578859	6.4788439154678	1.95714884517163	8.32110002334454	45.5341498226407	31.5833871673194	38.9335434177219	4.95758351315779	3.4902216654284	4.3693925926681
TRINITY_DN201788_c0_g1	1.78910307403174	1.66919657044185	1.20973286899579	0.931805368247178	0.666745956524286	1.22888446012619	0.137531857298611	0.192962935683119	0	1.42739472384816	1.29945268304416	1.62775529917785
TRINITY_DN28019_c0_g1	2.06059174862669	1.10659753256845	1.59083531306752	3.63939613942978	2.68059088643437	4.61932464816165	10.0856695352315	13.3963326968773	11.4804453602863	1.00548172661228	1.67076473137644	1.50318680336577
TRINITY_DN41873_c0_g1	1.23640365950271	4.31586516356171	5.77226656057831	6.82181493351229	4.94994617156579	1.3529737704321	0	0	0.133143233248051	4.05028013695546	11.7330143717199	6.99414801259239
TRINITY_DN49949_c3_g3	22.7982432202387	41.3508944971508	14.7830595033496	19.542207757515	40.039908963995	92.1396486362805	203.935541044916	126.504177931849	174.324338106831	16.510890170667	10.1085590317959	1.89271768954402
TRINITY_DN46141_c0_g1	0.664989269195874	0.60869603618503	0.733495545975575	0.887773696950696	0.723442041262746	1.44637432657632	5.46682014135824	5.91484998684228	4.80287488110851	2.18700739189069	2.13497453485121	1.76023649436094
TRINITY_DN35448_c0_g1	0.271731726228431	0.166057023157652	0.352393101903845	0.624059687239873	0.765775117867462	0.357590700666471	0.0344541505861944	0.159015752553681	0.133143233248051	1.32900478216577	0.807624628040542	2.01728618535611
TRINITY_DN50520_c1_g2	0.234058723039337	0.202988536424857	0.180981441313237	0.290133012488713	0.156103219979892	0.171234352931084	0.183375809731481	0.147700024843869	0.177524310997401	0.935233424163783	1.04893561362088	1.12925523880463
TRINITY_DN45344_c0_g1	0	0	0	3.64820247368908	0	0	0	0	0	3.26273742095148	1.17893667637283	0.202565103897688
TRINITY_DN49271_c1_g3	0.393500594600921	1.04216956416799	0.819060644201429	2.29440708809778	1.31912890491483	2.08416669567548	0.160311460991962	0.113455059406278	0.188538593066583	2.28539733357308	1.15103945260631	0.599782612322061
TRINITY_DN49617_c8_g1	0	0	2.1242098562846	0	0	0	0	0	0	4.23330658761195	2.71049426115437	1.61215597756073
TRINITY_DN29282_c0_g1	0	0	0	1.55610306452109	0	7.10822708712878	0	0	0	0.822666867228233	1.48524819332913	2.70252595088501
TRINITY_DN51226_c77_g1	95.9696666336982	63.3542587848084	75.0014676287665	10.6456680743192	206.455012836118	123.620083702416	123.204910300723	125.13050814434	124.76460408813	22.0027416467238	21.8044700959063	19.899760686699
TRINITY_DN48889_c0_g1	1.55480129935892	1.07883150434566	1.54298640945437	0.00880633425929645	0.226784338953839	0.0311335187147425	0.0227796036933517	0.0568764208572157	0.421458263882516	0	0	0.00768662224611763
TRINITY_DN170023_c0_g1	0.515269462973411	0.87611254101034	0.571372201968694	4.68544584401378	0.808486168370435	2.31766808603605	1.2033325651013	1.61219341634013	0.865269041376018	1.92675012679534	3.52732497303786	4.33819394943386
TRINITY_DN43061_c0_g1	7.60557171479433	3.72550009746551	3.85774748777484	1.18671304369871	0.368902524698244	0.528825053597555	3.09432441669566	2.21371367880912	3.19446574953535	2.41891142647972	1.49445427717208	2.62475541992429
TRINITY_DN53228_c0_g1	2.64148515263917	10.1718013876748	5.01034313657376	1.01106237658085	1.23408477780714	4.96179335402382	0.423985373742508	0.840043891299505	0.698759012447799	108.333461939211	6.98964941469975	29.3938695462787
[truncated: 634 more rows]
